# Supplementary material for: Population variation in miRNAs and isomiRs and their impact on human immunity to infection
Source: Genome Biol. 2020 Jul 30;21:187. doi: 10.1186/s13059-020-02098-w (PMC7391576; doi:10.1186/s13059-020-02098-w)
Supplement: Supplementary file 2 — Additional file 2: Table S1. List of miRNAs, isomiRs, and miRNA modifications. [file 13059_2020_2098_MOESM2_ESM.xlsx]

## Sheet: Table S1A
Table S1A: Annotation of miRNAs used in this manuscript
miRNA ID	Number of loci encoding the miRNA	locus ID	chromosome	strand	mature miRNA start position (bp)	mature miRNA end position (bp)	hairpin ID	hairpin start position (bp)	hairpin end position (bp)	miRNA arm	Promoter ID	TSS position	TSS conservation (De Rie et al. 2017)
hsa-let-7a-3p	2	MIMAT0004481	chr22	+	46508680	46508700	MI0000062	46508629	46508702	3p	p2@MIRLET7BHG,p4@MIR4763	46481872	0.0625025
hsa-let-7a-3p	2	MIMAT0004481_1	chr9	+	96938295	96938315	MI0000060	96938239	96938318	3p	p@chr9:96928516..96928603,+	96928540	0.243285
hsa-let-7a-5p	3	MIMAT0000062	chr11	-	122017276	122017297	MI0000061	122017230	122017301	5p	p2@ENST00000533109	122051340	0.236135
hsa-let-7a-5p	3	MIMAT0000062_1	chr22	+	46508632	46508653	MI0000062	46508629	46508702	5p	p2@MIRLET7BHG,p4@MIR4763	46481872	0.0625025
hsa-let-7a-5p	3	MIMAT0000062_2	chr9	+	96938244	96938265	MI0000060	96938239	96938318	5p	p@chr9:96928516..96928603,+	96928540	0.243285
hsa-let-7b-3p	1	MIMAT0004482	chr22	+	46509625	46509646	MI0000063	46509566	46509648	3p	p2@MIRLET7BHG,p4@MIR4763	46481872	0.0625025
hsa-let-7b-5p	1	MIMAT0000063	chr22	+	46509571	46509592	MI0000063	46509566	46509648	5p	p2@MIRLET7BHG,p4@MIR4763	46481872	0.0625025
hsa-let-7c-5p	1	MIMAT0000064	chr21	+	17912158	17912179	MI0000064	17912148	17912231	5p	p1@LINC00478	17791722	0.670009
hsa-let-7d-3p	1	MIMAT0004484	chr9	+	96941177	96941198	MI0000065	96941116	96941202	3p	p@chr9:96928516..96928603,+	96928540	0.243285
hsa-let-7d-5p	1	MIMAT0000065	chr9	+	96941123	96941144	MI0000065	96941116	96941202	5p	p@chr9:96928516..96928603,+	96928540	0.243285
hsa-let-7e-3p	1	MIMAT0004485	chr19	+	52196091	52196112	MI0000066	52196039	52196117	3p	na	na	na
hsa-let-7e-5p	1	MIMAT0000066	chr19	+	52196046	52196067	MI0000066	52196039	52196117	5p	na	na	na
hsa-let-7f-1-3p	1	MIMAT0004486	chr9	+	96938691	96938712	MI0000067	96938629	96938715	3p	p@chr9:96928516..96928603,+	96928540	0.243285
hsa-let-7f-2-3p	1	MIMAT0004487	chrX	-	53584157	53584178	MI0000068	53584153	53584235	3p	p1@HUWE1	53710974	0.75318
hsa-let-7f-5p	2	MIMAT0000067	chr9	+	96938635	96938656	MI0000067	96938629	96938715	5p	p@chr9:96928516..96928603,+	96928540	0.243285
hsa-let-7f-5p	2	MIMAT0000067_1	chrX	-	53584207	53584228	MI0000068	53584153	53584235	5p	p1@HUWE1	53710974	0.75318
hsa-let-7g-3p	1	MIMAT0004584	chr3	-	52302296	52302316	MI0000433	52302294	52302377	3p	p1@WDR82	52312661	0.319728
hsa-let-7g-5p	1	MIMAT0000414	chr3	-	52302352	52302373	MI0000433	52302294	52302377	5p	p1@WDR82	52312661	0.319728
hsa-let-7i-3p	1	MIMAT0004585	chr12	+	62997527	62997548	MI0000434	62997466	62997549	3p	p1@ENST00000550290	62996630	0.238462
hsa-let-7i-5p	1	MIMAT0000415	chr12	+	62997471	62997492	MI0000434	62997466	62997549	5p	p1@ENST00000550290	62996630	0.238462
hsa-miR-100-5p	1	MIMAT0000098	chr11	-	122022983	122023004	MI0000102	122022937	122023016	5p	p2@ENST00000533109	122051340	0.236135
hsa-miR-101-3p	2	MIMAT0000099	chr1	-	65524125	65524145	MI0000103	65524117	65524191	3p	na	na	na
hsa-miR-101-3p	2	MIMAT0000099_1	chr9	+	4850345	4850365	MI0000739	4850297	4850375	3p	p1@RCL1	4792944	0.284215
hsa-miR-101-5p	1	MIMAT0004513	chr1	-	65524160	65524181	MI0000103	65524117	65524191	5p	na	na	na
hsa-miR-103a-2-5p	1	MIMAT0009196	chr20	+	3898151	3898173	MI0000108	3898141	3898218	5p	p1@PANK2	3870034	0.380406
hsa-miR-103a-3p	2	MIMAT0000101	chr20	+	3898188	3898210	MI0000108	3898141	3898218	3p	p1@PANK2	3870034	0.380406
hsa-miR-103a-3p	2	MIMAT0000101_1	chr5	-	167987909	167987931	MI0000109	167987901	167987978	3p	p1@PANK3	168006364	0.395426
hsa-miR-106a-5p	1	MIMAT0000103	chrX	-	133304274	133304296	MI0000113	133304228	133304308	5p	na	na	na
hsa-miR-106b-3p	1	MIMAT0004672	chr7	-	99691625	99691646	MI0000734	99691616	99691697	3p	p1@MCM7	99699002	0.217304
hsa-miR-106b-5p	1	MIMAT0000680	chr7	-	99691666	99691686	MI0000734	99691616	99691697	5p	p1@MCM7	99699002	0.217304
hsa-miR-107	1	MIMAT0000104	chr10	-	91352513	91352535	MI0000114	91352504	91352584	na	p1@ENST00000507624	91404776	0.52526
hsa-miR-10a-5p	1	MIMAT0000253	chr17	-	46657266	46657288	MI0000266	46657200	46657309	5p	p1@HOXB6	46682348	0.741003
hsa-miR-10b-5p	1	MIMAT0000254	chr2	+	177015057	177015079	MI0000267	177015031	177015140	5p	p1@HOXD3	177001308	0.372607
hsa-miR-1180-3p	1	MIMAT0005825	chr17	-	19247826	19247847	MI0006273	19247819	19247887	3p	p2@B9D1	19266023	0.125418
hsa-miR-122-5p	1	MIMAT0000421	chr18	+	56118320	56118341	MI0000442	56118306	56118390	5p	na	na	na
hsa-miR-1226-3p	1	MIMAT0005577	chr3	+	47891098	47891119	MI0006313	47891045	47891119	3p	p1@DHX30	47866505	0.179207
hsa-miR-1227-3p	1	MIMAT0005580	chr19	-	2234061	2234080	MI0006316	2234061	2234148	3p	p1@PLEKHJ1	2236307	0.248261
hsa-miR-1228-3p	1	MIMAT0005583	chr12	+	57588338	57588357	MI0006318	57588287	57588359	3p	p1@LRP1	57522266	0.562715
hsa-miR-1229-3p	1	MIMAT0005584	chr5	-	179225278	179225300	MI0006319	179225278	179225346	3p	p1@MGAT4B	179233866	0.31459
hsa-miR-1233-3p	2	MIMAT0005588	chr15	-	34674270	34674289	MI0006323	34674270	34674351	3p	p1@GOLGA8B	34875836	0.0536903
hsa-miR-1233-3p	2	MIMAT0005588_1	chr15	-	34820491	34820510	MI0015973	34820491	34820572	3p	p1@GOLGA8B	34875836	0.0536903
hsa-miR-1234-3p	1	MIMAT0005589	chr8	-	145625478	145625499	MI0006324	145625476	145625559	3p	na	na	na
hsa-miR-1237-3p	1	MIMAT0005592	chr11	+	64136155	64136175	MI0006327	64136074	64136175	3p	p1@RPS6KA4	64126643	0.346355
hsa-miR-124-3p	3	MIMAT0000422	chr20	+	61809904	61809923	MI0000445	61809852	61809938	3p	na	na	na
hsa-miR-124-3p	3	MIMAT0000422_1	chr8	-	9760911	9760930	MI0000443	9760898	9760982	3p	p1@ENST00000521863	9761854	0.447977
hsa-miR-124-3p	3	MIMAT0000422_2	chr8	+	65291767	65291786	MI0000444	65291706	65291814	3p	p1@ENST00000520799,p1@ENST00000521441,p1@uc003xvd.2	65285866	0.570862
hsa-miR-1246	1	MIMAT0005898	chr2	-	177465752	177465770	MI0006381	177465708	177465780	na	na	na	na
hsa-miR-1248	1	MIMAT0005900	chr3	+	186504464	186504490	MI0006383	186504461	186504566	na	p1@EIF4A2	186501366	0.225109
hsa-miR-1249	1	MIMAT0005901	chr22	-	45596839	45596860	MI0006384	45596835	45596900	na	p1@KIAA0930	45636772	0.130652
hsa-miR-1250-5p	1	MIMAT0005902	chr17	-	79107065	79107085	MI0006385	79106996	79107108	5p	p2@AATK	79140021	0.188862
hsa-miR-1254	2	MIMAT0005905	chr10	+	23682337	23682360	MI0016747	23682334	23682396	na	na	na	na
hsa-miR-1254	2	MIMAT0005905_1	chr10	+	70519092	70519115	MI0006388	70519075	70519171	na	p1@CCAR1	70480996	0.202594
hsa-miR-1255a	1	MIMAT0005906	chr4	-	102251522	102251544	MI0006389	102251459	102251571	na	p1@PPP3CA	102268657	0.445875
hsa-miR-125a-3p	1	MIMAT0004602	chr19	+	52196559	52196580	MI0000469	52196507	52196592	3p	na	na	na
hsa-miR-125a-5p	1	MIMAT0000443	chr19	+	52196521	52196544	MI0000469	52196507	52196592	5p	na	na	na
hsa-miR-125b-2-3p	1	MIMAT0004603	chr21	+	17962610	17962631	MI0000470	17962557	17962645	3p	p1@LINC00478	17791722	0.670009
hsa-miR-125b-5p	2	MIMAT0000423	chr11	-	121970517	121970538	MI0000446	121970465	121970552	5p	p1@MIR100HG	121971156	0.374631
hsa-miR-125b-5p	2	MIMAT0000423_1	chr21	+	17962573	17962594	MI0000470	17962557	17962645	5p	p1@LINC00478	17791722	0.670009
hsa-miR-126-3p	1	MIMAT0000445	chr9	+	139565105	139565126	MI0000471	139565054	139565138	3p	p1@EGFL7	139557369	0.130388
hsa-miR-126-5p	1	MIMAT0000444	chr9	+	139565068	139565088	MI0000471	139565054	139565138	5p	p1@EGFL7	139557369	0.130388
hsa-miR-1260a	1	MIMAT0005911	chr14	+	77732574	77732591	MI0006394	77732561	77732633	na	na	na	na
hsa-miR-1260b	1	MIMAT0015041	chr11	+	96074611	96074629	MI0014197	96074602	96074690	na	na	na	na
hsa-miR-1262	1	MIMAT0005914	chr1	-	68649259	68649280	MI0006397	68649201	68649293	na	p1@WLS	68698206	0.531061
hsa-miR-1268a	1	MIMAT0005922	chr15	-	22513259	22513276	MI0006405	22513229	22513280	na	na	na	na
hsa-miR-1268b	1	MIMAT0018925	chr17	+	78072630	78072649	MI0016748	78072627	78072676	na	p1@CCDC40	78010441	0.0827702
hsa-miR-127-3p	1	MIMAT0000446	chr14	+	101349372	101349393	MI0000472	101349316	101349412	3p	na	na	na
hsa-miR-1270	2	MIMAT0005924	chr19	-	20510129	20510151	MI0006407	20510081	20510163	na	na	na	na
hsa-miR-1270	2	MIMAT0005924_1	chr19	-	20579288	20579310	MI0015976	20579240	20579322	na	na	na	na
hsa-miR-1271-5p	1	MIMAT0005796	chr5	+	175794963	175794984	MI0003814	175794949	175795034	5p	p1@ARL10	175792490	0.189736
hsa-miR-1273h-3p	1	MIMAT0030416	chr16	+	24214507	24214528	MI0025512	24214437	24214552	3p	p1@PRKCB	23847304	0.495252
hsa-miR-1276	1	MIMAT0005930	chr15	-	86313779	86313798	MI0006416	86313727	86313809	na	p1@KLHL25	86338144	0.234314
hsa-miR-1277-5p	1	MIMAT0022724	chrX	+	117520364	117520387	MI0006419	117520357	117520434	5p	p1@WDR44	117480100	0.451575
hsa-miR-128-1-5p	1	MIMAT0026477	chr2	+	136422981	136423003	MI0000447	136422967	136423048	5p	p1@R3HDM1	136289068	0.59989
hsa-miR-128-3p	2	MIMAT0000424	chr2	+	136423016	136423036	MI0000447	136422967	136423048	3p	p1@R3HDM1	136289068	0.59989
hsa-miR-128-3p	2	MIMAT0000424_1	chr3	+	35786019	35786039	MI0000727	35785968	35786051	3p	p1@ARPP21	35721116	0.474876
hsa-miR-1284	1	MIMAT0005941	chr3	-	71591190	71591211	MI0006431	71591121	71591240	na	p3@FOXP1	71631104	0.582402
hsa-miR-1285-3p	2	MIMAT0005876	chr2	-	70480065	70480086	MI0006347	70480050	70480137	3p	na	na	na
hsa-miR-1285-3p	2	MIMAT0005876_1	chr7	-	91833341	91833362	MI0006346	91833329	91833412	3p	p1@KRIT1	91875228	0.276851
hsa-miR-1287-5p	1	MIMAT0005878	chr10	-	100155028	100155049	MI0006349	100154975	100155064	5p	p1@PYROXD2	100174918	0.0740639
hsa-miR-1291	1	MIMAT0005881	chr12	-	49048277	49048300	MI0006353	49048227	49048313	na	p1@KANSL2	49076021	0.0615704
hsa-miR-1292-5p	1	MIMAT0005943	chr20	+	2633425	2633449	MI0006433	2633423	2633488	5p	p1@NOP56	2633278	0.211052
hsa-miR-1294	1	MIMAT0005884	chr5	+	153726713	153726734	MI0006356	153726666	153726807	na	p1@GALNT10	153570295	0.353854
hsa-miR-1296-5p	1	MIMAT0005794	chr10	-	65132772	65132793	MI0003780	65132717	65132808	5p	p4@JMJD1C	65225737	0.288845
hsa-miR-1298-5p	1	MIMAT0005800	chrX	+	113949667	113949688	MI0003938	113949650	113949761	5p	p1@HTR2C	113818559	0.463597
hsa-miR-1299	1	MIMAT0005887	chr9	-	69002239	69002260	MI0006359	69002239	69002321	na	na	na	na
hsa-miR-1301-3p	1	MIMAT0005797	chr2	-	25551520	25551543	MI0003815	25551509	25551590	3p	p1@DNMT3A	25564794	0.369261
hsa-miR-1303	1	MIMAT0005891	chr5	+	154065387	154065408	MI0006370	154065336	154065421	na	na	na	na
hsa-miR-1304-3p	1	MIMAT0022720	chr11	-	93466857	93466878	MI0006371	93466840	93466930	3p	p1@TAF1D	93474660	0.0193097
hsa-miR-1304-5p	1	MIMAT0005892	chr11	-	93466890	93466911	MI0006371	93466840	93466930	5p	p1@TAF1D	93474660	0.0193097
hsa-miR-1306-3p	1	MIMAT0005950	chr22	+	20073635	20073652	MI0006443	20073581	20073665	3p	p1@DGCR8	20067764	0.267952
hsa-miR-1306-5p	1	MIMAT0022726	chr22	+	20073595	20073616	MI0006443	20073581	20073665	5p	p1@DGCR8	20067764	0.267952
hsa-miR-1307-3p	1	MIMAT0005951	chr10	-	105154058	105154079	MI0006444	105154010	105154158	3p	p1@USMG5	105156210	0.100735
hsa-miR-1307-5p	1	MIMAT0022727	chr10	-	105154098	105154118	MI0006444	105154010	105154158	5p	p1@USMG5	105156210	0.100735
hsa-miR-130a-3p	1	MIMAT0000425	chr11	+	57408725	57408746	MI0000448	57408671	57408759	3p	p1@ENST00000530595,p1@uc001nkt.1	57405849	0.523559
hsa-miR-130b-3p	1	MIMAT0000691	chr22	+	22007643	22007664	MI0000748	22007593	22007674	3p	p3@PPIL2	22006473	0.171725
hsa-miR-130b-5p	1	MIMAT0004680	chr22	+	22007605	22007625	MI0000748	22007593	22007674	5p	p3@PPIL2	22006473	0.171725
hsa-miR-132-3p	1	MIMAT0000426	chr17	-	1953223	1953244	MI0000449	1953202	1953302	3p	na	na	na
hsa-miR-132-5p	1	MIMAT0004594	chr17	-	1953259	1953280	MI0000449	1953202	1953302	5p	na	na	na
hsa-miR-133a-3p	2	MIMAT0000427	chr18	-	19405673	19405694	MI0000450	19405659	19405746	3p	p1@uc002ktr.2,p1@uc002kts.2	19411367	0.760328
hsa-miR-133a-3p	2	MIMAT0000427_1	chr20	+	61162177	61162198	MI0000451	61162119	61162220	3p	p1@C20orf166	61147660	0.541382
hsa-miR-134-5p	1	MIMAT0000447	chr14	+	101521031	101521052	MI0000474	101521024	101521096	5p	na	na	na
hsa-miR-1343-3p	1	MIMAT0019776	chr11	+	34963435	34963456	MI0017320	34963384	34963467	3p	p1@PDHX	34938197	0.179642
hsa-miR-136-3p	1	MIMAT0004606	chr14	+	101351087	101351108	MI0000475	101351039	101351120	3p	na	na	na
hsa-miR-138-5p	2	MIMAT0000430	chr16	+	56892439	56892461	MI0000455	56892430	56892513	5p	na	na	na
hsa-miR-138-5p	2	MIMAT0000430_1	chr3	+	44155726	44155748	MI0000476	44155704	44155802	5p	na	na	na
hsa-miR-139-5p	1	MIMAT0000250	chr11	-	72326146	72326168	MI0000261	72326107	72326174	5p	p1@PDE2A	72353467	0.270841
hsa-miR-140-3p	1	MIMAT0004597	chr16	+	69967045	69967065	MI0000456	69966984	69967083	3p	p1@WWP2	69796235	0.252983
hsa-miR-140-5p	1	MIMAT0000431	chr16	+	69967006	69967027	MI0000456	69966984	69967083	5p	p1@WWP2	69796235	0.252983
hsa-miR-141-3p	1	MIMAT0000432	chr12	+	7073318	7073339	MI0000457	7073260	7073354	3p	p1@ENST00000537269	7072389	0.25511
hsa-miR-141-5p	1	MIMAT0004598	chr12	+	7073276	7073297	MI0000457	7073260	7073354	5p	p1@ENST00000537269	7072389	0.25511
hsa-miR-142-3p	1	MIMAT0000434	chr17	-	56408606	56408628	MI0000458	56408593	56408679	3p	p1@AX721088	56409881	0.151883
hsa-miR-142-5p	1	MIMAT0000433	chr17	-	56408644	56408664	MI0000458	56408593	56408679	5p	p1@AX721088	56409881	0.151883
hsa-miR-143-3p	1	MIMAT0000435	chr5	+	148808541	148808561	MI0000459	148808481	148808586	3p	p1@MIR143HG	148786441	0.462479
hsa-miR-144-5p	1	MIMAT0004600	chr17	-	27188601	27188622	MI0000460	27188551	27188636	5p	p1@MIR4732	27189007	0.156914
hsa-miR-145-3p	1	MIMAT0004601	chr5	+	148810262	148810283	MI0000461	148810209	148810296	3p	p1@MIR143HG	148786441	0.462479
hsa-miR-145-5p	1	MIMAT0000437	chr5	+	148810224	148810246	MI0000461	148810209	148810296	5p	p1@MIR143HG	148786441	0.462479
hsa-miR-1468-5p	1	MIMAT0006789	chrX	-	63005935	63005955	MI0003782	63005882	63005967	5p	na	na	na
hsa-miR-146a-3p	1	MIMAT0004608	chr5	+	159912415	159912436	MI0000477	159912359	159912457	3p	p1@uc003lyl.3	159895259	0.560631
hsa-miR-146a-5p	1	MIMAT0000449	chr5	+	159912379	159912400	MI0000477	159912359	159912457	5p	p1@uc003lyl.3	159895259	0.560631
hsa-miR-146b-3p	1	MIMAT0004766	chr10	+	104196313	104196334	MI0003129	104196269	104196341	3p	na	na	na
hsa-miR-146b-5p	1	MIMAT0002809	chr10	+	104196277	104196298	MI0003129	104196269	104196341	5p	na	na	na
hsa-miR-147b	1	MIMAT0004928	chr15	+	45725296	45725317	MI0005544	45725248	45725327	na	p1@C15orf48	45722809	0.150073
hsa-miR-148a-3p	1	MIMAT0000243	chr7	-	25989542	25989563	MI0000253	25989539	25989606	3p	p@chr7:25990767..25990800,-	25990794	0.368406
hsa-miR-148a-5p	1	MIMAT0004549	chr7	-	25989580	25989601	MI0000253	25989539	25989606	5p	p@chr7:25990767..25990800,-	25990794	0.368406
hsa-miR-148b-3p	1	MIMAT0000759	chr12	+	54731062	54731083	MI0000811	54731000	54731098	3p	p1@COPZ1	54718924	0.264526
hsa-miR-148b-5p	1	MIMAT0004699	chr12	+	54731024	54731045	MI0000811	54731000	54731098	5p	p1@COPZ1	54718924	0.264526
hsa-miR-149-5p	1	MIMAT0000450	chr2	+	241395432	241395454	MI0000478	241395418	241395506	5p	p1@GPC1	241375107	0.316391
hsa-miR-150-3p	1	MIMAT0004610	chr19	-	50004054	50004075	MI0000479	50004042	50004125	3p	na	na	na
hsa-miR-150-5p	1	MIMAT0000451	chr19	-	50004089	50004110	MI0000479	50004042	50004125	5p	na	na	na
hsa-miR-151a-3p	1	MIMAT0000757	chr8	-	141742686	141742706	MI0000809	141742663	141742752	3p	p1@PTK2	142011328	0.0537463
hsa-miR-151a-5p	1	MIMAT0004697	chr8	-	141742722	141742742	MI0000809	141742663	141742752	5p	p1@PTK2	142011328	0.0537463
hsa-miR-151b	1	MIMAT0010214	chr14	-	100575775	100575792	MI0003772	100575756	100575851	na	na	na	na
hsa-miR-152-3p	1	MIMAT0000438	chr17	-	46114540	46114560	MI0000462	46114527	46114613	3p	p1@COPZ2	46115159	0.114552
hsa-miR-152-5p	1	MIMAT0026479	chr17	-	46114576	46114598	MI0000462	46114527	46114613	5p	p1@COPZ2	46115159	0.114552
hsa-miR-153-3p	2	MIMAT0000439	chr2	-	220158848	220158869	MI0000463	220158833	220158922	3p	p1@PTPRN	220174103	0.241095
hsa-miR-153-3p	2	MIMAT0000439_1	chr7	-	157367041	157367062	MI0000464	157367028	157367114	3p	p2@PTPRN2	158380484	0.10422
hsa-miR-1537-3p	1	MIMAT0007399	chr1	-	236016300	236016321	MI0007258	236016300	236016360	3p	p1@LYST	236030203	0.128262
hsa-miR-1538	1	MIMAT0007400	chr16	-	69599711	69599733	MI0007259	69599711	69599771	na	na	na	na
hsa-miR-155-3p	1	MIMAT0004658	chr21	+	26946334	26946355	MI0000681	26946292	26946356	3p	p1@MIR155HG	26934443	0.265273
hsa-miR-155-5p	1	MIMAT0000646	chr21	+	26946295	26946317	MI0000681	26946292	26946356	5p	p1@MIR155HG	26934443	0.265273
hsa-miR-15a-3p	1	MIMAT0004488	chr13	-	50623266	50623287	MI0000069	50623255	50623337	3p	p1@DLEU2	50699677	0.437998
hsa-miR-15a-5p	1	MIMAT0000068	chr13	-	50623303	50623324	MI0000069	50623255	50623337	5p	p1@DLEU2	50699677	0.437998
hsa-miR-15b-3p	1	MIMAT0004586	chr3	+	160122433	160122454	MI0000438	160122376	160122473	3p	p1@SMC4	160117438	0.25781
hsa-miR-15b-5p	1	MIMAT0000417	chr3	+	160122395	160122416	MI0000438	160122376	160122473	5p	p1@SMC4	160117438	0.25781
hsa-miR-16-1-3p	1	MIMAT0004489	chr13	-	50623121	50623142	MI0000070	50623109	50623197	3p	p1@DLEU2	50699677	0.437998
hsa-miR-16-2-3p	1	MIMAT0004518	chr3	+	160122585	160122606	MI0000115	160122533	160122613	3p	p1@SMC4	160117438	0.25781
hsa-miR-16-5p	2	MIMAT0000069	chr13	-	50623163	50623184	MI0000070	50623109	50623197	5p	p1@DLEU2	50699677	0.437998
hsa-miR-16-5p	2	MIMAT0000069_1	chr3	+	160122542	160122563	MI0000115	160122533	160122613	5p	p1@SMC4	160117438	0.25781
hsa-miR-17-3p	1	MIMAT0000071	chr13	+	92002909	92002930	MI0000071	92002859	92002942	3p	p1@MIR17HG	91999941	0.549085
hsa-miR-17-5p	1	MIMAT0000070	chr13	+	92002872	92002894	MI0000071	92002859	92002942	5p	p1@MIR17HG	91999941	0.549085
hsa-miR-181a-2-3p	1	MIMAT0004558	chr9	+	127454797	127454818	MI0000269	127454721	127454830	3p	p1@MIR181A2HG	127420717	0.802294
hsa-miR-181a-3p	1	MIMAT0000270	chr1	-	198828198	198828219	MI0000289	198828173	198828282	3p	p1@LOC100131234	198906558	0.588176
hsa-miR-181a-5p	2	MIMAT0000256	chr1	-	198828237	198828259	MI0000289	198828173	198828282	5p	p1@LOC100131234	198906558	0.588176
hsa-miR-181a-5p	2	MIMAT0000256_1	chr9	+	127454759	127454781	MI0000269	127454721	127454830	5p	p1@MIR181A2HG	127420717	0.802294
hsa-miR-181b-3p	1	MIMAT0022692	chr1	-	198828016	198828036	MI0000270	198828002	198828111	3p	p1@LOC100131234	198906558	0.588176
hsa-miR-181b-5p	2	MIMAT0000257	chr1	-	198828054	198828076	MI0000270	198828002	198828111	5p	p1@LOC100131234	198906558	0.588176
hsa-miR-181b-5p	2	MIMAT0000257_1	chr9	+	127456004	127456026	MI0000683	127455989	127456077	5p	p1@MIR181A2HG	127420717	0.802294
hsa-miR-181c-3p	1	MIMAT0004559	chr19	+	13985577	13985598	MI0000271	13985513	13985622	3p	p@chr19:13976011..13976059,+	13976040	0.342593
hsa-miR-181c-5p	1	MIMAT0000258	chr19	+	13985539	13985560	MI0000271	13985513	13985622	5p	p@chr19:13976011..13976059,+	13976040	0.342593
hsa-miR-181d-5p	1	MIMAT0002821	chr19	+	13985724	13985746	MI0003139	13985689	13985825	5p	p@chr19:13976011..13976059,+	13976040	0.342593
hsa-miR-182-5p	1	MIMAT0000259	chr7	-	129410287	129410310	MI0000272	129410223	129410332	5p	na	na	na
hsa-miR-183-5p	1	MIMAT0000261	chr7	-	129414807	129414828	MI0000273	129414745	129414854	5p	na	na	na
hsa-miR-185-3p	1	MIMAT0004611	chr22	+	20020711	20020732	MI0000482	20020662	20020743	3p	p1@C22orf25	20008635	0.102582
hsa-miR-185-5p	1	MIMAT0000455	chr22	+	20020676	20020697	MI0000482	20020662	20020743	5p	p1@C22orf25	20008635	0.102582
hsa-miR-186-3p	1	MIMAT0004612	chr1	-	71533325	71533346	MI0000483	71533314	71533399	3p	p1@ZRANB2	71546718	0.218552
hsa-miR-186-5p	1	MIMAT0000456	chr1	-	71533364	71533385	MI0000483	71533314	71533399	5p	p1@ZRANB2	71546718	0.218552
hsa-miR-187-3p	1	MIMAT0000262	chr18	-	33484798	33484819	MI0000274	33484781	33484889	3p	na	na	na
hsa-miR-188-3p	1	MIMAT0004613	chrX	+	49768162	49768182	MI0000484	49768109	49768194	3p	p1@CLCN5	49687257	0.424961
hsa-miR-188-5p	1	MIMAT0000457	chrX	+	49768123	49768143	MI0000484	49768109	49768194	5p	p1@CLCN5	49687257	0.424961
hsa-miR-18a-3p	1	MIMAT0002891	chr13	+	92003051	92003073	MI0000072	92003005	92003075	3p	p1@MIR17HG	91999941	0.549085
hsa-miR-18a-5p	1	MIMAT0000072	chr13	+	92003010	92003032	MI0000072	92003005	92003075	5p	p1@MIR17HG	91999941	0.549085
hsa-miR-18b-5p	1	MIMAT0001412	chrX	-	133304114	133304136	MI0001518	133304071	133304141	5p	na	na	na
hsa-miR-1908-3p	1	MIMAT0026916	chr11	-	61582644	61582664	MI0008329	61582633	61582712	3p	p1@FADS1	61584327	0.143199
hsa-miR-1908-5p	1	MIMAT0007881	chr11	-	61582681	61582701	MI0008329	61582633	61582712	5p	p1@FADS1	61584327	0.143199
hsa-miR-190a-5p	1	MIMAT0000458	chr15	+	63116170	63116191	MI0000486	63116156	63116240	5p	p3@TLN2	62853589	0.258251
hsa-miR-190b	1	MIMAT0004929	chr1	-	154166189	154166209	MI0005545	154166141	154166219	na	p15@TPM3	154167176	0.161207
hsa-miR-191-3p	1	MIMAT0001618	chr3	-	49058064	49058085	MI0000465	49058051	49058142	3p	p2@DALRD3	49058938	0.232051
hsa-miR-191-5p	1	MIMAT0000440	chr3	-	49058105	49058127	MI0000465	49058051	49058142	5p	p2@DALRD3	49058938	0.232051
hsa-miR-1910-5p	1	MIMAT0007884	chr16	-	85775275	85775295	MI0008331	85775227	85775306	5p	p1@C16orf74	85784702	0.103323
hsa-miR-192-5p	1	MIMAT0000222	chr11	-	64658675	64658695	MI0000234	64658609	64658718	5p	na	na	na
hsa-miR-193a-3p	1	MIMAT0000459	chr17	+	29887069	29887090	MI0000487	29887015	29887102	3p	na	na	na
hsa-miR-193a-5p	1	MIMAT0004614	chr17	+	29887035	29887056	MI0000487	29887015	29887102	5p	na	na	na
hsa-miR-193b-3p	1	MIMAT0002819	chr16	+	14397874	14397895	MI0003137	14397824	14397906	3p	p@chr16:14396121..14396145,+	14396138	0.371876
hsa-miR-194-5p	2	MIMAT0000460	chr1	-	220291548	220291569	MI0000488	220291499	220291583	5p	na	na	na
hsa-miR-194-5p	2	MIMAT0000460_1	chr11	-	64658876	64658897	MI0000732	64658827	64658911	5p	p1@ENST00000413053,p1@uc009ypx.2	64660920	0.122253
hsa-miR-195-5p	1	MIMAT0000461	chr17	-	6920986	6921006	MI0000489	6920934	6921020	5p	p1@MIR497HG	6922978	0.94558
hsa-miR-196a-5p	2	MIMAT0000226	chr12	+	54385546	54385567	MI0000279	54385522	54385631	5p	p3@HOXC10	54380426	0.449668
hsa-miR-196a-5p	2	MIMAT0000226_1	chr17	-	46709894	46709915	MI0000238	46709852	46709921	5p	p11@HOXB7	46711031	0.198308
hsa-miR-196b-5p	1	MIMAT0001080	chr7	-	27209147	27209168	MI0001150	27209099	27209182	5p	p1@ENST00000470747	27219461	0.543808
hsa-miR-197-3p	1	MIMAT0000227	chr1	+	110141562	110141583	MI0000239	110141515	110141589	3p	na	na	na
hsa-miR-197-5p	1	MIMAT0022691	chr1	+	110141523	110141545	MI0000239	110141515	110141589	5p	na	na	na
hsa-miR-1976	1	MIMAT0009451	chr1	+	26881065	26881084	MI0009986	26881033	26881084	na	p1@RPS6KA1	26872347	0.381256
hsa-miR-199a-3p	2	MIMAT0000232	chr1	-	172113694	172113715	MI0000281	172113675	172113784	3p	p1@DNM3OS	172113934	0.862707
hsa-miR-199a-3p	2	MIMAT0000232_1	chr19	-	10928105	10928126	MI0000242	10928102	10928172	3p	na	na	na
hsa-miR-199a-5p	2	MIMAT0000231	chr1	-	172113732	172113754	MI0000281	172113675	172113784	5p	p1@DNM3OS	172113934	0.862707
hsa-miR-199a-5p	2	MIMAT0000231_1	chr19	-	10928145	10928167	MI0000242	10928102	10928172	5p	na	na	na
hsa-miR-199b-3p	1	MIMAT0004563	chr9	-	131007024	131007045	MI0000282	131007000	131007109	3p	na	na	na
hsa-miR-199b-5p	1	MIMAT0000263	chr9	-	131007062	131007084	MI0000282	131007000	131007109	5p	na	na	na
hsa-miR-19a-3p	1	MIMAT0000073	chr13	+	92003193	92003215	MI0000073	92003145	92003226	3p	p1@MIR17HG	91999941	0.549085
hsa-miR-19b-1-5p	1	MIMAT0004491	chr13	+	92003461	92003483	MI0000074	92003446	92003532	5p	p1@MIR17HG	91999941	0.549085
hsa-miR-19b-3p	2	MIMAT0000074	chr13	+	92003499	92003521	MI0000074	92003446	92003532	3p	p1@MIR17HG	91999941	0.549085
hsa-miR-19b-3p	2	MIMAT0000074_1	chrX	-	133303713	133303735	MI0000075	133303701	133303796	3p	na	na	na
hsa-miR-200a-3p	1	MIMAT0000682	chr1	+	1103296	1103317	MI0000737	1103243	1103332	3p	na	na	na
hsa-miR-200b-3p	1	MIMAT0000318	chr1	+	1102540	1102561	MI0000342	1102484	1102578	3p	na	na	na
hsa-miR-200c-3p	1	MIMAT0000617	chr12	+	7072905	7072927	MI0000650	7072862	7072929	3p	p1@ENST00000537269	7072389	0.25511
hsa-miR-203a	1	MIMAT0000264	chr14	+	104583806	104583827	MI0000283	104583742	104583851	na	na	na	na
hsa-miR-204-5p	1	MIMAT0000265	chr9	-	73424947	73424968	MI0000284	73424891	73425000	5p	p1@TRPM3	73483968	0.464189
hsa-miR-20a-3p	1	MIMAT0004493	chr13	+	92003362	92003383	MI0000076	92003319	92003389	3p	p1@MIR17HG	91999941	0.549085
hsa-miR-20a-5p	1	MIMAT0000075	chr13	+	92003326	92003348	MI0000076	92003319	92003389	5p	p1@MIR17HG	91999941	0.549085
hsa-miR-20b-5p	1	MIMAT0001413	chrX	-	133303880	133303902	MI0001519	133303839	133303907	5p	na	na	na
hsa-miR-21-3p	1	MIMAT0004494	chr17	+	57918672	57918692	MI0000077	57918627	57918698	3p	p1@AK310806	57915292	0.582881
hsa-miR-21-5p	1	MIMAT0000076	chr17	+	57918634	57918655	MI0000077	57918627	57918698	5p	p1@AK310806	57915292	0.582881
hsa-miR-210-3p	1	MIMAT0000267	chr11	-	568112	568133	MI0000286	568089	568198	3p	p1@MIR210HG	568417	0.253113
hsa-miR-2110	1	MIMAT0010133	chr10	-	115933910	115933931	MI0010629	115933864	115933938	na	p1@C10orf118	115933962	0.160026
hsa-miR-2115-3p	1	MIMAT0011159	chr3	-	48357871	48357892	MI0010634	48357850	48357949	3p	na	na	na
hsa-miR-2115-5p	1	MIMAT0011158	chr3	-	48357908	48357929	MI0010634	48357850	48357949	5p	na	na	na
hsa-miR-2116-3p	1	MIMAT0011161	chr15	-	59463391	59463411	MI0010635	59463382	59463461	3p	p1@MYO1E	59665070	0.509787
hsa-miR-212-3p	1	MIMAT0000269	chr17	-	1953584	1953604	MI0000288	1953565	1953674	3p	na	na	na
hsa-miR-212-5p	1	MIMAT0022695	chr17	-	1953622	1953644	MI0000288	1953565	1953674	5p	na	na	na
hsa-miR-215-5p	1	MIMAT0000272	chr1	-	220291258	220291278	MI0000291	220291195	220291304	5p	na	na	na
hsa-miR-219a-1-3p	1	MIMAT0004567	chr6	+	33175673	33175694	MI0000296	33175612	33175721	3p	na	na	na
hsa-miR-219b-5p	1	MIMAT0019747	chr9	+	131154913	131154934	MI0017299	131154900	131154987	5p	na	na	na
hsa-miR-22-3p	1	MIMAT0000077	chr17	-	1617208	1617229	MI0000078	1617197	1617281	3p	p1@MIR22HG	1619504	0.454355
hsa-miR-22-5p	1	MIMAT0004495	chr17	-	1617246	1617267	MI0000078	1617197	1617281	5p	p1@MIR22HG	1619504	0.454355
hsa-miR-221-3p	1	MIMAT0000278	chrX	-	45605608	45605630	MI0000298	45605585	45605694	3p	p@chrX:45629661..45629677,-	45629670	0.686627
hsa-miR-221-5p	1	MIMAT0004568	chrX	-	45605649	45605670	MI0000298	45605585	45605694	5p	p@chrX:45629661..45629677,-	45629670	0.686627
hsa-miR-222-3p	1	MIMAT0000279	chrX	-	45606442	45606462	MI0000299	45606421	45606530	3p	p@chrX:45629661..45629677,-	45629670	0.686627
hsa-miR-222-5p	1	MIMAT0004569	chrX	-	45606479	45606500	MI0000299	45606421	45606530	5p	p@chrX:45629661..45629677,-	45629670	0.686627
hsa-miR-223-3p	1	MIMAT0000280	chrX	+	65238779	65238800	MI0000300	65238712	65238821	3p	na	na	na
hsa-miR-223-5p	1	MIMAT0004570	chrX	+	65238737	65238758	MI0000300	65238712	65238821	5p	na	na	na
hsa-miR-224-5p	1	MIMAT0000281	chrX	-	151127103	151127123	MI0000301	151127050	151127130	5p	p1@GABRE	151143148	0.12756
hsa-miR-2277-3p	1	MIMAT0011777	chr5	-	92956416	92956436	MI0011284	92956402	92956494	3p	p1@FAM172A	93447340	0.179583
hsa-miR-2277-5p	1	MIMAT0017352	chr5	-	92956454	92956477	MI0011284	92956402	92956494	5p	p1@FAM172A	93447340	0.179583
hsa-miR-2355-3p	1	MIMAT0017950	chr2	-	207974723	207974744	MI0015873	207974711	207974797	3p	p1@KLF7	208030669	0.876376
hsa-miR-2355-5p	1	MIMAT0016895	chr2	-	207974767	207974787	MI0015873	207974711	207974797	5p	p1@KLF7	208030669	0.876376
hsa-miR-23a-3p	1	MIMAT0000078	chr19	-	13947409	13947429	MI0000079	13947401	13947473	3p	na	na	na
hsa-miR-23a-5p	1	MIMAT0004496	chr19	-	13947444	13947465	MI0000079	13947401	13947473	5p	na	na	na
hsa-miR-23b-3p	1	MIMAT0000418	chr9	+	97847547	97847567	MI0000439	97847490	97847586	3p	p1@C9orf3	97767271	0.10752
hsa-miR-23c	1	MIMAT0018000	chrX	-	20035219	20035240	MI0016010	20035206	20035305	na	p1@MAP7D2	20135022	0.0652607
hsa-miR-24-2-5p	1	MIMAT0004497	chr19	-	13947140	13947161	MI0000081	13947101	13947173	5p	na	na	na
hsa-miR-24-3p	2	MIMAT0000080	chr19	-	13947103	13947124	MI0000081	13947101	13947173	3p	na	na	na
hsa-miR-24-3p	2	MIMAT0000080_1	chr9	+	97848346	97848367	MI0000080	97848303	97848370	3p	p1@C9orf3	97767271	0.10752
hsa-miR-2467-5p	1	MIMAT0019952	chr2	-	240273466	240273488	MI0017432	240273419	240273499	5p	p1@HDAC4	240322714	0.262232
hsa-miR-25-3p	1	MIMAT0000081	chr7	-	99691194	99691215	MI0000082	99691183	99691266	3p	p1@MCM7	99699002	0.217304
hsa-miR-25-5p	1	MIMAT0004498	chr7	-	99691233	99691253	MI0000082	99691183	99691266	5p	p1@MCM7	99699002	0.217304
hsa-miR-26a-2-3p	1	MIMAT0004681	chr12	-	58218403	58218424	MI0000750	58218392	58218475	3p	p1@CTDSP2	58240494	0.727944
hsa-miR-26a-5p	2	MIMAT0000082	chr12	-	58218441	58218462	MI0000750	58218392	58218475	5p	p1@CTDSP2	58240494	0.727944
hsa-miR-26a-5p	2	MIMAT0000082_1	chr3	+	38010904	38010925	MI0000083	38010895	38010971	5p	p1@CTDSPL	37903371	0.42444
hsa-miR-26b-3p	1	MIMAT0004500	chr2	+	219267415	219267436	MI0000084	219267369	219267445	3p	p1@CTDSP1	219264593	0.446171
hsa-miR-26b-5p	1	MIMAT0000083	chr2	+	219267380	219267400	MI0000084	219267369	219267445	5p	p1@CTDSP1	219264593	0.446171
hsa-miR-27a-3p	1	MIMAT0000084	chr19	-	13947261	13947281	MI0000085	13947254	13947331	3p	na	na	na
hsa-miR-27a-5p	1	MIMAT0004501	chr19	-	13947301	13947322	MI0000085	13947254	13947331	5p	na	na	na
hsa-miR-27b-3p	1	MIMAT0000419	chr9	+	97847787	97847807	MI0000440	97847727	97847823	3p	p1@C9orf3	97767271	0.10752
hsa-miR-27b-5p	1	MIMAT0004588	chr9	+	97847745	97847766	MI0000440	97847727	97847823	5p	p1@C9orf3	97767271	0.10752
hsa-miR-28-3p	1	MIMAT0004502	chr3	+	188406622	188406643	MI0000086	188406569	188406654	3p	p1@LPP	187871719	0.676386
hsa-miR-28-5p	1	MIMAT0000085	chr3	+	188406582	188406603	MI0000086	188406569	188406654	5p	p1@LPP	187871719	0.676386
hsa-miR-296-5p	1	MIMAT0000690	chr20	-	57392716	57392736	MI0000747	57392670	57392749	5p	na	na	na
hsa-miR-29a-3p	1	MIMAT0000086	chr7	-	130561507	130561528	MI0000087	130561506	130561569	3p	na	na	na
hsa-miR-29a-5p	1	MIMAT0004503	chr7	-	130561545	130561566	MI0000087	130561506	130561569	5p	na	na	na
hsa-miR-29b-1-5p	1	MIMAT0004514	chr7	-	130562266	130562289	MI0000105	130562218	130562298	5p	p@chr7:130597585..130597624,-	130597617	0.296322
hsa-miR-29b-2-5p	1	MIMAT0004515	chr1	-	207975837	207975858	MI0000107	207975788	207975868	5p	p1@C1orf132	208042511	0.182163
hsa-miR-29b-3p	2	MIMAT0000100	chr1	-	207975795	207975817	MI0000107	207975788	207975868	3p	p1@C1orf132	208042511	0.182163
hsa-miR-29b-3p	2	MIMAT0000100_1	chr7	-	130562226	130562248	MI0000105	130562218	130562298	3p	p@chr7:130597585..130597624,-	130597617	0.296322
hsa-miR-29c-3p	1	MIMAT0000681	chr1	-	207975210	207975231	MI0000735	207975197	207975284	3p	p1@C1orf132	208042511	0.182163
hsa-miR-29c-5p	1	MIMAT0004673	chr1	-	207975248	207975269	MI0000735	207975197	207975284	5p	p1@C1orf132	208042511	0.182163
hsa-miR-301a-3p	1	MIMAT0000688	chr17	-	57228510	57228532	MI0000745	57228497	57228582	3p	p1@SKA2	57232547	0.416138
hsa-miR-301a-5p	1	MIMAT0022696	chr17	-	57228548	57228569	MI0000745	57228497	57228582	5p	p1@SKA2	57232547	0.416138
hsa-miR-301b	1	MIMAT0004958	chr22	+	22007314	22007336	MI0005568	22007270	22007347	na	p3@PPIL2	22006473	0.171725
hsa-miR-3064-5p	1	MIMAT0019864	chr17	-	62496935	62496955	MI0017375	62496892	62496957	5p	p1@DDX5	62502407	0.311348
hsa-miR-3065-3p	1	MIMAT0015378	chr17	+	79099726	79099748	MI0014228	79099677	79099755	3p	na	na	na
hsa-miR-3065-5p	1	MIMAT0015066	chr17	+	79099686	79099708	MI0014228	79099677	79099755	5p	na	na	na
hsa-miR-3074-3p	1	MIMAT0015027	chr9	-	97848306	97848327	MI0014181	97848296	97848376	3p	na	na	na
hsa-miR-3074-5p	1	MIMAT0019208	chr9	-	97848345	97848365	MI0014181	97848296	97848376	5p	na	na	na
hsa-miR-30a-3p	1	MIMAT0000088	chr6	-	72113257	72113278	MI0000088	72113254	72113324	3p	p2@LINC00472	72129868	0.25008
hsa-miR-30a-5p	1	MIMAT0000087	chr6	-	72113298	72113319	MI0000088	72113254	72113324	5p	p2@LINC00472	72129868	0.25008
hsa-miR-30b-3p	1	MIMAT0004589	chr8	-	135812775	135812796	MI0000441	135812763	135812850	3p	na	na	na
hsa-miR-30b-5p	1	MIMAT0000420	chr8	-	135812813	135812834	MI0000441	135812763	135812850	5p	na	na	na
hsa-miR-30c-1-3p	1	MIMAT0004674	chr1	+	41223011	41223032	MI0000736	41222956	41223044	3p	p1@NFYC	41157376	0.479601
hsa-miR-30c-5p	2	MIMAT0000244	chr1	+	41222972	41222994	MI0000736	41222956	41223044	5p	p1@NFYC	41157376	0.479601
hsa-miR-30c-5p	2	MIMAT0000244_1	chr6	-	72086706	72086728	MI0000254	72086663	72086734	5p	p2@LINC00472	72129868	0.25008
hsa-miR-30d-3p	1	MIMAT0004551	chr8	-	135817122	135817143	MI0000255	135817119	135817188	3p	na	na	na
hsa-miR-30d-5p	1	MIMAT0000245	chr8	-	135817162	135817183	MI0000255	135817119	135817188	5p	na	na	na
hsa-miR-30e-3p	1	MIMAT0000693	chr1	+	41220085	41220106	MI0000749	41220027	41220118	3p	p1@NFYC	41157376	0.479601
hsa-miR-30e-5p	1	MIMAT0000692	chr1	+	41220043	41220064	MI0000749	41220027	41220118	5p	p1@NFYC	41157376	0.479601
hsa-miR-31-5p	1	MIMAT0000089	chr9	-	21512157	21512177	MI0000089	21512114	21512184	5p	p1@MIR31HG	21559854	0.0724575
hsa-miR-3127-5p	1	MIMAT0014990	chr2	+	97464025	97464047	MI0014144	97464015	97464090	5p	p1@CNNM4	97426639	0.32013
hsa-miR-3130-3p	2	MIMAT0014994	chr2	+	207648001	207648021	MI0014148	207647958	207648032	3p	p1@FASTKD2	207630330	0.0865524
hsa-miR-3130-3p	2	MIMAT0014994_1	chr2	-	207647969	207647989	MI0014147	207647958	207648032	3p	na	na	na
hsa-miR-3130-5p	2	MIMAT0014995	chr2	+	207647970	207647990	MI0014148	207647958	207648032	5p	p1@FASTKD2	207630330	0.0865524
hsa-miR-3130-5p	2	MIMAT0014995_1	chr2	-	207648000	207648020	MI0014147	207647958	207648032	5p	na	na	na
hsa-miR-3136-5p	1	MIMAT0015003	chr3	-	69098155	69098177	MI0014158	69098109	69098186	5p	p1@TMF1	69101425	0.22559
hsa-miR-3138	1	MIMAT0015006	chr4	-	10080246	10080269	MI0014161	10080235	10080316	na	p1@WDR1	10118384	0.236619
hsa-miR-3140-3p	1	MIMAT0015008	chr4	-	153410488	153410509	MI0014163	153410479	153410568	3p	p@chr4:153457197..153457268,-	153457215	0.633843
hsa-miR-3143	1	MIMAT0015012	chr6	+	27115408	27115432	MI0014167	27115405	27115467	na	na	na	na
hsa-miR-3150b-3p	1	MIMAT0018194	chr8	-	96085152	96085172	MI0016426	96085139	96085224	3p	p@chr8:96088115..96088137,-	96088127	0.0655884
hsa-miR-3154	1	MIMAT0015028	chr9	-	131007235	131007256	MI0014182	131007226	131007309	na	na	na	na
hsa-miR-3155a	1	MIMAT0015029	chr10	+	6194210	6194230	MI0014183	6194159	6194240	na	p2@PFKFB3	6186884	0.113581
hsa-miR-3157-3p	1	MIMAT0019210	chr10	-	97824078	97824099	MI0014185	97824072	97824156	3p	p1@ENST00000416301,p1@ENST00000444375,p1@ENST00000452728,p1@ENST00000454638,p1@ENST00000458228	97849972	0.03997
hsa-miR-3157-5p	1	MIMAT0015031	chr10	-	97824126	97824147	MI0014185	97824072	97824156	5p	p1@ENST00000416301,p1@ENST00000444375,p1@ENST00000452728,p1@ENST00000454638,p1@ENST00000458228	97849972	0.03997
hsa-miR-3158-3p	2	MIMAT0015032	chr10	-	103361184	103361205	MI0014187	103361174	103361254	3p	na	na	na
hsa-miR-3158-3p	2	MIMAT0015032_1	chr10	+	103361223	103361244	MI0014186	103361174	103361254	3p	p1@DPCD	103348082	0.206374
hsa-miR-3159	1	MIMAT0015033	chr11	+	18409343	18409364	MI0014188	18409334	18409407	na	na	na	na
hsa-miR-3161	1	MIMAT0015035	chr11	+	48118343	48118365	MI0014191	48118334	48118410	na	p1@PTPRJ	48002111	0.469334
hsa-miR-3173-5p	1	MIMAT0019214	chr14	-	95604298	95604319	MI0014204	95604256	95604323	5p	p1@DICER1	95623747	0.353098
hsa-miR-3174	1	MIMAT0015051	chr15	+	90549996	90550018	MI0014208	90549987	90550073	na	p1@ZNF710	90544557	0.795431
hsa-miR-3176	1	MIMAT0015053	chr16	+	593336	593354	MI0014210	593277	593366	na	p1@SOLH	577732	0.0566763
hsa-miR-3177-3p	1	MIMAT0015054	chr16	+	1785039	1785059	MI0014211	1784986	1785067	3p	p1@MAPK8IP3	1756196	0.373061
hsa-miR-3181	1	MIMAT0015061	chr16	+	50776224	50776242	MI0014223	50776216	50776288	na	p1@CYLD	50775997	0.28273
hsa-miR-3187-3p	1	MIMAT0015069	chr19	+	813627	813646	MI0014231	813584	813653	3p	na	na	na
hsa-miR-3188	1	MIMAT0015070	chr19	+	18392939	18392961	MI0014232	18392887	18392971	na	na	na	na
hsa-miR-3190-3p	1	MIMAT0022839	chr19	+	47730245	47730267	MI0014235	47730199	47730278	3p	na	na	na
hsa-miR-3196	1	MIMAT0015080	chr20	+	61870140	61870157	MI0014241	61870131	61870194	na	p1@BIRC7	61867285	0.15782
hsa-miR-32-3p	1	MIMAT0004505	chr9	-	111808511	111808532	MI0000090	111808509	111808578	3p	p1@C9orf5	111882207	0.45728
hsa-miR-32-5p	1	MIMAT0000090	chr9	-	111808552	111808573	MI0000090	111808509	111808578	5p	p1@C9orf5	111882207	0.45728
hsa-miR-3200-3p	1	MIMAT0015085	chr22	+	31127597	31127618	MI0014249	31127544	31127628	3p	p3@OSBP2	31090861	0.185902
hsa-miR-3202	2	MIMAT0015089	chrX	+	153246556	153246577	MI0014252	153246548	153246628	na	p1@TMEM187	153238205	0.157983
hsa-miR-3202	2	MIMAT0015089_1	chrX	-	153246599	153246620	MI0014253	153246549	153246627	na	na	na	na
hsa-miR-320a	1	MIMAT0000510	chr8	-	22102488	22102509	MI0000542	22102475	22102556	na	na	na	na
hsa-miR-320b	2	MIMAT0005792	chr1	+	117214409	117214430	MI0003776	117214371	117214449	na	na	na	na
hsa-miR-320b	2	MIMAT0005792_1	chr1	-	224444751	224444772	MI0003839	224444706	224444843	na	p1@NVL	224517842	0.075021
hsa-miR-320c	2	MIMAT0005793	chr18	+	19263520	19263539	MI0003778	19263471	19263558	na	na	na	na
hsa-miR-320c	2	MIMAT0005793_1	chr18	+	21901680	21901699	MI0008191	21901650	21901699	na	na	na	na
hsa-miR-320d	2	MIMAT0006764	chr13	-	41301964	41301982	MI0008190	41301964	41302011	na	na	na	na
hsa-miR-320d	2	MIMAT0006764_1	chrX	-	140008337	140008355	MI0008192	140008337	140008384	na	na	na	na
hsa-miR-320e	1	MIMAT0015072	chr19	-	47212551	47212568	MI0014234	47212550	47212602	na	p1@PRKD2	47220371	0.180939
hsa-miR-324-3p	1	MIMAT0000762	chr17	-	7126627	7126646	MI0000813	7126616	7126698	3p	na	na	na
hsa-miR-324-5p	1	MIMAT0000761	chr17	-	7126661	7126683	MI0000813	7126616	7126698	5p	na	na	na
hsa-miR-326	1	MIMAT0000756	chr11	-	75046152	75046171	MI0000808	75046136	75046230	na	p1@ARRB1	75062704	0.312757
hsa-miR-328-3p	1	MIMAT0000752	chr16	-	67236230	67236251	MI0000804	67236224	67236298	3p	na	na	na
hsa-miR-330-3p	1	MIMAT0000751	chr19	-	46142267	46142289	MI0000803	46142252	46142345	3p	p1@EML2	46142655	0.281963
hsa-miR-330-5p	1	MIMAT0004693	chr19	-	46142307	46142328	MI0000803	46142252	46142345	5p	p1@EML2	46142655	0.281963
hsa-miR-331-3p	1	MIMAT0000760	chr12	+	95702256	95702276	MI0000812	95702196	95702289	3p	na	na	na
hsa-miR-331-5p	1	MIMAT0004700	chr12	+	95702221	95702242	MI0000812	95702196	95702289	5p	na	na	na
hsa-miR-335-3p	1	MIMAT0004703	chr7	+	130136003	130136024	MI0000816	130135952	130136045	3p	p1@MEST	130131927	0.177967
hsa-miR-335-5p	1	MIMAT0000765	chr7	+	130135967	130135989	MI0000816	130135952	130136045	5p	p1@MEST	130131927	0.177967
hsa-miR-338-3p	1	MIMAT0000763	chr17	-	79099687	79099708	MI0000814	79099683	79099749	3p	p1@AATK	79102684	0.163497
hsa-miR-338-5p	1	MIMAT0004701	chr17	-	79099723	79099744	MI0000814	79099683	79099749	5p	p1@AATK	79102684	0.163497
hsa-miR-339-3p	1	MIMAT0004702	chr7	-	1062591	1062613	MI0000815	1062569	1062662	3p	p1@C7orf50	1068005	0.0325075
hsa-miR-339-5p	1	MIMAT0000764	chr7	-	1062626	1062648	MI0000815	1062569	1062662	5p	p1@C7orf50	1068005	0.0325075
hsa-miR-33a-3p	1	MIMAT0004506	chr22	+	42296993	42297014	MI0000091	42296948	42297016	3p	p1@SREBF2	42229115	0.494559
hsa-miR-33a-5p	1	MIMAT0000091	chr22	+	42296953	42296973	MI0000091	42296948	42297016	5p	p1@SREBF2	42229115	0.494559
hsa-miR-33b-3p	1	MIMAT0004811	chr17	-	17717171	17717192	MI0003646	17717150	17717245	3p	p1@SREBF1	17740300	0.173264
hsa-miR-33b-5p	1	MIMAT0003301	chr17	-	17717211	17717230	MI0003646	17717150	17717245	5p	p1@SREBF1	17740300	0.173264
hsa-miR-340-3p	1	MIMAT0000750	chr5	-	179442319	179442340	MI0000802	179442303	179442397	3p	p1@RNF130	179498728	0.272341
hsa-miR-340-5p	1	MIMAT0004692	chr5	-	179442361	179442382	MI0000802	179442303	179442397	5p	p1@RNF130	179498728	0.272341
hsa-miR-342-3p	1	MIMAT0000753	chr14	+	100576052	100576074	MI0000805	100575992	100576090	3p	p1@EVL	100531759	0.168286
hsa-miR-342-5p	1	MIMAT0004694	chr14	+	100576010	100576030	MI0000805	100575992	100576090	5p	p1@EVL	100531759	0.168286
hsa-miR-345-5p	1	MIMAT0000772	chr14	+	100774213	100774234	MI0000825	100774196	100774293	5p	na	na	na
hsa-miR-34a-5p	1	MIMAT0000255	chr1	-	9211794	9211815	MI0000268	9211727	9211836	5p	na	na	na
hsa-miR-34c-5p	1	MIMAT0000686	chr11	+	111384176	111384198	MI0000743	111384164	111384240	5p	p1@MIR34B	111383203	0.162332
hsa-miR-3605-3p	1	MIMAT0017982	chr1	-	33798006	33798028	MI0015995	33797994	33798093	3p	p1@PHC2	33815500	0.496458
hsa-miR-3605-5p	1	MIMAT0017981	chr1	-	33798050	33798072	MI0015995	33797994	33798093	5p	p1@PHC2	33815500	0.496458
hsa-miR-3607-3p	1	MIMAT0017985	chr5	+	85916364	85916383	MI0015997	85916314	85916392	3p	p1@COX7C	85913758	0.125359
hsa-miR-3609	1	MIMAT0017986	chr7	+	98479323	98479346	MI0015999	98479273	98479352	na	p1@TRRAP	98476155	0.119367
hsa-miR-361-3p	1	MIMAT0004682	chrX	-	85158646	85158668	MI0000760	85158641	85158712	3p	p1@CHM	85302558	0.342504
hsa-miR-361-5p	1	MIMAT0000703	chrX	-	85158686	85158707	MI0000760	85158641	85158712	5p	p1@CHM	85302558	0.342504
hsa-miR-3611	1	MIMAT0017988	chr10	-	35368537	35368557	MI0016001	35368526	35368608	na	p1@CUL2	35379261	0.363247
hsa-miR-3613-3p	1	MIMAT0017991	chr13	-	50570562	50570585	MI0016003	50570551	50570637	3p	p1@DLEU2	50699677	0.437998
hsa-miR-3613-5p	1	MIMAT0017990	chr13	-	50570601	50570622	MI0016003	50570551	50570637	5p	p1@DLEU2	50699677	0.437998
hsa-miR-3614-3p	1	MIMAT0017993	chr17	-	54968642	54968664	MI0016004	54968631	54968716	3p	p1@TRIM25	54991409	0.257188
hsa-miR-3614-5p	1	MIMAT0017992	chr17	-	54968680	54968702	MI0016004	54968631	54968716	5p	p1@TRIM25	54991409	0.257188
hsa-miR-3615	1	MIMAT0017994	chr17	+	72744802	72744822	MI0016005	72744752	72744838	na	p1@SLC9A3R1	72744767	0.298401
hsa-miR-362-3p	1	MIMAT0004683	chrX	+	49773613	49773634	MI0000762	49773572	49773636	3p	p1@CLCN5	49687257	0.424961
hsa-miR-362-5p	1	MIMAT0000705	chrX	+	49773576	49773599	MI0000762	49773572	49773636	5p	p1@CLCN5	49687257	0.424961
hsa-miR-3620-3p	1	MIMAT0018001	chr1	+	228285021	228285042	MI0016011	228284964	228285042	3p	p1@ARF1	228270423	0.130803
hsa-miR-363-3p	1	MIMAT0000707	chrX	-	133303412	133303433	MI0000764	133303408	133303482	3p	na	na	na
hsa-miR-3651	1	MIMAT0018071	chr9	-	95054743	95054766	MI0016051	95054740	95054829	na	p1@IARS	95055977	0.0392747
hsa-miR-3653	1	MIMAT0018073	chr22	-	29729165	29729182	MI0016053	29729147	29729256	na	p1@AP1B1	29784554	0.248799
hsa-miR-3656	1	MIMAT0018076	chr11	+	118889702	118889718	MI0016056	118889654	118889722	na	p1@TRAPPC4	118889476	0.358024
hsa-miR-365a-3p	1	MIMAT0000710	chr16	+	14403197	14403218	MI0000767	14403142	14403228	3p	p@chr16:14396121..14396145,+	14396138	0.371876
hsa-miR-365b-3p	1	MIMAT0022834	chr17	+	29902497	29902518	MI0000769	29902430	29902540	3p	p@chr17:29898616..29898637,+	29898617	0.137307
hsa-miR-365b-5p	1	MIMAT0022833	chr17	+	29902458	29902479	MI0000769	29902430	29902540	5p	p@chr17:29898616..29898637,+	29898617	0.137307
hsa-miR-3661	1	MIMAT0018082	chr5	+	133561468	133561489	MI0016062	133561448	133561543	na	na	na	na
hsa-miR-3667-3p	1	MIMAT0018090	chr22	-	49937049	49937070	MI0016068	49937041	49937114	3p	p1@C22orf34	50051167	0.0234026
hsa-miR-3667-5p	1	MIMAT0018089	chr22	-	49937085	49937106	MI0016068	49937041	49937114	5p	p1@C22orf34	50051167	0.0234026
hsa-miR-3677-3p	1	MIMAT0018101	chr16	+	2320752	2320773	MI0016078	2320714	2320773	3p	p@chr16:2318456..2318501,+	2318483	0.093001
hsa-miR-3679-5p	1	MIMAT0018104	chr2	+	134884701	134884723	MI0016080	134884696	134884763	5p	p1@MGAT5	134877506	0.292873
hsa-miR-3687	1	MIMAT0018115	chr21	+	9826237	9826260	MI0016088	9826203	9826263	na	na	na	na
hsa-miR-3688-3p	2	MIMAT0018116	chr4	-	160049966	160049987	MI0016089	160049954	160050046	3p	na	na	na
hsa-miR-3688-3p	2	MIMAT0018116_1	chr4	+	160050013	160050034	MI0017447	160049957	160050043	3p	p1@RAPGEF2	160025203	0.218564
hsa-miR-3690	2	MIMAT0018119	chrX	+	1412820	1412842	MI0016091	1412811	1412885	na	p1@CSF2RA	1387711	0.0257702
hsa-miR-3690	2	MIMAT0018119_1	chrY	+	1362820	1362842	MI0023561	1362811	1362885	na	na	na	na
hsa-miR-3691-5p	1	MIMAT0018120	chr6	-	5148520	5148542	MI0016092	5148467	5148556	5p	p1@LYRM4	5260975	0.149835
hsa-miR-370-3p	1	MIMAT0000722	chr14	+	101377523	101377544	MI0000778	101377476	101377550	3p	p@chr14:101364120..101364126,+	101364123	0.115286
hsa-miR-371b-3p	1	MIMAT0019893	chr19	-	54290932	54290954	MI0017393	54290931	54290996	3p	p1@MIR371B	54291420	0.0774775
hsa-miR-371b-5p	1	MIMAT0019892	chr19	-	54290969	54290990	MI0017393	54290931	54290996	5p	p1@MIR371B	54291420	0.0774775
hsa-miR-374a-3p	1	MIMAT0004688	chrX	-	73507130	73507151	MI0000782	73507121	73507192	3p	p1@FTX	73513365	0.0742078
hsa-miR-374a-5p	1	MIMAT0000727	chrX	-	73507160	73507181	MI0000782	73507121	73507192	5p	p1@FTX	73513365	0.0742078
hsa-miR-374b-3p	1	MIMAT0004956	chrX	-	73438392	73438413	MI0005566	73438382	73438453	3p	p1@FTX	73513365	0.0742078
hsa-miR-374b-5p	1	MIMAT0004955	chrX	-	73438422	73438443	MI0005566	73438382	73438453	5p	p1@FTX	73513365	0.0742078
hsa-miR-374c-5p	1	MIMAT0018443	chrX	+	73438396	73438417	MI0016684	73438384	73438453	5p	na	na	na
hsa-miR-375	1	MIMAT0000728	chr2	-	219866370	219866391	MI0000783	219866367	219866430	na	na	na	na
hsa-miR-376c-3p	1	MIMAT0000720	chr14	+	101506069	101506089	MI0000776	101506027	101506092	3p	na	na	na
hsa-miR-378a-3p	1	MIMAT0000732	chr5	+	149112430	149112451	MI0000786	149112388	149112453	3p	p1@PPARGC1B	149109873	0.547636
hsa-miR-378a-5p	1	MIMAT0000731	chr5	+	149112392	149112413	MI0000786	149112388	149112453	5p	p1@PPARGC1B	149109873	0.547636
hsa-miR-378b	1	MIMAT0014999	chr3	+	10371946	10371964	MI0014154	10371913	10371969	na	na	na	na
hsa-miR-378c	1	MIMAT0016847	chr10	-	132760897	132760921	MI0015825	132760851	132760931	na	na	na	na
hsa-miR-378d	2	MIMAT0018926	chr4	-	5925006	5925025	MI0016749	5925002	5925055	na	na	na	na
hsa-miR-378d	2	MIMAT0018926_1	chr8	-	94928307	94928326	MI0003840	94928250	94928347	na	p@chr8:94928861..94928882,-	94928867	0.142467
hsa-miR-378f	1	MIMAT0018932	chr1	+	24255611	24255630	MI0016756	24255560	24255637	na	na	na	na
hsa-miR-378g	1	MIMAT0018937	chr1	-	95211436	95211455	MI0016761	95211416	95211456	na	p1@ENST00000414374,p1@ENST00000418366,p1@ENST00000421997	95285788	0.0342917
hsa-miR-378h	1	MIMAT0018984	chr5	+	154209026	154209046	MI0016808	154209018	154209100	na	na	na	na
hsa-miR-378i	1	MIMAT0019074	chr22	-	42319275	42319295	MI0016902	42319226	42319301	na	na	na	na
hsa-miR-381-3p	1	MIMAT0000736	chr14	+	101512305	101512326	MI0000789	101512257	101512331	3p	na	na	na
hsa-miR-3909	1	MIMAT0018183	chr22	+	35731703	35731724	MI0016413	35731633	35731751	na	p1@TOM1	35695887	0.234461
hsa-miR-3912-3p	1	MIMAT0018186	chr5	-	170813682	170813702	MI0016416	170813660	170813764	3p	na	na	na
hsa-miR-3913-5p	2	MIMAT0018187	chr12	-	69978560	69978581	MI0016417	69978502	69978603	5p	na	na	na
hsa-miR-3913-5p	2	MIMAT0018187_1	chr12	+	69978524	69978545	MI0016418	69978503	69978602	5p	na	na	na
hsa-miR-3916	1	MIMAT0018190	chr1	-	247365318	247365343	MI0016422	247365269	247365362	na	p@chr1:247374106..247374171,-	247374150	0.112983
hsa-miR-3928-3p	1	MIMAT0018205	chr22	-	31556048	31556069	MI0016438	31556048	31556105	3p	na	na	na
hsa-miR-3939	1	MIMAT0018355	chr6	-	167411318	167411339	MI0016596	167411295	167411400	na	p1@ENST00000444102	167412570	0.165218
hsa-miR-3940-3p	1	MIMAT0018356	chr19	-	6416445	6416466	MI0016597	6416421	6416522	3p	p1@KHSRP	6424822	0.496925
hsa-miR-3942-5p	1	MIMAT0018358	chr15	-	35664522	35664543	MI0016599	35664457	35664565	5p	p1@ATPBD4	35838366	0.0932777
hsa-miR-409-3p	1	MIMAT0001639	chr14	+	101531683	101531704	MI0001735	101531637	101531715	3p	na	na	na
hsa-miR-409-5p	1	MIMAT0001638	chr14	+	101531651	101531673	MI0001735	101531637	101531715	5p	na	na	na
hsa-miR-410-3p	1	MIMAT0002171	chr14	+	101532298	101532318	MI0002465	101532249	101532328	3p	na	na	na
hsa-miR-411-5p	1	MIMAT0003329	chr14	+	101489677	101489697	MI0003675	101489662	101489757	5p	na	na	na
hsa-miR-421	1	MIMAT0003339	chrX	-	73438227	73438249	MI0003685	73438212	73438296	na	p1@FTX	73513365	0.0742078
hsa-miR-422a	1	MIMAT0001339	chr15	-	64163188	64163209	MI0001444	64163129	64163218	na	p@chr15:64163505..64163506,-	64163506	0.0207612
hsa-miR-423-3p	1	MIMAT0001340	chr17	+	28444149	28444171	MI0001445	28444097	28444190	3p	p1@NSRP1	28443847	0.441054
hsa-miR-423-5p	1	MIMAT0004748	chr17	+	28444113	28444135	MI0001445	28444097	28444190	5p	p1@NSRP1	28443847	0.441054
hsa-miR-424-3p	1	MIMAT0004749	chrX	-	133680674	133680694	MI0001446	133680644	133680741	3p	na	na	na
hsa-miR-424-5p	1	MIMAT0001341	chrX	-	133680710	133680731	MI0001446	133680644	133680741	5p	na	na	na
hsa-miR-425-3p	1	MIMAT0001343	chr3	-	49057592	49057613	MI0001448	49057581	49057667	3p	p2@DALRD3	49058938	0.232051
hsa-miR-425-5p	1	MIMAT0003393	chr3	-	49057632	49057654	MI0001448	49057581	49057667	5p	p2@DALRD3	49058938	0.232051
hsa-miR-4286	1	MIMAT0016916	chr8	+	10524498	10524514	MI0015894	10524488	10524580	na	na	na	na
hsa-miR-429	1	MIMAT0001536	chr1	+	1104435	1104456	MI0001641	1104385	1104467	na	na	na	na
hsa-miR-431-5p	1	MIMAT0001625	chr14	+	101347363	101347383	MI0001721	101347344	101347457	5p	na	na	na
hsa-miR-432-5p	1	MIMAT0002814	chr14	+	101350833	101350855	MI0003133	101350820	101350913	5p	na	na	na
hsa-miR-4326	1	MIMAT0016888	chr20	+	61918170	61918189	MI0015866	61918160	61918218	na	p1@ARFGAP1	61904165	0.0712897
hsa-miR-4433b-5p	1	MIMAT0030413	chr2	-	64567943	64567963	MI0025511	64567881	64567982	5p	p1@ENST00000424119	64568843	0.048998
hsa-miR-4435	2	MIMAT0018951	chr2	+	87929283	87929304	MI0016775	87929274	87929353	na	na	na	na
hsa-miR-4435	2	MIMAT0018951_1	chr2	-	112078638	112078659	MI0016777	112078590	112078663	na	p1@ENST00000424617,p1@ENST00000439494,p1@ENST00000442293	112237840	0.0061988
hsa-miR-4440	1	MIMAT0018958	chr2	-	239990525	239990546	MI0016783	239990513	239990610	na	p1@HDAC4	240322714	0.262232
hsa-miR-4443	1	MIMAT0018961	chr3	+	48238062	48238078	MI0016786	48238054	48238106	na	na	na	na
hsa-miR-4449	1	MIMAT0018968	chr4	+	53578887	53578908	MI0016792	53578849	53578914	na	p1@SNHG13	53578671	0.125439
hsa-miR-4454	1	MIMAT0018976	chr4	-	164014759	164014778	MI0016800	164014726	164014780	na	na	na	na
hsa-miR-4477b	1	MIMAT0019005	chr9	+	68415357	68415378	MI0016830	68415308	68415388	na	na	na	na
hsa-miR-4482-3p	1	MIMAT0020958	chr10	-	106028099	106028120	MI0016843	106028094	106028163	3p	na	na	na
hsa-miR-4485	1	MIMAT0019019	chr11	-	10529824	10529843	MI0016846	10529817	10529873	na	p1@MTRNR2L2,p1@MTRNR2L8	10530733	0.621458
hsa-miR-4487	1	MIMAT0019021	chr11	+	47422574	47422592	MI0016848	47422521	47422593	na	na	na	na
hsa-miR-4492	1	MIMAT0019027	chr11	+	118781474	118781490	MI0016854	118781417	118781496	na	na	na	na
hsa-miR-449a	1	MIMAT0001541	chr5	-	54466414	54466435	MI0001648	54466360	54466450	na	p1@CDC20B	54469003	0.141959
hsa-miR-449b-5p	1	MIMAT0003327	chr5	-	54466534	54466555	MI0003673	54466474	54466570	5p	p1@CDC20B	54469003	0.141959
hsa-miR-449c-5p	1	MIMAT0010251	chr5	-	54468141	54468165	MI0003823	54468090	54468181	5p	p1@CDC20B	54469003	0.141959
hsa-miR-4508	1	MIMAT0019045	chr15	-	23807254	23807270	MI0016872	23807209	23807278	na	na	na	na
hsa-miR-450a-5p	2	MIMAT0001545	chrX	-	133674423	133674444	MI0001652	133674371	133674461	5p	na	na	na
hsa-miR-450a-5p	2	MIMAT0001545_1	chrX	-	133674594	133674615	MI0003187	133674538	133674637	5p	na	na	na
hsa-miR-450b-5p	1	MIMAT0004909	chrX	-	133674261	133674282	MI0005531	133674215	133674292	5p	na	na	na
hsa-miR-4511	1	MIMAT0019048	chr15	-	66011635	66011656	MI0016877	66011584	66011670	na	p1@DENND4A	66084439	0.426226
hsa-miR-4516	1	MIMAT0019053	chr16	+	2183121	2183137	MI0016882	2183120	2183205	na	na	na	na
hsa-miR-451a	1	MIMAT0001631	chr17	-	27188421	27188442	MI0001729	27188387	27188458	na	p1@MIR4732	27189007	0.156914
hsa-miR-4521	1	MIMAT0019058	chr17	+	8090266	8090287	MI0016887	8090263	8090322	na	na	na	na
hsa-miR-4532	1	MIMAT0019071	chr20	+	56470455	56470471	MI0016899	56470450	56470500	na	na	na	na
hsa-miR-454-3p	1	MIMAT0003885	chr17	-	57215148	57215170	MI0003820	57215119	57215233	3p	p1@SKA2	57232547	0.416138
hsa-miR-454-5p	1	MIMAT0003884	chr17	-	57215189	57215210	MI0003820	57215119	57215233	5p	p1@SKA2	57232547	0.416138
hsa-miR-4632-3p	1	MIMAT0019688	chr1	+	12251809	12251830	MI0017259	12251770	12251830	3p	p1@TNFRSF1B	12227048	0.0820729
hsa-miR-4645-3p	1	MIMAT0019706	chr6	-	2854274	2854295	MI0017272	2854265	2854341	3p	na	na	na
hsa-miR-4651	1	MIMAT0019715	chr7	+	75544524	75544543	MI0017279	75544515	75544587	na	p1@POR	75544475	0.0987173
hsa-miR-4661-5p	1	MIMAT0019729	chr8	+	92217722	92217743	MI0017289	92217713	92217787	5p	p@chr8:92129810..92129814,+	92129813	0.299515
hsa-miR-4662a-5p	1	MIMAT0019731	chr8	+	125834232	125834253	MI0017290	125834227	125834293	5p	na	na	na
hsa-miR-4677-3p	1	MIMAT0019761	chr1	+	243509527	243509548	MI0017308	243509478	243509557	3p	p1@SDCCAG8	243419358	0.216504
hsa-miR-4685-3p	1	MIMAT0019772	chr10	-	100191049	100191070	MI0017317	100191049	100191117	3p	p1@HPS1	100206672	0.0157592
hsa-miR-4687-5p	1	MIMAT0019774	chr11	+	3877303	3877324	MI0017319	3877292	3877371	5p	p1@STIM1	3876894	0.378708
hsa-miR-4688	1	MIMAT0019777	chr11	+	46398006	46398027	MI0017321	46397952	46398034	na	p1@DGKZ	46369016	0.526683
hsa-miR-4690-3p	1	MIMAT0019780	chr11	+	65403819	65403839	MI0017323	65403781	65403840	3p	p1@PCNXL3	65383292	0.417393
hsa-miR-4707-3p	1	MIMAT0019808	chr14	-	23426166	23426187	MI0017340	23426159	23426238	3p	p1@HAUS4	23426299	0.286182
hsa-miR-4709-5p	1	MIMAT0019811	chr14	-	74946878	74946899	MI0017342	74946836	74946907	5p	p1@NPC2	74960008	0.110645
hsa-miR-4717-3p	1	MIMAT0019830	chr16	+	2324662	2324682	MI0017352	2324621	2324692	3p	na	na	na
hsa-miR-4724-5p	1	MIMAT0019841	chr17	+	29861911	29861933	MI0017361	29861901	29861989	5p	p1@RAB11FIP4	29815126	0.186403
hsa-miR-4741	1	MIMAT0019871	chr18	+	20513370	20513392	MI0017379	20513312	20513401	na	p1@MIR4741	20513338	0.0713037
hsa-miR-4742-3p	1	MIMAT0019873	chr1	-	224585929	224585951	MI0017380	224585929	224586013	3p	p1@WDR26	224622496	0.590922
hsa-miR-4746-5p	1	MIMAT0019880	chr19	+	4445984	4446006	MI0017385	4445975	4446045	5p	na	na	na
hsa-miR-4750-5p	1	MIMAT0019887	chr19	+	50391434	50391455	MI0017389	50391432	50391487	5p	p1@TBC1D17	50381393	0.26001
hsa-miR-4761-3p	1	MIMAT0019909	chr22	+	19951337	19951357	MI0017402	19951276	19951357	3p	p1@COMT	19929295	0.0658132
hsa-miR-4767	1	MIMAT0019919	chrX	+	7065910	7065932	MI0017408	7065901	7065978	na	na	na	na
hsa-miR-4773	2	MIMAT0019928	chr2	+	152224895	152224916	MI0017415	152224848	152224925	na	p1@TNFAIP6	152214106	0.305399
hsa-miR-4773	2	MIMAT0019928_1	chr2	-	152224857	152224878	MI0017416	152224848	152224925	na	na	na	na
hsa-miR-4775	1	MIMAT0019931	chr2	+	208619540	208619561	MI0017418	208619531	208619605	na	p1@CCNYL1	208576364	0.520145
hsa-miR-4781-3p	1	MIMAT0019943	chr1	+	54519797	54519818	MI0017426	54519752	54519827	3p	p1@TCEANC2	54519310	0.182122
hsa-miR-4785	1	MIMAT0019949	chr2	-	161264330	161264350	MI0017430	161264321	161264393	na	p1@RBMS1	161350318	0.659735
hsa-miR-4786-5p	1	MIMAT0019954	chr2	-	240882480	240882501	MI0017433	240882432	240882511	5p	p@chr2:240900352..240900356,-	240900354	0.0663646
hsa-miR-4787-3p	1	MIMAT0019957	chr3	+	50712561	50712584	MI0017434	50712511	50712594	3p	na	na	na
hsa-miR-4792	1	MIMAT0019964	chr3	-	24562903	24562920	MI0017439	24562853	24562926	na	na	na	na
hsa-miR-4802-3p	1	MIMAT0019982	chr4	-	40504068	40504090	MI0017450	40504057	40504136	3p	p1@RBM47	40632865	0.332287
hsa-miR-4802-5p	1	MIMAT0019981	chr4	-	40504103	40504124	MI0017450	40504057	40504136	5p	p1@RBM47	40632865	0.332287
hsa-miR-484	1	MIMAT0002174	chr16	+	15737158	15737179	MI0002468	15737151	15737229	na	p5@NDE1	15737138	0.283886
hsa-miR-485-3p	1	MIMAT0002176	chr14	+	101521801	101521822	MI0002469	101521756	101521828	3p	na	na	na
hsa-miR-486-3p	2	MIMAT0004762	chr8	-	41517961	41517981	MI0002470	41517959	41518026	3p	na	na	na
hsa-miR-486-3p	2	MIMAT0004762_1	chr8	+	41518004	41518024	MI0023622	41517962	41518025	3p	na	na	na
hsa-miR-486-5p	2	MIMAT0002177	chr8	-	41518002	41518023	MI0002470	41517959	41518026	5p	na	na	na
hsa-miR-486-5p	2	MIMAT0002177_1	chr8	+	41517962	41517983	MI0023622	41517962	41518025	5p	na	na	na
hsa-miR-487b-3p	1	MIMAT0003180	chr14	+	101512842	101512863	MI0003530	101512792	101512875	3p	na	na	na
hsa-miR-491-5p	1	MIMAT0002807	chr9	+	20716119	20716140	MI0003126	20716104	20716187	5p	p@chr9:20684247..20684272,+	20684258	0.163061
hsa-miR-497-5p	1	MIMAT0002820	chr17	-	6921298	6921318	MI0003138	6921230	6921341	5p	p1@MIR497HG	6922978	0.94558
hsa-miR-499a-5p	1	MIMAT0002870	chr20	+	33578211	33578231	MI0003183	33578179	33578300	5p	p2@MYH7B	33543671	0.13149
hsa-miR-5000-3p	1	MIMAT0021020	chr2	+	75318000	75318021	MI0017866	75317939	75318041	3p	na	na	na
hsa-miR-5001-3p	1	MIMAT0021022	chr2	-	233415203	233415224	MI0017867	233415184	233415283	3p	na	na	na
hsa-miR-500a-3p	1	MIMAT0002871	chrX	+	49773090	49773111	MI0003184	49773039	49773122	3p	p1@CLCN5	49687257	0.424961
hsa-miR-500a-5p	1	MIMAT0004773	chrX	+	49773051	49773073	MI0003184	49773039	49773122	5p	p1@CLCN5	49687257	0.424961
hsa-miR-500b-3p	1	MIMAT0027032	chrX	+	49775330	49775349	MI0015903	49775280	49775358	3p	p1@CLCN5	49687257	0.424961
hsa-miR-500b-5p	1	MIMAT0016925	chrX	+	49775290	49775307	MI0015903	49775280	49775358	5p	p1@CLCN5	49687257	0.424961
hsa-miR-501-3p	1	MIMAT0004774	chrX	+	49774380	49774401	MI0003185	49774330	49774413	3p	p1@CLCN5	49687257	0.424961
hsa-miR-501-5p	1	MIMAT0002872	chrX	+	49774343	49774364	MI0003185	49774330	49774413	5p	p1@CLCN5	49687257	0.424961
hsa-miR-5010-3p	1	MIMAT0021044	chr17	+	40666285	40666306	MI0017878	40666206	40666325	3p	p1@ATP6V0A1	40610897	0.147438
hsa-miR-502-3p	1	MIMAT0004775	chrX	+	49779257	49779278	MI0003186	49779206	49779291	3p	p1@CLCN5	49687257	0.424961
hsa-miR-502-5p	1	MIMAT0002873	chrX	+	49779221	49779241	MI0003186	49779206	49779291	5p	p1@CLCN5	49687257	0.424961
hsa-miR-503-5p	1	MIMAT0002874	chrX	-	133680401	133680423	MI0003188	133680358	133680428	5p	p2@MIR424	133681159	0.289859
hsa-miR-505-3p	1	MIMAT0002876	chrX	-	139006319	139006340	MI0003190	139006307	139006390	3p	p1@ATP11C	139015186	0.188919
hsa-miR-505-5p	1	MIMAT0004776	chrX	-	139006355	139006376	MI0003190	139006307	139006390	5p	p1@ATP11C	139015186	0.188919
hsa-miR-5100	1	MIMAT0022259	chr10	+	43493078	43493099	MI0019116	43493011	43493129	na	na	na	na
hsa-miR-5193	1	MIMAT0021124	chr3	-	49843598	49843619	MI0018172	49843570	49843678	na	p1@UBA7	49851379	0.197117
hsa-miR-532-3p	1	MIMAT0004780	chrX	+	49767810	49767831	MI0003205	49767754	49767844	3p	p1@CLCN5	49687257	0.424961
hsa-miR-532-5p	1	MIMAT0002888	chrX	+	49767773	49767794	MI0003205	49767754	49767844	5p	p1@CLCN5	49687257	0.424961
hsa-miR-542-3p	1	MIMAT0003389	chrX	-	133675394	133675415	MI0003686	133675371	133675467	3p	na	na	na
hsa-miR-542-5p	1	MIMAT0003340	chrX	-	133675430	133675452	MI0003686	133675371	133675467	5p	na	na	na
hsa-miR-545-5p	1	MIMAT0004785	chrX	-	73506999	73507020	MI0003516	73506939	73507044	5p	p1@FTX	73513365	0.0742078
hsa-miR-548a-3p	3	MIMAT0003251	chr6	+	18572075	18572096	MI0003593	18572015	18572111	3p	na	na	na
hsa-miR-548a-3p	3	MIMAT0003251_1	chr6	+	135560358	135560379	MI0003598	135560298	135560394	3p	na	na	na
hsa-miR-548a-3p	3	MIMAT0003251_2	chr8	-	105496612	105496633	MI0003612	105496597	105496693	3p	na	na	na
hsa-miR-548al	1	MIMAT0019024	chr11	+	74110346	74110367	MI0016851	74110282	74110378	na	p@chr11:74109574..74109604,+	74109601	0.248589
hsa-miR-548au-5p	1	MIMAT0022291	chr9	+	96357123	96357143	MI0019145	96357123	96357176	5p	p1@PHF2	96338909	0.260185
hsa-miR-548ay-3p	1	MIMAT0025453	chr3	-	32547797	32547818	MI0022210	32547775	32547881	3p	na	na	na
hsa-miR-548d-3p	2	MIMAT0003323	chr17	-	65467620	65467641	MI0003671	65467605	65467701	3p	na	na	na
hsa-miR-548d-3p	2	MIMAT0003323_1	chr8	-	124360289	124360310	MI0003668	124360274	124360370	3p	p1@ATAD2	124408670	0.254305
hsa-miR-548e-3p	1	MIMAT0005874	chr10	+	112748736	112748757	MI0006344	112748684	112748771	3p	p1@SHOC2	112679364	0.444211
hsa-miR-548e-5p	1	MIMAT0026736	chr10	+	112748698	112748719	MI0006344	112748684	112748771	5p	p1@SHOC2	112679364	0.444211
hsa-miR-548f-3p	5	MIMAT0005895	chr10	-	56367649	56367667	MI0006374	56367634	56367717	3p	p1@PCDH15	56560988	0.330424
hsa-miR-548f-3p	5	MIMAT0005895_1	chr2	-	213291008	213291026	MI0006375	213290987	213291084	3p	p1@ERBB4	213403906	0.51608
hsa-miR-548f-3p	5	MIMAT0005895_2	chr5	-	109849545	109849563	MI0006376	109849530	109849616	3p	p2@TMEM232	110062372	0.0438671
hsa-miR-548f-3p	5	MIMAT0005895_3	chr7	-	147075133	147075151	MI0006377	147075109	147075213	3p	na	na	na
hsa-miR-548f-3p	5	MIMAT0005895_4	chrX	-	32659607	32659625	MI0006378	32659591	32659676	3p	p2@DMD	33229666	0.522249
hsa-miR-548j-5p	1	MIMAT0005875	chr22	-	26951240	26951261	MI0006345	26951178	26951289	5p	p1@TPST2	26986067	0.107788
hsa-miR-548k	1	MIMAT0005882	chr11	+	70130092	70130113	MI0006354	70130061	70130176	na	p1@PPFIA1	70116842	0.140892
hsa-miR-548l	1	MIMAT0005889	chr11	-	94199711	94199732	MI0006361	94199661	94199746	na	p1@MRE11A	94227000	0.0632248
hsa-miR-548n	1	MIMAT0005916	chr7	-	34980416	34980437	MI0006399	34980372	34980446	na	p@chr7:35077046..35077137,-	35077095	0.208173
hsa-miR-548o-3p	2	MIMAT0005919	chr20	+	37145250	37145271	MI0016746	37145206	37145275	3p	p1@RALGAPB	37101490	0.362516
hsa-miR-548o-3p	2	MIMAT0005919_1	chr7	-	102046195	102046216	MI0006402	102046189	102046302	3p	na	na	na
hsa-miR-548q	1	MIMAT0011163	chr10	-	12767324	12767345	MI0010637	12767253	12767352	na	na	na	na
hsa-miR-548u	1	MIMAT0015013	chr6	+	57254978	57255000	MI0014168	57254930	57255010	na	p1@PRIM2	57182428	0.0350749
hsa-miR-548w	1	MIMAT0015060	chr16	+	26036567	26036589	MI0014222	26036558	26036631	na	p1@HS3ST4	25703310	0.40817
hsa-miR-550a-3-5p	1	MIMAT0020925	chr7	-	29720405	29720424	MI0003762	29720350	29720444	5p	p1@LOC646762	29724565	0.344961
hsa-miR-550a-3p	3	MIMAT0003257	chr7	-	29720364	29720385	MI0003762	29720350	29720444	3p	p1@LOC646762	29724565	0.344961
hsa-miR-550a-3p	3	MIMAT0003257_1	chr7	+	30329470	30329491	MI0003600	30329410	30329506	3p	p1@ZNRF2	30324237	0.318296
hsa-miR-550a-3p	3	MIMAT0003257_2	chr7	+	32772653	32772674	MI0003601	32772593	32772689	3p	p1@AVL9	32535121	0.152372
hsa-miR-550a-5p	2	MIMAT0004800	chr7	+	30329431	30329453	MI0003600	30329410	30329506	5p	p1@ZNRF2	30324237	0.318296
hsa-miR-550a-5p	2	MIMAT0004800_1	chr7	+	32772614	32772636	MI0003601	32772593	32772689	5p	p1@AVL9	32535121	0.152372
hsa-miR-551a	1	MIMAT0003214	chr1	-	3477274	3477294	MI0003556	3477259	3477354	na	p2@MEGF6	3528060	0.0879071
hsa-miR-556-5p	1	MIMAT0003220	chr1	+	162312351	162312372	MI0003562	162312336	162312430	5p	p1@NOS1AP	162039530	0.143843
hsa-miR-5581-3p	1	MIMAT0022276	chr1	-	37966536	37966557	MI0019136	37966536	37966595	3p	p1@MEAF6	37980355	0.177509
hsa-miR-5586-3p	1	MIMAT0022288	chr14	-	60113680	60113701	MI0019143	60113680	60113738	3p	p2@RTN1	60337491	0.307071
hsa-miR-5586-5p	1	MIMAT0022287	chr14	-	60113717	60113738	MI0019143	60113680	60113738	5p	p2@RTN1	60337491	0.307071
hsa-miR-5587-3p	1	MIMAT0022290	chr16	+	585348	585368	MI0019144	585316	585368	3p	p1@SOLH	577732	0.0566763
hsa-miR-5690	1	MIMAT0022482	chr6	-	35632537	35632557	MI0019295	35632494	35632566	na	p1@FKBP5	35656692	0.34295
hsa-miR-5695	1	MIMAT0022488	chr19	+	13031187	13031208	MI0019302	13031134	13031218	na	na	na	na
hsa-miR-5701	2	MIMAT0022494	chr15	+	21145590	21145608	MI0019308	21145581	21145662	na	na	na	na
hsa-miR-5701	2	MIMAT0022494_1	chr15	+	22156775	22156793	MI0019593	22156766	22156847	na	na	na	na
hsa-miR-574-3p	1	MIMAT0003239	chr4	+	38869713	38869734	MI0003581	38869653	38869748	3p	p1@FAM114A1	38869427	0.228193
hsa-miR-574-5p	1	MIMAT0004795	chr4	+	38869677	38869699	MI0003581	38869653	38869748	5p	p1@FAM114A1	38869427	0.228193
hsa-miR-576-3p	1	MIMAT0004796	chr4	+	110409908	110409929	MI0003583	110409854	110409951	3p	p1@SEC24B	110354982	0.232725
hsa-miR-576-5p	1	MIMAT0003241	chr4	+	110409869	110409890	MI0003583	110409854	110409951	5p	p1@SEC24B	110354982	0.232725
hsa-miR-577	1	MIMAT0003242	chr4	+	115577930	115577950	MI0003584	115577915	115578010	na	p1@UGT8	115519963	0.249552
hsa-miR-579-5p	1	MIMAT0026616	chr5	-	32394536	32394557	MI0003586	32394484	32394581	5p	p1@ZFR	32444791	0.494345
hsa-miR-580-3p	1	MIMAT0003245	chr5	-	36148009	36148030	MI0003587	36147994	36148090	3p	p1@LMBRD2	36151989	0.252213
hsa-miR-582-3p	1	MIMAT0004797	chr5	-	58999456	58999477	MI0003589	58999432	58999529	3p	p1@PDE4D	59064471	0.655071
hsa-miR-582-5p	1	MIMAT0003247	chr5	-	58999492	58999514	MI0003589	58999432	58999529	5p	p1@PDE4D	59064471	0.655071
hsa-miR-584-5p	1	MIMAT0003249	chr5	-	148441936	148441957	MI0003591	148441876	148441972	5p	p1@SH3TC2	148442625	0.442005
hsa-miR-589-3p	1	MIMAT0003256	chr7	-	5535465	5535488	MI0003599	5535450	5535548	3p	p1@FBXL18	5553428	0.11129
hsa-miR-589-5p	1	MIMAT0004799	chr7	-	5535504	5535525	MI0003599	5535450	5535548	5p	p1@FBXL18	5553428	0.11129
hsa-miR-590-3p	1	MIMAT0004801	chr7	+	73605583	73605603	MI0003602	73605528	73605624	3p	p1@EIF4H	73588686	0.321667
hsa-miR-590-5p	1	MIMAT0003258	chr7	+	73605543	73605564	MI0003602	73605528	73605624	5p	p1@EIF4H	73588686	0.321667
hsa-miR-597-3p	1	MIMAT0026619	chr8	+	9599239	9599261	MI0003609	9599182	9599278	3p	p1@TNKS	9413424	0.482744
hsa-miR-598-3p	1	MIMAT0003266	chr8	-	10892731	10892752	MI0003610	10892716	10892812	3p	p1@XKR6	11059342	0.713826
hsa-miR-6087	1	MIMAT0023712	chrX	+	108297774	108297791	MI0020364	108297772	108297820	na	na	na	na
hsa-miR-616-3p	1	MIMAT0004805	chr12	-	57912966	57912987	MI0003629	57912946	57913042	3p	p1@DDIT3	57914294	0.391017
hsa-miR-616-5p	1	MIMAT0003284	chr12	-	57913006	57913027	MI0003629	57912946	57913042	5p	p1@DDIT3	57914294	0.391017
hsa-miR-618	1	MIMAT0003287	chr12	-	81329575	81329597	MI0003632	81329515	81329612	na	p1@LIN7A	81331486	0.379918
hsa-miR-624-3p	1	MIMAT0004807	chr14	-	31483875	31483895	MI0003638	31483852	31483948	3p	p1@STRN3	31495585	0.618472
hsa-miR-624-5p	1	MIMAT0003293	chr14	-	31483912	31483933	MI0003638	31483852	31483948	5p	p1@STRN3	31495585	0.618472
hsa-miR-625-3p	1	MIMAT0004808	chr14	+	65937871	65937892	MI0003639	65937820	65937904	3p	p1@FUT8	65879448	0.54816
hsa-miR-625-5p	1	MIMAT0003294	chr14	+	65937834	65937854	MI0003639	65937820	65937904	5p	p1@FUT8	65879448	0.54816
hsa-miR-627-3p	1	MIMAT0026623	chr15	-	42491791	42491810	MI0003641	42491768	42491864	3p	p1@VPS39	42500502	0.131109
hsa-miR-627-5p	1	MIMAT0003296	chr15	-	42491828	42491849	MI0003641	42491768	42491864	5p	p1@VPS39	42500502	0.131109
hsa-miR-628-3p	1	MIMAT0003297	chr15	-	55665152	55665172	MI0003642	55665138	55665232	3p	p1@CCPG1,p1@DYX1C1-CCPG1,p1@DYX1C1	55700492	0.187269
hsa-miR-628-5p	1	MIMAT0004809	chr15	-	55665189	55665210	MI0003642	55665138	55665232	5p	p1@CCPG1,p1@DYX1C1-CCPG1,p1@DYX1C1	55700492	0.187269
hsa-miR-629-3p	1	MIMAT0003298	chr15	-	70371726	70371747	MI0003643	70371711	70371807	3p	p1@TLE3	70390256	0.67093
hsa-miR-629-5p	1	MIMAT0004810	chr15	-	70371766	70371786	MI0003643	70371711	70371807	5p	p1@TLE3	70390256	0.67093
hsa-miR-636	1	MIMAT0003306	chr17	-	74732548	74732570	MI0003651	74732532	74732630	na	p1@SRSF2	74733413	0.478104
hsa-miR-641	1	MIMAT0003311	chr19	-	40788510	40788533	MI0003656	40788450	40788548	na	p1@AKT2	40791252	0.395792
hsa-miR-643	1	MIMAT0003313	chr19	+	52785110	52785131	MI0003658	52785050	52785146	na	p1@ZNF766	52772840	0.0116124
hsa-miR-6501-3p	1	MIMAT0025459	chr21	+	34923011	34923033	MI0022213	34922968	34923034	3p	p1@SON	34915379	0.429538
hsa-miR-6501-5p	1	MIMAT0025458	chr21	+	34922970	34922991	MI0022213	34922968	34923034	5p	p1@SON	34915379	0.429538
hsa-miR-6502-5p	1	MIMAT0025460	chr12	+	66644871	66644892	MI0022214	66644862	66644937	5p	p1@IRAK3	66583071	0.129401
hsa-miR-6503-3p	1	MIMAT0025463	chr11	-	59976557	59976577	MI0022215	59976544	59976629	3p	p1@MS4A4E	60010588	0.0216014
hsa-miR-6503-5p	1	MIMAT0025462	chr11	-	59976591	59976613	MI0022215	59976544	59976629	5p	p1@MS4A4E	60010588	0.0216014
hsa-miR-651-5p	1	MIMAT0003321	chrX	+	8095021	8095042	MI0003666	8095006	8095102	5p	na	na	na
hsa-miR-6511a-3p	4	MIMAT0025479	chr16	+	15019837	15019858	MI0022223	15019794	15019860	3p	na	na	na
hsa-miR-6511a-3p	4	MIMAT0025479_1	chr16	+	16418488	16418509	MI0023564	16418445	16418511	3p	na	na	na
hsa-miR-6511a-3p	4	MIMAT0025479_2	chr16	+	16462776	16462797	MI0023565	16462733	16462799	3p	p@chr16:16460542..16460543,+	16460543	0.643701
hsa-miR-6511a-3p	4	MIMAT0025479_3	chr16	-	18437872	18437893	MI0023566	18437870	18437936	3p	na	na	na
hsa-miR-6511a-5p	4	MIMAT0025478	chr16	+	15019798	15019820	MI0022223	15019794	15019860	5p	na	na	na
hsa-miR-6511a-5p	4	MIMAT0025478_1	chr16	+	16418449	16418471	MI0023564	16418445	16418511	5p	na	na	na
hsa-miR-6511a-5p	4	MIMAT0025478_2	chr16	+	16462737	16462759	MI0023565	16462733	16462799	5p	p@chr16:16460542..16460543,+	16460543	0.643701
hsa-miR-6511a-5p	4	MIMAT0025478_3	chr16	-	18437910	18437932	MI0023566	18437870	18437936	5p	na	na	na
hsa-miR-6511b-3p	2	MIMAT0025848	chr16	-	2156680	2156702	MI0022552	2156670	2156754	3p	p2@PKD1	2185957	0.166757
hsa-miR-6511b-3p	2	MIMAT0025848_1	chr16	-	15227933	15227955	MI0023431	15227932	15228002	3p	p1@PKD1P6	15248628	0.0623377
hsa-miR-6513-3p	1	MIMAT0025483	chr2	-	219144850	219144870	MI0022225	219144848	219144911	3p	p1@TMBIM1	219157226	0.0612248
hsa-miR-6513-5p	1	MIMAT0025482	chr2	-	219144887	219144909	MI0022225	219144848	219144911	5p	p1@TMBIM1	219157226	0.0612248
hsa-miR-6514-5p	1	MIMAT0025484	chr11	-	62560221	62560243	MI0022226	62560174	62560243	5p	p1@NXF1	62572911	0.162328
hsa-miR-6516-3p	1	MIMAT0030418	chr17	+	75085551	75085572	MI0025513	75085499	75085579	3p	p1@LINC00338,p2@SEC14L1	75084835	0.0513277
hsa-miR-6516-5p	1	MIMAT0030417	chr17	+	75085510	75085531	MI0025513	75085499	75085579	5p	p1@LINC00338,p2@SEC14L1	75084835	0.0513277
hsa-miR-652-3p	1	MIMAT0003322	chrX	+	109298617	109298637	MI0003667	109298557	109298654	3p	p1@TMEM164	109246342	0.647384
hsa-miR-652-5p	1	MIMAT0022709	chrX	+	109298577	109298601	MI0003667	109298557	109298654	5p	p1@TMEM164	109246342	0.647384
hsa-miR-654-3p	1	MIMAT0004814	chr14	+	101506606	101506627	MI0003676	101506556	101506636	3p	na	na	na
hsa-miR-659-5p	1	MIMAT0022710	chr22	-	38243739	38243760	MI0003683	38243685	38243781	5p	p1@BC023989	38245325	0.0811339
hsa-miR-660-3p	1	MIMAT0022711	chrX	+	49777900	49777920	MI0003684	49777849	49777945	3p	p1@CLCN5	49687257	0.424961
hsa-miR-660-5p	1	MIMAT0003338	chrX	+	49777864	49777885	MI0003684	49777849	49777945	5p	p1@CLCN5	49687257	0.424961
hsa-miR-664a-3p	1	MIMAT0005949	chr1	-	220373891	220373913	MI0006442	220373880	220373961	3p	p1@RAB3GAP2	220445772	0.16819
hsa-miR-664a-5p	1	MIMAT0005948	chr1	-	220373928	220373951	MI0006442	220373880	220373961	5p	p1@RAB3GAP2	220445772	0.16819
hsa-miR-664b-3p	1	MIMAT0022272	chrX	+	153996910	153996931	MI0019134	153996871	153996931	3p	p1@DKC1	153991148	0.0691718
hsa-miR-664b-5p	1	MIMAT0022271	chrX	+	153996871	153996894	MI0019134	153996871	153996931	5p	p1@DKC1	153991148	0.0691718
hsa-miR-671-3p	1	MIMAT0004819	chr7	+	150935574	150935594	MI0003760	150935507	150935624	3p	p1@CHPF2	150929585	0.0940669
hsa-miR-671-5p	1	MIMAT0003880	chr7	+	150935535	150935557	MI0003760	150935507	150935624	5p	p1@CHPF2	150929585	0.0940669
hsa-miR-6718-5p	1	MIMAT0025849	chr18	+	3885363	3885383	MI0022553	3885353	3885432	5p	p1@LOC201477	3877919	0.0310939
hsa-miR-6726-3p	1	MIMAT0027354	chr1	-	1231490	1231509	MI0022571	1231490	1231550	3p	p1@ACAP3	1243310	0.148995
hsa-miR-6729-3p	1	MIMAT0027360	chr1	+	12089259	12089279	MI0022574	12089215	12089279	3p	p1@MIIP	12079558	0.0450549
hsa-miR-6731-3p	1	MIMAT0027364	chr1	-	25245836	25245856	MI0022576	25245836	25245907	3p	p1@RUNX3	25256767	0.234955
hsa-miR-6732-3p	1	MIMAT0027366	chr1	+	37945868	37945890	MI0022577	37945831	37945890	3p	p1@ZC3H12A	37940181	0.1477
hsa-miR-6734-5p	1	MIMAT0027369	chr1	-	43830359	43830381	MI0022579	43830319	43830386	5p	p1@ELOVL1	43833682	0.465416
hsa-miR-6735-3p	1	MIMAT0027372	chr1	+	43914261	43914282	MI0022580	43914210	43914282	3p	p1@ENST00000357658	43855600	0.161263
hsa-miR-6735-5p	1	MIMAT0027371	chr1	+	43914215	43914239	MI0022580	43914210	43914282	5p	p1@ENST00000357658	43855600	0.161263
hsa-miR-6737-3p	1	MIMAT0027376	chr1	-	153934827	153934848	MI0022582	153934827	153934896	3p	p1@SLC39A1	153936013	0.0958042
hsa-miR-6741-3p	1	MIMAT0027384	chr1	-	226109780	226109801	MI0022586	226109780	226109842	3p	p1@LEFTY1,p1@PYCR2	226111950	0.102656
hsa-miR-6742-3p	1	MIMAT0027386	chr1	-	228584749	228584768	MI0022587	228584749	228584810	3p	p1@TRIM11	228594536	0.132921
hsa-miR-6747-3p	1	MIMAT0027395	chr11	-	62334483	62334503	MI0022592	62334483	62334543	3p	p1@EEF1G	62341338	0.258413
hsa-miR-6749-3p	1	MIMAT0027399	chr11	-	64669859	64669879	MI0022594	64669859	64669927	3p	p1@ATG2A	64684681	0.388402
hsa-miR-6761-5p	1	MIMAT0027422	chr12	+	112237643	112237663	MI0022606	112237638	112237709	5p	p1@ALDH2	112204769	0.0798412
hsa-miR-6762-3p	1	MIMAT0027425	chr12	+	113729391	113729413	MI0022607	113729328	113729413	3p	p1@TPCN1	113659291	0.311947
hsa-miR-6769b-3p	1	MIMAT0027621	chr1	+	206648187	206648207	MI0022706	206648146	206648207	3p	p1@IKBKE	206643819	0.0952597
hsa-miR-6770-3p	3	MIMAT0027441	chr16	+	15024716	15024736	MI0022615	15024677	15024736	3p	na	na	na
hsa-miR-6770-3p	3	MIMAT0027441_1	chr16	+	16423201	16423221	MI0026418	16423162	16423221	3p	na	na	na
hsa-miR-6770-3p	3	MIMAT0027441_2	chr16	-	18473208	18473228	MI0026419	18473208	18473267	3p	na	na	na
hsa-miR-6774-3p	1	MIMAT0027449	chr16	+	85952002	85952022	MI0022619	85951953	85952022	3p	p1@IRF8	85932768	0.0565015
hsa-miR-6774-5p	1	MIMAT0027448	chr16	+	85951958	85951982	MI0022619	85951953	85952022	5p	p1@IRF8	85932768	0.0565015
hsa-miR-6783-3p	1	MIMAT0027467	chr17	-	43011986	43012007	MI0022628	43011986	43012049	3p	p1@KIF18B	43025141	0.0817043
hsa-miR-6786-3p	1	MIMAT0027473	chr17	+	79660874	79660896	MI0022631	79660787	79660899	3p	p1@HGS	79651041	0.227302
hsa-miR-6787-3p	1	MIMAT0027475	chr17	+	80194583	80194604	MI0022632	80194544	80194604	3p	p1@SLC16A3	80186918	0.0904775
hsa-miR-6790-3p	1	MIMAT0027481	chr19	-	6392936	6392956	MI0022635	6392932	6392994	3p	p1@GTF2F1	6393175	0.11774
hsa-miR-6793-3p	1	MIMAT0027487	chr19	+	10939692	10939711	MI0022638	10939649	10939711	3p	p1@DNM2	10828755	0.473095
hsa-miR-6798-3p	1	MIMAT0027497	chr19	+	49513209	49513229	MI0022643	49513163	49513229	3p	p1@RUVBL2	49497144	0.187716
hsa-miR-6802-3p	1	MIMAT0027505	chr19	-	55751280	55751301	MI0022647	55751280	55751344	3p	p1@PPP6R1	55770381	0.0997153
hsa-miR-6803-3p	1	MIMAT0027507	chr19	-	55756554	55756575	MI0022648	55756554	55756618	3p	p1@PPP6R1	55770381	0.0997153
hsa-miR-6806-3p	1	MIMAT0027513	chr19	+	58846096	58846117	MI0022651	58846054	58846117	3p	p1@ZSCAN22	58838385	0.00475724
hsa-miR-6810-3p	1	MIMAT0027521	chr2	+	219206681	219206703	MI0022655	219206634	219206703	3p	p1@PNKD	219135248	0.650544
hsa-miR-6812-3p	1	MIMAT0027525	chr20	+	44054193	44054213	MI0022657	44054150	44054213	3p	p1@PIGT	44044781	0.298191
hsa-miR-6813-3p	1	MIMAT0027527	chr20	-	62708308	62708328	MI0022658	62708308	62708363	3p	p2@RGS19	62711287	0.101094
hsa-miR-6813-5p	1	MIMAT0027526	chr20	-	62708336	62708358	MI0022658	62708308	62708363	5p	p2@RGS19	62711287	0.101094
hsa-miR-6817-3p	1	MIMAT0027535	chr22	+	25851659	25851677	MI0022662	25851613	25851678	3p	p1@CRYBB2P1	25844072	0.0578142
hsa-miR-6818-3p	1	MIMAT0027537	chr22	+	30403081	30403102	MI0022663	30403038	30403102	3p	p1@MTMR3	30279170	0.302369
hsa-miR-6818-5p	1	MIMAT0027536	chr22	+	30403043	30403064	MI0022663	30403038	30403102	5p	p1@MTMR3	30279170	0.302369
hsa-miR-6819-3p	1	MIMAT0027539	chr22	-	36682893	36682913	MI0022664	36682893	36682953	3p	p1@MYH9	36784012	0.349594
hsa-miR-6824-3p	1	MIMAT0027549	chr3	-	48671069	48671089	MI0022669	48671069	48671131	3p	p1@SLC26A6	48672894	0.0354535
hsa-miR-6837-3p	1	MIMAT0027577	chr7	+	44091406	44091428	MI0022683	44091365	44091428	3p	p1@DBNL	44084301	0.097996
hsa-miR-6842-3p	1	MIMAT0027587	chr8	+	27290930	27290951	MI0022688	27290887	27290951	3p	p1@PTK2B	27183075	0.22298
hsa-miR-6842-5p	1	MIMAT0027586	chr8	+	27290892	27290913	MI0022688	27290887	27290951	5p	p1@PTK2B	27183075	0.22298
hsa-miR-6852-5p	1	MIMAT0027604	chr9	-	35710713	35710733	MI0022698	35710673	35710738	5p	p1@TLN1	35732186	0.314624
hsa-miR-6853-3p	1	MIMAT0027607	chr9	+	35732971	35732992	MI0022699	35732919	35732992	3p	p1@CREB3	35732600	0.341588
hsa-miR-6854-5p	1	MIMAT0027608	chr9	-	100991471	100991494	MI0022700	100991431	100991499	5p	p1@TBC1D2	101017931	0.285065
hsa-miR-6859-5p	3	MIMAT0027618	chr1	-	17409	17431	MI0022705	17369	17436	5p	na	na	na
hsa-miR-6859-5p	3	MIMAT0027618_1	chr15	+	102513732	102513754	MI0026420	102513727	102513794	5p	na	na	na
hsa-miR-6859-5p	3	MIMAT0027618_2	chr16	-	67092	67114	MI0026421	67052	67119	5p	na	na	na
hsa-miR-6866-5p	1	MIMAT0027632	chr17	+	38318191	38318213	MI0022713	38318186	38318254	5p	p1@CASC3	38296790	0.367359
hsa-miR-6879-3p	1	MIMAT0027659	chr11	+	64786022	64786042	MI0022726	64785977	64786042	3p	p1@ARL2,p1@SNX15	64781640	0.219802
hsa-miR-6882-5p	1	MIMAT0027664	chr15	-	75133022	75133043	MI0022729	75132983	75133048	5p	p1@ULK3	75135491	0.13867
hsa-miR-6891-5p	1	MIMAT0027682	chr6	-	31323074	31323092	MI0022738	31323001	31323093	5p	p1@HLA-B	31324956	0.112354
hsa-miR-6892-5p	1	MIMAT0027684	chr7	+	143079779	143079799	MI0022739	143079779	143079893	5p	p1@ZYX	143078440	0.397778
hsa-miR-6894-3p	1	MIMAT0027689	chrX	-	53228071	53228091	MI0022741	53228071	53228127	3p	p1@KDM5C	53254389	0.518833
hsa-miR-7-1-3p	1	MIMAT0004553	chr9	-	86584686	86584707	MI0000263	86584663	86584772	3p	p1@HNRNPK	86595123	0.286923
hsa-miR-7-5p	3	MIMAT0000252	chr15	+	89155087	89155109	MI0000264	89155056	89155165	5p	na	na	na
hsa-miR-7-5p	3	MIMAT0000252_1	chr19	+	4770712	4770734	MI0000265	4770682	4770791	5p	p1@MIR7-3HG	4769145	0.148947
hsa-miR-7-5p	3	MIMAT0000252_2	chr9	-	86584727	86584749	MI0000263	86584663	86584772	5p	p1@HNRNPK	86595123	0.286923
hsa-miR-708-3p	1	MIMAT0004927	chr11	-	79113076	79113097	MI0005543	79113066	79113153	3p	p1@ODZ4	79151829	0.520721
hsa-miR-708-5p	1	MIMAT0004926	chr11	-	79113121	79113143	MI0005543	79113066	79113153	5p	p1@ODZ4	79151829	0.520721
hsa-miR-7114-3p	1	MIMAT0028126	chr9	-	140344478	140344498	MI0022965	140344478	140344538	3p	p1@NELF	140353786	0.157875
hsa-miR-744-3p	1	MIMAT0004946	chr17	+	11985283	11985304	MI0005559	11985216	11985313	3p	p1@MAP2K4	11924194	0.348483
hsa-miR-744-5p	1	MIMAT0004945	chr17	+	11985226	11985247	MI0005559	11985216	11985313	5p	p1@MAP2K4	11924194	0.348483
hsa-miR-760	1	MIMAT0004957	chr1	+	94312436	94312455	MI0005567	94312388	94312467	na	na	na	na
hsa-miR-766-3p	1	MIMAT0003888	chrX	-	118780726	118780747	MI0003836	118780701	118780811	3p	p1@SEPT6	118827122	0.458239
hsa-miR-766-5p	1	MIMAT0022714	chrX	-	118780762	118780783	MI0003836	118780701	118780811	5p	p1@SEPT6	118827122	0.458239
hsa-miR-769-3p	1	MIMAT0003887	chr19	+	46522258	46522280	MI0003834	46522190	46522307	3p	na	na	na
hsa-miR-769-5p	1	MIMAT0003886	chr19	+	46522219	46522240	MI0003834	46522190	46522307	5p	na	na	na
hsa-miR-7703	1	MIMAT0030018	chr14	-	24612698	24612720	MI0025239	24612698	24612774	na	p1@PSME2	24615818	0.286906
hsa-miR-7704	1	MIMAT0030019	chr2	+	177053571	177053589	MI0025240	177053571	177053629	na	p1@HOXD1	177053396	0.208672
hsa-miR-7705	1	MIMAT0030020	chr8	-	101715230	101715252	MI0025241	101715196	101715252	na	p1@PABPC1	101734315	0.561612
hsa-miR-7706	1	MIMAT0030021	chr15	+	85923870	85923893	MI0025242	85923827	85923893	na	p1@AKAP13	85923836	0.227339
hsa-miR-7848-3p	1	MIMAT0030423	chr8	-	134058739	134058761	MI0025518	134058726	134058826	3p	p1@SLA	134087272	0.12244
hsa-miR-7850-5p	1	MIMAT0030425	chr19	+	2630721	2630741	MI0025520	2630713	2630791	5p	na	na	na
hsa-miR-7854-3p	1	MIMAT0030429	chr16	+	81567547	81567567	MI0025524	81567507	81567571	3p	p1@CMIP	81478591	0.494641
hsa-miR-7975	1	MIMAT0031178	chr19	-	55634593	55634610	MI0025751	55634593	55634660	na	na	na	na
hsa-miR-7976	1	MIMAT0031179	chr3	-	127306001	127306019	MI0025752	127305954	127306019	na	p1@TPRA1	127309576	0.0850759
hsa-miR-7977	1	MIMAT0031180	chr3	+	176232891	176232908	MI0025753	176232891	176232939	na	na	na	na
hsa-miR-873-5p	1	MIMAT0004953	chr9	-	28888923	28888943	MI0005564	28888877	28888953	5p	p@chr9:29212195..29212234,-	29212228	0.235895
hsa-miR-874-3p	1	MIMAT0004911	chr5	-	136983271	136983292	MI0005532	136983261	136983338	3p	p1@KLHL3	137071778	0.413941
hsa-miR-874-5p	1	MIMAT0026718	chr5	-	136983307	136983329	MI0005532	136983261	136983338	5p	p1@KLHL3	137071778	0.413941
hsa-miR-877-3p	1	MIMAT0004950	chr6	+	30552174	30552194	MI0005561	30552109	30552194	3p	p1@ABCF1	30539228	0.173643
hsa-miR-877-5p	1	MIMAT0004949	chr6	+	30552109	30552128	MI0005561	30552109	30552194	5p	p1@ABCF1	30539228	0.173643
hsa-miR-885-5p	1	MIMAT0004947	chr3	-	10436215	10436236	MI0005560	10436173	10436246	5p	p1@ATP2B2	10547268	0.50019
hsa-miR-889-3p	1	MIMAT0004921	chr14	+	101514286	101514306	MI0005540	101514238	101514316	3p	na	na	na
hsa-miR-9-3p	3	MIMAT0000442	chr1	-	156390146	156390167	MI0000466	156390133	156390221	3p	p1@C1orf61	156399218	0.360291
hsa-miR-9-3p	3	MIMAT0000442_1	chr15	+	89911302	89911323	MI0000468	89911248	89911337	3p	p1@ENST00000561327	89905740	0.283663
hsa-miR-9-3p	3	MIMAT0000442_2	chr5	-	87962684	87962705	MI0000467	87962671	87962757	3p	p1@LINC00461	87969143	0.635931
hsa-miR-9-5p	3	MIMAT0000441	chr1	-	156390184	156390206	MI0000466	156390133	156390221	5p	p1@C1orf61	156399218	0.360291
hsa-miR-9-5p	3	MIMAT0000441_1	chr15	+	89911263	89911285	MI0000468	89911248	89911337	5p	p1@ENST00000561327	89905740	0.283663
hsa-miR-9-5p	3	MIMAT0000441_2	chr5	-	87962720	87962742	MI0000467	87962671	87962757	5p	p1@LINC00461	87969143	0.635931
hsa-miR-92a-1-5p	1	MIMAT0004507	chr13	+	92003578	92003600	MI0000093	92003568	92003645	5p	p1@MIR17HG	91999941	0.549085
hsa-miR-92a-3p	2	MIMAT0000092	chr13	+	92003615	92003636	MI0000093	92003568	92003645	3p	p1@MIR17HG	91999941	0.549085
hsa-miR-92a-3p	2	MIMAT0000092_1	chrX	-	133303574	133303595	MI0000094	133303568	133303642	3p	na	na	na
hsa-miR-92b-3p	1	MIMAT0003218	chr1	+	155165028	155165049	MI0003560	155164968	155165063	3p	na	na	na
hsa-miR-93-3p	1	MIMAT0004509	chr7	-	99691400	99691421	MI0000095	99691391	99691470	3p	p1@MCM7	99699002	0.217304
hsa-miR-93-5p	1	MIMAT0000093	chr7	-	99691438	99691460	MI0000095	99691391	99691470	5p	p1@MCM7	99699002	0.217304
hsa-miR-933	1	MIMAT0004976	chr2	-	176032370	176032391	MI0005755	176032361	176032437	na	p1@ATF2	176032928	0.434801
hsa-miR-937-3p	1	MIMAT0004980	chr8	-	144895141	144895162	MI0005759	144895127	144895212	3p	p1@SCRIB	144897891	0.252635
hsa-miR-939-5p	1	MIMAT0004982	chr8	-	145619408	145619431	MI0005761	145619364	145619445	5p	p1@CPSF1	145634710	0.173403
hsa-miR-940	1	MIMAT0004983	chr16	+	2321807	2321827	MI0005762	2321748	2321841	na	p@chr16:2318456..2318501,+	2318483	0.093001
hsa-miR-941	4	MIMAT0004984	chr20	+	62550848	62550870	MI0005763	62550802	62550873	na	p1@DNAJC5	62526501	0.105698
hsa-miR-941	4	MIMAT0004984_1	chr20	+	62550904	62550926	MI0005764	62550858	62550929	na	p1@DNAJC5	62526501	0.105698
hsa-miR-941	4	MIMAT0004984_2	chr20	+	62550960	62550982	MI0005765	62550914	62550985	na	p1@DNAJC5	62526501	0.105698
hsa-miR-941	4	MIMAT0004984_3	chr20	+	62551155	62551177	MI0005766	62551109	62551180	na	p1@DNAJC5	62526501	0.105698
hsa-miR-942-5p	1	MIMAT0004985	chr1	+	117637277	117637298	MI0005767	117637265	117637350	5p	p1@TTF2	117602949	0.138496
hsa-miR-943	1	MIMAT0004986	chr4	-	1988130	1988150	MI0005768	1988111	1988204	na	p1@WHSC2	2010699	0.289883
hsa-miR-944	1	MIMAT0004987	chr3	+	189547764	189547785	MI0005769	189547711	189547798	na	p1@TP63	189507449	0.565934
hsa-miR-98-3p	1	MIMAT0022842	chrX	-	53583202	53583223	MI0000100	53583184	53583302	3p	p1@HUWE1	53710974	0.75318
hsa-miR-98-5p	1	MIMAT0000096	chrX	-	53583260	53583281	MI0000100	53583184	53583302	5p	p1@HUWE1	53710974	0.75318
hsa-miR-99a-5p	1	MIMAT0000097	chr21	+	17911421	17911442	MI0000101	17911409	17911489	5p	p1@LINC00478	17791722	0.670009
hsa-miR-99b-3p	1	MIMAT0004678	chr19	+	52195909	52195930	MI0000746	52195865	52195934	3p	na	na	na
hsa-miR-99b-5p	1	MIMAT0000689	chr19	+	52195871	52195892	MI0000746	52195865	52195934	5p	na	na	na

## Sheet: Table S1B
Table S1B: List of frequent isomiRs observed in the EVOIMMUNOPOP cohort.
Shifts are negative if the start/end of the isomiR is located upstream of the canonical start/end, and positive otherwise.
Locus ID	Hairpin ID	miRNA ID	miRNA arm	IsomiR sequence	3' end shift	5' end shift	Number of substitutions	Observed substitutions	IsomiR expression (RPM)	IsomiR ratio (percentage)	Is canonical ?
MIMAT0007399	MI0007258	hsa-miR-1537-3p	3p	AGAAAACCGUCUAGUUACAGU	-3	-2	0		1.83484	28.2598	no
MIMAT0007399	MI0007258	hsa-miR-1537-3p	3p	AGAAAACCGUCUAGUUACAGUU	-2	-2	0		1.20111	18.4992	no
MIMAT0017981	MI0015995	hsa-miR-3605-5p	5p	GAUGAGGAUGGAUAGCAAGGAAGC	-1	-2	0		1.93971	25.1381	no
MIMAT0000099	MI0000103	hsa-miR-101-3p	3p	GUACAGUACUGUGAUAACU	-3	-1	0		25.0722	2.1618	no
MIMAT0000100	MI0000107	hsa-miR-29b-3p	3p	CUAGCACCAUUUGAAAUCAGUG	-2	-1	0		1.29212	3.51969	no
MIMAT0000099	MI0000103	hsa-miR-101-3p	3p	GUACAGUACUGUGAUAACUG	-2	-1	0		28.1255	2.42506	no
MIMAT0000232	MI0000281	hsa-miR-199a-3p	3p	UACAGUAGUCUGCACAUUGGU	-2	-1	0		2.69454	1.19151	no
MIMAT0017981	MI0015995	hsa-miR-3605-5p	5p	AUGAGGAUGGAUAGCAAGGAAGC	-1	-1	0		1.63431	21.1802	no
MIMAT0000099	MI0000103	hsa-miR-101-3p	3p	GUACAGUACUGUGAUAACUGA	-1	-1	0		138.475	11.9398	no
MIMAT0000232	MI0000281	hsa-miR-199a-3p	3p	UACAGUAGUCUGCACAUUGGUU	-1	-1	0		26.1083	11.545	no
MIMAT0004513	MI0000103	hsa-miR-101-5p	5p	UCAGUUAUCACAGUGCUGAUGC	-1	-1	0		3.92826	20.2514	no
MIMAT0000099	MI0000103	hsa-miR-101-3p	3p	UUACAGUACUGUGAUAACUGA	-1	-1	1	1G->U;	39.4828	3.40433	no
MIMAT0000099	MI0000103	hsa-miR-101-3p	3p	GUACAGUACUGUGAUAACUGAA	0	-1	0		161.012	13.883	no
MIMAT0004513	MI0000103	hsa-miR-101-5p	5p	UCAGUUAUCACAGUGCUGAUGCU	0	-1	0		1.54977	7.98955	no
MIMAT0000099	MI0000103	hsa-miR-101-3p	3p	UUACAGUACUGUGAUAACUGAA	0	-1	1	1G->U;	46.472	4.00696	no
MIMAT0000099	MI0000103	hsa-miR-101-3p	3p	GUACAGUACUGUGAUAACUGAAA	1	-1	1	23G->A;	26.2786	2.26582	no
MIMAT0009451	MI0009986	hsa-miR-1976	na	UCCUCCUGCCCUCCUUGCUGUAGU	3	-1	1	24A->U;	1.01193	3.96077	no
MIMAT0003218	MI0003560	hsa-miR-92b-3p	3p	UAUUGCACUCGUCCCGGCC	-3	0	0		3.85677	2.06638	no
MIMAT0004674	MI0000736	hsa-miR-30c-1-3p	3p	CUGGGAGAGGGUUGUUUACU	-2	0	0		2.62063	7.14511	no
MIMAT0000693	MI0000749	hsa-miR-30e-3p	3p	CUUUCAGUCGGAUGUUUACA	-2	0	0		10.441	1.14461	no
MIMAT0003218	MI0003560	hsa-miR-92b-3p	3p	UAUUGCACUCGUCCCGGCCU	-2	0	0		24.0331	12.8765	no
MIMAT0000256	MI0000289	hsa-miR-181a-5p	5p	AACAUUCAACGCUGUCGGUGA	-2	0	0		755.826	1.5294	no
MIMAT0000257	MI0000270	hsa-miR-181b-5p	5p	AACAUUCAUUGCUGUCGGUGA	-2	0	1	21G->A;	14.5381	1.00662	no
MIMAT0000257	MI0000270	hsa-miR-181b-5p	5p	AACAUUCAUUGCUGUCGGUGG	-2	0	0		26.457	1.8319	no
MIMAT0000232	MI0000281	hsa-miR-199a-3p	3p	ACAGUAGUCUGCACAUUGGU	-2	0	0		6.65833	2.94428	no
MIMAT0000270	MI0000289	hsa-miR-181a-3p	3p	ACCAUCGACCGUUGAUUGUA	-2	0	0		8.30484	1.04011	no
MIMAT0005948	MI0006442	hsa-miR-664a-5p	5p	ACUGGCUAGGGAAAAUGAUUGG	-2	0	0		3.5842	43.7401	no
MIMAT0017982	MI0015995	hsa-miR-3605-3p	3p	CCUCCGUGUUACCUGUCCUCU	-2	0	0		1.39633	20.9136	no
MIMAT0000681	MI0000735	hsa-miR-29c-3p	3p	UAGCACCAUUUGAAAUCGGA	-2	0	1	20U->A;	3.6896	1.3969	no
MIMAT0000681	MI0000735	hsa-miR-29c-3p	3p	UAGCACCAUUUGAAAUCGGU	-2	0	0		9.56954	3.62306	no
MIMAT0005792	MI0003776	hsa-miR-320b	na	AAAAGCUGGGUUGAGAGGGCA	-1	0	0		1.07567	29.5811	no
MIMAT0004674	MI0000736	hsa-miR-30c-1-3p	3p	CUGGGAGAGGGUUGUUUACUC	-1	0	0		3.45814	9.42857	no
MIMAT0000693	MI0000749	hsa-miR-30e-3p	3p	CUUUCAGUCGGAUGUUUACAG	-1	0	0		45.239	4.95937	no
MIMAT0001536	MI0001641	hsa-miR-429	na	UAAUACUGUCUGGUAAUGCCG	-1	0	2	17A->U;18A->G;	2.45057	41.1341	no
MIMAT0003218	MI0003560	hsa-miR-92b-3p	3p	UAUUGCACUCGUCCCGGCCUC	-1	0	0		12.9671	6.94751	no
MIMAT0000227	MI0000239	hsa-miR-197-3p	3p	UUCACCACCUUCUCCACCCAG	-1	0	0		147.991	8.24241	no
MIMAT0005792_1	MI0003839	hsa-miR-320b	na	AAAAGCUGGGUUGAGAGGGAA	-1	0	1	20C->A;	1.00832	13.5867	no
MIMAT0005792_1	MI0003839	hsa-miR-320b	na	AAAAGCUGGGUUGAGAGGGCA	-1	0	0		1.72573	23.2534	no
MIMAT0000256	MI0000289	hsa-miR-181a-5p	5p	AACAUUCAACGCUGUCGGUGAG	-1	0	0		17540.3	35.4926	no
MIMAT0000257	MI0000270	hsa-miR-181b-5p	5p	AACAUUCAUUGCUGUCGGUGGA	-1	0	1	22G->A;	113.778	7.87804	no
MIMAT0000257	MI0000270	hsa-miR-181b-5p	5p	AACAUUCAUUGCUGUCGGUGGG	-1	0	0		284.004	19.6646	no
MIMAT0000232	MI0000281	hsa-miR-199a-3p	3p	ACAGUAGUCUGCACAUUGGUA	-1	0	1	21U->A;	3.25238	1.43819	no
MIMAT0000232	MI0000281	hsa-miR-199a-3p	3p	ACAGUAGUCUGCACAUUGGUU	-1	0	0		102.205	45.1946	no
MIMAT0000232	MI0000281	hsa-miR-199a-3p	3p	ACAUUAGUCUGCACAUUGGUU	-1	0	1	4G->U;	15.3874	6.80422	no
MIMAT0000270	MI0000289	hsa-miR-181a-3p	3p	ACCAUCGACCGUUGAUUGUAA	-1	0	1	21C->A;	8.32423	1.04254	no
MIMAT0000270	MI0000289	hsa-miR-181a-3p	3p	ACCAUCGACCGUUGAUUGUAC	-1	0	0		28.419	3.55923	no
MIMAT0005948	MI0006442	hsa-miR-664a-5p	5p	ACUGGCUAGGGAAAAUGAUUGGA	-1	0	0		1.30021	15.8672	no
MIMAT0000456	MI0000483	hsa-miR-186-5p	5p	CAAAGAAUUCUCCUUUUGGGC	-1	0	0		873.546	11.1076	no
MIMAT0004513	MI0000103	hsa-miR-101-5p	5p	CAGUUAUCACAGUGCUGAUGC	-1	0	0		7.36749	37.9816	no
MIMAT0022692	MI0000270	hsa-miR-181b-3p	3p	CUCACUGAACAAUGAAUGCA	-1	0	0		1.10851	12.8889	no
MIMAT0003214	MI0003556	hsa-miR-551a	na	GCGACCCACUCUUGGUUUCC	-1	0	0		1.85275	47.8653	no
MIMAT0000099	MI0000103	hsa-miR-101-3p	3p	UACAGUACUGUGAUAACUGA	-1	0	0		32.0945	2.76729	no
MIMAT0000100	MI0000107	hsa-miR-29b-3p	3p	UAGCACCAUUUGAAAUCAGUGU	-1	0	0		1.67711	4.5684	no
MIMAT0000681	MI0000735	hsa-miR-29c-3p	3p	UAGCACCAUUUGAAAUCGGUU	-1	0	0		40.5157	15.3394	no
MIMAT0005949	MI0006442	hsa-miR-664a-3p	3p	UAUUCAUUUAUCCCCAGCCUAC	-1	0	0		3.76566	5.39264	no
MIMAT0000441	MI0000466	hsa-miR-9-5p	5p	UCUUUGGUUAUCUAGCUGUAUG	-1	0	0		2.62839	15.8122	no
MIMAT0004673	MI0000735	hsa-miR-29c-5p	5p	UGACCGAUUUCUCCUGGUGUU	-1	0	0		4.86581	24.0734	no
MIMAT0017981	MI0015995	hsa-miR-3605-5p	5p	UGAGGAUGGAUAGCAAGGAAGC	-1	0	0		1.09092	14.1379	no
MIMAT0004674	MI0000736	hsa-miR-30c-1-3p	3p	CUGGGAGAGGGUUGUUUACUCC	0	0	0		22.4885	61.3145	yes
MIMAT0004674	MI0000736	hsa-miR-30c-1-3p	3p	CUGGGAGAGGGUUGUUUACUCU	0	0	1	22C->U;	1.31155	3.57592	no
MIMAT0004674	MI0000736	hsa-miR-30c-1-3p	3p	CUGUGAGAGGGUUGUUUACUCC	0	0	1	4G->U;	3.55508	9.69287	no
MIMAT0000693	MI0000749	hsa-miR-30e-3p	3p	CUUUCAGUCGGAUGUUUACAGC	0	0	0		633.377	69.4347	yes
MIMAT0000693	MI0000749	hsa-miR-30e-3p	3p	CUUUCAGUCGGAUGUUUACAGU	0	0	1	22C->U;	88.2643	9.67607	no
MIMAT0000682	MI0000737	hsa-miR-200a-3p	3p	UAACACUGUCUGGUAACGAUGU	0	0	0		1.5253	24.1059	yes
MIMAT0000318	MI0000342	hsa-miR-200b-3p	3p	UAAUACUGCCUGGUAAUGAUGA	0	0	0		3.72363	6.02264	yes
MIMAT0001536	MI0001641	hsa-miR-429	na	UAAUACUGUCUGGUAAAACCGU	0	0	0		2.03884	34.223	yes
MIMAT0003218	MI0003560	hsa-miR-92b-3p	3p	UAUUGCACUCGUCCCGGCCUAA	0	0	2	21C->A;22C->A;	5.28056	2.82921	no
MIMAT0003218	MI0003560	hsa-miR-92b-3p	3p	UAUUGCACUCGUCCCGGCCUCA	0	0	1	22C->A;	24.5914	13.1756	no
MIMAT0003218	MI0003560	hsa-miR-92b-3p	3p	UAUUGCACUCGUCCCGGCCUCC	0	0	0		47.6166	25.512	yes
MIMAT0003218	MI0003560	hsa-miR-92b-3p	3p	UAUUGCACUCGUCCCGGCCUCG	0	0	1	22C->G;	3.22823	1.72962	no
MIMAT0003218	MI0003560	hsa-miR-92b-3p	3p	UAUUGCACUCGUCCCGGCCUCU	0	0	1	22C->U;	8.51104	4.56004	no
MIMAT0019761	MI0017308	hsa-miR-4677-3p	3p	UCUGUGAGACCAAAGAACUACU	0	0	0		27.7733	67.5973	yes
MIMAT0019761	MI0017308	hsa-miR-4677-3p	3p	UCUUUGAGACCAAAGAACUACU	0	0	1	4G->U;	4.30401	10.4755	no
MIMAT0019688	MI0017259	hsa-miR-4632-3p	3p	UGCCGCCCUCUCGCUGCUCUAG	0	0	0		1.21231	39.506	yes
MIMAT0000244	MI0000736	hsa-miR-30c-5p	5p	UGUAAACAUCCUACACUCUCAGC	0	0	0		344.968	11.5266	yes
MIMAT0000692	MI0000749	hsa-miR-30e-5p	5p	UGUAAACAUCCUUGACUGGAAG	0	0	0		218.132	1.17712	yes
MIMAT0000227	MI0000239	hsa-miR-197-3p	3p	UUCACCACCUUCUCCACCCAGA	0	0	1	22C->A;	60.7938	3.38593	no
MIMAT0000227	MI0000239	hsa-miR-197-3p	3p	UUCACCACCUUCUCCACCCAGC	0	0	0		1270.63	70.7681	yes
MIMAT0000227	MI0000239	hsa-miR-197-3p	3p	UUCACCACCUUCUCCACCCAGU	0	0	1	22C->U;	35.2867	1.9653	no
MIMAT0007399	MI0007258	hsa-miR-1537-3p	3p	AAAACCGUCUAGUUACAGUUGU	0	0	0		1.73398	26.7064	yes
MIMAT0005792_1	MI0003839	hsa-miR-320b	na	AAAAGCUGGGUUGAGAGGGCAA	0	0	0		1.11725	15.0545	yes
MIMAT0000256	MI0000289	hsa-miR-181a-5p	5p	AACAUUCAACGCUGUCGGUGAGA	0	0	1	23U->A;	709.523	1.43571	no
MIMAT0000256	MI0000289	hsa-miR-181a-5p	5p	AACAUUCAACGCUGUCGGUGAGU	0	0	0		25610.6	51.8227	yes
MIMAT0000257	MI0000270	hsa-miR-181b-5p	5p	AACAUUCAUUGCUGUCGGUGGGA	0	0	1	23U->A;	72.0895	4.99151	no
MIMAT0000257	MI0000270	hsa-miR-181b-5p	5p	AACAUUCAUUGCUGUCGGUGGGU	0	0	0		363.714	25.1837	yes
MIMAT0000232	MI0000281	hsa-miR-199a-3p	3p	ACAGUAGUCUGCACAUUGGUUA	0	0	0		19.8925	8.79639	yes
MIMAT0000232	MI0000281	hsa-miR-199a-3p	3p	ACAGUAGUCUGCACAUUGGUUU	0	0	1	22A->U;	3.33013	1.47257	no
MIMAT0000232	MI0000281	hsa-miR-199a-3p	3p	ACAUUAGUCUGCACAUUGGUUA	0	0	1	4G->U;	3.03621	1.3426	no
MIMAT0000270	MI0000289	hsa-miR-181a-3p	3p	ACCAUCGACCGUUGAUUGUACC	0	0	0		643.799	80.6301	yes
MIMAT0000270	MI0000289	hsa-miR-181a-3p	3p	ACCAUCGACCGUUGAUUGUACU	0	0	1	22C->U;	25.7332	3.22285	no
MIMAT0000442	MI0000466	hsa-miR-9-3p	3p	AUAAAGCUAGAUAACCGAAAGU	0	0	0		1.39637	100	yes
MIMAT0000272	MI0000291	hsa-miR-215-5p	5p	AUGACCUAUGAAUUGACAGAC	0	0	0		2.38572	13.9097	yes
MIMAT0005914	MI0006397	hsa-miR-1262	na	AUGGGUGAAUUUGUAGAAGGAU	0	0	0		1.30427	45.3801	yes
MIMAT0000456	MI0000483	hsa-miR-186-5p	5p	CAAAGAAUUCUCCUUUUGGGCU	0	0	0		3667.92	46.6395	yes
MIMAT0004513	MI0000103	hsa-miR-101-5p	5p	CAGUUAUCACAGUGCUGAUGCU	0	0	0		2.75578	14.2069	yes
MIMAT0000231	MI0000281	hsa-miR-199a-5p	5p	CCCAGUGUUCAGACUACCUGUUC	0	0	0		2.57937	75.2882	yes
MIMAT0017982	MI0015995	hsa-miR-3605-3p	3p	CCUCCGUGUUACCUGUCCUCUAG	0	0	0		2.82674	42.3377	yes
MIMAT0022692	MI0000270	hsa-miR-181b-3p	3p	CUCACUGAACAAUGAAUGCAA	0	0	0		1.15443	13.4227	yes
MIMAT0022692	MI0000270	hsa-miR-181b-3p	3p	CUCACUGAACAAUGAAUGCAU	0	0	1	21A->U;	4.51522	52.4994	no
MIMAT0000099	MI0000103	hsa-miR-101-3p	3p	UACAGUACUGUGAUAACUGAA	0	0	0		102.959	8.87744	yes
MIMAT0000100	MI0000107	hsa-miR-29b-3p	3p	UAGCACCAUUUGAAAUCAGUGUU	0	0	0		29.8659	81.3537	yes
MIMAT0000681	MI0000735	hsa-miR-29c-3p	3p	UAGCACCAUUUGAAAUCGGUUA	0	0	0		105.629	39.9916	yes
MIMAT0005949	MI0006442	hsa-miR-664a-3p	3p	UAUUCAUUUAUCCCCAGCCUACA	0	0	0		55.1728	79.0106	yes
MIMAT0000441	MI0000466	hsa-miR-9-5p	5p	UCUUUGGUUAUCUAGCUGUAUGA	0	0	0		12.3753	74.4486	yes
MIMAT0004673	MI0000735	hsa-miR-29c-5p	5p	UGACCGAUUUCUCCUGGUGUUC	0	0	0		1.13156	5.59838	yes
MIMAT0017981	MI0015995	hsa-miR-3605-5p	5p	UGAGGAUGGAUAGCAAGGAAGCC	0	0	0		1.07259	13.9004	yes
MIMAT0000255	MI0000268	hsa-miR-34a-5p	5p	UGGCAGUGUCUUAGCUGGUUGU	0	0	0		6.37524	48.4432	yes
MIMAT0000460	MI0000488	hsa-miR-194-5p	5p	UGUAACAGCAACUCCAUGUGGA	0	0	0		7.51541	71.9764	yes
MIMAT0022276	MI0019136	hsa-miR-5581-3p	3p	UUCCAUGCCUCCUAGAAGUUCC	0	0	0		1.38272	69.2779	yes
MIMAT0027621	MI0022706	hsa-miR-6769b-3p	3p	CCCUCUCUGUCCCACCCAUAGA	1	0	1	22G->A;	1.22289	19.6624	no
MIMAT0027621	MI0022706	hsa-miR-6769b-3p	3p	CCCUCUCUGUCCCACCCAUAGU	1	0	1	22G->U;	2.45838	39.5272	no
MIMAT0004674	MI0000736	hsa-miR-30c-1-3p	3p	CUGGGAGAGGGUUGUUUACUCCU	1	0	0		1.26455	3.44778	no
MIMAT0000693	MI0000749	hsa-miR-30e-3p	3p	CUUUCAGUCGGAUGUUUACAGCA	1	0	1	23G->A;	24.1085	2.64292	no
MIMAT0000693	MI0000749	hsa-miR-30e-3p	3p	CUUUCAGUCGGAUGUUUACAGUU	1	0	2	22C->U;23G->U;	27.8476	3.05283	no
MIMAT0000682	MI0000737	hsa-miR-200a-3p	3p	UAACACUGUCUGGUAACGAUGUU	1	0	0		3.79407	59.9617	no
MIMAT0000318	MI0000342	hsa-miR-200b-3p	3p	UAAUACUGCCUGGUAAUGAUGAA	1	0	1	23C->A;	3.08733	4.99347	no
MIMAT0000318	MI0000342	hsa-miR-200b-3p	3p	UAAUACUGCCUGGUAAUGAUGAC	1	0	0		34.7478	56.2014	no
MIMAT0003218	MI0003560	hsa-miR-92b-3p	3p	UAUUGCACUCGUCCCGGCCUCAA	1	0	2	22C->A;23G->A;	6.45944	3.46084	no
MIMAT0003218	MI0003560	hsa-miR-92b-3p	3p	UAUUGCACUCGUCCCGGCCUCAU	1	0	2	22C->A;23G->U;	4.52239	2.423	no
MIMAT0003218	MI0003560	hsa-miR-92b-3p	3p	UAUUGCACUCGUCCCGGCCUCCA	1	0	1	23G->A;	10.8657	5.82163	no
MIMAT0003218	MI0003560	hsa-miR-92b-3p	3p	UAUUGCACUCGUCCCGGCCUCCU	1	0	1	23G->U;	5.2778	2.82774	no
MIMAT0018001	MI0016011	hsa-miR-3620-3p	3p	UCACCCUGCAUCCCGCACCCAGA	1	0	1	23G->A;	1.16128	19.2406	no
MIMAT0018001	MI0016011	hsa-miR-3620-3p	3p	UCACCCUGCAUCCCGCACCCAGU	1	0	1	23G->U;	3.12578	51.7889	no
MIMAT0019761	MI0017308	hsa-miR-4677-3p	3p	UCUGUGAGACCAAAGAACUACUU	1	0	0		6.79163	16.5301	no
MIMAT0004985	MI0005767	hsa-miR-942-5p	5p	UCUUCUCUGUUUUGGCCAUGUGA	1	0	1	23U->A;	6.62258	37.7608	no
MIMAT0019688	MI0017259	hsa-miR-4632-3p	3p	UGCCGCCCUCUCGCUGCUCUAGU	1	0	1	23A->U;	1.09991	35.8432	no
MIMAT0000244	MI0000736	hsa-miR-30c-5p	5p	UGUAAACAUCCUACACUCUCAGCU	1	0	0		2290.28	76.5262	no
MIMAT0000692	MI0000749	hsa-miR-30e-5p	5p	UGUAAACAUCCUUGACUGGAAGC	1	0	0		1124.76	6.06962	no
MIMAT0000227	MI0000239	hsa-miR-197-3p	3p	UUCACCACCUUCUCCACCCAGCA	1	0	0		82.0613	4.57043	no
MIMAT0000227	MI0000239	hsa-miR-197-3p	3p	UUCACCACCUUCUCCACCCAGCU	1	0	1	23A->U;	39.3538	2.19183	no
MIMAT0000244	MI0000736	hsa-miR-30c-5p	5p	UUUAAACAUCCUACACUCUCAGCU	1	0	1	2G->U;	102.55	3.42656	no
MIMAT0000256	MI0000289	hsa-miR-181a-5p	5p	AACAUUCAACGCUGUCGGUGAGUU	1	0	0		1956.25	3.95844	no
MIMAT0000257	MI0000270	hsa-miR-181b-5p	5p	AACAUUCAUUGCUGUCGGUGGGUA	1	0	1	24U->A;	16.0951	1.11443	no
MIMAT0000257	MI0000270	hsa-miR-181b-5p	5p	AACAUUCAUUGCUGUCGGUGGGUU	1	0	0		355.454	24.6118	no
MIMAT0000232	MI0000281	hsa-miR-199a-3p	3p	ACAGUAGUCUGCACAUUGGUUAA	1	0	1	23G->A;	12.5425	5.54626	no
MIMAT0000232	MI0000281	hsa-miR-199a-3p	3p	ACAGUAGUCUGCACAUUGGUUAU	1	0	1	23G->U;	6.20869	2.74546	no
MIMAT0000270	MI0000289	hsa-miR-181a-3p	3p	ACCAUCGACCGUUGAUUGUACCU	1	0	1	23C->U;	36.6284	4.58738	no
MIMAT0000272	MI0000291	hsa-miR-215-5p	5p	AUGACCUAUGAAUUGACAGACA	1	0	0		14.1002	82.21	no
MIMAT0000456	MI0000483	hsa-miR-186-5p	5p	CAAAGAAUUCUCCUUUUGGGCUU	1	0	0		2503.93	31.8388	no
MIMAT0004513	MI0000103	hsa-miR-101-5p	5p	CAGUUAUCACAGUGCUGAUGCUG	1	0	0		1.25263	6.45766	no
MIMAT0022692	MI0000270	hsa-miR-181b-3p	3p	CUCACUGAACAAUGAAUGCAAU	1	0	1	22C->U;	1.69926	19.7577	no
MIMAT0004515	MI0000107	hsa-miR-29b-2-5p	5p	CUGGUUUCACAUGGUGGCUUAGA	1	0	0		3.50784	55.6543	no
MIMAT0000099	MI0000103	hsa-miR-101-3p	3p	UACAGUACUGUGAUAACUGAAA	1	0	1	22G->A;	47.5184	4.09718	no
MIMAT0000099	MI0000103	hsa-miR-101-3p	3p	UACAGUACUGUGAUAACUGAAG	1	0	0		158.116	13.6332	no
MIMAT0000099	MI0000103	hsa-miR-101-3p	3p	UACAGUACUGUGAUAACUGAAU	1	0	1	22G->U;	125.828	10.8493	no
MIMAT0000099	MI0000103	hsa-miR-101-3p	3p	UACAGUACUGUGAUAACUGACU	1	0	2	21A->C;22G->U;	87.381	7.53426	no
MIMAT0000681	MI0000735	hsa-miR-29c-3p	3p	UAGCACCAUUUGAAAUCGGUUAA	1	0	1	23U->A;	58.7965	22.2606	no
MIMAT0000681	MI0000735	hsa-miR-29c-3p	3p	UAGCACCAUUUGAAAUCGGUUAG	1	0	1	23U->G;	6.9489	2.63088	no
MIMAT0000681	MI0000735	hsa-miR-29c-3p	3p	UAGCACCAUUUGAAAUCGGUUAU	1	0	0		6.7968	2.57329	no
MIMAT0005949	MI0006442	hsa-miR-664a-3p	3p	UAUUCAUUUAUCCCCAGCCUACAA	1	0	0		4.49776	6.44105	no
MIMAT0027376	MI0022582	hsa-miR-6737-3p	3p	UCUGUGCUUCACCCCUACCCAGA	1	0	1	23C->A;	1.0103	55.4206	no
MIMAT0004673	MI0000735	hsa-miR-29c-5p	5p	UGACCGAUUUCUCCUGGUGUUCA	1	0	0		1.3293	6.57665	no
MIMAT0004929	MI0005545	hsa-miR-190b	na	UGAUAUGUUUGAUAUUGGGUUG	1	0	0		14.8921	57.1414	no
MIMAT0000255	MI0000268	hsa-miR-34a-5p	5p	UGGCAGUGUCUUAGCUGGUUGUU	1	0	0		5.92659	45.0341	no
MIMAT0000460	MI0000488	hsa-miR-194-5p	5p	UGUAACAGCAACUCCAUGUGGAC	1	0	0		1.4563	13.9472	no
MIMAT0009451	MI0009986	hsa-miR-1976	na	CCUCCUGCCCUCCUUGCUGUAG	2	0	0		3.33034	13.0353	no
MIMAT0000318	MI0000342	hsa-miR-200b-3p	3p	UAAUACUGCCUGGUAAUGAUGACA	2	0	1	24G->A;	2.61691	4.23262	no
MIMAT0000318	MI0000342	hsa-miR-200b-3p	3p	UAAUACUGCCUGGUAAUGAUGACU	2	0	1	24G->U;	12.6007	20.3805	no
MIMAT0003218	MI0003560	hsa-miR-92b-3p	3p	UAUUGCACUCGUCCCGGCCUCCAU	2	0	2	23G->A;24G->U;	6.31161	3.38163	no
MIMAT0000244	MI0000736	hsa-miR-30c-5p	5p	UGUAAACAUCCUACACUCUCAGCUU	2	0	1	25G->U;	35.2324	1.17724	no
MIMAT0000692	MI0000749	hsa-miR-30e-5p	5p	UGUAAACAUCCUUGACUGGAAGCU	2	0	0		13868.3	74.8385	no
MIMAT0000692	MI0000749	hsa-miR-30e-5p	5p	UUUAAACAUCCUUGACUGGAAGCU	2	0	1	2G->U;	635.902	3.43157	no
MIMAT0000232	MI0000281	hsa-miR-199a-3p	3p	ACAGUAGUCUGCACAUUGGUUAAA	2	0	1	23G->A;	3.65197	1.61489	no
MIMAT0000456	MI0000483	hsa-miR-186-5p	5p	CAAAGAAUUCUCCUUUUGGGCUUU	2	0	0		220.118	2.79892	no
MIMAT0004515	MI0000107	hsa-miR-29b-2-5p	5p	CUGGUUUCACAUGGUGGCUUAGAU	2	0	0		1.66633	26.4376	no
MIMAT0000099	MI0000103	hsa-miR-101-3p	3p	UACAGUACUGUGAUAACUGAAGU	2	0	1	23G->U;	13.6491	1.17687	no
MIMAT0000681	MI0000735	hsa-miR-29c-3p	3p	UAGCACCAUUUGAAAUCGGUUAAA	2	0	2	23U->A;24G->A;	5.08979	1.92701	no
MIMAT0000681	MI0000735	hsa-miR-29c-3p	3p	UAGCACCAUUUGAAAUCGGUUAAG	2	0	1	23U->A;	4.42608	1.67573	no
MIMAT0004929	MI0005545	hsa-miR-190b	na	UGAUAUGUUUGAUAUUGGGUUGA	2	0	1	23U->A;	6.51818	25.0105	no
MIMAT0004929	MI0005545	hsa-miR-190b	na	UGAUAUGUUUGAUAUUGGGUUGU	2	0	0		3.01843	11.5818	no
MIMAT0009451	MI0009986	hsa-miR-1976	na	CCUCCUGCCCUCCUUGCUGUAGA	3	0	0		1.36492	5.34244	no
MIMAT0009451	MI0009986	hsa-miR-1976	na	CCUCCUGCCCUCCUUGCUGUAGU	3	0	1	23A->U;	4.74812	18.5846	no
MIMAT0000692	MI0000749	hsa-miR-30e-5p	5p	UGUAAACAUCCUUGACUGGAAGCUU	3	0	1	25G->U;	330.228	1.78204	no
MIMAT0005948	MI0006442	hsa-miR-664a-5p	5p	CUGGCUAGGGAAAAUGAUUGGA	-1	1	0		1.92179	23.4527	no
MIMAT0000693	MI0000749	hsa-miR-30e-3p	3p	UUUCAGUCGGAUGUUUACAGC	0	1	0		13.3345	1.46181	no
MIMAT0005949	MI0006442	hsa-miR-664a-3p	3p	AUUCAUUUAUCCCCAGCCUACA	0	1	0		2.09015	2.99322	no
MIMAT0000441	MI0000466	hsa-miR-9-5p	5p	CUUUGGUUAUCUAGCUGUAUGA	0	1	0		1.27857	7.69174	no
MIMAT0000318	MI0000342	hsa-miR-200b-3p	3p	AAUACUGCCUGGUAAUGAUGACU	2	1	1	23G->U;	2.93541	4.74775	no
MIMAT0000692	MI0000749	hsa-miR-30e-5p	5p	GUAAACAUCCUUGACUGGAAGCU	2	1	0		735.571	3.96942	no
MIMAT0000692	MI0000749	hsa-miR-30e-5p	5p	UUAAACAUCCUUGACUGGAAGCU	2	1	1	1G->U;	225.06	1.21451	no
MIMAT0009451	MI0009986	hsa-miR-1976	na	CUCCUGCCCUCCUUGCUGUAGA	3	1	0		1.26905	4.96718	no
MIMAT0009451	MI0009986	hsa-miR-1976	na	CUCCUGCCCUCCUUGCUGUAGU	3	1	1	22A->U;	7.9899	31.2732	no
MIMAT0004673	MI0000735	hsa-miR-29c-5p	5p	ACCGAUUUCUCCUGGUGUUCAG	2	2	0		1.39866	6.91981	no
MIMAT0009451	MI0009986	hsa-miR-1976	na	UCCUGCCCUCCUUGCUGUAGU	3	2	1	21A->U;	1.91233	7.48503	no
MIMAT0004985	MI0005767	hsa-miR-942-5p	5p	UUCUCUGUUUUGGCCAUGUGUGA	3	2	1	23U->A;	4.96768	28.3249	no
MIMAT0004985	MI0005767	hsa-miR-942-5p	5p	UUCUCUGUUUUGGCCAUGUGUGU	3	2	0		1.19382	6.80697	no
MIMAT0004673	MI0000735	hsa-miR-29c-5p	5p	ACCGAUUUCUCCUGGUGUUCAGA	3	2	0		4.94928	24.4864	no
MIMAT0004673	MI0000735	hsa-miR-29c-5p	5p	ACCGAUUUCUCCUGGUGUUCAGU	3	2	1	23A->U;	2.18237	10.7972	no
MIMAT0026736	MI0006344	hsa-miR-548e-5p	5p	GUACAAAAGCAAUCGCGGUUUU	-3	-3	0		4.05794	12.4571	no
MIMAT0026736	MI0006344	hsa-miR-548e-5p	5p	UUACAAAAGCAAUCGCGGUUUU	-3	-3	1	1G->U;	1.16719	3.58303	no
MIMAT0005874	MI0006344	hsa-miR-548e-3p	3p	CAAAAACUGAGACUACUUUUGC	-1	-1	0		1.36859	2.43196	no
MIMAT0016847	MI0015825	hsa-miR-378c	na	ACUGGACUUGGAGUCAGAAGA	-4	0	0		5.08252	55.435	no
MIMAT0016847	MI0015825	hsa-miR-378c	na	ACUGGACUUGGAGUCAGAAGAA	-3	0	1	22G->A;	2.65093	28.9136	no
MIMAT0005874	MI0006344	hsa-miR-548e-3p	3p	AAAAACUGAGACUACUUUUG	-2	0	0		1.45501	2.58553	no
MIMAT0005951	MI0006444	hsa-miR-1307-3p	3p	ACUCGGCGUGGCGUCGGUCG	-2	0	0		12.0696	1.84508	no
MIMAT0000104	MI0000114	hsa-miR-107	na	AGCAGCAUUGUACAGGGCUAU	-2	0	0		7.19319	2.52599	no
MIMAT0022727	MI0006444	hsa-miR-1307-5p	5p	UCGACCGGACCUCGACCGG	-2	0	0		16.7344	1.62614	no
MIMAT0005794	MI0003780	hsa-miR-1296-5p	5p	UUAGGGCCCUGGCUCCAUCU	-2	0	0		1.98314	11.0055	no
MIMAT0005874	MI0006344	hsa-miR-548e-3p	3p	AAAAACUGAGACUACUUUUGC	-1	0	0		15.8354	28.1393	no
MIMAT0015032_1	MI0014186	hsa-miR-3158-3p	3p	AAGGGCUUCCUCUCUGCAGGA	-1	0	0		1.00978	37.8883	no
MIMAT0026736	MI0006344	hsa-miR-548e-5p	5p	CAAAAGCAAUCGCGGUUUUUG	-1	0	0		3.17761	9.75462	no
MIMAT0015032	MI0014187	hsa-miR-3158-3p	3p	AAGGGCUUCCUCUCUGCAGGA	-1	0	0		1.02064	37.7972	no
MIMAT0005951	MI0006444	hsa-miR-1307-3p	3p	ACUCGGCGUGGCGUCGGUCGU	-1	0	0		23.1301	3.53589	no
MIMAT0000104	MI0000114	hsa-miR-107	na	AGCAGCAUUGUACAGGGCUAUC	-1	0	0		118.362	41.5646	no
MIMAT0000104	MI0000114	hsa-miR-107	na	AUCAGCAUUGUACAGGGCUAUC	-1	0	1	2G->U;	4.61269	1.61981	no
MIMAT0010133	MI0010629	hsa-miR-2110	na	UUGGGGAAACGGCCGCUGAGU	-1	0	0		2.17726	10.9375	no
MIMAT0020958	MI0016843	hsa-miR-4482-3p	3p	UUUCUAUUUCUCAGUGGGGCU	-1	0	0		1.28022	64.3164	no
MIMAT0005874	MI0006344	hsa-miR-548e-3p	3p	AAAAACUGAGACUACUUUUGCA	0	0	0		13.9509	24.7905	yes
MIMAT0005905	MI0016747	hsa-miR-1254	na	AGCCUGGAAGCUGGAGCCUGCAGU	0	0	0		1.12724	100	yes
MIMAT0005905_1	MI0006388	hsa-miR-1254	na	AGCCUGGAAGCUGGAGCCUGCAGU	0	0	0		1.12531	100	yes
MIMAT0026736	MI0006344	hsa-miR-548e-5p	5p	CAAAAGCAAUCGCGGUUUUUGC	0	0	0		12.4087	38.0922	yes
MIMAT0015029	MI0014183	hsa-miR-3155a	na	CCAGGCUCUGCAGUGGGAACU	0	0	0		1.00761	87.6142	yes
MIMAT0002809	MI0003129	hsa-miR-146b-5p	5p	UGAGAACUGAAUUCCAUAGGCU	0	0	0		122.54	3.81193	yes
MIMAT0004766	MI0003129	hsa-miR-146b-3p	3p	UGCCCUGUGGACUCAGUUCUGG	0	0	0		2.2052	2.81652	yes
MIMAT0005951	MI0006444	hsa-miR-1307-3p	3p	ACUCGGCGUGGCGUCGGUCGUG	0	0	0		82.2674	12.5762	yes
MIMAT0005951	MI0006444	hsa-miR-1307-3p	3p	ACUCGGCGUGGCGUCGGUCGUU	0	0	1	22G->U;	12.1228	1.85322	no
MIMAT0000104	MI0000114	hsa-miR-107	na	AGCAGCAUUGUACAGGGCUAUCA	0	0	0		45.2596	15.8935	yes
MIMAT0000104	MI0000114	hsa-miR-107	na	AGCAGCAUUGUACAGGGCUAUCU	0	0	1	23A->U;	79.8322	28.0342	no
MIMAT0000104	MI0000114	hsa-miR-107	na	AUCAGCAUUGUACAGGGCUAUCU	0	0	2	2G->U;23A->U;	3.24986	1.14123	no
MIMAT0019210	MI0014185	hsa-miR-3157-3p	3p	CUGCCCUAGUCUAGCUGAAGCU	0	0	0		2.59489	100	yes
MIMAT0022727	MI0006444	hsa-miR-1307-5p	5p	UCGACCGGACCUCGACCGGCU	0	0	0		690.95	67.142	yes
MIMAT0005878	MI0006349	hsa-miR-1287-5p	5p	UGCUGGAUCAGUGGUUCGAGUC	0	0	0		1.75449	37.5707	yes
MIMAT0005794	MI0003780	hsa-miR-1296-5p	5p	UUAGGGCCCUGGCUCCAUCUCC	0	0	0		4.74703	26.3437	yes
MIMAT0015031	MI0014185	hsa-miR-3157-5p	5p	UUCAGCCAGGCUAGUGCAGUCU	0	0	0		1.70613	100	yes
MIMAT0010133	MI0010629	hsa-miR-2110	na	UUGGGGAAACGGCCGCUGAGUG	0	0	0		1.06292	5.33958	yes
MIMAT0005874	MI0006344	hsa-miR-548e-3p	3p	AAAAACUGAGACUACUUUUGCAA	1	0	1	23C->A;	14.5909	25.9277	no
MIMAT0026736	MI0006344	hsa-miR-548e-5p	5p	CAAAAGCAAUCGCGGUUUUUGCU	1	0	0		1.70283	5.22733	no
MIMAT0002809	MI0003129	hsa-miR-146b-5p	5p	UGAGAACUGAAUUCCAUAGGCUG	1	0	0		420.82	13.0907	no
MIMAT0002809	MI0003129	hsa-miR-146b-5p	5p	UGAUAACUGAAUUCCAUAGGCUG	1	0	1	4G->U;	58.1871	1.81006	no
MIMAT0004766	MI0003129	hsa-miR-146b-3p	3p	UGCCCUGUGGACUCAGUUCUGGA	1	0	1	23U->A;	2.00254	2.55767	no
MIMAT0004766	MI0003129	hsa-miR-146b-3p	3p	UGCCCUGUGGACUCAGUUCUGGU	1	0	0		7.27794	9.2955	no
MIMAT0005951	MI0006444	hsa-miR-1307-3p	3p	ACUCGGCGUGGCGUCGGUCGUGA	1	0	1	23G->A;	9.1572	1.39986	no
MIMAT0005951	MI0006444	hsa-miR-1307-3p	3p	ACUCGGCGUGGCGUCGGUCGUGG	1	0	0		142.535	21.7893	no
MIMAT0005951	MI0006444	hsa-miR-1307-3p	3p	ACUCGGCGUGGCGUCGGUCGUGU	1	0	1	23G->U;	84.4372	12.9079	no
MIMAT0000104	MI0000114	hsa-miR-107	na	AGCAGCAUUGUACAGGGCUAUCAA	1	0	0		7.98542	2.80419	no
MIMAT0022727	MI0006444	hsa-miR-1307-5p	5p	UCGACCGGACCUCGACCGGCUC	1	0	0		70.6719	6.86742	no
MIMAT0005878	MI0006349	hsa-miR-1287-5p	5p	UGCUGGAUCAGUGGUUCGAGUCU	1	0	0		2.11442	45.2783	no
MIMAT0005794	MI0003780	hsa-miR-1296-5p	5p	UUAGGGCCCUGGCUCCAUCUCCA	1	0	1	23U->A;	1.57311	8.73004	no
MIMAT0005794	MI0003780	hsa-miR-1296-5p	5p	UUAGGGCCCUGGCUCCAUCUCCU	1	0	0		4.04225	22.4326	no
MIMAT0010133	MI0010629	hsa-miR-2110	na	UUGGGGAAACGGCCGCUGAGUGA	1	0	0		5.85157	29.3953	no
MIMAT0010133	MI0010629	hsa-miR-2110	na	UUGGGGAAACGGCCGCUGAGUGU	1	0	1	23A->U;	2.07664	10.432	no
MIMAT0002809	MI0003129	hsa-miR-146b-5p	5p	UGAGAACUGAAUUCCAUAGGCUGU	2	0	0		1974.23	61.4135	no
MIMAT0002809	MI0003129	hsa-miR-146b-5p	5p	UGAUAACUGAAUUCCAUAGGCUGU	2	0	1	4G->U;	276.398	8.59806	no
MIMAT0002809	MI0003129	hsa-miR-146b-5p	5p	UUAGAACUGAAUUCCAUAGGCUGU	2	0	1	2G->U;	43.7173	1.35994	no
MIMAT0005951	MI0006444	hsa-miR-1307-3p	3p	ACUCGGCGUGGCGUCGGUCGUGGA	2	0	1	24U->A;	26.9277	4.11643	no
MIMAT0005951	MI0006444	hsa-miR-1307-3p	3p	ACUCGGCGUGGCGUCGGUCGUGGU	2	0	0		29.0382	4.43906	no
MIMAT0022727	MI0006444	hsa-miR-1307-5p	5p	UCGACCGGACCUCGACCGGCUCA	2	0	1	23G->A;	25.3616	2.46447	no
MIMAT0022727	MI0006444	hsa-miR-1307-5p	5p	UCGACCGGACCUCGACCGGCUCG	2	0	0		104.161	10.1217	no
MIMAT0022727	MI0006444	hsa-miR-1307-5p	5p	UCGACCGGACCUCGACCGGCUCU	2	0	1	23G->U;	46.055	4.47531	no
MIMAT0010133	MI0010629	hsa-miR-2110	na	UUGGGGAAACGGCCGCUGAGUGAG	2	0	0		2.69319	13.5293	no
MIMAT0010133	MI0010629	hsa-miR-2110	na	UUGGGGAAACGGCCGCUGAGUGAGU	3	0	1	25G->U;	2.44099	12.2623	no
MIMAT0026736	MI0006344	hsa-miR-548e-5p	5p	AAAAGCAAUCGCGGUUUUUGC	0	1	0		2.42906	7.45673	no
MIMAT0004766	MI0003129	hsa-miR-146b-3p	3p	GCCCUGUGGACUCAGUUCUGG	0	1	0		4.35245	5.55901	no
MIMAT0005951	MI0006444	hsa-miR-1307-3p	3p	CUCGGCGUGGCGUCGGUCGUG	0	1	0		33.7253	5.15558	no
MIMAT0026736	MI0006344	hsa-miR-548e-5p	5p	AAAAGCAAUCGCGGUUUUUGCU	1	1	0		6.79982	20.8741	no
MIMAT0004766	MI0003129	hsa-miR-146b-3p	3p	GCCCUGUGGACUCAGUUCUGGA	1	1	1	22U->A;	1.63394	2.0869	no
MIMAT0004766	MI0003129	hsa-miR-146b-3p	3p	GCCCUGUGGACUCAGUUCUGGU	1	1	0		42.6767	54.5073	no
MIMAT0004766	MI0003129	hsa-miR-146b-3p	3p	UCCCUGUGGACUCAGUUCUGGU	1	1	1	1G->U;	8.11373	10.363	no
MIMAT0005951	MI0006444	hsa-miR-1307-3p	3p	CUCGGCGUGGCGUCGGUCGUGG	1	1	0		85.4975	13.07	no
MIMAT0005951	MI0006444	hsa-miR-1307-3p	3p	CUCUGCGUGGCGUCGGUCGUGG	1	1	1	4G->U;	9.7821	1.49539	no
MIMAT0004766	MI0003129	hsa-miR-146b-3p	3p	GCCCUGUGGACUCAGUUCUGGUA	2	1	1	23G->A;	1.78784	2.28345	no
MIMAT0004766	MI0003129	hsa-miR-146b-3p	3p	GCCCUGUGGACUCAGUUCUGGUU	2	1	1	23G->U;	2.0688	2.6423	no
MIMAT0005951	MI0006444	hsa-miR-1307-3p	3p	CUCGGCGUGGCGUCGGUCGUGGA	2	1	1	23U->A;	12.4844	1.90848	no
MIMAT0005951	MI0006444	hsa-miR-1307-3p	3p	CUCGGCGUGGCGUCGGUCGUGGU	2	1	0		13.5303	2.06837	no
MIMAT0005874	MI0006344	hsa-miR-548e-3p	3p	AAACUGAGACUACUUUUGCACC	2	2	0		1.62006	2.87882	no
MIMAT0005874	MI0006344	hsa-miR-548e-3p	3p	AAACUGAGACUACUUUUGCACCA	3	2	0		1.16312	2.06685	no
MIMAT0005874	MI0006344	hsa-miR-548e-3p	3p	AACUGAGACUACUUUUGCACC	2	3	0		1.19953	2.13154	no
MIMAT0005874	MI0006344	hsa-miR-548e-3p	3p	AACUGAGACUACUUUUGCACCA	3	3	0		1.97214	3.50445	no
MIMAT0022259	MI0019116	hsa-miR-5100	na	GAUCCCAGCGGUGCCUCCA	1	4	1	18U->C;	1.1517	69.3095	no
MIMAT0005892	MI0006371	hsa-miR-1304-5p	5p	CGGUUUGAGGCUACAGUGAGAU	-3	-3	0		1.88916	66.6302	no
MIMAT0025462	MI0022215	hsa-miR-6503-5p	5p	GGAGGUCUGCAUUCAAAUCCC	-4	-2	0		1.10725	2.24438	no
MIMAT0025462	MI0022215	hsa-miR-6503-5p	5p	GGAGGUCUGCAUUCAAAUCCCU	-3	-2	1	22C->U;	1.60081	3.2448	no
MIMAT0025463	MI0022215	hsa-miR-6503-3p	3p	AGGGGACUGGGAUGCAGACCU	-2	-2	1	9A->G;	2.09107	1.0735	no
MIMAT0025462	MI0022215	hsa-miR-6503-5p	5p	GGAGGUCUGCAUUCAAAUCCCCU	-2	-2	1	23A->U;	1.55929	3.16065	no
MIMAT0025463	MI0022215	hsa-miR-6503-3p	3p	AGGGGACUAGGAUGCAGACCUC	-1	-2	0		4.66422	2.39448	no
MIMAT0025463	MI0022215	hsa-miR-6503-3p	3p	AGGGGACUGGGAUGCAGACCUC	-1	-2	1	9A->G;	6.58181	3.37893	no
MIMAT0025463	MI0022215	hsa-miR-6503-3p	3p	AGGGGACUAGGAUGCAGACCUCC	0	-2	0		6.67272	3.4256	no
MIMAT0025463	MI0022215	hsa-miR-6503-3p	3p	AGGGGACUGGGAUGCAGACCUCC	0	-2	1	9A->G;	5.58603	2.86772	no
MIMAT0025462	MI0022215	hsa-miR-6503-5p	5p	GAGGUCUGCAUUCAAAUCCCCU	-2	-1	1	22A->U;	2.02826	4.11124	no
MIMAT0022720	MI0006371	hsa-miR-1304-3p	3p	UCUCACUGUAGCCUCGAAA	-3	0	1	19C->A;	1.83679	2.46463	no
MIMAT0019774	MI0017319	hsa-miR-4687-5p	5p	CAGCCCUCCUCCCGCACCCA	-2	0	0		1.53228	25.6066	no
MIMAT0000425	MI0000448	hsa-miR-130a-3p	3p	CAGUGCAAUGUUAAAAGGGC	-2	0	0		45.0081	18.1955	no
MIMAT0000098	MI0000102	hsa-miR-100-5p	5p	AACCCGUAGAUCCGAACUUG	-2	0	0		12.5059	2.58668	no
MIMAT0019019	MI0016846	hsa-miR-4485	na	UAACGGCCGCGGUACCCU	-2	0	0		1.33879	18.0544	no
MIMAT0000423	MI0000446	hsa-miR-125b-5p	5p	UCCCUGAGACCCUAACUUGU	-2	0	0		1.83036	8.30225	no
MIMAT0022720	MI0006371	hsa-miR-1304-3p	3p	UCUCACUGUAGCAUCGAACC	-2	0	1	13C->A;	5.03648	6.75801	no
MIMAT0022720	MI0006371	hsa-miR-1304-3p	3p	UCUCACUGUAGCCUCGAACC	-2	0	0		4.26595	5.72411	no
MIMAT0005882	MI0006354	hsa-miR-548k	na	AAAAGUACUUGCGGAUUUUGC	-1	0	0		1.62554	1.50038	no
MIMAT0015041	MI0014197	hsa-miR-1260b	na	AUCCCACCACUGCCACCA	-1	0	0		4.75716	14.0845	no
MIMAT0015041	MI0014197	hsa-miR-1260b	na	AUCCCACCGCUGCCACCA	-1	0	1	9A->G;	18.6217	55.1332	no
MIMAT0019774	MI0017319	hsa-miR-4687-5p	5p	CAGCCCUCCUCCCGCACCCAA	-1	0	0		2.29928	38.4243	no
MIMAT0000425	MI0000448	hsa-miR-130a-3p	3p	CAGUGCAAUGUUAAAAGGGCA	-1	0	0		50.4205	20.3836	no
MIMAT0015035	MI0014191	hsa-miR-3161	na	CUGAUAAGAACAGAGGCCCAGA	-1	0	0		4.26336	78.4281	no
MIMAT0000098	MI0000102	hsa-miR-100-5p	5p	AACCCGUAGAUCCGAACUUGU	-1	0	0		94.5294	19.5521	no
MIMAT0004926	MI0005543	hsa-miR-708-5p	5p	AAGGAGCUUACAAUCUAGCUGG	-1	0	0		2.64284	8.24074	no
MIMAT0025462	MI0022215	hsa-miR-6503-5p	5p	AGGUCUGCAUUCAAAUCCCCAG	-1	0	0		1.78923	3.62672	no
MIMAT0007881	MI0008329	hsa-miR-1908-5p	5p	CGGCGGGGACGGCGAUUGGU	-1	0	0		1.9361	30.5845	no
MIMAT0000222	MI0000234	hsa-miR-192-5p	5p	CUGACCUAUGAAUUGACAGC	-1	0	0		10.2932	1.93916	no
MIMAT0000423	MI0000446	hsa-miR-125b-5p	5p	UCCCUGAGACCCUAACUUGUG	-1	0	0		1.2787	5.80001	no
MIMAT0022720	MI0006371	hsa-miR-1304-3p	3p	UCUCACUGUAGCAUCGAACCC	-1	0	1	13C->A;	8.17983	10.9758	no
MIMAT0022720	MI0006371	hsa-miR-1304-3p	3p	UCUCACUGUAGCCUCGAACCC	-1	0	0		5.10135	6.84505	no
MIMAT0000062	MI0000061	hsa-let-7a-5p	5p	UGAGGUAGUAGGUUGUAUAGU	-1	0	0		583.843	6.1674	no
MIMAT0005882	MI0006354	hsa-miR-548k	na	AAAAGUACUUGCGGAUUUUGCU	0	0	0		103.058	95.1227	yes
MIMAT0000686	MI0000743	hsa-miR-34c-5p	5p	AGGCAGUGUAGUUAGCUGAUUGC	0	0	0		8.22932	88.3545	yes
MIMAT0015041	MI0014197	hsa-miR-1260b	na	AUCCCACCGCUGCCACCAU	0	0	1	9A->G;	4.08531	12.0954	no
MIMAT0019774	MI0017319	hsa-miR-4687-5p	5p	CAGCCCUCCUCCCGCACCCAAA	0	0	0		1.9794	33.0787	yes
MIMAT0000425	MI0000448	hsa-miR-130a-3p	3p	CAGUGCAAUGUUAAAAGGGCAA	0	0	1	22U->A;	6.37949	2.57905	no
MIMAT0000425	MI0000448	hsa-miR-130a-3p	3p	CAGUGCAAUGUUAAAAGGGCAU	0	0	0		43.591	17.6226	yes
MIMAT0019776	MI0017320	hsa-miR-1343-3p	3p	CUCCUGGGGCCCGCACUCUCGC	0	0	0		3.8398	49.0795	yes
MIMAT0015035	MI0014191	hsa-miR-3161	na	CUGAUAAGAACAGAGGCCCAGAA	0	0	1	23U->A;	1.00109	18.4159	no
MIMAT0005889	MI0006361	hsa-miR-548l	na	AAAAGUAUUUGCGGGUUUUGUC	0	0	0		1.24307	62.1222	yes
MIMAT0000098	MI0000102	hsa-miR-100-5p	5p	AACCCGUAGAUCCGAACUUGUG	0	0	0		221.746	45.8652	yes
MIMAT0004926	MI0005543	hsa-miR-708-5p	5p	AAGGAGCUUACAAUCUAGCUGGG	0	0	0		16.6253	51.8401	yes
MIMAT0004926	MI0005543	hsa-miR-708-5p	5p	AAGUAGCUUACAAUCUAGCUGGG	0	0	1	4G->U;	2.40561	7.50102	no
MIMAT0025462	MI0022215	hsa-miR-6503-5p	5p	AGGUCUGCAUUCAAAUCCCCAGA	0	0	0		22.0694	44.7341	yes
MIMAT0025462	MI0022215	hsa-miR-6503-5p	5p	AGGUCUGCAUUCAAAUCCCCAGU	0	0	1	23A->U;	8.50246	17.2343	no
MIMAT0004927	MI0005543	hsa-miR-708-3p	3p	CAACUAGACUGUGAGCUUCUAG	0	0	0		1.99652	20.0754	yes
MIMAT0000756	MI0000808	hsa-miR-326	na	CCUCUGGGCCCUUCCUCCAG	0	0	0		18.0355	5.07221	yes
MIMAT0007881	MI0008329	hsa-miR-1908-5p	5p	CGGCGGGGACGGCGAUUGGUC	0	0	0		2.8793	45.4843	yes
MIMAT0000222	MI0000234	hsa-miR-192-5p	5p	CUGACCUAUGAAUUGACAGCC	0	0	0		308.619	58.1414	yes
MIMAT0000267	MI0000286	hsa-miR-210-3p	3p	CUGUGCGUGUGACAGCGGCUGA	0	0	0		3.81815	45.9839	yes
MIMAT0025463	MI0022215	hsa-miR-6503-3p	3p	GGGACUAGGAUGCAGACCUCC	0	0	0		13.3524	6.85479	yes
MIMAT0000423	MI0000446	hsa-miR-125b-5p	5p	UCCCUGAGACCCUAACUUGUGA	0	0	0		6.5032	29.4976	yes
MIMAT0000250	MI0000261	hsa-miR-139-5p	5p	UCUACAGUGCACGUGUCUCCAGU	0	0	0		4.17603	76.8264	yes
MIMAT0022720	MI0006371	hsa-miR-1304-3p	3p	UCUCACUGUAGCAUCGAACCCC	0	0	1	13C->A;	13.8194	18.543	no
MIMAT0022720	MI0006371	hsa-miR-1304-3p	3p	UCUCACUGUAGCCUCGAACCCA	0	0	1	22C->A;	1.42731	1.91518	no
MIMAT0022720	MI0006371	hsa-miR-1304-3p	3p	UCUCACUGUAGCCUCGAACCCC	0	0	0		6.46394	8.6734	yes
MIMAT0022720	MI0006371	hsa-miR-1304-3p	3p	UCUCGCUGUAGCCUCGAACCCC	0	0	1	5A->G;	1.43177	1.92117	no
MIMAT0000062	MI0000061	hsa-let-7a-5p	5p	UGAGGUAGUAGGUUGUAUAGUU	0	0	0		6440.25	68.0314	yes
MIMAT0000062	MI0000061	hsa-let-7a-5p	5p	UGAUGUAGUAGGUUGUAUAGUU	0	0	1	4G->U;	924.916	9.77032	no
MIMAT0025463	MI0022215	hsa-miR-6503-3p	3p	UGGACUAGGAUGCAGACCUCC	0	0	1	1G->U;	3.55371	1.82438	no
MIMAT0000460_1	MI0000732	hsa-miR-194-5p	5p	UGUAACAGCAACUCCAUGUGGA	0	0	0		12.9735	72.3424	yes
MIMAT0000062	MI0000061	hsa-let-7a-5p	5p	UUAGGUAGUAGGUUGUAUAGUU	0	0	1	2G->U;	163.857	1.73089	no
MIMAT0000062	MI0000061	hsa-let-7a-5p	5p	UUAUGUAGUAGGUUGUAUAGUU	0	0	2	2G->U;4G->U;	97.4524	1.02943	no
MIMAT0015041	MI0014197	hsa-miR-1260b	na	AUCCCACCGCUGCCACCAUU	1	0	1	9A->G;	4.7382	14.0284	no
MIMAT0000425	MI0000448	hsa-miR-130a-3p	3p	CAGUGCAAUGUUAAAAGGGCAUA	1	0	1	23U->A;	41.091	16.6119	no
MIMAT0000425	MI0000448	hsa-miR-130a-3p	3p	CAGUGCAAUGUUAAAAGGGCAUG	1	0	1	23U->G;	4.73593	1.91461	no
MIMAT0000425	MI0000448	hsa-miR-130a-3p	3p	CAGUGCAAUGUUAAAAGGGCAUU	1	0	0		42.6296	17.234	no
MIMAT0019776	MI0017320	hsa-miR-1343-3p	3p	CUCCUGGGGCCCGCACUCUCGCA	1	0	1	23U->A;	1.08109	13.8182	no
MIMAT0019776	MI0017320	hsa-miR-1343-3p	3p	CUCCUGGGGCCCGCACUCUCGCU	1	0	0		1.47862	18.8994	no
MIMAT0015033	MI0014188	hsa-miR-3159	na	UAGGAUUACAAGUGUCGGCCACA	1	0	1	23G->A;	1.05358	85.2411	no
MIMAT0005592	MI0006327	hsa-miR-1237-3p	3p	UCCUUCUGCUCCGUCCCCCAGA	1	0	1	22G->A;	2.85749	42.5404	no
MIMAT0005592	MI0006327	hsa-miR-1237-3p	3p	UCCUUCUGCUCCGUCCCCCAGU	1	0	1	22G->U;	2.07574	30.9022	no
MIMAT0000098	MI0000102	hsa-miR-100-5p	5p	AACCCGUAGAUCCGAACUUGUGA	1	0	1	23G->A;	108.399	22.4208	no
MIMAT0000098	MI0000102	hsa-miR-100-5p	5p	AACCCGUAGAUCCGAACUUGUGG	1	0	0		15.919	3.29263	no
MIMAT0000098	MI0000102	hsa-miR-100-5p	5p	AACCCGUAGAUCCGAACUUGUGU	1	0	1	23G->U;	18.4534	3.81684	no
MIMAT0004926	MI0005543	hsa-miR-708-5p	5p	AAGGAGCUUACAAUCUAGCUGGGA	1	0	1	24G->A;	3.17047	9.88595	no
MIMAT0004926	MI0005543	hsa-miR-708-5p	5p	AAGGAGCUUACAAUCUAGCUGGGU	1	0	1	24G->U;	2.90692	9.06418	no
MIMAT0025462	MI0022215	hsa-miR-6503-5p	5p	AGGUCUGCAUUCAAAUCCCCAGAA	1	0	0		1.81123	3.67132	no
MIMAT0025462	MI0022215	hsa-miR-6503-5p	5p	AGGUCUGCAUUCAAAUCCCCAGUU	1	0	2	23A->U;24A->U;	1.10465	2.23911	no
MIMAT0004927	MI0005543	hsa-miR-708-3p	3p	CAACUAGACUGUGAGCUUCUAGA	1	0	0		3.66139	36.816	no
MIMAT0000756	MI0000808	hsa-miR-326	na	CCUCUGGGCCCUUCCUCCAAU	1	0	2	20G->A;21C->U;	10.0361	2.82251	no
MIMAT0000756	MI0000808	hsa-miR-326	na	CCUCUGGGCCCUUCCUCCACU	1	0	2	20G->C;21C->U;	7.15864	2.01326	no
MIMAT0000756	MI0000808	hsa-miR-326	na	CCUCUGGGCCCUUCCUCCAGA	1	0	1	21C->A;	71.5634	20.1261	no
MIMAT0000756	MI0000808	hsa-miR-326	na	CCUCUGGGCCCUUCCUCCAGU	1	0	1	21C->U;	140.392	39.4832	no
MIMAT0000756	MI0000808	hsa-miR-326	na	CCUCUGGGCCCUUCCUCCAUU	1	0	2	20G->U;21C->U;	10.0525	2.82712	no
MIMAT0007881	MI0008329	hsa-miR-1908-5p	5p	CGGCGGGGACGGCGAUUGGUCU	1	0	1	22C->U;	1.13347	17.9054	no
MIMAT0000222	MI0000234	hsa-miR-192-5p	5p	CUGACCUAUGAAUUGACAGCCA	1	0	0		24.576	4.62992	no
MIMAT0000222	MI0000234	hsa-miR-192-5p	5p	CUGACCUAUGAAUUGACAGCCU	1	0	1	22A->U;	20.8344	3.92503	no
MIMAT0000423	MI0000446	hsa-miR-125b-5p	5p	UCCCUGAGACCCUAACUUGUGAA	1	0	1	23U->A;	9.7136	44.0595	no
MIMAT0027395	MI0022592	hsa-miR-6747-3p	3p	UCCUGCCUUCCUCUGCACCAGU	1	0	1	22C->U;	1.03928	69.2457	no
MIMAT0022720	MI0006371	hsa-miR-1304-3p	3p	UCUCACUGUAGCAUCGAACCCCU	1	0	1	13C->A;	4.94937	6.64113	no
MIMAT0022720	MI0006371	hsa-miR-1304-3p	3p	UCUCACUGUAGCCUCGAACCCCU	1	0	0		1.12596	1.51083	no
MIMAT0000062	MI0000061	hsa-let-7a-5p	5p	UGAGGUAGUAGGUUGUAUAGUUA	1	0	1	23U->A;	296.599	3.13311	no
MIMAT0000062	MI0000061	hsa-let-7a-5p	5p	UGAGGUAGUAGGUUGUAUAGUUU	1	0	0		295.137	3.11767	no
MIMAT0000460_1	MI0000732	hsa-miR-194-5p	5p	UGUAACAGCAACUCCAUGUGGAA	1	0	0		3.23839	18.0577	no
MIMAT0004926	MI0005543	hsa-miR-708-5p	5p	AAGGAGCUUACAAUCUAGCUGGGAU	2	0	2	24G->A;25G->U;	1.39736	4.35715	no
MIMAT0000756	MI0000808	hsa-miR-326	na	CCUCUGGGCCCUUCCUCCAGUA	2	0	2	21C->U;22C->A;	36.7375	10.3319	no
MIMAT0000756	MI0000808	hsa-miR-326	na	CCUCUGGGCCCUUCCUCCAGUU	2	0	2	21C->U;22C->U;	44.2446	12.4432	no
MIMAT0000222	MI0000234	hsa-miR-192-5p	5p	CUGACCUAUGAAUUGACAGCCAU	2	0	1	23G->U;	8.72491	1.6437	no
MIMAT0000423	MI0000446	hsa-miR-125b-5p	5p	UCCCUGAGACCCUAACUUGUGAAA	2	0	2	23U->A;24G->A;	1.20699	5.47475	no
MIMAT0004927	MI0005543	hsa-miR-708-3p	3p	AACUAGACUGUGAGCUUCUAG	0	1	0		1.13263	11.3888	no
MIMAT0025463	MI0022215	hsa-miR-6503-3p	3p	GGACUAGGAUGCAGACCUCC	0	1	0		7.02583	3.60688	no
MIMAT0025463	MI0022215	hsa-miR-6503-3p	3p	GGACUGGGAUGCAGACCUCC	0	1	1	6A->G;	2.51788	1.29261	no
MIMAT0000222	MI0000234	hsa-miR-192-5p	5p	UGACCUAUGAAUUGACAGCC	0	1	0		9.06367	1.70752	no
MIMAT0004927	MI0005543	hsa-miR-708-3p	3p	AACUAGACUGUGAGCUUCUAGA	1	1	0		1.94938	19.6014	no
MIMAT0022720	MI0006371	hsa-miR-1304-3p	3p	CUCACUGUAGCAUCGAACCCCU	1	1	1	12C->A;	6.14125	8.24041	no
MIMAT0022720	MI0006371	hsa-miR-1304-3p	3p	CUCACUGUAGCCUCGAACCCCU	1	1	0		3.07529	4.12646	no
MIMAT0025463	MI0022215	hsa-miR-6503-3p	3p	GGACUAGGAUGCAGACCUCCC	1	1	0		4.35342	2.23493	no
MIMAT0025463	MI0022215	hsa-miR-6503-3p	3p	GGACUGGGAUGCAGACCUCCC	1	1	1	6A->G;	6.49784	3.33582	no
MIMAT0000222	MI0000234	hsa-miR-192-5p	5p	UGACCUAUGAAUUGACAGCCA	1	1	0		20.0402	3.77542	no
MIMAT0025463	MI0022215	hsa-miR-6503-3p	3p	GGACUAGGAUGCAGACCUCCCU	2	1	0		21.7528	11.1673	no
MIMAT0025463	MI0022215	hsa-miR-6503-3p	3p	GGACUGGGAUGCAGACCUCCCU	2	1	1	6A->G;	26.2619	13.4822	no
MIMAT0000222	MI0000234	hsa-miR-192-5p	5p	UGACCUAUGAAUUGACAGCCAG	2	1	0		29.5719	5.57111	no
MIMAT0025463	MI0022215	hsa-miR-6503-3p	3p	UGACUAGGAUGCAGACCUCCCU	2	1	1	1G->U;	5.83986	2.99803	no
MIMAT0025463	MI0022215	hsa-miR-6503-3p	3p	UGACUGGGAUGCAGACCUCCCU	2	1	2	1G->U;6A->G;	6.53873	3.35681	no
MIMAT0025463	MI0022215	hsa-miR-6503-3p	3p	GGACUAGGAUGCAGACCUCCCCU	3	1	2	22U->C;23G->U;	3.82758	1.96498	no
MIMAT0025463	MI0022215	hsa-miR-6503-3p	3p	GGACUGGGAUGCAGACCUCCCUU	3	1	2	6A->G;23G->U;	2.65863	1.36487	no
MIMAT0000222	MI0000234	hsa-miR-192-5p	5p	UGACCUAUGAAUUGACAGCCAGA	3	1	1	23U->A;	7.7779	1.4653	no
MIMAT0000222	MI0000234	hsa-miR-192-5p	5p	UGACCUAUGAAUUGACAGCCAGU	3	1	0		53.7701	10.1299	no
MIMAT0025463	MI0022215	hsa-miR-6503-3p	3p	GACUAGGAUGCAGACCUCCCU	2	2	0		10.3794	5.32853	no
MIMAT0025463	MI0022215	hsa-miR-6503-3p	3p	GACUGGGAUGCAGACCUCCCU	2	2	1	5A->G;	2.05515	1.05506	no
MIMAT0025463	MI0022215	hsa-miR-6503-3p	3p	UACUAGGAUGCAGACCUCCCU	2	2	1	1G->U;	2.85471	1.46553	no
MIMAT0004699	MI0000811	hsa-miR-148b-5p	5p	GAAGUUCUGUUAUACACUCAGG	-1	-1	0		1.95105	1.65233	no
MIMAT0004699	MI0000811	hsa-miR-148b-5p	5p	GAAGUUCUGUUAUACACUCAGGC	0	-1	0		22.0687	18.6898	no
MIMAT0004699	MI0000811	hsa-miR-148b-5p	5p	GAAUUUCUGUUAUACACUCAGGC	0	-1	1	4G->U;	2.06019	1.74476	no
MIMAT0004699	MI0000811	hsa-miR-148b-5p	5p	UAAGUUCUGUUAUACACUCAGGC	0	-1	1	1G->U;	4.84339	4.10183	no
MIMAT0004699	MI0000811	hsa-miR-148b-5p	5p	UAAUUUCUGUUAUACACUCAGGC	0	-1	2	1G->U;4G->U;	1.27139	1.07673	no
MIMAT0004699	MI0000811	hsa-miR-148b-5p	5p	GAAGUUCUGUUAUACACUCAGGCU	1	-1	0		55.5062	47.0078	no
MIMAT0004699	MI0000811	hsa-miR-148b-5p	5p	GAAUUUCUGUUAUACACUCAGGCU	1	-1	1	4G->U;	5.3578	4.53748	no
MIMAT0004699	MI0000811	hsa-miR-148b-5p	5p	UAAGUUCUGUUAUACACUCAGGCU	1	-1	1	1G->U;	12.3902	10.4932	no
MIMAT0004699	MI0000811	hsa-miR-148b-5p	5p	UAAUUUCUGUUAUACACUCAGGCU	1	-1	2	1G->U;4G->U;	3.26362	2.76393	no
MIMAT0004585	MI0000434	hsa-let-7i-3p	3p	CUGCGCAAGCUACUGCCUUG	-2	0	0		9.46853	23.4584	no
MIMAT0004585	MI0000434	hsa-let-7i-3p	3p	CUGCGCAAGCUACUGCCUUGC	-1	0	0		8.61505	21.3439	no
MIMAT0000760	MI0000812	hsa-miR-331-3p	3p	GCCCCUGGGCCUAUCCUAGA	-1	0	0		67.382	20.2234	no
MIMAT0000432	MI0000457	hsa-miR-141-3p	3p	UAACACUGUCUGGUAAAGAUG	-1	0	0		64.1849	80.8675	no
MIMAT0000617	MI0000650	hsa-miR-200c-3p	3p	UAAUACUGCCGGGUAAUGAUGG	-1	0	0		6.56219	13.9823	no
MIMAT0000617	MI0000650	hsa-miR-200c-3p	3p	UAAUACUGCUGGGUAAUGAUGG	-1	0	1	10C->U;	1.0934	2.32974	no
MIMAT0000759	MI0000811	hsa-miR-148b-3p	3p	UCAGUGCAUCACAGAACUUUG	-1	0	0		30.7996	1.52903	no
MIMAT0000760	MI0000812	hsa-miR-331-3p	3p	UCCCCUGGGCCUAUCCUAGA	-1	0	1	1G->U;	10.9493	3.28622	no
MIMAT0000415	MI0000434	hsa-let-7i-5p	5p	UGAGGUAGUAGUUUGUGCUGU	-1	0	0		327.036	5.42973	no
MIMAT0003287	MI0003632	hsa-miR-618	na	AAACUCUACUUGUCCUUCUGAG	-1	0	0		3.27725	13.003	no
MIMAT0003284	MI0003629	hsa-miR-616-5p	5p	ACUCAAAACCCUUCAGUGACU	-1	0	0		1.66337	30.581	no
MIMAT0000082	MI0000750	hsa-miR-26a-5p	5p	UUCAAGUAAUCCAGGAUAGGC	-1	0	0		1238.33	3.76282	no
MIMAT0025460	MI0022214	hsa-miR-6502-5p	5p	AGCUCUAGAAAGAUUGUUGACC	0	0	0		8.04613	95.1062	yes
MIMAT0004598	MI0000457	hsa-miR-141-5p	5p	CAUCUUCCAGUACAGUGUUGGA	0	0	0		2.53577	100	yes
MIMAT0004585	MI0000434	hsa-let-7i-3p	3p	CUGCGCAAGCUACUGCCUUGCA	0	0	1	22U->A;	1.09656	2.71673	no
MIMAT0004585	MI0000434	hsa-let-7i-3p	3p	CUGCGCAAGCUACUGCCUUGCU	0	0	0		18.1281	44.9124	yes
MIMAT0000760	MI0000812	hsa-miR-331-3p	3p	GCCCCUGGGCCUAUCCUAGAA	0	0	0		68.5513	20.5744	yes
MIMAT0000760	MI0000812	hsa-miR-331-3p	3p	GCCCCUGGGCCUAUCCUAGAC	0	0	1	21A->C;	6.11032	1.8339	no
MIMAT0000432	MI0000457	hsa-miR-141-3p	3p	UAACACUGUCUGGUAAAGAUGG	0	0	0		2.61461	3.29419	yes
MIMAT0000617	MI0000650	hsa-miR-200c-3p	3p	UAAUACUGCCGGGUAAUGAUGGA	0	0	0		31.5631	67.2527	yes
MIMAT0000617	MI0000650	hsa-miR-200c-3p	3p	UAAUACUGCCGGGUAAUGAUGGU	0	0	1	23A->U;	1.56087	3.32582	no
MIMAT0000617	MI0000650	hsa-miR-200c-3p	3p	UAAUACUGCUGGGUAAUGAUGGA	0	0	1	10C->U;	1.931	4.11445	no
MIMAT0000759	MI0000811	hsa-miR-148b-3p	3p	UCAGUGCAUCACAGAACUUUGU	0	0	0		355.371	17.6422	yes
MIMAT0000759	MI0000811	hsa-miR-148b-3p	3p	UCAUUGCAUCACAGAACUUUGU	0	0	1	4G->U;	58.349	2.89671	no
MIMAT0000760	MI0000812	hsa-miR-331-3p	3p	UCCCCUGGGCCUAUCCUAGAA	0	0	1	1G->U;	11.6111	3.48486	no
MIMAT0000415	MI0000434	hsa-let-7i-5p	5p	UGAGGUAGUAGUUUGUGCUGUU	0	0	0		3219.7	53.4561	yes
MIMAT0000415	MI0000434	hsa-let-7i-5p	5p	UGAUGUAGUAGUUUGUGCUGUU	0	0	1	4G->U;	454.098	7.53931	no
MIMAT0000415	MI0000434	hsa-let-7i-5p	5p	UUAGGUAGUAGUUUGUGCUGUU	0	0	1	2G->U;	81.7733	1.35767	no
MIMAT0003287	MI0003632	hsa-miR-618	na	AAACUCUACUUGUCCUUCUGAGA	0	0	1	23U->A;	1.27192	5.04656	no
MIMAT0003287	MI0003632	hsa-miR-618	na	AAACUCUACUUGUCCUUCUGAGU	0	0	0		19.827	78.6667	yes
MIMAT0003284	MI0003629	hsa-miR-616-5p	5p	ACUCAAAACCCUUCAGUGACUU	0	0	0		2.81829	51.8143	yes
MIMAT0004681	MI0000750	hsa-miR-26a-2-3p	3p	CCUAUUCUUGAUUACUUGUUUC	0	0	0		2.87248	94.9236	yes
MIMAT0000082	MI0000750	hsa-miR-26a-5p	5p	UUCAAGUAAUCCAGGAUAGGCU	0	0	0		27123.5	82.418	yes
MIMAT0004699	MI0000811	hsa-miR-148b-5p	5p	AAGUUCUGUUAUACACUCAGGCU	1	0	0		5.20185	4.4054	no
MIMAT0000760	MI0000812	hsa-miR-331-3p	3p	GCCCCUGGGCCUAUCCUAGAAA	1	0	1	22C->A;	35.0703	10.5257	no
MIMAT0000760	MI0000812	hsa-miR-331-3p	3p	GCCCCUGGGCCUAUCCUAGAAU	1	0	1	22C->U;	70.6084	21.1918	no
MIMAT0000760	MI0000812	hsa-miR-331-3p	3p	GCCCCUGGGCCUAUCCUAGACU	1	0	2	21A->C;22C->U;	12.4716	3.74311	no
MIMAT0000432	MI0000457	hsa-miR-141-3p	3p	UAACACUGUCUGGUAAAGAUGGC	1	0	0		8.36407	10.538	no
MIMAT0000617	MI0000650	hsa-miR-200c-3p	3p	UAAUACUGCCGGGUAAUGAUGGAU	1	0	1	24G->U;	1.28522	2.73847	no
MIMAT0005583	MI0006318	hsa-miR-1228-3p	3p	UCACACCUGCCUCGCCCCCCA	1	0	0		1.23603	100	no
MIMAT0000759	MI0000811	hsa-miR-148b-3p	3p	UCAGUGCAUCACAGAACUUUGUA	1	0	1	23C->A;	60.5735	3.00714	no
MIMAT0000759	MI0000811	hsa-miR-148b-3p	3p	UCAGUGCAUCACAGAACUUUGUU	1	0	1	23C->U;	427.407	21.2184	no
MIMAT0000759	MI0000811	hsa-miR-148b-3p	3p	UCAUUGCAUCACAGAACUUUGUU	1	0	2	4G->U;23C->U;	68.8478	3.41791	no
MIMAT0000760	MI0000812	hsa-miR-331-3p	3p	UCCCCUGGGCCUAUCCUAGAAA	1	0	2	1G->U;22C->A;	5.81838	1.74628	no
MIMAT0000760	MI0000812	hsa-miR-331-3p	3p	UCCCCUGGGCCUAUCCUAGAAU	1	0	2	1G->U;22C->U;	11.8681	3.56197	no
MIMAT0000415	MI0000434	hsa-let-7i-5p	5p	UGAGGUAGUAGUUUGUGCUGUUA	1	0	1	23G->A;	908.509	15.0838	no
MIMAT0000415	MI0000434	hsa-let-7i-5p	5p	UGAGGUAGUAGUUUGUGCUGUUU	1	0	1	23G->U;	259.037	4.30074	no
MIMAT0000415	MI0000434	hsa-let-7i-5p	5p	UGAUGUAGUAGUUUGUGCUGUUA	1	0	2	4G->U;23G->A;	127.874	2.12307	no
MIMAT0000082	MI0000750	hsa-miR-26a-5p	5p	UUCAAGUAAUCCAGGAUAGGCUA	1	0	1	23G->A;	495.977	1.50708	no
MIMAT0000082	MI0000750	hsa-miR-26a-5p	5p	UUCAAGUAAUCCAGGAUAGGCUU	1	0	1	23G->U;	1374.49	4.17655	no
MIMAT0000760	MI0000812	hsa-miR-331-3p	3p	GCCCCUGGGCCUAUCCUAGAAAA	2	0	2	22C->A;23C->A;	3.97608	1.19334	no
MIMAT0000760	MI0000812	hsa-miR-331-3p	3p	GCCCCUGGGCCUAUCCUAGAAUU	2	0	2	22C->U;23C->U;	3.5863	1.07636	no
MIMAT0000432	MI0000457	hsa-miR-141-3p	3p	UAACACUGUCUGGUAAAGAUGGCU	2	0	0		1.0538	1.32769	no
MIMAT0000759	MI0000811	hsa-miR-148b-3p	3p	UCAGUGCAUCACAGAACUUUGUUA	2	0	2	23C->U;24U->A;	38.9658	1.93444	no
MIMAT0000759	MI0000811	hsa-miR-148b-3p	3p	UCAGUGCAUCACAGAACUUUGUUU	2	0	1	23C->U;	701.156	34.8085	no
MIMAT0000759	MI0000811	hsa-miR-148b-3p	3p	UCAUUGCAUCACAGAACUUUGUUU	2	0	2	4G->U;23C->U;	112.858	5.60277	no
MIMAT0000070	MI0000071	hsa-miR-17-5p	5p	UCAAAGUGCUUACAGUGCAGGU	-2	-1	0		16.1674	1.1312	no
MIMAT0000073	MI0000073	hsa-miR-19a-3p	3p	UUGUGCAAAUCUAUGCAAAACU	-2	-1	0		1.29288	1.2274	no
MIMAT0000073	MI0000073	hsa-miR-19a-3p	3p	UUGUGCAAAUCUAUGCAAAACUG	-1	-1	0		2.02781	1.9251	no
MIMAT0000071	MI0000071	hsa-miR-17-3p	3p	ACUGCAGUGAAGGCACUUG	-3	0	0		7.86435	7.6499	no
MIMAT0000071	MI0000071	hsa-miR-17-3p	3p	ACUUCAGUGAAGGCACUUG	-3	0	1	4G->U;	1.14205	1.1109	no
MIMAT0000072	MI0000072	hsa-miR-18a-5p	5p	UAAGGUGCAUCUAGUGCAGA	-3	0	0		7.60115	3.72959	no
MIMAT0000074	MI0000074	hsa-miR-19b-3p	3p	UGUGCAAAUCCAUGCAAAAC	-3	0	0		6.60979	2.50822	no
MIMAT0000073	MI0000073	hsa-miR-19a-3p	3p	UGUGCAAAUCUAUGCAAAAC	-3	0	0		4.01331	3.81003	no
MIMAT0017991	MI0016003	hsa-miR-3613-3p	3p	ACAAAAAAAAAAGCCCAACCC	-3	0	0		2.6613	4.27839	no
MIMAT0000071	MI0000071	hsa-miR-17-3p	3p	ACUGCAGUGAAGGCACUUGU	-2	0	0		12.4325	12.0935	no
MIMAT0002891	MI0000072	hsa-miR-18a-3p	3p	ACUGCCCUAAGUGCUCCUUCU	-2	0	0		1.15945	5.46118	no
MIMAT0000071	MI0000071	hsa-miR-17-3p	3p	ACUUCAGUGAAGGCACUUGU	-2	0	1	4G->U;	1.90957	1.8575	no
MIMAT0000070	MI0000071	hsa-miR-17-5p	5p	CAAAGUGCUUACAGUGCAGGU	-2	0	0		97.6156	6.82995	no
MIMAT0000075	MI0000076	hsa-miR-20a-5p	5p	UAAAGUGCUUAUAGUGCAGGU	-2	0	0		38.3314	2.95468	no
MIMAT0000072	MI0000072	hsa-miR-18a-5p	5p	UAAGGUGCAUCUAGUGCAGAU	-2	0	0		47.0625	23.0917	no
MIMAT0000072	MI0000072	hsa-miR-18a-5p	5p	UAAUGUGCAUCUAGUGCAGAU	-2	0	1	4G->U;	7.07626	3.47204	no
MIMAT0000074	MI0000074	hsa-miR-19b-3p	3p	UGUGCAAAUCCAUGCAAAACU	-2	0	0		14.5634	5.5264	no
MIMAT0000073	MI0000073	hsa-miR-19a-3p	3p	UGUGCAAAUCUAUGCAAAACU	-2	0	0		4.60266	4.36953	no
MIMAT0017991	MI0016003	hsa-miR-3613-3p	3p	ACAAAAAAAAAAGCCCAACCCU	-2	0	0		55.6115	89.4026	no
MIMAT0000068	MI0000069	hsa-miR-15a-5p	5p	UAGCAGCACAUAAUGGUUUG	-2	0	0		202.605	8.97978	no
MIMAT0000071	MI0000071	hsa-miR-17-3p	3p	ACUGCAGUGAAGGCACUUGUA	-1	0	0		39.4761	38.3997	no
MIMAT0002891	MI0000072	hsa-miR-18a-3p	3p	ACUGCCCUAAGUGCUCCUUCUG	-1	0	0		4.48622	21.1307	no
MIMAT0000071	MI0000071	hsa-miR-17-3p	3p	ACUUCAGUGAAGGCACUUGUA	-1	0	1	4G->U;	6.00178	5.83813	no
MIMAT0000070	MI0000071	hsa-miR-17-5p	5p	CAAAGUGCUUACAGUGCAGGUA	-1	0	0		110.678	7.74392	no
MIMAT0000075	MI0000076	hsa-miR-20a-5p	5p	UAAAGUGCUUAUAGUGCAGGUA	-1	0	0		67.3371	5.19051	no
MIMAT0000072	MI0000072	hsa-miR-18a-5p	5p	UAAGGUGCAUCUAGUGCAGAUA	-1	0	0		40.3969	19.8212	no
MIMAT0000072	MI0000072	hsa-miR-18a-5p	5p	UAAGGUGCAUCUAGUGCAGAUG	-1	0	1	22A->G;	15.5545	7.63197	no
MIMAT0000072	MI0000072	hsa-miR-18a-5p	5p	UAAGGUGCAUCUAGUGCAGAUU	-1	0	1	22A->U;	2.75662	1.35257	no
MIMAT0000072	MI0000072	hsa-miR-18a-5p	5p	UAAUGUGCAUCUAGUGCAGAUA	-1	0	1	4G->U;	6.25887	3.07098	no
MIMAT0000072	MI0000072	hsa-miR-18a-5p	5p	UAAUGUGCAUCUAGUGCAGAUG	-1	0	2	4G->U;22A->G;	2.33426	1.14533	no
MIMAT0000092	MI0000093	hsa-miR-92a-3p	3p	UAUUGCACUUGUCCCGGCCUG	-1	0	0		690.199	1.04998	no
MIMAT0000074	MI0000074	hsa-miR-19b-3p	3p	UGUGCAAAUCCAUGCAAAACUG	-1	0	0		152.369	57.8195	no
MIMAT0000073	MI0000073	hsa-miR-19a-3p	3p	UGUGCAAAUCUAUGCAAAACUG	-1	0	0		42.1124	39.9794	no
MIMAT0000074	MI0000074	hsa-miR-19b-3p	3p	UGUUCAAAUCCAUGCAAAACUG	-1	0	1	4G->U;	20.1034	7.62863	no
MIMAT0000073	MI0000073	hsa-miR-19a-3p	3p	UGUUCAAAUCUAUGCAAAACUG	-1	0	1	4G->U;	5.72483	5.43486	no
MIMAT0000074	MI0000074	hsa-miR-19b-3p	3p	UUUGCAAAUCCAUGCAAAACUG	-1	0	1	2G->U;	4.18631	1.58858	no
MIMAT0000073	MI0000073	hsa-miR-19a-3p	3p	UUUGCAAAUCUAUGCAAAACUG	-1	0	1	2G->U;	1.11847	1.06182	no
MIMAT0017991	MI0016003	hsa-miR-3613-3p	3p	ACAAAAAAAAAAGCCCAACCCUU	-1	0	0		1.36777	2.19887	no
MIMAT0000068	MI0000069	hsa-miR-15a-5p	5p	UAGCAGCACAUAAUGGUUUGU	-1	0	0		1001.84	44.403	no
MIMAT0000069	MI0000070	hsa-miR-16-5p	5p	UAGCAGCACGUAAAUAUUGGC	-1	0	0		1639.04	5.49823	no
MIMAT0017990	MI0016003	hsa-miR-3613-5p	5p	UGUUGUACUUUUUUUUUUGUU	-1	0	0		3.12052	18.2187	no
MIMAT0000071	MI0000071	hsa-miR-17-3p	3p	ACUGCAGUGAAGGCACUUGUAG	0	0	0		10.371	10.0882	yes
MIMAT0004493	MI0000076	hsa-miR-20a-3p	3p	ACUGCAUUAUGAGCACUUAAAG	0	0	0		1.25542	22.8545	yes
MIMAT0002891	MI0000072	hsa-miR-18a-3p	3p	ACUGCCCUAAGUGCUCCUUCUGG	0	0	0		7.0827	33.3604	yes
MIMAT0002891	MI0000072	hsa-miR-18a-3p	3p	ACUGCCCUAAGUGCUCCUUCUGU	0	0	1	23G->U;	2.91324	13.7218	no
MIMAT0000071	MI0000071	hsa-miR-17-3p	3p	ACUUCAGUGAAGGCACUUGUAG	0	0	1	4G->U;	1.60846	1.5646	no
MIMAT0002891	MI0000072	hsa-miR-18a-3p	3p	ACUUCCCUAAGUGCUCCUUCUGG	0	0	1	4G->U;	1.01177	4.76558	no
MIMAT0004507	MI0000093	hsa-miR-92a-1-5p	5p	AGGUUGGGAUCGGUUGCAAUGCU	0	0	0		6.91547	80.4798	yes
MIMAT0004491	MI0000074	hsa-miR-19b-1-5p	5p	AGUUUUGCAGGUUUGCAUCCAGC	0	0	0		1.03137	100	yes
MIMAT0000070	MI0000071	hsa-miR-17-5p	5p	CAAAGUGCUUACAGUGCAGGUAA	0	0	1	23G->A;	33.1872	2.32204	no
MIMAT0000070	MI0000071	hsa-miR-17-5p	5p	CAAAGUGCUUACAGUGCAGGUAG	0	0	0		764.067	53.4601	yes
MIMAT0000070	MI0000071	hsa-miR-17-5p	5p	CAAAGUGCUUACAGUGCAGGUAU	0	0	1	23G->U;	53.6415	3.75318	no
MIMAT0000075	MI0000076	hsa-miR-20a-5p	5p	UAAAGUGCUUAUAGUGCAGGUAA	0	0	1	23G->A;	49.5667	3.82072	no
MIMAT0000075	MI0000076	hsa-miR-20a-5p	5p	UAAAGUGCUUAUAGUGCAGGUAG	0	0	0		783.966	60.43	yes
MIMAT0000075	MI0000076	hsa-miR-20a-5p	5p	UAAAGUGCUUAUAGUGCAGGUAU	0	0	1	23G->U;	31.7172	2.44484	no
MIMAT0000072	MI0000072	hsa-miR-18a-5p	5p	UAAGGUGCAUCUAGUGCAGAUAG	0	0	0		50.8238	24.9373	yes
MIMAT0000072	MI0000072	hsa-miR-18a-5p	5p	UAAUGUGCAUCUAGUGCAGAUAG	0	0	1	4G->U;	7.81453	3.83428	no
MIMAT0000092	MI0000093	hsa-miR-92a-3p	3p	UAUUGCACUUGUCCCGGCCUGA	0	0	1	22U->A;	969.109	1.47428	no
MIMAT0000092	MI0000093	hsa-miR-92a-3p	3p	UAUUGCACUUGUCCCGGCCUGU	0	0	0		11685.4	17.7767	yes
MIMAT0000074	MI0000074	hsa-miR-19b-3p	3p	UGUGCAAAUCCAUGCAAAACUGA	0	0	0		39.4993	14.9888	yes
MIMAT0000074	MI0000074	hsa-miR-19b-3p	3p	UGUGCAAAUCCAUGCAAAACUGU	0	0	1	23A->U;	8.03082	3.04746	no
MIMAT0000073	MI0000073	hsa-miR-19a-3p	3p	UGUGCAAAUCUAUGCAAAACUGA	0	0	0		31.884	30.2691	yes
MIMAT0000073	MI0000073	hsa-miR-19a-3p	3p	UGUGCAAAUCUAUGCAAAACUGU	0	0	1	23A->U;	3.17564	3.01479	no
MIMAT0000074	MI0000074	hsa-miR-19b-3p	3p	UGUUCAAAUCCAUGCAAAACUGA	0	0	1	4G->U;	5.04296	1.91365	no
MIMAT0000073	MI0000073	hsa-miR-19a-3p	3p	UGUUCAAAUCUAUGCAAAACUGA	0	0	1	4G->U;	4.19387	3.98145	no
MIMAT0000068	MI0000069	hsa-miR-15a-5p	5p	UAGCAGCACAUAAUGGUUUGUA	0	0	1	22G->A;	84.3882	3.74021	no
MIMAT0000068	MI0000069	hsa-miR-15a-5p	5p	UAGCAGCACAUAAUGGUUUGUG	0	0	0		684.531	30.3394	yes
MIMAT0000069	MI0000070	hsa-miR-16-5p	5p	UAGCAGCACGUAAAUAUUGGCG	0	0	0		25295.3	84.8539	yes
MIMAT0017990	MI0016003	hsa-miR-3613-5p	5p	UGUUGUACUUUUUUUUUUGUUC	0	0	0		12.454	72.711	yes
MIMAT0000071	MI0000071	hsa-miR-17-3p	3p	ACUGCAGUGAAGGCACUUGUAGA	1	0	1	23C->A;	1.69558	1.64934	no
MIMAT0000071	MI0000071	hsa-miR-17-3p	3p	ACUGCAGUGAAGGCACUUGUAGC	1	0	0		3.87155	3.76598	no
MIMAT0000071	MI0000071	hsa-miR-17-3p	3p	ACUGCAGUGAAGGCACUUGUAGU	1	0	1	23C->U;	1.37642	1.33888	no
MIMAT0004493	MI0000076	hsa-miR-20a-3p	3p	ACUGCAUUAUGAGCACUUAAAGU	1	0	0		3.09736	56.3863	no
MIMAT0002891	MI0000072	hsa-miR-18a-3p	3p	ACUGCCCUAAGUGCUCCUUCUGGU	1	0	1	24C->U;	1.31171	6.17831	no
MIMAT0000070	MI0000071	hsa-miR-17-5p	5p	CAAAGUGCUUACAGUGCAGGUAGA	1	0	1	24U->A;	58.2692	4.07697	no
MIMAT0000070	MI0000071	hsa-miR-17-5p	5p	CAAAGUGCUUACAGUGCAGGUAGU	1	0	0		188.652	13.1996	no
MIMAT0000075	MI0000076	hsa-miR-20a-5p	5p	UAAAGUGCUUAUAGUGCAGGUAGA	1	0	1	24U->A;	85.4616	6.58759	no
MIMAT0000075	MI0000076	hsa-miR-20a-5p	5p	UAAAGUGCUUAUAGUGCAGGUAGU	1	0	0		156.886	12.0932	no
MIMAT0000072	MI0000072	hsa-miR-18a-5p	5p	UAAGGUGCAUCUAGUGCAGAUAGA	1	0	1	24U->A;	2.86922	1.40782	no
MIMAT0000072	MI0000072	hsa-miR-18a-5p	5p	UAAGGUGCAUCUAGUGCAGAUAGU	1	0	0		4.90098	2.40472	no
MIMAT0000092	MI0000093	hsa-miR-92a-3p	3p	UAUUGCACUUGUCCCGGCCUGUA	1	0	1	23U->A;	7783.54	11.8409	no
MIMAT0000092	MI0000093	hsa-miR-92a-3p	3p	UAUUGCACUUGUCCCGGCCUGUU	1	0	0		2808	4.27173	no
MIMAT0000068	MI0000069	hsa-miR-15a-5p	5p	UAGCAGCACAUAAUGGUUUGUGA	1	0	1	23G->A;	78.7882	3.49201	no
MIMAT0000068	MI0000069	hsa-miR-15a-5p	5p	UAGCAGCACAUAAUGGUUUGUGG	1	0	0		30.2234	1.33955	no
MIMAT0000068	MI0000069	hsa-miR-15a-5p	5p	UAGCAGCACAUAAUGGUUUGUGU	1	0	1	23G->U;	73.2141	3.24496	no
MIMAT0000069	MI0000070	hsa-miR-16-5p	5p	UAGCAGCACGUAAAUAUUGGCGA	1	0	1	23U->A;	376.383	1.26259	no
MIMAT0000069	MI0000070	hsa-miR-16-5p	5p	UAGCAGCACGUAAAUAUUGGCGU	1	0	0		895.909	3.00536	no
MIMAT0017990	MI0016003	hsa-miR-3613-5p	5p	UGUUGUACUUUUUUUUUUGUUCA	1	0	1	23G->A;	1.04963	6.1281	no
MIMAT0000071	MI0000071	hsa-miR-17-3p	3p	ACUGCAGUGAAGGCACUUGUAGCU	2	0	1	24A->U;	4.54447	4.42055	no
MIMAT0000092	MI0000093	hsa-miR-92a-3p	3p	UAUUGCACUUGUCCCGGCCUGUAA	2	0	2	23U->A;24G->A;	16268.6	24.7489	no
MIMAT0000092	MI0000093	hsa-miR-92a-3p	3p	UAUUGCACUUGUCCCGGCCUGUAG	2	0	1	23U->A;	1923.92	2.92681	no
MIMAT0000092	MI0000093	hsa-miR-92a-3p	3p	UAUUGCACUUGUCCCGGCCUGUAU	2	0	2	23U->A;24G->U;	14756.3	22.4484	no
MIMAT0000092	MI0000093	hsa-miR-92a-3p	3p	UAUUGCACUUGUCCCGGCCUGUUU	2	0	1	24G->U;	1617.83	2.46116	no
MIMAT0000092	MI0000093	hsa-miR-92a-3p	3p	UAUUGCACUUGUCCCGGCCUGUAAA	3	0	2	23U->A;24G->A;	1098.94	1.67178	no
MIMAT0000071	MI0000071	hsa-miR-17-3p	3p	CUGCAGUGAAGGCACUUGUAGC	1	1	0		1.91732	1.86504	no
MIMAT0000071	MI0000071	hsa-miR-17-3p	3p	CUGCAGUGAAGGCACUUGUAGCU	2	1	1	23A->U;	2.62629	2.55467	no
MIMAT0004814	MI0003676	hsa-miR-654-3p	3p	CAUAUGUCUGCUGACCAUCACC	-2	-2	0		1.27125	12.7853	no
MIMAT0022287	MI0019143	hsa-miR-5586-5p	5p	UUAUCCAGCUUGUUACUAUAUG	-1	-1	0		1.05251	100	no
MIMAT0003329	MI0003675	hsa-miR-411-5p	5p	AUAGUAGACCGUAUAGCGUACG	0	-1	0		4.34885	39.7096	no
MIMAT0001639	MI0001735	hsa-miR-409-3p	3p	CGAAUGUUGCUCGGUGAACCCCU	0	-1	0		4.72194	37.5664	no
MIMAT0000772	MI0000825	hsa-miR-345-5p	5p	GCUGACUCCUAGUCCAGGGC	-2	0	0		51.5818	3.8409	no
MIMAT0004814	MI0003676	hsa-miR-654-3p	3p	UAUGUCUGCUGACCAUCACC	-2	0	0		4.76356	47.9083	no
MIMAT0000446	MI0000472	hsa-miR-127-3p	3p	UCGGAUCCGUCUGAGCUUGG	-2	0	0		1.76049	2.29784	no
MIMAT0000772	MI0000825	hsa-miR-345-5p	5p	GCUGACUCCUAGUCCAGGGCU	-1	0	0		536.427	39.9435	no
MIMAT0000772	MI0000825	hsa-miR-345-5p	5p	GCUUACUCCUAGUCCAGGGCU	-1	0	1	4G->U;	46.2674	3.44517	no
MIMAT0004814	MI0003676	hsa-miR-654-3p	3p	UAUGUCUGCUGACCAUCACCU	-1	0	0		2.64394	26.5908	no
MIMAT0000446	MI0000472	hsa-miR-127-3p	3p	UCGGAUCCGUCUGAGCUUGGC	-1	0	0		6.28751	8.20665	no
MIMAT0000753	MI0000805	hsa-miR-342-3p	3p	UCUCACACAGAAAUCGCACCCG	-1	0	0		94.6761	7.00909	no
MIMAT0001625	MI0001721	hsa-miR-431-5p	5p	UGUCUUGCAGGCCGUCAUGC	-1	0	0		1.11878	67.8822	no
MIMAT0002171	MI0002465	hsa-miR-410-3p	3p	AAUAUAACACAGAUGGCCUGU	0	0	0		9.39041	92.7638	yes
MIMAT0003294	MI0003639	hsa-miR-625-5p	5p	AGGGGGAAAGUUCUAUAGUCC	0	0	0		1.06079	11.7537	yes
MIMAT0004694	MI0000805	hsa-miR-342-5p	5p	AGGGGUGCUAUCUGUGAUUGA	0	0	0		2.20962	7.64473	yes
MIMAT0001638	MI0001735	hsa-miR-409-5p	5p	AGGUUACCCGAGCAACUUUGCAU	0	0	0		1.11091	70.9494	yes
MIMAT0005911	MI0006394	hsa-miR-1260a	na	AUCCCACCGCUGCCACCA	0	0	1	9U->G;	41.2606	48.4467	no
MIMAT0004606	MI0000475	hsa-miR-136-3p	3p	CAUCAUCGUCUCAAAUGAGUCU	0	0	0		2.61174	90.0018	yes
MIMAT0001639	MI0001735	hsa-miR-409-3p	3p	GAAUGUUGCUCGGUGAACCCCU	0	0	0		5.33286	42.4267	yes
MIMAT0004808	MI0003639	hsa-miR-625-3p	3p	GACUAUAGAACUUUCCCCCUCA	0	0	0		1.46435	30.8642	yes
MIMAT0000772	MI0000825	hsa-miR-345-5p	5p	GCUGACUCCUAGUCCAGGGCUA	0	0	1	22C->A;	23.2769	1.73325	no
MIMAT0000772	MI0000825	hsa-miR-345-5p	5p	GCUGACUCCUAGUCCAGGGCUC	0	0	0		346.446	25.7971	yes
MIMAT0000772	MI0000825	hsa-miR-345-5p	5p	GCUGACUCCUAGUCCAGGGCUU	0	0	1	22C->U;	56.733	4.22447	no
MIMAT0000772	MI0000825	hsa-miR-345-5p	5p	GCUUACUCCUAGUCCAGGGCUC	0	0	1	4G->U;	29.8499	2.22269	no
MIMAT0001639	MI0001735	hsa-miR-409-3p	3p	UAAUGUUGCUCGGUGAACCCCU	0	0	1	1G->U;	1.51267	12.0343	no
MIMAT0003329	MI0003675	hsa-miR-411-5p	5p	UAGUAGACCGUAUAGCGUACG	0	0	0		5.98454	54.6452	yes
MIMAT0000736	MI0000789	hsa-miR-381-3p	3p	UAUACAAGGGCAAGCUCUCUGU	0	0	0		8.02489	94.684	yes
MIMAT0000446	MI0000472	hsa-miR-127-3p	3p	UCGGAUCCGUCUGAGCUUGGCA	0	0	1	22U->A;	2.12062	2.7679	no
MIMAT0000446	MI0000472	hsa-miR-127-3p	3p	UCGGAUCCGUCUGAGCUUGGCU	0	0	0		40.2662	52.5567	yes
MIMAT0000446	MI0000472	hsa-miR-127-3p	3p	UCGUAUCCGUCUGAGCUUGGCU	0	0	1	4G->U;	5.30609	6.92567	no
MIMAT0000753	MI0000805	hsa-miR-342-3p	3p	UCUCACACAGAAAUCGCACCCGU	0	0	0		554.679	41.0642	yes
MIMAT0000772	MI0000825	hsa-miR-345-5p	5p	UCUGACUCCUAGUCCAGGGCUC	0	0	1	1G->U;	47.0341	3.50226	no
MIMAT0019808	MI0017340	hsa-miR-4707-3p	3p	AGCCCGCCCCAGCCGAGGUUCU	0	0	0		4.451	93.2656	yes
MIMAT0019214	MI0014204	hsa-miR-3173-5p	5p	UGCCCUGCCUGUUUUCUCCUUU	0	0	0		1.11845	100	yes
MIMAT0003294	MI0003639	hsa-miR-625-5p	5p	AGGGGGAAAGUUCUAUAGUCCU	1	0	0		6.88102	76.2428	no
MIMAT0004694	MI0000805	hsa-miR-342-5p	5p	AGGGGUGCUAUCUGUGAUUGAG	1	0	0		2.88202	9.97108	no
MIMAT0005911	MI0006394	hsa-miR-1260a	na	AUCCCACCGCUGCCACCAA	1	0	1	9U->G;	9.00282	10.5708	no
MIMAT0000772	MI0000825	hsa-miR-345-5p	5p	GCUGACUCCUAGUCCAGGGCUCA	1	0	1	23G->A;	36.2624	2.70018	no
MIMAT0000772	MI0000825	hsa-miR-345-5p	5p	GCUGACUCCUAGUCCAGGGCUCU	1	0	1	23G->U;	51.6616	3.84684	no
MIMAT0000446	MI0000472	hsa-miR-127-3p	3p	UCGGAUCCGUCUGAGCUUGGCUA	1	0	1	23G->A;	2.80711	3.66393	no
MIMAT0000446	MI0000472	hsa-miR-127-3p	3p	UCGGAUCCGUCUGAGCUUGGCUU	1	0	1	23G->U;	6.50824	8.49476	no
MIMAT0000753	MI0000805	hsa-miR-342-3p	3p	UCUCACACAGAAAUCGCACCCGUA	1	0	1	24C->A;	32.869	2.43336	no
MIMAT0000753	MI0000805	hsa-miR-342-3p	3p	UCUCACACAGAAAUCGCACCCGUC	1	0	0		395.366	29.2698	no
MIMAT0000753	MI0000805	hsa-miR-342-3p	3p	UCUCACACAGAAAUCGCACCCGUU	1	0	1	24C->U;	25.6042	1.89554	no
MIMAT0004694	MI0000805	hsa-miR-342-5p	5p	AGGGGUGCUAUCUGUGAUUGAGA	2	0	1	23G->A;	1.62804	5.63263	no
MIMAT0004694	MI0000805	hsa-miR-342-5p	5p	AGGGGUGCUAUCUGUGAUUGAGG	2	0	0		8.08466	27.9709	no
MIMAT0004694	MI0000805	hsa-miR-342-5p	5p	AGGUGUGCUAUCUGUGAUUGAGG	2	0	1	4G->U;	1.0682	3.6957	no
MIMAT0005911	MI0006394	hsa-miR-1260a	na	AUCCCACCGCUGCCACCAAA	2	0	1	9U->G;	13.7678	16.1657	no
MIMAT0005911	MI0006394	hsa-miR-1260a	na	AUCCCACCGCUGCCACCAGA	2	0	2	9U->G;19A->G;	3.78041	4.43883	no
MIMAT0000772	MI0000825	hsa-miR-345-5p	5p	GCUGACUCCUAGUCCAGGGCUCUU	2	0	1	23G->U;	13.7512	1.02394	no
MIMAT0000446	MI0000472	hsa-miR-127-3p	3p	UCGGAUCCGUCUGAGCUUGGCUAU	2	0	2	23G->A;24G->U;	2.2212	2.89917	no
MIMAT0000446	MI0000472	hsa-miR-127-3p	3p	UCGGAUCCGUCUGAGCUUGGCUUU	2	0	2	23G->U;24G->U;	2.08593	2.72261	no
MIMAT0000753	MI0000805	hsa-miR-342-3p	3p	UCUCACACAGAAAUCGCACCCGUCA	2	0	0		34.4986	2.55401	no
MIMAT0000753	MI0000805	hsa-miR-342-3p	3p	UCUCACACAGAAAUCGCACCCGUCU	2	0	1	25A->U;	68.802	5.09357	no
MIMAT0004694	MI0000805	hsa-miR-342-5p	5p	AGGGGUGCUAUCUGUGAUUGAGGA	3	0	1	24G->A;	1.07242	3.71033	no
MIMAT0005911	MI0006394	hsa-miR-1260a	na	AUCCCACCGCUGCCACCAAAA	3	0	1	9U->G;	7.48837	8.79258	no
MIMAT0005911	MI0006394	hsa-miR-1260a	na	AUCCCACCGCUGCCACCAAAG	3	0	2	9U->G;21A->G;	1.72942	2.03062	no
MIMAT0005911	MI0006394	hsa-miR-1260a	na	AUCCCACCGCUGCCACCAAAU	3	0	2	9U->G;21A->U;	1.52037	1.78516	no
MIMAT0010214	MI0003772	hsa-miR-151b	na	UCGAGGAGCUCACAGUCUAGA	3	0	0		2.55456	100	no
MIMAT0005911	MI0006394	hsa-miR-1260a	na	AUCCCACCGCUGCCACCAAAAA	4	0	2	9U->G;22C->A;	1.88833	2.21721	no
MIMAT0004694	MI0000805	hsa-miR-342-5p	5p	AGGGGUGCUAUCUGUGAUUGAGGGAC	5	0	0		1.09719	3.79603	no
MIMAT0004808	MI0003639	hsa-miR-625-3p	3p	ACUAUAGAACUUUCCCCCUCA	0	1	0		1.57928	33.2867	no
MIMAT0004694	MI0000805	hsa-miR-342-5p	5p	GGGGUGCUAUCUGUGAUUGAGG	2	1	0		1.51713	5.2489	no
MIMAT0005911	MI0006394	hsa-miR-1260a	na	UCCCACCGCUGCCACCAAA	2	1	1	8U->G;	1.40777	1.65295	no
MIMAT0004694	MI0000805	hsa-miR-342-5p	5p	GGGGUGCUAUCUGUGAUUGAGGGAC	5	1	0		1.22377	4.23393	no
MIMAT0000753	MI0000805	hsa-miR-342-3p	3p	UCACACAGAAAUCGCACCCGUCA	2	2	0		37.7519	2.79486	no
MIMAT0004928	MI0005544	hsa-miR-147b	na	AGUGUGCGGAAAUGCUUCUGCU	-1	-1	0		7.97679	19.8846	no
MIMAT0004928	MI0005544	hsa-miR-147b	na	AGUUUGCGGAAAUGCUUCUGCU	-1	-1	1	4G->U;	1.10676	2.75895	no
MIMAT0011161	MI0010635	hsa-miR-2116-3p	3p	UCCUCCCAUGCCAAGAACUCC	-1	-1	0		1.11597	57.7319	no
MIMAT0003297	MI0003642	hsa-miR-628-3p	3p	UUCUAGUAAGAGUGGCAGUCG	-1	-1	0		1.36355	3.07247	no
MIMAT0003297	MI0003642	hsa-miR-628-3p	3p	UUCUAGUAAGAGUGGCAGUCGA	0	-1	0		8.27684	18.6501	no
MIMAT0030021	MI0025242	hsa-miR-7706	na	UGAAGCGCCUGUGCUCUGCCGA	-2	0	0		3.62344	2.00169	no
MIMAT0004928	MI0005544	hsa-miR-147b	na	GUGUGCGGAAAUGCUUCUGCU	-1	0	0		2.59766	6.47548	no
MIMAT0015051	MI0014208	hsa-miR-3174	na	UAGUGAGUUAGAGAUGCAGAGC	-1	0	0		1.74949	27.182	no
MIMAT0000441_1	MI0000468	hsa-miR-9-5p	5p	UCUUUGGUUAUCUAGCUGUAUG	-1	0	0		2.61733	15.8159	no
MIMAT0030021	MI0025242	hsa-miR-7706	na	UGAAGCGCCUGUGCUCUGCCGAG	-1	0	0		28.0485	15.4948	no
MIMAT0004809	MI0003642	hsa-miR-628-5p	5p	AUGCUGACAUAUUUACUAGAG	-1	0	0		1.69723	3.30602	no
MIMAT0004810	MI0003643	hsa-miR-629-5p	5p	UGGGUUUACGUUGGGAGAAC	-1	0	0		1.36337	3.13062	no
MIMAT0000442_1	MI0000468	hsa-miR-9-3p	3p	AUAAAGCUAGAUAACCGAAAGU	0	0	0		1.32889	100	yes
MIMAT0004928	MI0005544	hsa-miR-147b	na	GUGUGCGGAAAUGCUUCUGCUA	0	0	0		18.718	46.6605	yes
MIMAT0015051	MI0014208	hsa-miR-3174	na	UAGUGAGUUAGAGAUGCAGAGCC	0	0	0		2.27863	35.4032	yes
MIMAT0000441_1	MI0000468	hsa-miR-9-5p	5p	UCUUUGGUUAUCUAGCUGUAUGA	0	0	0		12.3221	74.4592	yes
MIMAT0030021	MI0025242	hsa-miR-7706	na	UGAAGCGCCUGUGCUCUGCCGAAA	0	0	1	23G->A;	2.20467	1.21792	no
MIMAT0030021	MI0025242	hsa-miR-7706	na	UGAAGCGCCUGUGCUCUGCCGAGA	0	0	0		95.424	52.7149	yes
MIMAT0030021	MI0025242	hsa-miR-7706	na	UGAAGCGCCUGUGCUCUGCCGAGU	0	0	1	24A->U;	28.3419	15.6569	no
MIMAT0030021	MI0025242	hsa-miR-7706	na	UUAAGCGCCUGUGCUCUGCCGAGA	0	0	1	2G->U;	3.93103	2.17161	no
MIMAT0022494	MI0019308	hsa-miR-5701	na	UUAUUGUCACGUUCUGAUU	0	0	0		3.45467	78.2335	yes
MIMAT0022494_1	MI0019593	hsa-miR-5701	na	UUAUUGUCACGUUCUGAUU	0	0	0		3.45467	78.2335	yes
MIMAT0004928	MI0005544	hsa-miR-147b	na	UUGUGCGGAAAUGCUUCUGCUA	0	0	1	1G->U;	5.30864	13.2334	no
MIMAT0004809	MI0003642	hsa-miR-628-5p	5p	AUGCUGACAUAUUUACUAGAGG	0	0	0		38.1539	74.3198	yes
MIMAT0003296	MI0003641	hsa-miR-627-5p	5p	GUGAGUCUCUAAGAAAAGAGGA	0	0	0		7.26926	64.4338	yes
MIMAT0003298	MI0003643	hsa-miR-629-3p	3p	GUUCUCCCAACGUAAGCCCAGC	0	0	0		1.85562	34.9459	yes
MIMAT0003297	MI0003642	hsa-miR-628-3p	3p	UCUAGUAAGAGUGGCAGUCGA	0	0	0		7.39065	16.6532	yes
MIMAT0026623	MI0003641	hsa-miR-627-3p	3p	UCUUUUCUUUGAGACUCACU	0	0	0		1.09631	52.8784	yes
MIMAT0004810	MI0003643	hsa-miR-629-5p	5p	UGGGUUUACGUUGGGAGAACU	0	0	0		12.9698	29.7817	yes
MIMAT0004810	MI0003643	hsa-miR-629-5p	5p	UGGUUUUACGUUGGGAGAACU	0	0	1	4G->U;	1.75542	4.03086	no
MIMAT0003296	MI0003641	hsa-miR-627-5p	5p	UUGAGUCUCUAAGAAAAGAGGA	0	0	1	1G->U;	2.24004	19.8555	no
MIMAT0004928	MI0005544	hsa-miR-147b	na	GUGUGCGGAAAUGCUUCUGCUAC	1	0	0		1.63155	4.06714	no
MIMAT0015051	MI0014208	hsa-miR-3174	na	UAGUGAGUUAGAGAUGCAGAGCCU	1	0	1	24C->U;	1.74764	27.1532	no
MIMAT0030021	MI0025242	hsa-miR-7706	na	UGAAGCGCCUGUGCUCUGCCGAGAA	1	0	1	25C->A;	2.94593	1.62742	no
MIMAT0030021	MI0025242	hsa-miR-7706	na	UGAAGCGCCUGUGCUCUGCCGAGAU	1	0	1	25C->U;	2.62472	1.44997	no
MIMAT0030021	MI0025242	hsa-miR-7706	na	UGAAGCGCCUGUGCUCUGCCGAGUU	1	0	2	24A->U;25C->U;	2.08671	1.15276	no
MIMAT0000252	MI0000264	hsa-miR-7-5p	5p	UGGAAGACUAGUGAUUUUGUUGUU	1	0	0		3.64235	80.2119	no
MIMAT0004809	MI0003642	hsa-miR-628-5p	5p	AUGCUGACAUAUUUACUAGAGGA	1	0	1	23G->A;	7.07552	13.7824	no
MIMAT0003297	MI0003642	hsa-miR-628-3p	3p	UCUAGUAAGAGUGGCAGUCGAA	1	0	0		4.72896	10.6557	no
MIMAT0004810	MI0003643	hsa-miR-629-5p	5p	UGGGUUUACGUUGGGAGAACUU	1	0	0		17.5622	40.3269	no
MIMAT0004810	MI0003643	hsa-miR-629-5p	5p	UGGUUUUACGUUGGGAGAACUU	1	0	1	4G->U;	2.40177	5.51502	no
MIMAT0004809	MI0003642	hsa-miR-628-5p	5p	AUGCUGACAUAUUUACUAGAGGGU	2	0	0		1.68896	3.28993	no
MIMAT0003297	MI0003642	hsa-miR-628-3p	3p	UCUAGUAAGAGUGGCAGUCGAAA	2	0	1	23G->A;	2.2175	4.99666	no
MIMAT0003297	MI0003642	hsa-miR-628-3p	3p	UCUAGUAAGAGUGGCAGUCGAAG	2	0	0		13.9624	31.4611	no
MIMAT0003297	MI0003642	hsa-miR-628-3p	3p	UCUAGUAAGAGUGGCAGUCGAAU	2	0	1	23G->U;	2.63855	5.94539	no
MIMAT0004810	MI0003643	hsa-miR-629-5p	5p	UGGGUUUACGUUGGGAGAACUUA	2	0	1	23U->A;	2.77263	6.36659	no
MIMAT0004810	MI0003643	hsa-miR-629-5p	5p	UGGGUUUACGUUGGGAGAACUUU	2	0	0		1.54528	3.54832	no
MIMAT0003297	MI0003642	hsa-miR-628-3p	3p	UCUAGUAAGAGUGGCAGUCGAAGU	3	0	1	24G->U;	1.72323	3.88293	no
MIMAT0000441_1	MI0000468	hsa-miR-9-5p	5p	CUUUGGUUAUCUAGCUGUAUGA	0	1	0		1.27102	7.68045	no
MIMAT0000431	MI0000456	hsa-miR-140-5p	5p	CAGUGGUUUUACCCUAUGG	-3	0	0		11.4455	10.6041	no
MIMAT0000431	MI0000456	hsa-miR-140-5p	5p	CAGUGGUUUUACCCUAUGGU	-2	0	0		3.97629	3.68397	no
MIMAT0004983	MI0005762	hsa-miR-940	na	AAGGCAGGGCCCCCGCUCCC	-1	0	0		1.83883	17.8799	no
MIMAT0000431	MI0000456	hsa-miR-140-5p	5p	CAGUGGUUUUACCCUAUGGUA	-1	0	0		4.12091	3.81797	no
MIMAT0030416	MI0025512	hsa-miR-1273h-3p	3p	CUGCAGACUCGACCUCCCAGG	-1	0	0		4.68179	15.0558	no
MIMAT0002174	MI0002468	hsa-miR-484	na	UCAGGCUCAGUCCCCUCCCGA	-1	0	0		608.881	17.123	no
MIMAT0002174	MI0002468	hsa-miR-484	na	UCAUGCUCAGUCCCCUCCCGA	-1	0	1	4G->U;	75.7268	2.12959	no
MIMAT0000752	MI0000804	hsa-miR-328-3p	3p	CUGGCCCUCUCUGCCCUUCCG	-1	0	0		3.99062	3.38429	no
MIMAT0002819	MI0003137	hsa-miR-193b-3p	3p	AACUGGCCCUCAAAGUCCCGCU	0	0	0		2.07048	77.0339	yes
MIMAT0004983	MI0005762	hsa-miR-940	na	AAGGCAGGGCCCCCGCUCCCC	0	0	0		1.64117	15.958	yes
MIMAT0000431	MI0000456	hsa-miR-140-5p	5p	CAGGGGUUUUACCCUAUGGUAG	0	0	1	4U->G;	1.79024	1.65864	no
MIMAT0000431	MI0000456	hsa-miR-140-5p	5p	CAGUGGUUUUACCCUAUGGUAG	0	0	0		57.0587	52.8641	yes
MIMAT0018101	MI0016078	hsa-miR-3677-3p	3p	CUCGUGGGCUCUGGCCACGGCC	0	0	0		1.87099	51.2565	yes
MIMAT0018101	MI0016078	hsa-miR-3677-3p	3p	CUCGUGGGCUCUGGCCACGGCU	0	0	1	22C->U;	1.09102	29.8889	no
MIMAT0030416	MI0025512	hsa-miR-1273h-3p	3p	CUGCAGACUCGACCUCCCAGGC	0	0	0		9.59438	30.8539	yes
MIMAT0000710	MI0000767	hsa-miR-365a-3p	3p	UAAUGCCCCUAAAAAUCCUUAU	0	0	0		15.0393	80.9318	yes
MIMAT0002174	MI0002468	hsa-miR-484	na	UCAGGCUCAGUCCCCUCCCGAA	0	0	1	22U->A;	316.61	8.90372	no
MIMAT0002174	MI0002468	hsa-miR-484	na	UCAGGCUCAGUCCCCUCCCGAU	0	0	0		803.903	22.6074	yes
MIMAT0002174	MI0002468	hsa-miR-484	na	UCAUGCUCAGUCCCCUCCCGAA	0	0	2	4G->U;22U->A;	41.1676	1.15772	no
MIMAT0002174	MI0002468	hsa-miR-484	na	UCAUGCUCAGUCCCCUCCCGAU	0	0	1	4G->U;	102.205	2.87422	no
MIMAT0015054	MI0014211	hsa-miR-3177-3p	3p	UGCACGGCACUGGGGACACGU	0	0	0		2.58256	26.7832	yes
MIMAT0007884	MI0008331	hsa-miR-1910-5p	5p	CCAGUCCUGUGCCUGCCGCCU	0	0	0		3.54083	81.8578	yes
MIMAT0000752	MI0000804	hsa-miR-328-3p	3p	CUGGCCCUCUCUGCCCUUCCGA	0	0	1	22U->A;	6.50554	5.51709	no
MIMAT0000752	MI0000804	hsa-miR-328-3p	3p	CUGGCCCUCUCUGCCCUUCCGU	0	0	0		39.066	33.1303	yes
MIMAT0000752	MI0000804	hsa-miR-328-3p	3p	CUGUCCCUCUCUGCCCUUCCGU	0	0	1	4G->U;	5.36698	4.55153	no
MIMAT0004983	MI0005762	hsa-miR-940	na	AAGGCAGGGCCCCCGCUCCCCU	1	0	1	22G->U;	4.45143	43.2836	no
MIMAT0000431	MI0000456	hsa-miR-140-5p	5p	CAGUGGUUUUACCCUAUGGUAGA	1	0	1	23G->A;	3.30008	3.05747	no
MIMAT0000431	MI0000456	hsa-miR-140-5p	5p	CAGUGGUUUUACCCUAUGGUAGG	1	0	0		1.93442	1.79221	no
MIMAT0000431	MI0000456	hsa-miR-140-5p	5p	CAGUGGUUUUACCCUAUGGUAGU	1	0	1	23G->U;	20.0844	18.6079	no
MIMAT0030416	MI0025512	hsa-miR-1273h-3p	3p	CUGCAGACUCGACCUCCCAGGCA	1	0	1	23U->A;	1.94604	6.25813	no
MIMAT0030416	MI0025512	hsa-miR-1273h-3p	3p	CUGCAGACUCGACCUCCCAGGCU	1	0	0		4.7192	15.1761	no
MIMAT0000710	MI0000767	hsa-miR-365a-3p	3p	UAAUGCCCCUAAAAAUCCUUAUU	1	0	0		1.85831	10.0002	no
MIMAT0004597	MI0000456	hsa-miR-140-3p	3p	UACCACAGGGUAGAACCACGGA	1	0	0		434.647	7.28669	no
MIMAT0002174	MI0002468	hsa-miR-484	na	UCAGGCUCAGUCCCCUCCCGAAA	1	0	1	22U->A;	291.021	8.1841	no
MIMAT0002174	MI0002468	hsa-miR-484	na	UCAGGCUCAGUCCCCUCCCGAAU	1	0	2	22U->A;23A->U;	125.69	3.53466	no
MIMAT0002174	MI0002468	hsa-miR-484	na	UCAGGCUCAGUCCCCUCCCGAUA	1	0	0		346.75	9.75133	no
MIMAT0002174	MI0002468	hsa-miR-484	na	UCAGGCUCAGUCCCCUCCCGAUU	1	0	1	23A->U;	164.81	4.63479	no
MIMAT0002174	MI0002468	hsa-miR-484	na	UCAUGCUCAGUCCCCUCCCGAAA	1	0	2	4G->U;22U->A;	38.8561	1.09271	no
MIMAT0002174	MI0002468	hsa-miR-484	na	UCAUGCUCAGUCCCCUCCCGAUA	1	0	1	4G->U;	46.1207	1.29701	no
MIMAT0027449	MI0022619	hsa-miR-6774-3p	3p	UCGUGUCCCUCUUGUCCACAGA	1	0	1	22C->A;	4.54856	63.1201	no
MIMAT0027449	MI0022619	hsa-miR-6774-3p	3p	UCGUGUCCCUCUUGUCCACAGU	1	0	1	22C->U;	1.65376	22.9491	no
MIMAT0000752	MI0000804	hsa-miR-328-3p	3p	CUGGCCCUCUCUGCCCUUCCGUA	1	0	1	23C->A;	12.5007	10.6014	no
MIMAT0000752	MI0000804	hsa-miR-328-3p	3p	CUGGCCCUCUCUGCCCUUCCGUU	1	0	1	23C->U;	23.628	20.038	no
MIMAT0000752	MI0000804	hsa-miR-328-3p	3p	CUGUCCCUCUCUGCCCUUCCGUA	1	0	2	4G->U;23C->A;	1.69577	1.43812	no
MIMAT0000752	MI0000804	hsa-miR-328-3p	3p	CUGUCCCUCUCUGCCCUUCCGUU	1	0	2	4G->U;23C->U;	3.07469	2.60752	no
MIMAT0000431	MI0000456	hsa-miR-140-5p	5p	CAGUGGUUUUACCCUAUGGUAGGA	2	0	1	24U->A;	1.38792	1.28588	no
MIMAT0030416	MI0025512	hsa-miR-1273h-3p	3p	CUGCAGACUCGACCUCCCAGGCAU	2	0	1	23U->A;	1.6119	5.1836	no
MIMAT0030416	MI0025512	hsa-miR-1273h-3p	3p	CUGCAGACUCGACCUCCCAGGCUU	2	0	0		2.16294	6.95563	no
MIMAT0004597	MI0000456	hsa-miR-140-3p	3p	UACCACAGGGUAGAACCACGGAA	2	0	1	23C->A;	450.478	7.55209	no
MIMAT0004597	MI0000456	hsa-miR-140-3p	3p	UACCACAGGGUAGAACCACGGAC	2	0	0		682.377	11.4398	no
MIMAT0002174	MI0002468	hsa-miR-484	na	UCAGGCUCAGUCCCCUCCCGAUAA	2	0	0		78.5684	2.2095	no
MIMAT0002174	MI0002468	hsa-miR-484	na	UCAGGCUCAGUCCCCUCCCGAUAU	2	0	1	24A->U;	36.1648	1.01703	no
MIMAT0015054	MI0014211	hsa-miR-3177-3p	3p	UGCACGGCACUGGGGACACGUAA	2	0	2	22G->A;23G->A;	3.85809	40.0116	no
MIMAT0015054	MI0014211	hsa-miR-3177-3p	3p	UGCACGGCACUGGGGACACGUAU	2	0	2	22G->A;23G->U;	1.08548	11.2573	no
MIMAT0000752	MI0000804	hsa-miR-328-3p	3p	CUGGCCCUCUCUGCCCUUCCGUAA	2	0	2	23C->A;24C->A;	1.8013	1.52761	no
MIMAT0000752	MI0000804	hsa-miR-328-3p	3p	CUGGCCCUCUCUGCCCUUCCGUAU	2	0	2	23C->A;24C->U;	2.32799	1.97427	no
MIMAT0000752	MI0000804	hsa-miR-328-3p	3p	CUGGCCCUCUCUGCCCUUCCGUUA	2	0	2	23C->U;24C->A;	1.39428	1.18243	no
MIMAT0000752	MI0000804	hsa-miR-328-3p	3p	CUGGCCCUCUCUGCCCUUCCGUUU	2	0	2	23C->U;24C->U;	6.87832	5.83324	no
MIMAT0015053	MI0014210	hsa-miR-3176	na	ACUGGCCUGGGACUACCGGGGG	3	0	0		1.78894	21.6988	no
MIMAT0004597	MI0000456	hsa-miR-140-3p	3p	UACCACAGGGUAGAACCACGGACA	3	0	0		88.2818	1.48001	no
MIMAT0004597	MI0000456	hsa-miR-140-3p	3p	UACCACAGGGUAGAACCACGGACU	3	0	1	24A->U;	270.814	4.54008	no
MIMAT0015053	MI0014210	hsa-miR-3176	na	ACUGGCCUGGGACUACCGGGGGU	4	0	0		1.50247	18.2242	no
MIMAT0004597	MI0000456	hsa-miR-140-3p	3p	ACCACAGGGUAGAACCACGGA	1	1	0		248.647	4.16847	no
MIMAT0030416	MI0025512	hsa-miR-1273h-3p	3p	UGCAGACUCGACCUCCCAGGCU	1	1	0		2.598	8.35472	no
MIMAT0004597	MI0000456	hsa-miR-140-3p	3p	ACCACAGGGUAGAACCACGGAA	2	1	1	22C->A;	194.89	3.26725	no
MIMAT0004597	MI0000456	hsa-miR-140-3p	3p	ACCACAGGGUAGAACCACGGAC	2	1	0		1867.75	31.3121	no
MIMAT0004597	MI0000456	hsa-miR-140-3p	3p	ACCACAGGGUAGAACCACGGAAA	3	1	1	22C->A;	94.7797	1.58894	no
MIMAT0004597	MI0000456	hsa-miR-140-3p	3p	ACCACAGGGUAGAACCACGGACA	3	1	0		230.25	3.86005	no
MIMAT0004597	MI0000456	hsa-miR-140-3p	3p	ACCACAGGGUAGAACCACGGACU	3	1	1	23A->U;	544.717	9.13196	no
MIMAT0004597	MI0000456	hsa-miR-140-3p	3p	CCACAGGGUAGAACCACGGACU	3	2	1	22A->U;	165.369	2.77235	no
MIMAT0004701	MI0000814	hsa-miR-338-5p	5p	UCCAACAAUAUCCUGGUGCUG	-4	-3	0		2.082	2.33379	no
MIMAT0000762	MI0000813	hsa-miR-324-3p	3p	CCACUGCCCCAGGUGCUG	-4	-2	0		1.77559	3.85008	no
MIMAT0000433	MI0000458	hsa-miR-142-5p	5p	CCCAUAAAGUAGAAAGCACU	-3	-2	0		5273.5	16.1379	no
MIMAT0000762	MI0000813	hsa-miR-324-3p	3p	CCACUGCCCCAGGUGCUGCU	-2	-2	0		1.04221	2.25987	no
MIMAT0000433	MI0000458	hsa-miR-142-5p	5p	CCCAUAAAGUAGAAAGCACUA	-2	-2	0		1795.41	5.4943	no
MIMAT0000762	MI0000813	hsa-miR-324-3p	3p	CCACUGCCCCAGGUGCUGCUG	-1	-2	0		5.2924	11.4757	no
MIMAT0000433	MI0000458	hsa-miR-142-5p	5p	CCCAUAAAGUAGAAAGCACUAA	-1	-2	1	22C->A;	358.289	1.09643	no
MIMAT0000433	MI0000458	hsa-miR-142-5p	5p	CCCAUAAAGUAGAAAGCACUAC	-1	-2	0		7058.67	21.6009	no
MIMAT0000762	MI0000813	hsa-miR-324-3p	3p	CCACUGCCCCAGGUGCUGCUGG	0	-2	0		11.5745	25.0974	no
MIMAT0000762	MI0000813	hsa-miR-324-3p	3p	CCACUGCCCCAGGUGCUGCUGU	0	-2	1	22G->U;	1.64775	3.57287	no
MIMAT0000433	MI0000458	hsa-miR-142-5p	5p	CCCAUAAAGUAGAAAGCACUACA	0	-2	1	23U->A;	681.826	2.08652	no
MIMAT0000762	MI0000813	hsa-miR-324-3p	3p	CCACUGCCCCAGGUGCUGCUGGA	1	-2	1	23G->A;	1.60951	3.48996	no
MIMAT0000762	MI0000813	hsa-miR-324-3p	3p	CCACUGCCCCAGGUGCUGCUGGU	1	-2	1	23G->U;	2.76752	6.00092	no
MIMAT0000762	MI0000813	hsa-miR-324-3p	3p	CCACUGCCCCAGGUGCUGCUGGAU	2	-2	2	23G->A;24G->U;	2.78703	6.04321	no
MIMAT0001340	MI0001445	hsa-miR-423-3p	3p	AAGCUCGGUCUGAGGCCCCU	-4	-1	0		69.584	1.17354	no
MIMAT0004594	MI0000449	hsa-miR-132-5p	5p	AACCGUGGCUUUCGAUUGUUA	-2	-1	0		1.65331	7.12124	no
MIMAT0001340	MI0001445	hsa-miR-423-3p	3p	AAGCUCGGUCUGAGGCCCCUCAGA	0	-1	1	24U->A;	61.7921	1.04212	no
MIMAT0001340	MI0001445	hsa-miR-423-3p	3p	AAGCUCGGUCUGAGGCCCCUCAGU	0	-1	0		382.628	6.45303	no
MIMAT0001340	MI0001445	hsa-miR-423-3p	3p	AGCUCGGUCUGAGGCCCCU	-4	0	0		113.144	1.90818	no
MIMAT0004748	MI0001445	hsa-miR-423-5p	5p	UGAGGGGCAGAGAGCGAGA	-4	0	0		37.1199	1.99456	no
MIMAT0004748	MI0001445	hsa-miR-423-5p	5p	UGAGGGGCAGAGAGCGAGAC	-3	0	0		23.098	1.24113	no
MIMAT0004614	MI0000487	hsa-miR-193a-5p	5p	UGGGUCUUUGCGGGCGAGA	-3	0	0		1.72086	1.51232	no
MIMAT0000253	MI0000266	hsa-miR-10a-5p	5p	UACCCUGUAGAUCCGAAUUU	-3	0	0		7.4599	1.62099	no
MIMAT0000438	MI0000462	hsa-miR-152-3p	3p	UCAGUGCAUGACAGAACU	-3	0	0		1.02241	1.04185	no
MIMAT0000763	MI0000814	hsa-miR-338-3p	3p	UCCAGCAUCAGUGAUUUUG	-3	0	0		2.00874	1.15869	no
MIMAT0001340	MI0001445	hsa-miR-423-3p	3p	AGCUCGGUCUGAGGCCCCUCA	-2	0	0		63.4536	1.07015	no
MIMAT0018925	MI0016748	hsa-miR-1268b	na	CGGGCGUGGUGGUGGGGG	-2	0	0		1.58861	90.2417	no
MIMAT0004748	MI0001445	hsa-miR-423-5p	5p	UGAGGGGCAGAGAGCGAGACU	-2	0	0		172.758	9.2828	no
MIMAT0004748	MI0001445	hsa-miR-423-5p	5p	UGAUGGGCAGAGAGCGAGACU	-2	0	1	4G->U;	21.4529	1.15273	no
MIMAT0004945	MI0005559	hsa-miR-744-5p	5p	UGCGGGGCUAGGGCUAACAG	-2	0	0		18.1513	2.17939	no
MIMAT0004614	MI0000487	hsa-miR-193a-5p	5p	UGGGUCUUUGCGGGCGAGAU	-2	0	0		13.5159	11.8779	no
MIMAT0004614	MI0000487	hsa-miR-193a-5p	5p	UGGUUCUUUGCGGGCGAGAU	-2	0	1	4G->U;	1.66497	1.4632	no
MIMAT0004701	MI0000814	hsa-miR-338-5p	5p	AACAAUAUCCUGGUGCUGAG	-2	0	0		1.99875	2.24048	no
MIMAT0004495	MI0000078	hsa-miR-22-5p	5p	AGUUCUUCAGUGGCAAGCUU	-2	0	0		3.68275	6.87913	no
MIMAT0000761	MI0000813	hsa-miR-324-5p	5p	CGCAUCCCCUAGGGCAUUGGU	-2	0	0		1.78118	2.64974	no
MIMAT0000253	MI0000266	hsa-miR-10a-5p	5p	UACCCUGUAGAUCCGAAUUUG	-2	0	0		29.4485	6.39898	no
MIMAT0000763	MI0000814	hsa-miR-338-3p	3p	UCCAGCAUCAGUGAUUUUGU	-2	0	0		3.21783	1.85612	no
MIMAT0001340	MI0001445	hsa-miR-423-3p	3p	AGCUCGGUCUGAGGCCCCUCAG	-1	0	0		177.863	2.99966	no
MIMAT0004946	MI0005559	hsa-miR-744-3p	3p	CUGUUGCCACUAACCUCAACC	-1	0	0		3.98019	34.5227	no
MIMAT0004946	MI0005559	hsa-miR-744-3p	3p	CUGUUGCCACUAACCUCAACU	-1	0	1	21C->U;	2.12243	18.4092	no
MIMAT0000076	MI0000077	hsa-miR-21-5p	5p	UAGCUUAUCAGACUGAUGUUG	-1	0	0		1026.27	1.21168	no
MIMAT0017994	MI0016005	hsa-miR-3615	na	UCUCUCGGCUCCUCGCGGCU	-1	0	0		9.85585	2.29575	no
MIMAT0004748	MI0001445	hsa-miR-423-5p	5p	UGAGGGGCAGAGAGCGAGACUU	-1	0	0		110.405	5.93242	no
MIMAT0004945	MI0005559	hsa-miR-744-5p	5p	UGCGGGGCUAGGGCUAACAGA	-1	0	1	21C->A;	12.8348	1.54105	no
MIMAT0004945	MI0005559	hsa-miR-744-5p	5p	UGCGGGGCUAGGGCUAACAGC	-1	0	0		307.677	36.9421	no
MIMAT0004945	MI0005559	hsa-miR-744-5p	5p	UGCUGGGCUAGGGCUAACAGC	-1	0	1	4G->U;	35.098	4.21415	no
MIMAT0004614	MI0000487	hsa-miR-193a-5p	5p	UGGGUCUUUGCGGGCGAGAUG	-1	0	0		17.1098	15.0364	no
MIMAT0004614	MI0000487	hsa-miR-193a-5p	5p	UGGGUCUUUGCGGGCGAGAUU	-1	0	1	21G->U;	2.07072	1.81978	no
MIMAT0004614	MI0000487	hsa-miR-193a-5p	5p	UGGUUCUUUGCGGGCGAGAUG	-1	0	1	4G->U;	2.15494	1.89379	no
MIMAT0001631	MI0001729	hsa-miR-451a	na	AAACCGUUACCAUUACUGAGU	-1	0	0		1.01837	14.8373	no
MIMAT0004701	MI0000814	hsa-miR-338-5p	5p	AACAAUAUCCUGGUGCUGAGU	-1	0	0		78.4704	87.9607	no
MIMAT0003884	MI0003820	hsa-miR-454-5p	5p	ACCCUAUCAAUAUUGUCUCUG	-1	0	0		2.06815	12.472	no
MIMAT0022695	MI0000288	hsa-miR-212-5p	5p	ACCUUGGCUCUAGACUGCUUAC	-1	0	0		1.392	5.35843	no
MIMAT0004495	MI0000078	hsa-miR-22-5p	5p	AGUUCUUCAGUGGCAAGCUUU	-1	0	0		16.2173	30.2928	no
MIMAT0000688	MI0000745	hsa-miR-301a-3p	3p	CAGUGCAAUAGUAUUGUCAAAG	-1	0	0		21.0307	1.78075	no
MIMAT0004811	MI0003646	hsa-miR-33b-3p	3p	CAGUGCCUCGGCAGUGCAGCC	-1	0	0		2.40477	93.0177	no
MIMAT0000433	MI0000458	hsa-miR-142-5p	5p	CAUAAAGUAGAAAGCACUAC	-1	0	0		826.797	2.53016	no
MIMAT0017992	MI0016004	hsa-miR-3614-5p	5p	CCACUUGGAUCUGAAGGCUGCC	-1	0	0		36.3021	90.7679	no
MIMAT0000761	MI0000813	hsa-miR-324-5p	5p	CGCAUCCCCUAGGGCAUUGGUA	-1	0	1	22G->A;	1.16197	1.72859	no
MIMAT0000761	MI0000813	hsa-miR-324-5p	5p	CGCAUCCCCUAGGGCAUUGGUG	-1	0	0		19.5636	29.1034	no
MIMAT0003301	MI0003646	hsa-miR-33b-5p	5p	GUGCAUUGCUGUUGCAUUG	-1	0	0		5.28769	74.5598	no
MIMAT0000426	MI0000449	hsa-miR-132-3p	3p	UAACAGUCUACAGCCAUGGUC	-1	0	0		12.2224	4.08884	no
MIMAT0000253	MI0000266	hsa-miR-10a-5p	5p	UACCCUGUAGAUCCGAAUUUGU	-1	0	0		230.145	50.0091	no
MIMAT0003885	MI0003820	hsa-miR-454-3p	3p	UAGUGCAAUAUUGCUUAUAGGG	-1	0	0		9.21813	1.97482	no
MIMAT0000763	MI0000814	hsa-miR-338-3p	3p	UCCAGCAUCAGUGAUUUUGUU	-1	0	0		33.8454	19.5228	no
MIMAT0000434	MI0000458	hsa-miR-142-3p	3p	UGUAGUGUUUCCUACUUUAUGG	-1	0	0		99.8417	5.97904	no
MIMAT0003301	MI0003646	hsa-miR-33b-5p	5p	UUGCAUUGCUGUUGCAUUG	-1	0	1	1G->U;	1.4126	19.9185	no
MIMAT0000459	MI0000487	hsa-miR-193a-3p	3p	AACUGGCCUACAAAGUCCCAGU	0	0	0		40.5378	93.722	yes
MIMAT0001340	MI0001445	hsa-miR-423-3p	3p	AGCUCGGUCUGAGGCCCCUCAGA	0	0	1	23U->A;	277.764	4.6845	no
MIMAT0001340	MI0001445	hsa-miR-423-3p	3p	AGCUCGGUCUGAGGCCCCUCAGU	0	0	0		2918.87	49.2269	yes
MIMAT0001340	MI0001445	hsa-miR-423-3p	3p	AUCUCGGUCUGAGGCCCCUCAGU	0	0	1	2G->U;	93.6316	1.5791	no
MIMAT0004494	MI0000077	hsa-miR-21-3p	3p	CAACACCAGUCGAUGGGCUGU	0	0	0		4414.73	78.9573	yes
MIMAT0004946	MI0005559	hsa-miR-744-3p	3p	CUGUUGCCACUAACCUCAACCU	0	0	0		4.90889	42.5779	yes
MIMAT0022834	MI0000769	hsa-miR-365b-3p	3p	UAAUGCCCCUAAAAAUCCUUAU	0	0	0		15.0614	80.9293	yes
MIMAT0000076	MI0000077	hsa-miR-21-5p	5p	UAGCUUAUCAGACUGAUGUUGA	0	0	0		21112.7	24.9271	yes
MIMAT0017994	MI0016005	hsa-miR-3615	na	UCUCUCGGCUCCUCGCGGCUC	0	0	0		5.77672	1.34559	yes
MIMAT0027473	MI0022631	hsa-miR-6786-3p	3p	UGACGCCCCUUCUGAUUCUGCCU	0	0	0		1.13205	89.2955	yes
MIMAT0004748	MI0001445	hsa-miR-423-5p	5p	UGAGGGGCAGAGAGCGAGACUUA	0	0	1	23U->A;	28.2352	1.51716	no
MIMAT0004748	MI0001445	hsa-miR-423-5p	5p	UGAGGGGCAGAGAGCGAGACUUU	0	0	0		915.321	49.183	yes
MIMAT0004748	MI0001445	hsa-miR-423-5p	5p	UGAUGGGCAGAGAGCGAGACUUU	0	0	1	4G->U;	117.246	6.3	no
MIMAT0004945	MI0005559	hsa-miR-744-5p	5p	UGCGGGGCUAGGGCUAACAGCA	0	0	0		280.631	33.6948	yes
MIMAT0004945	MI0005559	hsa-miR-744-5p	5p	UGCGGGGCUAGGGCUAACAGCU	0	0	1	22A->U;	20.8488	2.50327	no
MIMAT0004945	MI0005559	hsa-miR-744-5p	5p	UGCUGGGCUAGGGCUAACAGCA	0	0	1	4G->U;	33.6795	4.04383	no
MIMAT0004614	MI0000487	hsa-miR-193a-5p	5p	UGGGUCUUUGCGGGCGAGAUGA	0	0	0		46.3926	40.7705	yes
MIMAT0004614	MI0000487	hsa-miR-193a-5p	5p	UGGGUCUUUGCGGGCGAGAUGU	0	0	1	22A->U;	9.58667	8.42492	no
MIMAT0004614	MI0000487	hsa-miR-193a-5p	5p	UGGUUCUUUGCGGGCGAGAUGA	0	0	1	4G->U;	5.83074	5.12415	no
MIMAT0004614	MI0000487	hsa-miR-193a-5p	5p	UGGUUCUUUGCGGGCGAGAUGU	0	0	2	4G->U;22A->U;	1.17579	1.0333	no
MIMAT0004748	MI0001445	hsa-miR-423-5p	5p	UUAGGGGCAGAGAGCGAGACUUU	0	0	1	2G->U;	21.8293	1.17295	no
MIMAT0001631	MI0001729	hsa-miR-451a	na	AAACCGUUACCAUUACUGAGUU	0	0	0		1.13925	16.5984	yes
MIMAT0004701	MI0000814	hsa-miR-338-5p	5p	AACAAUAUCCUGGUGCUGAGUA	0	0	1	22G->A;	1.85231	2.07633	no
MIMAT0000077	MI0000078	hsa-miR-22-3p	3p	AAGCUGCCAGUUGAAGAACUGU	0	0	0		50140.6	94.0346	yes
MIMAT0003884	MI0003820	hsa-miR-454-5p	5p	ACCCUAUCAAUAUUGUCUCUGC	0	0	0		7.95211	47.9554	yes
MIMAT0003884	MI0003820	hsa-miR-454-5p	5p	ACCCUAUCAAUAUUGUCUCUGU	0	0	1	22C->U;	1.33314	8.03955	no
MIMAT0004594	MI0000449	hsa-miR-132-5p	5p	ACCGUGGCUUUCGAUUGUUACU	0	0	0		16.7366	72.0887	yes
MIMAT0022695	MI0000288	hsa-miR-212-5p	5p	ACCUUGGCUCUAGACUGCUUACU	0	0	0		15.0317	57.8635	yes
MIMAT0004594	MI0000449	hsa-miR-132-5p	5p	ACCUUGGCUUUCGAUUGUUACU	0	0	1	4G->U;	2.1352	9.19684	no
MIMAT0000762	MI0000813	hsa-miR-324-3p	3p	ACUGCCCCAGGUGCUGCUGG	0	0	0		1.06253	2.30393	yes
MIMAT0026479	MI0000462	hsa-miR-152-5p	5p	AGGUUCUGUGAUACACUCCGACU	0	0	0		1.15015	83.7206	yes
MIMAT0004495	MI0000078	hsa-miR-22-5p	5p	AGUUCUUCAGUGGCAAGCUUUA	0	0	0		27.9461	52.2014	yes
MIMAT0004495	MI0000078	hsa-miR-22-5p	5p	AUUUCUUCAGUGGCAAGCUUUA	0	0	1	2G->U;	1.03507	1.93345	no
MIMAT0000688	MI0000745	hsa-miR-301a-3p	3p	CAGGGCAAUAGUAUUGUCAAAGC	0	0	1	4U->G;	29.5936	2.5058	no
MIMAT0000688	MI0000745	hsa-miR-301a-3p	3p	CAGUGCAAUAGUAUUGUCAAAGC	0	0	0		1057.88	89.5746	yes
MIMAT0000433	MI0000458	hsa-miR-142-5p	5p	CAUAAAGUAGAAAGCACUACU	0	0	0		13695.7	41.9116	yes
MIMAT0000761	MI0000813	hsa-miR-324-5p	5p	CGCAUCCCCUAGGGCAUUGGUGA	0	0	1	23U->A;	6.99478	10.4056	no
MIMAT0000761	MI0000813	hsa-miR-324-5p	5p	CGCAUCCCCUAGGGCAUUGGUGG	0	0	1	23U->G;	2.00983	2.98989	no
MIMAT0000761	MI0000813	hsa-miR-324-5p	5p	CGCAUCCCCUAGGGCAUUGGUGU	0	0	0		26.2123	38.9942	yes
MIMAT0022696	MI0000745	hsa-miR-301a-5p	5p	GCUCUGACUUUAUUGCACUACU	0	0	0		1.60463	80.9499	yes
MIMAT0000426	MI0000449	hsa-miR-132-3p	3p	UAACAGUCUACAGCCAUGGUCG	0	0	0		187.932	62.8703	yes
MIMAT0000426	MI0000449	hsa-miR-132-3p	3p	UAACAGUCUACAGCCAUGGUCU	0	0	1	22G->U;	4.33858	1.45142	no
MIMAT0000269	MI0000288	hsa-miR-212-3p	3p	UAACAGUCUCCAGUCACGGCC	0	0	0		11.4566	39.509	yes
MIMAT0000253	MI0000266	hsa-miR-10a-5p	5p	UACCCUGUAGAUCCGAAUUUGUG	0	0	0		30.1329	6.54771	yes
MIMAT0003885	MI0003820	hsa-miR-454-3p	3p	UAGGGCAAUAUUGCUUAUAGGGU	0	0	1	4U->G;	9.5862	2.05367	no
MIMAT0003885	MI0003820	hsa-miR-454-3p	3p	UAGUGCAAUAUUGCUUAUAGGGA	0	0	1	23U->A;	4.76169	1.02011	no
MIMAT0003885	MI0003820	hsa-miR-454-3p	3p	UAGUGCAAUAUUGCUUAUAGGGU	0	0	0		278.139	59.5863	yes
MIMAT0000438	MI0000462	hsa-miR-152-3p	3p	UCAGUGCAUGACAGAACUUGG	0	0	0		4.62953	4.71755	yes
MIMAT0000763	MI0000814	hsa-miR-338-3p	3p	UCCAGCAUCAGUGAUUUUGUUG	0	0	0		84.8352	48.9349	yes
MIMAT0000434	MI0000458	hsa-miR-142-3p	3p	UGUAGUGUUUCCUACUUUAUGGA	0	0	0		474.425	28.411	yes
MIMAT0000434	MI0000458	hsa-miR-142-3p	3p	UGUAGUGUUUCCUACUUUAUGGU	0	0	1	23A->U;	50.727	3.0378	no
MIMAT0000434	MI0000458	hsa-miR-142-3p	3p	UUUAGUGUUUCCUACUUUAUGGA	0	0	1	2G->U;	20.9881	1.25688	no
MIMAT0005825	MI0006273	hsa-miR-1180-3p	3p	UUUCCGGCUCGCGUGGGUGUGU	0	0	0		2.46266	87.8921	yes
MIMAT0001340	MI0001445	hsa-miR-423-3p	3p	AGCUCGGUCUGAGGCCCCUCAGUA	1	0	1	24C->A;	551.612	9.30294	no
MIMAT0001340	MI0001445	hsa-miR-423-3p	3p	AGCUCGGUCUGAGGCCCCUCAGUU	1	0	1	24C->U;	527.794	8.90126	no
MIMAT0022833	MI0000769	hsa-miR-365b-5p	5p	AGGGACUUUCAGGGGCAGCUGUG	1	0	0		1.41861	77.9288	no
MIMAT0004494	MI0000077	hsa-miR-21-3p	3p	CAACACCAGUCGAUGGGCUGUC	1	0	0		535.688	9.58075	no
MIMAT0022834	MI0000769	hsa-miR-365b-3p	3p	UAAUGCCCCUAAAAAUCCUUAUU	1	0	0		1.86112	10.0004	no
MIMAT0000076	MI0000077	hsa-miR-21-5p	5p	UAGCUUAUCAGACUGAUGUUGAC	1	0	0		28826.3	34.0342	no
MIMAT0017994	MI0016005	hsa-miR-3615	na	UCUCUCGGCUCCUCGCGGCUCG	1	0	0		59.1452	13.7768	no
MIMAT0017994	MI0016005	hsa-miR-3615	na	UCUCUCGGCUCCUCGCGGCUCU	1	0	1	22G->U;	19.3198	4.5002	no
MIMAT0004748	MI0001445	hsa-miR-423-5p	5p	UGAGGGGCAGAGAGCGAGACUUUA	1	0	1	24U->A;	42.3404	2.27508	no
MIMAT0004748	MI0001445	hsa-miR-423-5p	5p	UGAGGGGCAGAGAGCGAGACUUUU	1	0	0		153.078	8.22534	no
MIMAT0004748	MI0001445	hsa-miR-423-5p	5p	UGAUGGGCAGAGAGCGAGACUUUU	1	0	1	4G->U;	19.7953	1.06366	no
MIMAT0004945	MI0005559	hsa-miR-744-5p	5p	UGCGGGGCUAGGGCUAACAGCAA	1	0	1	23G->A;	18.8804	2.26693	no
MIMAT0004945	MI0005559	hsa-miR-744-5p	5p	UGCGGGGCUAGGGCUAACAGCAU	1	0	1	23G->U;	10.3561	1.24344	no
MIMAT0004614	MI0000487	hsa-miR-193a-5p	5p	UGGGUCUUUGCGGGCGAGAUGAA	1	0	1	23G->A;	3.24626	2.85287	no
MIMAT0004614	MI0000487	hsa-miR-193a-5p	5p	UGGGUCUUUGCGGGCGAGAUGAU	1	0	1	23G->U;	2.67481	2.35066	no
MIMAT0021044	MI0017878	hsa-miR-5010-3p	3p	UUUUGUGUCUCCCAUUCCCCAGA	1	0	0		1.69359	24.7177	no
MIMAT0021044	MI0017878	hsa-miR-5010-3p	3p	UUUUGUGUCUCCCAUUCCCCAGU	1	0	1	23A->U;	4.44008	64.8026	no
MIMAT0001631	MI0001729	hsa-miR-451a	na	AAACCGUUACCAUUACUGAGUUU	1	0	0		4.32502	63.0139	no
MIMAT0003884	MI0003820	hsa-miR-454-5p	5p	ACCCUAUCAAUAUUGUCUCUGCA	1	0	1	23U->A;	1.25301	7.55632	no
MIMAT0003884	MI0003820	hsa-miR-454-5p	5p	ACCCUAUCAAUAUUGUCUCUGCU	1	0	0		3.35818	20.2516	no
MIMAT0022695	MI0000288	hsa-miR-212-5p	5p	ACCUUGGCUCUAGACUGCUUACUG	1	0	0		6.15105	23.6781	no
MIMAT0000762	MI0000813	hsa-miR-324-3p	3p	ACUGCCCCAGGUGCUGCUGGU	1	0	1	21G->U;	6.04949	13.1173	no
MIMAT0004495	MI0000078	hsa-miR-22-5p	5p	AGUUCUUCAGUGGCAAGCUUUAA	1	0	1	23U->A;	1.56673	2.92654	no
MIMAT0000688	MI0000745	hsa-miR-301a-3p	3p	CAGUGCAAUAGUAUUGUCAAAGCU	1	0	1	24A->U;	26.9115	2.2787	no
MIMAT0000433	MI0000458	hsa-miR-142-5p	5p	CAUAAAGUAGAAAGCACUACUA	1	0	0		561.844	1.71935	no
MIMAT0000761	MI0000813	hsa-miR-324-5p	5p	CGCAUCCCCUAGGGCAUUGGUGUA	1	0	0		4.1326	6.14779	no
MIMAT0000761	MI0000813	hsa-miR-324-5p	5p	CGCAUCCCCUAGGGCAUUGGUGUU	1	0	1	24A->U;	2.0949	3.11643	no
MIMAT0004600	MI0000460	hsa-miR-144-5p	5p	GGAUAUCAUCAUAUACUGUAAGU	1	0	0		1.12043	82.8963	no
MIMAT0000426	MI0000449	hsa-miR-132-3p	3p	UAACAGUCUACAGCCAUGGUCGA	1	0	1	23C->A;	3.83881	1.28423	no
MIMAT0000426	MI0000449	hsa-miR-132-3p	3p	UAACAGUCUACAGCCAUGGUCGU	1	0	1	23C->U;	61.0142	20.4116	no
MIMAT0000269	MI0000288	hsa-miR-212-3p	3p	UAACAGUCUCCAGUCACGGCCA	1	0	0		10.7251	36.9864	no
MIMAT0000269	MI0000288	hsa-miR-212-3p	3p	UAACAGUCUCCAGUCACGGCCU	1	0	1	22A->U;	3.03228	10.4571	no
MIMAT0000253	MI0000266	hsa-miR-10a-5p	5p	UACCCUGUAGAUCCGAAUUUGUGA	1	0	1	24U->A;	5.75053	1.24956	no
MIMAT0000253	MI0000266	hsa-miR-10a-5p	5p	UACCCUGUAGAUCCGAAUUUGUGU	1	0	0		7.80932	1.69692	no
MIMAT0000461	MI0000489	hsa-miR-195-5p	5p	UAGCAGCACAGAAAUAUUGGCA	1	0	0		1.24262	55.5253	no
MIMAT0003885	MI0003820	hsa-miR-454-3p	3p	UAGUGCAAUAUUGCUUAUAGGGUU	1	0	0		109.313	23.4184	no
MIMAT0000438	MI0000462	hsa-miR-152-3p	3p	UCAGUGCAUGACAGAACUUGGA	1	0	1	22G->A;	3.42716	3.49232	no
MIMAT0000438	MI0000462	hsa-miR-152-3p	3p	UCAGUGCAUGACAGAACUUGGG	1	0	0		12.8491	13.0934	no
MIMAT0000438	MI0000462	hsa-miR-152-3p	3p	UCAGUGCAUGACAGAACUUGGU	1	0	1	22G->U;	2.25411	2.29697	no
MIMAT0000438	MI0000462	hsa-miR-152-3p	3p	UCAUUGCAUGACAGAACUUGGG	1	0	1	4G->U;	2.01888	2.05727	no
MIMAT0000763	MI0000814	hsa-miR-338-3p	3p	UCCAGCAUCAGUGAUUUUGUUGA	1	0	0		44.0492	25.4086	no
MIMAT0004494	MI0000077	hsa-miR-21-3p	3p	CAACACCAGUCGAUGGGCUGUCU	2	0	0		119.518	2.13757	no
MIMAT0000076	MI0000077	hsa-miR-21-5p	5p	UAGCUUAUCAGACUGAUGUUGACA	2	0	1	24U->A;	3784.83	4.46862	no
MIMAT0000076	MI0000077	hsa-miR-21-5p	5p	UAGCUUAUCAGACUGAUGUUGACU	2	0	0		24159.6	28.5244	no
MIMAT0015066	MI0014228	hsa-miR-3065-5p	5p	UCAACAAAAUCACUGAUGCUGGAGU	2	0	0		1.15729	88.8828	no
MIMAT0017994	MI0016005	hsa-miR-3615	na	UCUCUCGGCUCCUCGCGGCUCGA	2	0	1	23C->A;	67.6097	15.7485	no
MIMAT0017994	MI0016005	hsa-miR-3615	na	UCUCUCGGCUCCUCGCGGCUCGC	2	0	0		60.6904	14.1368	no
MIMAT0017994	MI0016005	hsa-miR-3615	na	UCUCUCGGCUCCUCGCGGCUCGU	2	0	1	23C->U;	10.9174	2.54301	no
MIMAT0000762	MI0000813	hsa-miR-324-3p	3p	ACUGCCCCAGGUGCUGCUGGUA	2	0	2	21G->U;22G->A;	3.81227	8.26628	no
MIMAT0000269	MI0000288	hsa-miR-212-3p	3p	UAACAGUCUCCAGUCACGGCCAC	2	0	0		2.33288	8.04516	no
MIMAT0003885	MI0003820	hsa-miR-454-3p	3p	UAGUGCAAUAUUGCUUAUAGGGUUU	2	0	0		20.5835	4.40965	no
MIMAT0000438	MI0000462	hsa-miR-152-3p	3p	UCAGUGCAUGACAGAACUUGGAA	2	0	2	22G->A;23C->A;	1.58289	1.61298	no
MIMAT0000438	MI0000462	hsa-miR-152-3p	3p	UCAGUGCAUGACAGAACUUGGGA	2	0	1	23C->A;	41.0653	41.846	no
MIMAT0000438	MI0000462	hsa-miR-152-3p	3p	UCAGUGCAUGACAGAACUUGGGU	2	0	1	23C->U;	6.18448	6.30207	no
MIMAT0000438	MI0000462	hsa-miR-152-3p	3p	UCAGUGCAUGACAGAACUUGGUA	2	0	2	22G->U;23C->A;	3.13816	3.19783	no
MIMAT0000438	MI0000462	hsa-miR-152-3p	3p	UCAGUGCAUGACAGAACUUGGUU	2	0	2	22G->U;23C->U;	1.29476	1.31938	no
MIMAT0000438	MI0000462	hsa-miR-152-3p	3p	UCAUUGCAUGACAGAACUUGGGA	2	0	2	4G->U;23C->A;	6.30254	6.42237	no
MIMAT0000763	MI0000814	hsa-miR-338-3p	3p	UCCAGCAUCAGUGAUUUUGUUGAA	2	0	0		1.80769	1.04272	no
MIMAT0019058	MI0016887	hsa-miR-4521	na	GCUAAGGAAGUCCUGUGCUCAGUUU	3	0	0		8.64984	37.4869	no
MIMAT0019058	MI0016887	hsa-miR-4521	na	UCUAAGGAAGUCCUGUGCUCAGUUU	3	0	1	1G->U;	2.5581	11.0863	no
MIMAT0017994	MI0016005	hsa-miR-3615	na	UCUCUCGGCUCCUCGCGGCUCGAU	3	0	2	23C->A;24G->U;	7.38556	1.72034	no
MIMAT0017994	MI0016005	hsa-miR-3615	na	UCUCUCGGCUCCUCGCGGCUCGCA	3	0	1	24G->A;	13.3468	3.1089	no
MIMAT0017994	MI0016005	hsa-miR-3615	na	UCUCUCGGCUCCUCGCGGCUCGCG	3	0	0		7.32697	1.70669	no
MIMAT0017994	MI0016005	hsa-miR-3615	na	UCUCUCGGCUCCUCGCGGCUCGCU	3	0	1	24G->U;	87.5351	20.3898	no
MIMAT0017994	MI0016005	hsa-miR-3615	na	UCUCUCGGCUCCUCGCGGCUCGUU	3	0	2	23C->U;24G->U;	45.6628	10.6363	no
MIMAT0000438	MI0000462	hsa-miR-152-3p	3p	UCAGUGCAUGACAGAACUUGGGAA	3	0	2	23C->A;24C->A;	5.06191	5.15815	no
MIMAT0000438	MI0000462	hsa-miR-152-3p	3p	UCAGUGCAUGACAGAACUUGGGAU	3	0	2	23C->A;24C->U;	1.24315	1.26678	no
MIMAT0019058	MI0016887	hsa-miR-4521	na	GCUAAGGAAGUCCUGUGCUCAGUUUU	4	0	0		8.53113	36.9724	no
MIMAT0019058	MI0016887	hsa-miR-4521	na	UCUAAGGAAGUCCUGUGCUCAGUUUU	4	0	1	1G->U;	2.63932	11.4383	no
MIMAT0017994	MI0016005	hsa-miR-3615	na	UCUCUCGGCUCCUCGCGGCUCGCUU	4	0	2	24G->U;25G->U;	8.48741	1.97699	no
MIMAT0000253	MI0000266	hsa-miR-10a-5p	5p	ACCCUGUAGAUCCGAAUUUG	-2	1	0		7.19563	1.56357	no
MIMAT0000253	MI0000266	hsa-miR-10a-5p	5p	ACCCUGUAGAUCCGAAUUUGU	-1	1	0		48.7831	10.6003	no
MIMAT0000426	MI0000449	hsa-miR-132-3p	3p	AACAGUCUACAGCCAUGGUCG	0	1	0		4.03708	1.35055	no
MIMAT0000253	MI0000266	hsa-miR-10a-5p	5p	ACCCUGUAGAUCCGAAUUUGUG	0	1	0		33.302	7.23631	no
MIMAT0000434	MI0000458	hsa-miR-142-3p	3p	GUAGUGUUUCCUACUUUAUGGA	0	1	0		120.329	7.20591	no
MIMAT0000434	MI0000458	hsa-miR-142-3p	3p	UUAGUGUUUCCUACUUUAUGGA	0	1	1	1G->U;	28.0957	1.68251	no
MIMAT0000253	MI0000266	hsa-miR-10a-5p	5p	ACCCUGUAGAUCCGAAUUUGUGA	1	1	1	23U->A;	16.5579	3.59794	no
MIMAT0000253	MI0000266	hsa-miR-10a-5p	5p	ACCCUGUAGAUCCGAAUUUGUGU	1	1	0		14.5553	3.16279	no
MIMAT0003885	MI0003820	hsa-miR-454-3p	3p	AGUGCAAUAUUGCUUAUAGGGUU	1	1	0		5.34742	1.14559	no
MIMAT0022695	MI0000288	hsa-miR-212-5p	5p	CCUUGGCUCUAGACUGCUUACUG	1	1	0		1.33648	5.14472	no
MIMAT0000434	MI0000458	hsa-miR-142-3p	3p	GUAGUGUUUCCUACUUUAUGGAU	1	1	0		31.872	1.90866	no
MIMAT0000426	MI0000449	hsa-miR-132-3p	3p	ACAGUCUACAGCCAUGGUCGUU	2	2	2	21C->U;22C->U;	4.81952	1.61231	no
MIMAT0000434	MI0000458	hsa-miR-142-3p	3p	AGUGUUUCCUACUUUAUGGAUG	2	3	0		488.835	29.274	no
MIMAT0000434	MI0000458	hsa-miR-142-3p	3p	AGUGUUUCCUACUUUAUGGAUU	2	3	1	22G->U;	24.0153	1.43816	no
MIMAT0000434	MI0000458	hsa-miR-142-3p	3p	AGUUUUUCCUACUUUAUGGAUG	2	3	1	4G->U;	72.1159	4.31868	no
MIMAT0025849	MI0022553	hsa-miR-6718-5p	5p	UAGUGGUCAGAGGGCUUAUGA	0	0	0		2.36899	16.1775	yes
MIMAT0000262	MI0000274	hsa-miR-187-3p	3p	UCGUGUCUUGUGUUGCAGCCGG	0	0	0		1.25568	34.6943	yes
MIMAT0025849	MI0022553	hsa-miR-6718-5p	5p	UAGUGGUCAGAGGGCUUAUGAU	1	0	0		8.25454	56.3692	no
MIMAT0000262	MI0000274	hsa-miR-187-3p	3p	UCGUGUCUUGUGUUGCAGCCGGA	1	0	0		1.7396	48.0652	no
MIMAT0000427	MI0000450	hsa-miR-133a-3p	3p	UUUGGUCCCCUUCAACCAGCUGU	1	0	0		1.49756	58.3839	no
MIMAT0025849	MI0022553	hsa-miR-6718-5p	5p	UAGUGGUCAGAGGGCUUAUGAUA	2	0	0		1.25343	8.55951	no
MIMAT0025849	MI0022553	hsa-miR-6718-5p	5p	UAGUGGUCAGAGGGCUUAUGAUU	2	0	1	23A->U;	1.96194	13.3978	no
MIMAT0019892	MI0017393	hsa-miR-371b-5p	5p	ACACUCAAAAGAUGGCGGCAC	-3	-2	0		2.83169	2.13861	no
MIMAT0003313	MI0003658	hsa-miR-643	na	ACACUUGUAUGCUAGCUCAGGU	-2	-2	0		1.75272	67.392	no
MIMAT0019892	MI0017393	hsa-miR-371b-5p	5p	ACACUCAAAAGAUGGCGGCACU	-2	-2	0		12.9096	9.74987	no
MIMAT0019892	MI0017393	hsa-miR-371b-5p	5p	ACACUCAAAAGAUGGCGGCACUA	-1	-2	1	23U->A;	3.11756	2.35451	no
MIMAT0019892	MI0017393	hsa-miR-371b-5p	5p	CACUCAAAAGAUGGCGGCACU	-2	-1	0		4.76965	3.60224	no
MIMAT0000232_1	MI0000242	hsa-miR-199a-3p	3p	UACAGUAGUCUGCACAUUGGU	-2	-1	0		2.03699	1.21954	no
MIMAT0019892	MI0017393	hsa-miR-371b-5p	5p	CACUCAAAAGAUGGCGGCACUU	-1	-1	0		8.07253	6.09671	no
MIMAT0004497	MI0000081	hsa-miR-24-2-5p	5p	GUGCCUACUGAGCUGAAACACA	-1	-1	0		10.2843	3.9382	no
MIMAT0000232_1	MI0000242	hsa-miR-199a-3p	3p	UACAGUAGUCUGCACAUUGGUU	-1	-1	0		19.7894	11.8479	no
MIMAT0004496	MI0000079	hsa-miR-23a-5p	5p	UGGGGUUCCUGGGGAUGGGAUU	-1	-1	0		2.7149	2.83637	no
MIMAT0004497	MI0000081	hsa-miR-24-2-5p	5p	UUGCCUACUGAGCUGAAACACA	-1	-1	1	1G->U;	2.64986	1.01472	no
MIMAT0003886	MI0003834	hsa-miR-769-5p	5p	CUGAGACCUCUGGGUUCUGAGCU	0	-1	0		15.8366	2.55695	no
MIMAT0019892	MI0017393	hsa-miR-371b-5p	5p	CACUCAAAAGAUGGCGGCACUUU	0	-1	0		4.06753	3.07197	no
MIMAT0004497	MI0000081	hsa-miR-24-2-5p	5p	GUGCCUACUGAGCUGAAACACAG	0	-1	0		49.8689	19.0965	no
MIMAT0004496	MI0000079	hsa-miR-23a-5p	5p	UGGGGUUCCUGGGGAUGGGAUUU	0	-1	0		1.74495	1.82302	no
MIMAT0004497	MI0000081	hsa-miR-24-2-5p	5p	UUGCCUACUGAGCUGAAACACAG	0	-1	1	1G->U;	13.8276	5.29505	no
MIMAT0004497	MI0000081	hsa-miR-24-2-5p	5p	GUGCCUACUGAGCUGAAACACAGU	1	-1	0		103.363	39.5811	no
MIMAT0004497	MI0000081	hsa-miR-24-2-5p	5p	UUGCCUACUGAGCUGAAACACAGU	1	-1	1	1G->U;	28.6439	10.9687	no
MIMAT0000443	MI0000469	hsa-miR-125a-5p	5p	UCCCUGAGACCCUUUAACCUG	-3	0	0		16.3666	5.12134	no
MIMAT0002821	MI0003139	hsa-miR-181d-5p	5p	AACAUUCAUUGUUGUCGGUGG	-2	0	0		1.87865	1.3315	no
MIMAT0000689	MI0000746	hsa-miR-99b-5p	5p	CACCCGUAGAACCGACCUUG	-2	0	0		14.5673	1.54042	no
MIMAT0000443	MI0000469	hsa-miR-125a-5p	5p	UCCCUGAGACCCUUUAACCUGA	-2	0	1	22U->A;	6.32594	1.97947	no
MIMAT0000443	MI0000469	hsa-miR-125a-5p	5p	UCCCUGAGACCCUUUAACCUGU	-2	0	0		28.3174	8.86091	no
MIMAT0000232_1	MI0000242	hsa-miR-199a-3p	3p	ACAGUAGUCUGCACAUUGGU	-2	0	0		5.13873	3.07656	no
MIMAT0019892	MI0017393	hsa-miR-371b-5p	5p	ACUCAAAAGAUGGCGGCACU	-2	0	0		3.50102	2.64412	no
MIMAT0000751	MI0000803	hsa-miR-330-3p	3p	GCAAAGCACACGGCCUGCAGA	-2	0	0		1.11713	3.63272	no
MIMAT0000451	MI0000479	hsa-miR-150-5p	5p	UCUCCCAACCCUUGUACCAG	-2	0	0		36.5704	3.42875	no
MIMAT0000080	MI0000081	hsa-miR-24-3p	3p	UGGCUCAGUUCAGCAGGAAC	-2	0	0		295.342	29.117	no
MIMAT0000084	MI0000085	hsa-miR-27a-3p	3p	UUCACAGUGGCUAAGUUCC	-2	0	0		451.417	6.26163	no
MIMAT0000258	MI0000271	hsa-miR-181c-5p	5p	AACAUUCAACCUGUCGGUGAG	-1	0	0		120.417	9.83693	no
MIMAT0002821	MI0003139	hsa-miR-181d-5p	5p	AACAUUCAUUGUUGUCGGUGGA	-1	0	1	22G->A;	10.5808	7.49912	no
MIMAT0002821	MI0003139	hsa-miR-181d-5p	5p	AACAUUCAUUGUUGUCGGUGGG	-1	0	0		13.1131	9.29394	no
MIMAT0004602	MI0000469	hsa-miR-125a-3p	3p	ACAGGUGAGGUUCUUGGGAGC	-1	0	0		1.91293	9.91871	no
MIMAT0000689	MI0000746	hsa-miR-99b-5p	5p	CACCCGUAGAACCGACCUUGC	-1	0	0		63.4225	6.70658	no
MIMAT0019880	MI0017385	hsa-miR-4746-5p	5p	CCGGUCCCAGGAGAACCUGCAG	-1	0	0		2.14323	19.0868	no
MIMAT0000443	MI0000469	hsa-miR-125a-5p	5p	UCCCUGAGACCCUUUAACCUGUG	-1	0	0		39.8817	12.4795	no
MIMAT0003886	MI0003834	hsa-miR-769-5p	5p	UGAGACCUCUGGGUUCUGAGC	-1	0	0		22.6361	3.65479	no
MIMAT0000066	MI0000066	hsa-let-7e-5p	5p	UGAGGUAGGAGGUUGUAUAGU	-1	0	0		3.41658	3.97536	no
MIMAT0003311	MI0003656	hsa-miR-641	na	AAAGACAUAGGAUAGAGUCACCU	-1	0	0		5.64246	44.4892	no
MIMAT0019893	MI0017393	hsa-miR-371b-3p	3p	AAGUGCCCCCACAGUUUGAGUG	-1	0	0		5.05072	53.9451	no
MIMAT0000232_1	MI0000242	hsa-miR-199a-3p	3p	ACAGUAGUCUGCACAUUGGUA	-1	0	1	21U->A;	2.47533	1.48198	no
MIMAT0000232_1	MI0000242	hsa-miR-199a-3p	3p	ACAGUAGUCUGCACAUUGGUU	-1	0	0		78.4838	46.9882	no
MIMAT0000232_1	MI0000242	hsa-miR-199a-3p	3p	ACAUUAGUCUGCACAUUGGUU	-1	0	1	4G->U;	11.7165	7.01468	no
MIMAT0019892	MI0017393	hsa-miR-371b-5p	5p	ACUCAAAAGAUGGCGGCACUU	-1	0	0		30.9252	23.356	no
MIMAT0004501	MI0000085	hsa-miR-27a-5p	5p	AGGGCUUAGCUGCUUGUGAGC	-1	0	0		31.0242	11.3306	no
MIMAT0004501	MI0000085	hsa-miR-27a-5p	5p	AGGUCUUAGCUGCUUGUGAGC	-1	0	1	4G->U;	4.06744	1.4855	no
MIMAT0000078	MI0000079	hsa-miR-23a-3p	3p	AUCACAUUGCCAGGGAUUUC	-1	0	0		145.927	3.36542	no
MIMAT0004496	MI0000079	hsa-miR-23a-5p	5p	GGGGUUCCUGGGGAUGGGAUU	-1	0	0		13.3878	13.9868	no
MIMAT0004496	MI0000079	hsa-miR-23a-5p	5p	GGGUUUCCUGGGGAUGGGAUU	-1	0	1	4G->U;	1.09399	1.14294	no
MIMAT0000451	MI0000479	hsa-miR-150-5p	5p	UCUCCCAACCCUUGUACCAGU	-1	0	0		143.608	13.4643	no
MIMAT0000080	MI0000081	hsa-miR-24-3p	3p	UGGCUCAGUUCAGCAGGAACA	-1	0	0		106.266	10.4765	no
MIMAT0004496	MI0000079	hsa-miR-23a-5p	5p	UGGGUUCCUGGGGAUGGGAUU	-1	0	1	1G->U;	2.8026	2.928	no
MIMAT0000084	MI0000085	hsa-miR-27a-3p	3p	UUCACAGUGGCUAAGUUCCG	-1	0	0		2675.88	37.1173	no
MIMAT0000258	MI0000271	hsa-miR-181c-5p	5p	AACAUUCAACCUGUCGGUGAGU	0	0	0		444.404	36.3035	yes
MIMAT0002821	MI0003139	hsa-miR-181d-5p	5p	AACAUUCAUUGUUGUCGGUGGGA	0	0	1	23U->A;	7.09679	5.02985	no
MIMAT0002821	MI0003139	hsa-miR-181d-5p	5p	AACAUUCAUUGUUGUCGGUGGGU	0	0	0		38.1299	27.0246	yes
MIMAT0004602	MI0000469	hsa-miR-125a-3p	3p	ACAGGUGAGGUUCUUGGGAGCC	0	0	0		11.2073	58.1108	yes
MIMAT0004602	MI0000469	hsa-miR-125a-3p	3p	ACAUGUGAGGUUCUUGGGAGCC	0	0	1	4G->U;	1.66614	8.63907	no
MIMAT0004678	MI0000746	hsa-miR-99b-3p	3p	CAAGCUCGUGUCUGUGGGUCCG	0	0	0		3.14302	59.293	yes
MIMAT0000689	MI0000746	hsa-miR-99b-5p	5p	CACCCGUAGAACCGACCUUGCG	0	0	0		769.808	81.403	yes
MIMAT0019880	MI0017385	hsa-miR-4746-5p	5p	CCGGUCCCAGGAGAACCUGCAGA	0	0	0		5.72161	50.9544	yes
MIMAT0004485	MI0000066	hsa-let-7e-3p	3p	CUAUACGGCCUCCUAGCUUUCC	0	0	0		1.95531	75.3072	yes
MIMAT0003887	MI0003834	hsa-miR-769-3p	3p	CUGGGAUCUCCGGGGUCUUGGUU	0	0	0		3.10928	48.0373	yes
MIMAT0000443	MI0000469	hsa-miR-125a-5p	5p	UCCCUGAGACCCUUUAACCUGUGA	0	0	0		184.083	57.6021	yes
MIMAT0000443	MI0000469	hsa-miR-125a-5p	5p	UCCCUGAGACCCUUUAACCUGUGG	0	0	1	24A->G;	28.7866	9.00772	no
MIMAT0000443	MI0000469	hsa-miR-125a-5p	5p	UCCCUGAGACCCUUUAACCUGUGU	0	0	1	24A->U;	4.14084	1.29573	no
MIMAT0003886	MI0003834	hsa-miR-769-5p	5p	UGAGACCUCUGGGUUCUGAGCU	0	0	0		411.303	66.4085	yes
MIMAT0000066	MI0000066	hsa-let-7e-5p	5p	UGAGGUAGGAGGUUGUAUAGUU	0	0	0		62.1625	72.329	yes
MIMAT0003886	MI0003834	hsa-miR-769-5p	5p	UGAUACCUCUGGGUUCUGAGCU	0	0	1	4G->U;	51.5494	8.32309	no
MIMAT0000066	MI0000066	hsa-let-7e-5p	5p	UGAUGUAGGAGGUUGUAUAGUU	0	0	1	4G->U;	10.5292	12.2512	no
MIMAT0003886	MI0003834	hsa-miR-769-5p	5p	UUAGACCUCUGGGUUCUGAGCU	0	0	1	2G->U;	10.6737	1.72335	no
MIMAT0000066	MI0000066	hsa-let-7e-5p	5p	UUAGGUAGGAGGUUGUAUAGUU	0	0	1	2G->U;	1.94867	2.26737	no
MIMAT0000066	MI0000066	hsa-let-7e-5p	5p	UUAUGUAGGAGGUUGUAUAGUU	0	0	2	2G->U;4G->U;	1.12933	1.31403	no
MIMAT0003311	MI0003656	hsa-miR-641	na	AAAGACAUAGGAUAGAGUCACCUC	0	0	0		2.26739	17.8777	yes
MIMAT0019893	MI0017393	hsa-miR-371b-3p	3p	AAGUGCCCCCACAGUUUGAGUGC	0	0	0		2.53568	27.0828	yes
MIMAT0000232_1	MI0000242	hsa-miR-199a-3p	3p	ACAGUAGUCUGCACAUUGGUUA	0	0	0		15.0476	9.00897	yes
MIMAT0000232_1	MI0000242	hsa-miR-199a-3p	3p	ACAGUAGUCUGCACAUUGGUUU	0	0	1	22A->U;	2.55204	1.52791	no
MIMAT0000232_1	MI0000242	hsa-miR-199a-3p	3p	ACAUUAGUCUGCACAUUGGUUA	0	0	1	4G->U;	2.29438	1.37364	no
MIMAT0019892	MI0017393	hsa-miR-371b-5p	5p	ACUCAAAAGAUGGCGGCACUUU	0	0	0		56.1077	42.3749	yes
MIMAT0004501	MI0000085	hsa-miR-27a-5p	5p	AGGGCUUAGCUGCUUGUGAGCA	0	0	0		184.264	67.2963	yes
MIMAT0004501	MI0000085	hsa-miR-27a-5p	5p	AGGGCUUAGCUGCUUGUGAGCU	0	0	1	22A->U;	3.37559	1.23282	no
MIMAT0004501	MI0000085	hsa-miR-27a-5p	5p	AGGUCUUAGCUGCUUGUGAGCA	0	0	1	4G->U;	23.8207	8.69974	no
MIMAT0000078	MI0000079	hsa-miR-23a-3p	3p	AUCACAUUGCCAGGGAUUUCC	0	0	0		1692.67	39.037	yes
MIMAT0004501	MI0000085	hsa-miR-27a-5p	5p	AUGGCUUAGCUGCUUGUGAGCA	0	0	1	2G->U;	4.6045	1.68164	no
MIMAT0000231_1	MI0000242	hsa-miR-199a-5p	5p	CCCAGUGUUCAGACUACCUGUUC	0	0	0		2.58653	75.2754	yes
MIMAT0000751	MI0000803	hsa-miR-330-3p	3p	GCAAAGCACACGGCCUGCAGAGA	0	0	0		2.50574	8.14821	yes
MIMAT0004496	MI0000079	hsa-miR-23a-5p	5p	GGGGUUCCUGGGGAUGGGAUUU	0	0	0		47.8884	50.0309	yes
MIMAT0004496	MI0000079	hsa-miR-23a-5p	5p	GGGUUUCCUGGGGAUGGGAUUU	0	0	1	4G->U;	3.93091	4.10678	no
MIMAT0000451	MI0000479	hsa-miR-150-5p	5p	UCUCCCAACCCUUGUACCAGUG	0	0	0		375.101	35.1686	yes
MIMAT0004693	MI0000803	hsa-miR-330-5p	5p	UCUCUGGGCCUGUGUCUUAGGA	0	0	1	22C->A;	4.82154	11.787	no
MIMAT0004693	MI0000803	hsa-miR-330-5p	5p	UCUCUGGGCCUGUGUCUUAGGC	0	0	0		1.3195	3.22574	yes
MIMAT0004497	MI0000081	hsa-miR-24-2-5p	5p	UGCCUACUGAGCUGAAACACAG	0	0	0		5.15087	1.97244	yes
MIMAT0000080	MI0000081	hsa-miR-24-3p	3p	UGGCUCAGUUCAGCAGGAACAG	0	0	0		120.975	11.9267	yes
MIMAT0004496	MI0000079	hsa-miR-23a-5p	5p	UGGGUUCCUGGGGAUGGGAUUU	0	0	1	1G->U;	10.1794	10.6348	no
MIMAT0004496	MI0000079	hsa-miR-23a-5p	5p	UGGUUUCCUGGGGAUGGGAUUU	0	0	2	1G->U;4G->U;	2.04268	2.13407	no
MIMAT0000084	MI0000085	hsa-miR-27a-3p	3p	UUCACAGUGGCUAAGUUCCGC	0	0	0		2379.3	33.0034	yes
MIMAT0000084	MI0000085	hsa-miR-27a-3p	3p	UUCACAGUGGCUAAGUUCCGU	0	0	1	21C->U;	217.424	3.0159	no
MIMAT0000258	MI0000271	hsa-miR-181c-5p	5p	AACAUUCAACCUGUCGGUGAGUU	1	0	0		539.884	44.1033	no
MIMAT0002821	MI0003139	hsa-miR-181d-5p	5p	AACAUUCAUUGUUGUCGGUGGGUA	1	0	1	24U->A;	1.90545	1.35049	no
MIMAT0002821	MI0003139	hsa-miR-181d-5p	5p	AACAUUCAUUGUUGUCGGUGGGUU	1	0	0		57.93	41.0579	no
MIMAT0000689	MI0000746	hsa-miR-99b-5p	5p	CACCCGUAGAACCGACCUUGCGA	1	0	1	23G->A;	26.0394	2.75352	no
MIMAT0000689	MI0000746	hsa-miR-99b-5p	5p	CACCCGUAGAACCGACCUUGCGU	1	0	1	23G->U;	32.4383	3.43017	no
MIMAT0027497	MI0022643	hsa-miR-6798-3p	3p	CUACCCCCCAUCCCCCUGUAGU	1	0	1	22G->U;	1.82954	74.9823	no
MIMAT0027487	MI0022638	hsa-miR-6793-3p	3p	UCCCCAACCCCUGCCCGCAGU	1	0	1	21A->U;	2.32139	92.8113	no
MIMAT0027513	MI0022651	hsa-miR-6806-3p	3p	UGAAGCUCUGACAUUCCUGCAGU	1	0	1	23G->U;	1.08415	100	no
MIMAT0003886	MI0003834	hsa-miR-769-5p	5p	UGAGACCUCUGGGUUCUGAGCUA	1	0	1	23G->A;	8.26768	1.33489	no
MIMAT0003886	MI0003834	hsa-miR-769-5p	5p	UGAGACCUCUGGGUUCUGAGCUU	1	0	1	23G->U;	45.8577	7.40412	no
MIMAT0000066	MI0000066	hsa-let-7e-5p	5p	UGAGGUAGGAGGUUGUAUAGUUA	1	0	1	23G->A;	1.84136	2.14251	no
MIMAT0000066	MI0000066	hsa-let-7e-5p	5p	UGAGGUAGGAGGUUGUAUAGUUG	1	0	0		2.20514	2.56579	no
MIMAT0000252_1	MI0000265	hsa-miR-7-5p	5p	UGGAAGACUAGUGAUUUUGUUGUU	1	0	0		3.47707	80.0882	no
MIMAT0000232_1	MI0000242	hsa-miR-199a-3p	3p	ACAGUAGUCUGCACAUUGGUUAA	1	0	1	23G->A;	9.328	5.58467	no
MIMAT0000232_1	MI0000242	hsa-miR-199a-3p	3p	ACAGUAGUCUGCACAUUGGUUAU	1	0	1	23G->U;	4.64265	2.77955	no
MIMAT0019892	MI0017393	hsa-miR-371b-5p	5p	ACUCAAAAGAUGGCGGCACUUUC	1	0	0		1.89791	1.43338	no
MIMAT0000078	MI0000079	hsa-miR-23a-3p	3p	AUCACAUUGCCAGGGAUUUCCA	1	0	0		1364.27	31.4634	no
MIMAT0005580	MI0006316	hsa-miR-1227-3p	3p	CGUGCCACCCUUUUCCCCAGA	1	0	1	21C->A;	1.25708	69.4552	no
MIMAT0004496	MI0000079	hsa-miR-23a-5p	5p	GGGGUUCCUGGGGAUGGGAUUUU	1	0	1	23G->U;	4.15098	4.33669	no
MIMAT0027507	MI0022648	hsa-miR-6803-3p	3p	UCCCUCGCCUUCUCACCCUCAGU	1	0	0		2.48003	56.3906	no
MIMAT0000451	MI0000479	hsa-miR-150-5p	5p	UCUCCCAACCCUUGUACCAGUGA	1	0	1	23C->A;	298.755	28.0105	no
MIMAT0000451	MI0000479	hsa-miR-150-5p	5p	UCUCCCAACCCUUGUACCAGUGG	1	0	1	23C->G;	42.7981	4.01265	no
MIMAT0000451	MI0000479	hsa-miR-150-5p	5p	UCUCCCAACCCUUGUACCAGUGU	1	0	1	23C->U;	103.247	9.68015	no
MIMAT0004693	MI0000803	hsa-miR-330-5p	5p	UCUCUGGGCCUGUGUCUUAGGCA	1	0	1	23U->A;	1.03491	2.53	no
MIMAT0004693	MI0000803	hsa-miR-330-5p	5p	UCUCUGGGCCUGUGUCUUAGGCU	1	0	0		28.1612	68.8445	no
MIMAT0004497	MI0000081	hsa-miR-24-2-5p	5p	UGCCUACUGAGCUGAAACACAGU	1	0	0		30.9185	11.8397	no
MIMAT0000080	MI0000081	hsa-miR-24-3p	3p	UGGCUCAGUUCAGCAGGAACAGA	1	0	1	23G->A;	86.0311	8.4816	no
MIMAT0000080	MI0000081	hsa-miR-24-3p	3p	UGGCUCAGUUCAGCAGGAACAGU	1	0	1	23G->U;	302.149	29.7882	no
MIMAT0000084	MI0000085	hsa-miR-27a-3p	3p	UUCACAGUGGCUAAGUUCCGCA	1	0	1	22C->A;	84.3385	1.16986	no
MIMAT0000084	MI0000085	hsa-miR-27a-3p	3p	UUCACAGUGGCUAAGUUCCGCU	1	0	1	22C->U;	652.462	9.05033	no
MIMAT0000084	MI0000085	hsa-miR-27a-3p	3p	UUCACAGUGGCUAAGUUCCGUU	1	0	2	21C->U;22C->U;	196.462	2.72514	no
MIMAT0000080	MI0000081	hsa-miR-24-3p	3p	UUGCUCAGUUCAGCAGGAACAGU	1	0	2	2G->U;23G->U;	11.0271	1.08713	no
MIMAT0000258	MI0000271	hsa-miR-181c-5p	5p	AACAUUCAACCUGUCGGUGAGUUU	2	0	0		51.5824	4.21379	no
MIMAT0002821	MI0003139	hsa-miR-181d-5p	5p	AACAUUCAUUGUUGUCGGUGGGUUU	2	0	1	25G->U;	3.6807	2.6087	no
MIMAT0000078	MI0000079	hsa-miR-23a-3p	3p	AUCACAUUGCCAGGGAUUUCCAA	2	0	0		448.265	10.3381	no
MIMAT0000078	MI0000079	hsa-miR-23a-3p	3p	AUCACAUUGCCAGGGAUUUCCAU	2	0	1	23A->U;	59.4701	1.37152	no
MIMAT0004693	MI0000803	hsa-miR-330-5p	5p	UCUCUGGGCCUGUGUCUUAGGCUC	2	0	0		1.65494	4.04577	no
MIMAT0004693	MI0000803	hsa-miR-330-5p	5p	UCUCUGGGCCUGUGUCUUAGGCUU	2	0	1	24C->U;	1.97603	4.83072	no
MIMAT0000080	MI0000081	hsa-miR-24-3p	3p	UGGCUCAGUUCAGCAGGAACAGUU	2	0	2	23G->U;24G->U;	19.143	1.88726	no
MIMAT0000078	MI0000079	hsa-miR-23a-3p	3p	AUCACAUUGCCAGGGAUUUCCAAU	3	0	1	24C->U;	184.806	4.26207	no
MIMAT0000751	MI0000803	hsa-miR-330-3p	3p	CAAAGCACACGGCCUGCAGA	-2	1	0		1.6046	5.21788	no
MIMAT0000751	MI0000803	hsa-miR-330-3p	3p	CAAAGCACACGGCCUGCAGAG	-1	1	0		1.82812	5.94473	no
MIMAT0004559	MI0000271	hsa-miR-181c-3p	3p	ACCAUCGACCGUUGAGUGGAC	0	1	0		10.2904	7.80265	no
MIMAT0004602	MI0000469	hsa-miR-125a-3p	3p	CAGGUGAGGUUCUUGGGAGCC	0	1	0		3.41256	17.6944	no
MIMAT0003887	MI0003834	hsa-miR-769-3p	3p	UGGGAUCUCCGGGGUCUUGGUU	0	1	0		1.10548	17.0793	no
MIMAT0000751	MI0000803	hsa-miR-330-3p	3p	CAAAGCACACGGCCUGCAGAGA	0	1	0		4.81508	15.6578	no
MIMAT0004559	MI0000271	hsa-miR-181c-3p	3p	ACCAUCGACCGUUGAGUGGACA	1	1	1	22C->A;	8.01307	6.07586	no
MIMAT0004559	MI0000271	hsa-miR-181c-3p	3p	ACCAUCGACCGUUGAGUGGACC	1	1	0		73.907	56.0395	no
MIMAT0004559	MI0000271	hsa-miR-181c-3p	3p	ACCAUCGACCGUUGAGUGGACU	1	1	1	22C->U;	29.7554	22.5619	no
MIMAT0000751	MI0000803	hsa-miR-330-3p	3p	CAAAGCACACGGCCUGCAGAGAG	1	1	0		2.78012	9.04044	no
MIMAT0004559	MI0000271	hsa-miR-181c-3p	3p	ACCAUCGACCGUUGAGUGGACCU	2	1	1	23C->U;	3.95757	3.00081	no
MIMAT0000751	MI0000803	hsa-miR-330-3p	3p	CAAAGCACACGGCCUGCAGAGAGA	2	1	1	24G->A;	1.71076	5.5631	no
MIMAT0000751	MI0000803	hsa-miR-330-3p	3p	CAAAGCACACGGCCUGCAGAGAGG	2	1	0		1.38104	4.49091	no
MIMAT0000751	MI0000803	hsa-miR-330-3p	3p	CAAAGCACACGGCCUGCAGAGAGU	2	1	1	24G->U;	5.5655	18.098	no
MIMAT0000751	MI0000803	hsa-miR-330-3p	3p	CAAAGCACACGGCCUGCAGAGAGGU	3	1	1	25C->U;	1.64062	5.33501	no
MIMAT0030019	MI0025240	hsa-miR-7704	na	CCACGGGGUCGGCGGCGACG	-2	-3	2	2G->C;3G->A;	1.59626	1.61641	no
MIMAT0030019	MI0025240	hsa-miR-7704	na	CACGGGGUCGGCGGCGAC	-3	-2	2	1G->C;2G->A;	1.54784	1.56738	no
MIMAT0030019	MI0025240	hsa-miR-7704	na	CACGGGGUCGGCGGCGACG	-2	-2	2	1G->C;2G->A;	25.0315	25.3476	no
MIMAT0030019	MI0025240	hsa-miR-7704	na	CACGGGGUCGGCGGCGACGU	-1	-2	2	1G->C;2G->A;	16.3043	16.5102	no
MIMAT0030019	MI0025240	hsa-miR-7704	na	ACGGGGUCGGCGGCGACG	-2	-1	1	1G->A;	13.4663	13.6364	no
MIMAT0030019	MI0025240	hsa-miR-7704	na	ACGUGGUCGGCGGCGACG	-2	-1	2	1G->A;4G->U;	1.28734	1.30359	no
MIMAT0030019	MI0025240	hsa-miR-7704	na	ACGGGGUCGGCGGCGACGU	-1	-1	1	1G->A;	4.83395	4.89498	no
MIMAT0030019	MI0025240	hsa-miR-7704	na	ACGGGGUCGGCGGCGACGUC	0	-1	2	1G->A;20G->C;	14.835	15.0223	no
MIMAT0005797	MI0003815	hsa-miR-1301-3p	3p	UUGCAGCUGCCUGGGAGUGA	-4	0	0		1.17192	1.19554	no
MIMAT0005797	MI0003815	hsa-miR-1301-3p	3p	UUGCAGCUGCCUGGGAGUGAC	-3	0	0		3.49187	3.56224	no
MIMAT0004500	MI0000084	hsa-miR-26b-3p	3p	CCUGUUCUCCAUUACUUGGC	-2	0	0		1.59336	1.46406	no
MIMAT0026477	MI0000447	hsa-miR-128-1-5p	5p	CGGGGCCGUAGCACUGUCUGA	-2	0	0		5.44878	40.1313	no
MIMAT0000424	MI0000447	hsa-miR-128-3p	3p	UCACAGUGAACCGGUCUCU	-2	0	0		12.7846	2.8789	no
MIMAT0005797	MI0003815	hsa-miR-1301-3p	3p	UUGCAGCUGCCUGGGAGUGACU	-2	0	0		11.6357	11.8702	no
MIMAT0004500	MI0000084	hsa-miR-26b-3p	3p	CCUGUUCUCCAUUACUUGGCU	-1	0	0		23.8977	21.9583	no
MIMAT0004500	MI0000084	hsa-miR-26b-3p	3p	CCUUUUCUCCAUUACUUGGCU	-1	0	1	4G->U;	3.58049	3.28993	no
MIMAT0030019	MI0025240	hsa-miR-7704	na	CGGGGUCGGCGGCGACGU	-1	0	0		3.59594	3.64134	no
MIMAT0000254	MI0000267	hsa-miR-10b-5p	5p	UACCCUGUAGAACCGAAUUUGU	-1	0	0		6.6397	75.6951	no
MIMAT0000424	MI0000447	hsa-miR-128-3p	3p	UCACAGUGAACCGGUCUCUU	-1	0	0		34.5814	7.78723	no
MIMAT0000083	MI0000084	hsa-miR-26b-5p	5p	UUCAAGUAAUUCAGGAUAGG	-1	0	0		178.269	1.32759	no
MIMAT0016895	MI0015873	hsa-miR-2355-5p	5p	AUCCCCAGAUACAAUGGACA	-1	0	0		2.57248	8.65183	no
MIMAT0019952	MI0017432	hsa-miR-2467-5p	5p	UGAGGCUCUGUUAGCCUUGGCU	-1	0	0		28.503	67.8322	no
MIMAT0019952	MI0017432	hsa-miR-2467-5p	5p	UGAUGCUCUGUUAGCCUUGGCU	-1	0	1	4G->U;	3.64942	8.68498	no
MIMAT0005797	MI0003815	hsa-miR-1301-3p	3p	UUGCAGCUGCCUGGGAGUGACUU	-1	0	0		10.9362	11.1566	no
MIMAT0014990	MI0014144	hsa-miR-3127-5p	5p	AUCAGGGCUUGUGGAAUGGGAAG	0	0	0		1.27391	40.0817	yes
MIMAT0004500	MI0000084	hsa-miR-26b-3p	3p	CCUGUUCUCCAUUACUUGGCUC	0	0	0		48.1441	44.2371	yes
MIMAT0004500	MI0000084	hsa-miR-26b-3p	3p	CCUUUUCUCCAUUACUUGGCUC	0	0	1	4G->U;	7.53012	6.91904	no
MIMAT0026477	MI0000447	hsa-miR-128-1-5p	5p	CGGGGCCGUAGCACUGUCUGAGA	0	0	0		5.71539	42.095	yes
MIMAT0030019	MI0025240	hsa-miR-7704	na	CGGGGUCGGCGGCGACGUC	0	0	1	19G->C;	11.2286	11.3703	no
MIMAT0030019	MI0025240	hsa-miR-7704	na	CGGUGUCGGCGGCGACGUC	0	0	2	4G->U;19G->C;	1.28376	1.29997	no
MIMAT0000424	MI0000447	hsa-miR-128-3p	3p	UCACAGUGAACCGGUCUCUUA	0	0	1	21U->A;	4.53002	1.02009	no
MIMAT0000424	MI0000447	hsa-miR-128-3p	3p	UCACAGUGAACCGGUCUCUUU	0	0	0		173.374	39.0412	yes
MIMAT0019931	MI0017418	hsa-miR-4775	na	UUAAUUUUUUGUUUCGGUCACU	0	0	0		2.35979	100	yes
MIMAT0000083	MI0000084	hsa-miR-26b-5p	5p	UUCAAGUAAUUCAGGAUAGGU	0	0	0		735.92	5.4805	yes
MIMAT0016895	MI0015873	hsa-miR-2355-5p	5p	AUCCCCAGAUACAAUGGACAA	0	0	0		6.91974	23.2727	yes
MIMAT0017950	MI0015873	hsa-miR-2355-3p	3p	AUUGUCCUUGCUGUUUGGAGAU	0	0	0		1.31534	62.1915	yes
MIMAT0019952	MI0017432	hsa-miR-2467-5p	5p	UGAGGCUCUGUUAGCCUUGGCUU	0	0	1	23C->U;	1.17601	2.79871	no
MIMAT0005797	MI0003815	hsa-miR-1301-3p	3p	UUGCAGCUGCCUGGGAGUGACUUA	0	0	1	24C->A;	1.47581	1.50555	no
MIMAT0005797	MI0003815	hsa-miR-1301-3p	3p	UUGCAGCUGCCUGGGAGUGACUUC	0	0	0		18.0337	18.3972	yes
MIMAT0005797	MI0003815	hsa-miR-1301-3p	3p	UUGCAGCUGCCUGGGAGUGACUUU	0	0	1	24C->U;	4.31585	4.40283	no
MIMAT0004500	MI0000084	hsa-miR-26b-3p	3p	CCUGUUCUCCAUUACUUGGCUCA	1	0	1	23G->A;	6.73171	6.18542	no
MIMAT0004500	MI0000084	hsa-miR-26b-3p	3p	CCUGUUCUCCAUUACUUGGCUCU	1	0	1	23G->U;	10.1374	9.31472	no
MIMAT0004500	MI0000084	hsa-miR-26b-3p	3p	CCUUUUCUCCAUUACUUGGCUCU	1	0	2	4G->U;23G->U;	1.54224	1.41708	no
MIMAT0000424	MI0000447	hsa-miR-128-3p	3p	UCACAGUGAACCGGUCUCUUAA	1	0	2	21U->A;22U->A;	5.77131	1.29961	no
MIMAT0000424	MI0000447	hsa-miR-128-3p	3p	UCACAGUGAACCGGUCUCUUUA	1	0	1	22U->A;	57.6339	12.9783	no
MIMAT0000424	MI0000447	hsa-miR-128-3p	3p	UCACAGUGAACCGGUCUCUUUG	1	0	1	22U->G;	5.62588	1.26687	no
MIMAT0000424	MI0000447	hsa-miR-128-3p	3p	UCACAGUGAACCGGUCUCUUUU	1	0	0		58.5938	13.1945	no
MIMAT0027521	MI0022655	hsa-miR-6810-3p	3p	UCCCCUGCUCCCUUGUUCCCCAGU	1	0	0		1.28205	71.0179	no
MIMAT0000083	MI0000084	hsa-miR-26b-5p	5p	UUCAAGUAAUUCAGGAUAGGUU	1	0	0		10017.9	74.6045	no
MIMAT0016895	MI0015873	hsa-miR-2355-5p	5p	AUCCCCAGAUACAAUGGACAAA	1	0	1	22U->A;	2.06609	6.94872	no
MIMAT0016895	MI0015873	hsa-miR-2355-5p	5p	AUCCCCAGAUACAAUGGACAAU	1	0	0		8.22272	27.6549	no
MIMAT0030413	MI0025511	hsa-miR-4433b-5p	5p	AUGUCCCACCCCCACUCCUGUU	1	0	0		1.91721	49.8162	no
MIMAT0025483	MI0022225	hsa-miR-6513-3p	3p	UCAAGUGUCAUCUGUCCCUAGA	1	0	1	22G->A;	2.52304	80.3059	no
MIMAT0019952	MI0017432	hsa-miR-2467-5p	5p	UGAGGCUCUGUUAGCCUUGGCUCU	1	0	0		5.03198	11.9752	no
MIMAT0005797	MI0003815	hsa-miR-1301-3p	3p	UUGCAGCUGCCUGGGAGUGACUUAU	1	0	2	24C->A;25A->U;	1.4731	1.50279	no
MIMAT0005797	MI0003815	hsa-miR-1301-3p	3p	UUGCAGCUGCCUGGGAGUGACUUCA	1	0	0		2.68912	2.74332	no
MIMAT0005797	MI0003815	hsa-miR-1301-3p	3p	UUGCAGCUGCCUGGGAGUGACUUCU	1	0	1	25A->U;	23.6211	24.0972	no
MIMAT0005797	MI0003815	hsa-miR-1301-3p	3p	UUGCAGCUGCCUGGGAGUGACUUUU	1	0	2	24C->U;25A->U;	1.31109	1.33751	no
MIMAT0000424	MI0000447	hsa-miR-128-3p	3p	UCACAGUGAACCGGUCUCUUUAA	2	0	2	22U->A;23U->A;	21.304	4.79735	no
MIMAT0000424	MI0000447	hsa-miR-128-3p	3p	UCACAGUGAACCGGUCUCUUUAG	2	0	2	22U->A;23U->G;	4.8925	1.10172	no
MIMAT0000424	MI0000447	hsa-miR-128-3p	3p	UCACAGUGAACCGGUCUCUUUAU	2	0	1	22U->A;	25.8539	5.82192	no
MIMAT0000424	MI0000447	hsa-miR-128-3p	3p	UCACAGUGAACCGGUCUCUUUUA	2	0	1	23U->A;	5.6976	1.28302	no
MIMAT0000083	MI0000084	hsa-miR-26b-5p	5p	UUCAAGUAAUUCAGGAUAGGUUA	2	0	1	23G->A;	897.511	6.68389	no
MIMAT0000083	MI0000084	hsa-miR-26b-5p	5p	UUCAAGUAAUUCAGGAUAGGUUU	2	0	1	23G->U;	630.992	4.69909	no
MIMAT0016895	MI0015873	hsa-miR-2355-5p	5p	AUCCCCAGAUACAAUGGACAAUA	2	0	0		7.96525	26.789	no
MIMAT0005797	MI0003815	hsa-miR-1301-3p	3p	UUGCAGCUGCCUGGGAGUGACUUCAU	2	0	1	26C->U;	1.2033	1.22755	no
MIMAT0030019	MI0025240	hsa-miR-7704	na	GGGGUCGGCGGCGACGUC	0	1	1	18G->C;	1.65927	1.68022	no
MIMAT0005797	MI0003815	hsa-miR-1301-3p	3p	UGCAGCUGCCUGGGAGUGACUUC	0	1	0		1.20084	1.22504	no
MIMAT0005797	MI0003815	hsa-miR-1301-3p	3p	UGCAGCUGCCUGGGAGUGACUUCU	1	1	1	24A->U;	1.91899	1.95767	no
MIMAT0005797	MI0003815	hsa-miR-1301-3p	3p	CAGCUGCCUGGGAGUGACUUCA	1	3	0		1.78597	1.82196	no
MIMAT0005797	MI0003815	hsa-miR-1301-3p	3p	CAGCUGCCUGGGAGUGACUUCAU	2	3	1	23C->U;	4.51516	4.60616	no
MIMAT0000101	MI0000108	hsa-miR-103a-3p	3p	AGCAGCAUUGUACAGGGCUAU	-2	0	0		212.582	2.23686	no
MIMAT0000101	MI0000108	hsa-miR-103a-3p	3p	AGCAGCAUUGUACAGGGCUAUG	-1	0	0		918.79	9.66783	no
MIMAT0004984	MI0005763	hsa-miR-941	na	CACCCGGCUGUGUGCACAUGUG	-1	0	0		13.2334	1.55457	no
MIMAT0004984_1	MI0005764	hsa-miR-941	na	CACCCGGCUGUGUGCACAUGUG	-1	0	0		13.2334	1.55457	no
MIMAT0004984_2	MI0005765	hsa-miR-941	na	CACCCGGCUGUGUGCACAUGUG	-1	0	0		13.2334	1.55457	no
MIMAT0004984_3	MI0005766	hsa-miR-941	na	CACCCGGCUGUGUGCACAUGUG	-1	0	0		13.2334	1.55457	no
MIMAT0000101	MI0000108	hsa-miR-103a-3p	3p	AGCAGCAUUGUACAGGGCUAUGA	0	0	0		5470.12	57.5584	yes
MIMAT0000101	MI0000108	hsa-miR-103a-3p	3p	AGCAGCAUUGUACAGGGCUAUGU	0	0	1	23A->U;	1098.36	11.5574	no
MIMAT0009196	MI0000108	hsa-miR-103a-2-5p	5p	AGCUUCUUUACAGUGCUGCCUUG	0	0	0		3.10297	41.4076	yes
MIMAT0000101	MI0000108	hsa-miR-103a-3p	3p	AUCAGCAUUGUACAGGGCUAUGA	0	0	1	2G->U;	221.14	2.32692	no
MIMAT0004984	MI0005763	hsa-miR-941	na	CACCCGGCUGUGUGCACAUGUGA	0	0	1	23C->A;	10.259	1.20515	no
MIMAT0004984_1	MI0005764	hsa-miR-941	na	CACCCGGCUGUGUGCACAUGUGA	0	0	1	23C->A;	10.259	1.20515	no
MIMAT0004984_2	MI0005765	hsa-miR-941	na	CACCCGGCUGUGUGCACAUGUGA	0	0	1	23C->A;	10.259	1.20515	no
MIMAT0004984_3	MI0005766	hsa-miR-941	na	CACCCGGCUGUGUGCACAUGUGA	0	0	1	23C->A;	10.259	1.20515	no
MIMAT0004984	MI0005763	hsa-miR-941	na	CACCCGGCUGUGUGCACAUGUGC	0	0	0		709.067	83.2962	yes
MIMAT0004984_1	MI0005764	hsa-miR-941	na	CACCCGGCUGUGUGCACAUGUGC	0	0	0		709.067	83.2962	yes
MIMAT0004984_2	MI0005765	hsa-miR-941	na	CACCCGGCUGUGUGCACAUGUGC	0	0	0		709.067	83.2962	yes
MIMAT0004984_3	MI0005766	hsa-miR-941	na	CACCCGGCUGUGUGCACAUGUGC	0	0	0		709.066	83.2961	yes
MIMAT0004984	MI0005763	hsa-miR-941	na	CACCCGGCUGUGUGCACAUGUGU	0	0	1	23C->U;	17.7699	2.08748	no
MIMAT0004984_1	MI0005764	hsa-miR-941	na	CACCCGGCUGUGUGCACAUGUGU	0	0	1	23C->U;	17.7699	2.08748	no
MIMAT0004984_2	MI0005765	hsa-miR-941	na	CACCCGGCUGUGUGCACAUGUGU	0	0	1	23C->U;	17.7699	2.08748	no
MIMAT0004984_3	MI0005766	hsa-miR-941	na	CACCCGGCUGUGUGCACAUGUGU	0	0	1	23C->U;	17.7699	2.08748	no
MIMAT0005919	MI0016746	hsa-miR-548o-3p	3p	CCAAAACUGCAGUUACUUUUGC	0	0	0		14.1271	93.7164	yes
MIMAT0027526	MI0022658	hsa-miR-6813-5p	5p	CAGGGGCUGGGGUUUCAGGUUCU	0	0	0		1.03259	59.6009	yes
MIMAT0000101	MI0000108	hsa-miR-103a-3p	3p	AGCAGCAUUGUACAGGGCUAUGAA	1	0	0		203.192	2.13805	no
MIMAT0000101	MI0000108	hsa-miR-103a-3p	3p	AGCAGCAUUGUACAGGGCUAUGAU	1	0	1	24A->U;	267.129	2.81082	no
MIMAT0000101	MI0000108	hsa-miR-103a-3p	3p	AGCAGCAUUGUACAGGGCUAUGUU	1	0	2	23A->U;24A->U;	170.959	1.79889	no
MIMAT0009196	MI0000108	hsa-miR-103a-2-5p	5p	AGCUUCUUUACAGUGCUGCCUUGU	1	0	0		3.42679	45.7288	no
MIMAT0004984	MI0005763	hsa-miR-941	na	CACCCGGCUGUGUGCACAUGUGCU	1	0	1	24C->U;	53.5993	6.29646	no
MIMAT0004984_1	MI0005764	hsa-miR-941	na	CACCCGGCUGUGUGCACAUGUGCU	1	0	1	24C->U;	53.5993	6.29646	no
MIMAT0004984_2	MI0005765	hsa-miR-941	na	CACCCGGCUGUGUGCACAUGUGCU	1	0	1	24C->U;	53.5993	6.29646	no
MIMAT0004984_3	MI0005766	hsa-miR-941	na	CACCCGGCUGUGUGCACAUGUGCU	1	0	1	24C->U;	53.5993	6.29647	no
MIMAT0000427_1	MI0000451	hsa-miR-133a-3p	3p	UUUGGUCCCCUUCAACCAGCUGU	1	0	0		1.49756	58.3839	no
MIMAT0016888	MI0015866	hsa-miR-4326	na	UGUUCCUCUGUCUCCCAGACUC	2	0	0		1.18672	11.6931	no
MIMAT0016888	MI0015866	hsa-miR-4326	na	UGUUCCUCUGUCUCCCAGACUCU	3	0	0		2.06908	20.3873	no
MIMAT0016888	MI0015866	hsa-miR-4326	na	UGUUCCUCUGUCUCCCAGACUCUG	4	0	0		3.02553	29.8115	no
MIMAT0016888	MI0015866	hsa-miR-4326	na	UGUUCCUCUGUCUCCCAGACUCUGA	5	0	1	25G->A;	2.20621	21.7385	no
MIMAT0016888	MI0015866	hsa-miR-4326	na	UGUUCCUCUGUCUCCCAGACUCUGU	5	0	1	25G->U;	1.06311	10.4751	no
MIMAT0000097	MI0000101	hsa-miR-99a-5p	5p	AACCCGUAGAUCCGAUCUUG	-2	0	0		3.04441	9.80923	no
MIMAT0000423_1	MI0000470	hsa-miR-125b-5p	5p	UCCCUGAGACCCUAACUUGU	-2	0	0		1.71561	8.40118	no
MIMAT0000097	MI0000101	hsa-miR-99a-5p	5p	AACCCGUAGAUCCGAUCUUGU	-1	0	0		15.6791	50.5189	no
MIMAT0000423_1	MI0000470	hsa-miR-125b-5p	5p	UCCCUGAGACCCUAACUUGUG	-1	0	0		1.21417	5.94565	no
MIMAT0000064	MI0000064	hsa-let-7c-5p	5p	UGAGGUAGUAGGUUGUAUGGU	-1	0	0		5.31456	10.5055	no
MIMAT0000646	MI0000681	hsa-miR-155-5p	5p	UUAAUGCUAAUCGUGAUAGGGG	-1	0	0		95.3089	1.19434	no
MIMAT0000097	MI0000101	hsa-miR-99a-5p	5p	AACCCGUAGAUCCGAUCUUGUG	0	0	0		6.65277	21.4356	yes
MIMAT0004658	MI0000681	hsa-miR-155-3p	3p	CUCCUACAUAUUAGCAUUAACA	0	0	0		4.68447	97.1418	yes
MIMAT0000423_1	MI0000470	hsa-miR-125b-5p	5p	UCCCUGAGACCCUAACUUGUGA	0	0	0		6.18842	30.3041	yes
MIMAT0000064	MI0000064	hsa-let-7c-5p	5p	UGAGGUAGUAGGUUGUAUGGUU	0	0	0		27.8697	55.0909	yes
MIMAT0000064	MI0000064	hsa-let-7c-5p	5p	UGAUGUAGUAGGUUGUAUGGUU	0	0	1	4G->U;	4.27635	8.45319	no
MIMAT0000646	MI0000681	hsa-miR-155-5p	5p	UUAAUGCUAAUCGUGAUAGGGGU	0	0	0		846.169	10.6036	yes
MIMAT0000097	MI0000101	hsa-miR-99a-5p	5p	AACCCGUAGAUCCGAUCUUGUGA	1	0	1	23G->A;	2.41689	7.78733	no
MIMAT0000097	MI0000101	hsa-miR-99a-5p	5p	AACCCGUAGAUCCGAUCUUGUGG	1	0	0		1.34368	4.32939	no
MIMAT0025458	MI0022213	hsa-miR-6501-5p	5p	AGUUGCCAGGGCUGCCUUUGGUG	1	0	0		2.66427	54.3397	no
MIMAT0000423_1	MI0000470	hsa-miR-125b-5p	5p	UCCCUGAGACCCUAACUUGUGAA	1	0	1	23G->A;	9.081	44.4687	no
MIMAT0000064	MI0000064	hsa-let-7c-5p	5p	UGAGGUAGUAGGUUGUAUGGUUA	1	0	1	23U->A;	2.12239	4.1954	no
MIMAT0000064	MI0000064	hsa-let-7c-5p	5p	UGAGGUAGUAGGUUGUAUGGUUU	1	0	0		3.84916	7.60876	no
MIMAT0000646	MI0000681	hsa-miR-155-5p	5p	UUAAUGCUAAUCGUGAUAGGGGUU	1	0	0		5226.82	65.4987	no
MIMAT0025458	MI0022213	hsa-miR-6501-5p	5p	AGUUGCCAGGGCUGCCUUUGGUGA	2	0	0		1.04693	21.3529	no
MIMAT0000423_1	MI0000470	hsa-miR-125b-5p	5p	UCCCUGAGACCCUAACUUGUGAAA	2	0	2	23G->A;24G->A;	1.12363	5.50232	no
MIMAT0000646	MI0000681	hsa-miR-155-5p	5p	UUAAUGCUAAUCGUGAUAGGGGUUA	2	0	1	25U->A;	202.659	2.53958	no
MIMAT0000646	MI0000681	hsa-miR-155-5p	5p	UUAAUGCUAAUCGUGAUAGGGGUUU	2	0	0		690.239	8.64957	no
MIMAT0000064	MI0000064	hsa-let-7c-5p	5p	UGAGGUAGUAGGUUGUGUGGUUAAG	3	0	2	17A->G;23U->A;	2.01377	3.98069	no
MIMAT0004611	MI0000482	hsa-miR-185-3p	3p	CAGGGGCUGGCUUUCCUCUGGA	-1	-1	1	22U->A;	1.08691	3.20824	no
MIMAT0004611	MI0000482	hsa-miR-185-3p	3p	CAGGGGCUGGCUUUCCUCUGGU	-1	-1	0		8.51731	25.1405	no
MIMAT0004611	MI0000482	hsa-miR-185-3p	3p	CAGUGGCUGGCUUUCCUCUGGU	-1	-1	1	4G->U;	1.08772	3.21063	no
MIMAT0018183	MI0016413	hsa-miR-3909	na	UUGUCCUCUAGGGCCUGCAGUCU	0	-1	0		1.64455	2.0987	no
MIMAT0005875	MI0006345	hsa-miR-548j-5p	5p	CAAAAGUAAUUGCGGUCUUUGGU	0	-1	0		2.02257	27.906	no
MIMAT0004506	MI0000091	hsa-miR-33a-3p	3p	CAAUGUUUCCACAGUGCAU	-3	0	0		1.36361	13.4673	no
MIMAT0005901	MI0006384	hsa-miR-1249	na	ACGCCCUUCCCCCCCUUCU	-3	0	0		16.6472	8.26436	no
MIMAT0004680	MI0000748	hsa-miR-130b-5p	5p	ACUCUUUCCCUGUUGCACU	-2	0	0		4.65521	3.84132	no
MIMAT0004611	MI0000482	hsa-miR-185-3p	3p	AGGGGCUGGCUUUCCUCUGG	-2	0	0		1.57309	4.64329	no
MIMAT0004506	MI0000091	hsa-miR-33a-3p	3p	CAAUGUUUCCACAGUGCAUC	-2	0	0		2.51473	24.8359	no
MIMAT0000691	MI0000748	hsa-miR-130b-3p	3p	CAGUGCAAUGAUGAAAGGGC	-2	0	0		23.7425	2.46699	no
MIMAT0000063	MI0000063	hsa-let-7b-5p	5p	UGAGGUAGUAGGUUGUGUGG	-2	0	0		83.1664	1.79988	no
MIMAT0000455	MI0000482	hsa-miR-185-5p	5p	UGGAGAGAAAGGCAGUUCCU	-2	0	0		5.29928	2.734	no
MIMAT0005901	MI0006384	hsa-miR-1249	na	ACGCCCUUCCCCCCCUUCUU	-2	0	0		29.7403	14.7643	no
MIMAT0004680	MI0000748	hsa-miR-130b-5p	5p	ACUCUUUCCCUGUUGCACUA	-1	0	0		5.2407	4.32444	no
MIMAT0004611	MI0000482	hsa-miR-185-3p	3p	AGGGGCUGGCUUUCCUCUGGU	-1	0	0		10.6857	31.541	no
MIMAT0004611	MI0000482	hsa-miR-185-3p	3p	AGGUGCUGGCUUUCCUCUGGU	-1	0	1	4G->U;	1.19949	3.54052	no
MIMAT0004506	MI0000091	hsa-miR-33a-3p	3p	CAAUGUUUCCACAGUGCAUCA	-1	0	0		3.58201	35.3766	no
MIMAT0004958	MI0005568	hsa-miR-301b	na	CAGUGCAAUGAUAUUGUCAAAG	-1	0	0		6.59804	2.21192	no
MIMAT0000691	MI0000748	hsa-miR-130b-3p	3p	CAGUGCAAUGAUGAAAGGGCA	-1	0	0		75.3066	7.82482	no
MIMAT0022726	MI0006443	hsa-miR-1306-5p	5p	CCACCUCCCCUGCAAACGUCC	-1	0	0		4.65589	38.5687	no
MIMAT0004482	MI0000063	hsa-let-7b-3p	3p	CUAUACAACCUACUGCCUUCC	-1	0	0		4.07652	11.8018	no
MIMAT0000091	MI0000091	hsa-miR-33a-5p	5p	GUGCAUUGUAGUUGCAUUGC	-1	0	0		2.59692	22.9162	no
MIMAT0000062_1	MI0000062	hsa-let-7a-5p	5p	UGAGGUAGUAGGUUGUAUAGU	-1	0	0		557.243	6.20727	no
MIMAT0000063	MI0000063	hsa-let-7b-5p	5p	UGAGGUAGUAGGUUGUGUGGU	-1	0	0		331.672	7.17801	no
MIMAT0000455	MI0000482	hsa-miR-185-5p	5p	UGGAGAGAAAGGCAGUUCCUG	-1	0	0		16.4096	8.46602	no
MIMAT0018183	MI0016413	hsa-miR-3909	na	UGUCCUCUAGGGCCUGCAGUC	-1	0	0		2.52093	3.21711	no
MIMAT0005901	MI0006384	hsa-miR-1249	na	ACGCCCUUCCCCCCCUUCUUA	-1	0	1	21C->A;	4.63995	2.30346	no
MIMAT0005901	MI0006384	hsa-miR-1249	na	ACGCCCUUCCCCCCCUUCUUC	-1	0	0		27.8891	13.8453	no
MIMAT0005901	MI0006384	hsa-miR-1249	na	ACGCCCUUCCCCCCCUUCUUU	-1	0	1	21C->U;	2.35694	1.17008	no
MIMAT0004680	MI0000748	hsa-miR-130b-5p	5p	ACUCUUUCCCUGUUGCACUAC	0	0	0		9.22194	7.60963	yes
MIMAT0004611	MI0000482	hsa-miR-185-3p	3p	AGGGGCUGGCUUUCCUCUGGUA	0	0	1	22C->A;	2.39106	7.05768	no
MIMAT0004611	MI0000482	hsa-miR-185-3p	3p	AGGGGCUGGCUUUCCUCUGGUU	0	0	1	22C->U;	2.42229	7.14986	no
MIMAT0004506	MI0000091	hsa-miR-33a-3p	3p	CAAUGUUUCCACAGUGCAUCAU	0	0	1	22C->U;	2.25624	22.2831	no
MIMAT0004958	MI0005568	hsa-miR-301b	na	CAGGGCAAUGAUAUUGUCAAAGC	0	0	1	4U->G;	7.47162	2.50478	no
MIMAT0004958	MI0005568	hsa-miR-301b	na	CAGUGCAAUGAUAUUGUCAAAGC	0	0	0		271.954	91.1695	yes
MIMAT0000691	MI0000748	hsa-miR-130b-3p	3p	CAGUGCAAUGAUGAAAGGGCAA	0	0	1	22U->A;	15.3824	1.59833	no
MIMAT0000691	MI0000748	hsa-miR-130b-3p	3p	CAGUGCAAUGAUGAAAGGGCAU	0	0	0		185.994	19.3259	yes
MIMAT0022726	MI0006443	hsa-miR-1306-5p	5p	CCACCUCCCCUGCAAACGUCCA	0	0	0		5.20474	43.1152	yes
MIMAT0004482	MI0000063	hsa-let-7b-3p	3p	CUAUACAACCUACUGCCUUCCU	0	0	1	22C->U;	25.7361	74.5077	no
MIMAT0000091	MI0000091	hsa-miR-33a-5p	5p	GUGCAUUGUAGUUGCAUUGCA	0	0	0		5.22153	46.0767	yes
MIMAT0000062_1	MI0000062	hsa-let-7a-5p	5p	UGAGGUAGUAGGUUGUAUAGUU	0	0	0		6139.21	68.3863	yes
MIMAT0000063	MI0000063	hsa-let-7b-5p	5p	UGAGGUAGUAGGUUGUGUGGUU	0	0	0		1997.68	43.2335	yes
MIMAT0000062_1	MI0000062	hsa-let-7a-5p	5p	UGAUGUAGUAGGUUGUAUAGUU	0	0	1	4G->U;	881.442	9.81862	no
MIMAT0000063	MI0000063	hsa-let-7b-5p	5p	UGAUGUAGUAGGUUGUGUGGUU	0	0	1	4G->U;	271.985	5.88628	no
MIMAT0000455	MI0000482	hsa-miR-185-5p	5p	UGGAGAGAAAGGCAGUUCCUGA	0	0	0		117.538	60.6404	yes
MIMAT0000455	MI0000482	hsa-miR-185-5p	5p	UGGAGAGAAAGGCAGUUCCUGU	0	0	1	22A->U;	3.14369	1.62189	no
MIMAT0018183	MI0016413	hsa-miR-3909	na	UGUCCUCUAGGGCCUGCAGUCU	0	0	0		64.239	81.9792	yes
MIMAT0000062_1	MI0000062	hsa-let-7a-5p	5p	UUAGGUAGUAGGUUGUAUAGUU	0	0	1	2G->U;	155.617	1.73346	no
MIMAT0000063	MI0000063	hsa-let-7b-5p	5p	UUAGGUAGUAGGUUGUGUGGUU	0	0	1	2G->U;	49.594	1.07331	no
MIMAT0000062_1	MI0000062	hsa-let-7a-5p	5p	UUAUGUAGUAGGUUGUAUAGUU	0	0	2	2G->U;4G->U;	92.5655	1.03111	no
MIMAT0000455	MI0000482	hsa-miR-185-5p	5p	UUGAGAGAAAGGCAGUUCCUGA	0	0	1	2G->U;	4.62329	2.38525	no
MIMAT0000091	MI0000091	hsa-miR-33a-5p	5p	UUGCAUUGUAGUUGCAUUGCA	0	0	1	1G->U;	1.36277	12.0256	no
MIMAT0027536	MI0022663	hsa-miR-6818-5p	5p	UUGUGUGAGUACAGAGAGCAUC	0	0	0		2.17235	77.845	yes
MIMAT0018183	MI0016413	hsa-miR-3909	na	UUUCCUCUAGGGCCUGCAGUCU	0	0	1	2G->U;	2.38062	3.03805	no
MIMAT0005875	MI0006345	hsa-miR-548j-5p	5p	AAAAGUAAUUGCGGUCUUUGGU	0	0	0		2.5768	35.5529	yes
MIMAT0018090	MI0016068	hsa-miR-3667-3p	3p	ACCUUCCUCUCCAUGGGUCUUU	0	0	0		1.49949	85.4292	yes
MIMAT0005901	MI0006384	hsa-miR-1249	na	ACGCCCUUCCCCCCCUUCUUCA	0	0	0		91.2067	45.2788	yes
MIMAT0005901	MI0006384	hsa-miR-1249	na	ACGCCCUUCCCCCCCUUCUUCU	0	0	1	22A->U;	8.13877	4.04042	no
MIMAT0022710	MI0003683	hsa-miR-659-5p	5p	AGGACCUUCCCUGAACCAAGGA	0	0	0		3.39876	64.2202	yes
MIMAT0018205	MI0016438	hsa-miR-3928-3p	3p	GGAGGAACCUUGGAGCUUCGGC	0	0	0		1.18609	17.61	yes
MIMAT0004680	MI0000748	hsa-miR-130b-5p	5p	ACUCUUUCCCUGUUGCACUACU	1	0	0		98.9086	81.6159	no
MIMAT0004611	MI0000482	hsa-miR-185-3p	3p	AGGGGCUGGCUUUCCUCUGGUAA	1	0	2	22C->A;23C->A;	1.16005	3.42413	no
MIMAT0000691	MI0000748	hsa-miR-130b-3p	3p	CAGUGCAAUGAUGAAAGGGCAUA	1	0	1	23C->A;	279.887	29.082	no
MIMAT0000691	MI0000748	hsa-miR-130b-3p	3p	CAGUGCAAUGAUGAAAGGGCAUG	1	0	1	23C->G;	10.5598	1.09722	no
MIMAT0000691	MI0000748	hsa-miR-130b-3p	3p	CAGUGCAAUGAUGAAAGGGCAUU	1	0	1	23C->U;	292.427	30.385	no
MIMAT0004482	MI0000063	hsa-let-7b-3p	3p	CUAUACAACCUACUGCCUUCCUU	1	0	1	22C->U;	1.03496	2.99629	no
MIMAT0004481	MI0000062	hsa-let-7a-3p	3p	CUAUACAAUCUACUGUCUUUCU	1	0	1	22C->U;	6.4339	67.2635	no
MIMAT0000062_1	MI0000062	hsa-let-7a-5p	5p	UGAGGUAGUAGGUUGUAUAGUUA	1	0	1	23U->A;	281.368	3.13423	no
MIMAT0000062_1	MI0000062	hsa-let-7a-5p	5p	UGAGGUAGUAGGUUGUAUAGUUU	1	0	0		280.251	3.12179	no
MIMAT0000063	MI0000063	hsa-let-7b-5p	5p	UGAGGUAGUAGGUUGUGUGGUUA	1	0	1	23U->A;	300.13	6.49538	no
MIMAT0000063	MI0000063	hsa-let-7b-5p	5p	UGAGGUAGUAGGUUGUGUGGUUG	1	0	1	23U->G;	52.4566	1.13526	no
MIMAT0000063	MI0000063	hsa-let-7b-5p	5p	UGAGGUAGUAGGUUGUGUGGUUU	1	0	0		664.466	14.3803	no
MIMAT0000063	MI0000063	hsa-let-7b-5p	5p	UGAUGUAGUAGGUUGUGUGGUUU	1	0	1	4G->U;	91.9084	1.98907	no
MIMAT0000455	MI0000482	hsa-miR-185-5p	5p	UGGAGAGAAAGGCAGUUCCUGAA	1	0	1	23U->A;	17.845	9.20659	no
MIMAT0000455	MI0000482	hsa-miR-185-5p	5p	UGGAGAGAAAGGCAGUUCCUGAU	1	0	0		8.99731	4.64189	no
MIMAT0018183	MI0016413	hsa-miR-3909	na	UGUCCUCUAGGGCCUGCAGUCUU	1	0	1	23C->U;	1.1167	1.42508	no
MIMAT0005875	MI0006345	hsa-miR-548j-5p	5p	AAAAGUAAUUGCGGUCUUUGGUA	1	0	0		1.83337	25.2956	no
MIMAT0027539	MI0022664	hsa-miR-6819-3p	3p	AAGCCUCUGUCCCCACCCCAGA	1	0	1	22G->A;	2.47646	59.6719	no
MIMAT0005901	MI0006384	hsa-miR-1249	na	ACGCCCUUCCCCCCCUUCUUCAA	1	0	1	23C->A;	7.12702	3.53815	no
MIMAT0005901	MI0006384	hsa-miR-1249	na	ACGCCCUUCCCCCCCUUCUUCAU	1	0	1	23C->U;	3.75031	1.86181	no
MIMAT0000063	MI0000063	hsa-let-7b-5p	5p	UGAGGUAGUAGGUUGUGUGGUUAA	2	0	2	23U->A;24C->A;	49.716	1.07595	no
MIMAT0000063	MI0000063	hsa-let-7b-5p	5p	UGAGGUAGUAGGUUGUGUGGUUAU	2	0	2	23U->A;24C->U;	124.565	2.69583	no
MIMAT0000063	MI0000063	hsa-let-7b-5p	5p	UGAGGUAGUAGGUUGUGUGGUUUU	2	0	1	24C->U;	82.4812	1.78505	no
MIMAT0000455	MI0000482	hsa-miR-185-5p	5p	UGGAGAGAAAGGCAGUUCCUGAAA	2	0	2	23U->A;24G->A;	3.37799	1.74277	no
MIMAT0000455	MI0000482	hsa-miR-185-5p	5p	UGGAGAGAAAGGCAGUUCCUGAAU	2	0	2	23U->A;24G->U;	2.35893	1.21702	no
MIMAT0018183	MI0016413	hsa-miR-3909	na	UGUCCUCUAGGGCCUGCAGUCUUU	2	0	2	23C->U;24A->U;	2.84214	3.62702	no
MIMAT0004958	MI0005568	hsa-miR-301b	na	AGUGCAAUGAUAUUGUCAAAGC	0	1	0		4.01607	1.34634	no
MIMAT0004481	MI0000062	hsa-let-7a-3p	3p	UAUACAAUCUACUGUCUUUCCU	2	1	0		1.32134	13.814	no
MIMAT0018073	MI0016053	hsa-miR-3653	na	AAGAAGUUGACUGAAGGG	2	2	0		2.01626	28.5374	no
MIMAT0018073	MI0016053	hsa-miR-3653	na	AAGAAGUUGACUGAAGGGG	3	2	0		1.34921	19.0962	no
MIMAT0018205	MI0016438	hsa-miR-3928-3p	3p	AGGAACCUUGGAGCUUCGGCAGC	3	2	0		1.09571	16.2682	no
MIMAT0018073	MI0016053	hsa-miR-3653	na	AGAAGUUGACUGAAGGGG	3	3	0		1.11269	15.7486	no
MIMAT0031180	MI0025753	hsa-miR-7977	na	UCGUUUCCCGGCCAACGCACCA	0	-4	2	2G->C;10A->G;	347.538	72.2167	no
MIMAT0031180	MI0025753	hsa-miR-7977	na	CGUUUCCCGGCCAACGCACCA	0	-3	2	1G->C;9A->G;	36.2337	7.52918	no
MIMAT0001343	MI0001448	hsa-miR-425-3p	3p	CCAUCGGGAAUGUCGUGUCCGU	-2	-2	1	22C->U;	4.48461	2.71984	no
MIMAT0031180	MI0025753	hsa-miR-7977	na	GUUUCCCGGCCAACGCACCA	0	-2	1	8A->G;	24.6663	5.12552	no
MIMAT0004518	MI0000115	hsa-miR-16-2-3p	3p	ACCAAUAUUACUGUGCUGCU	-3	-1	0		2.06879	3.17649	no
MIMAT0004518	MI0000115	hsa-miR-16-2-3p	3p	ACCAAUAUUACUGUGCUGCUU	-2	-1	0		13.9381	21.401	no
MIMAT0001343	MI0001448	hsa-miR-425-3p	3p	CAUCGGGAAUGUCGUGUCCGC	-2	-1	0		6.87752	4.17111	no
MIMAT0004518	MI0000115	hsa-miR-16-2-3p	3p	ACCAAUAUUACUGUGCUGCUUU	-1	-1	0		39.3854	60.4738	no
MIMAT0001343	MI0001448	hsa-miR-425-3p	3p	CAUCGGGAAUGUCGUGUCCGCC	-1	-1	0		33.9313	20.5788	no
MIMAT0004518	MI0000115	hsa-miR-16-2-3p	3p	ACCAAUAUUACUGUGCUGCUUUA	0	-1	0		1.42104	2.18191	no
MIMAT0004518	MI0000115	hsa-miR-16-2-3p	3p	ACCAAUAUUACUGUGCUGCUUUU	0	-1	1	23A->U;	2.76234	4.2414	no
MIMAT0031180	MI0025753	hsa-miR-7977	na	UUUCCCGGCCAACGCACCA	0	-1	1	7A->G;	38.2662	7.95152	no
MIMAT0001343	MI0001448	hsa-miR-425-3p	3p	CAUCGGGAAUGUCGUGUCCGCCA	0	-1	1	23C->A;	7.68631	4.66162	no
MIMAT0001343	MI0001448	hsa-miR-425-3p	3p	CAUCGGGAAUGUCGUGUCCGCCC	0	-1	0		3.71666	2.25409	no
MIMAT0001343	MI0001448	hsa-miR-425-3p	3p	CAUCGGGAAUGUCGUGUCCGCCU	0	-1	1	23C->U;	22.1019	13.4044	no
MIMAT0001343	MI0001448	hsa-miR-425-3p	3p	CAUCGGGAAUGUCGUGUCCGCCCU	1	-1	1	24A->U;	3.20871	1.94603	no
MIMAT0027549	MI0022669	hsa-miR-6824-3p	3p	CUCUCUGGUCUUGCCACCCCAGA	1	-1	0		1.00072	89.1872	no
MIMAT0000085	MI0000086	hsa-miR-28-5p	5p	AAGGAGCUCACAGUCUAUUG	-2	0	0		53.7944	7.25955	no
MIMAT0004586	MI0000438	hsa-miR-15b-3p	3p	CGAAUCAUUAUUUGCUGCUC	-2	0	0		1.65128	2.62385	no
MIMAT0000424_1	MI0000727	hsa-miR-128-3p	3p	UCACAGUGAACCGGUCUCU	-2	0	0		2.62056	3.80516	no
MIMAT0001343	MI0001448	hsa-miR-425-3p	3p	AUCGGGAAUGUCGUGUCCGC	-2	0	0		3.10216	1.88141	no
MIMAT0000085	MI0000086	hsa-miR-28-5p	5p	AAGGAGCUCACAGUCUAUUGA	-1	0	0		77.1587	10.4126	no
MIMAT0000085	MI0000086	hsa-miR-28-5p	5p	AAGUAGCUCACAGUCUAUUGA	-1	0	1	4G->U;	10.0272	1.35317	no
MIMAT0004502	MI0000086	hsa-miR-28-3p	3p	CACUAGAUUGUGAGCUCCUGG	-1	0	0		274.96	4.03871	no
MIMAT0004518	MI0000115	hsa-miR-16-2-3p	3p	CCAAUAUUACUGUGCUGCUUU	-1	0	0		2.02262	3.10561	no
MIMAT0004586	MI0000438	hsa-miR-15b-3p	3p	CGAAUCAUUAUUUGCUGCUCU	-1	0	0		27.2069	43.2312	no
MIMAT0004586	MI0000438	hsa-miR-15b-3p	3p	CUAAUCAUUAUUUGCUGCUCU	-1	0	1	2G->U;	1.02897	1.63501	no
MIMAT0000417	MI0000438	hsa-miR-15b-5p	5p	UAGCAGCACAUCAUGGUUUAC	-1	0	0		144.787	8.25893	no
MIMAT0000069_1	MI0000115	hsa-miR-16-5p	5p	UAGCAGCACGUAAAUAUUGGC	-1	0	0		1616.31	5.50338	no
MIMAT0000424_1	MI0000727	hsa-miR-128-3p	3p	UCACAGUGAACCGGUCUCUU	-1	0	0		6.45087	9.36693	no
MIMAT0000082_1	MI0000083	hsa-miR-26a-5p	5p	UUCAAGUAAUCCAGGAUAGGC	-1	0	0		1229.5	3.76625	no
MIMAT0003393	MI0001448	hsa-miR-425-5p	5p	AAUGACACGAUCACUCCCGUUG	-1	0	0		1326.23	41.1409	no
MIMAT0003393	MI0001448	hsa-miR-425-5p	5p	AAUUACACGAUCACUCCCGUUG	-1	0	1	4G->U;	195.992	6.07987	no
MIMAT0001343	MI0001448	hsa-miR-425-3p	3p	AUCGGGAAUGUCGUGUCCGCC	-1	0	0		20.8285	12.6321	no
MIMAT0001343	MI0001448	hsa-miR-425-3p	3p	AUCUGGAAUGUCGUGUCCGCC	-1	0	1	4G->U;	3.01382	1.82783	no
MIMAT0000440	MI0000465	hsa-miR-191-5p	5p	CAACGGAAUCCCAAAAGCAGCU	-1	0	0		5034.51	2.9131	no
MIMAT0001618	MI0000465	hsa-miR-191-3p	3p	GCUGCGCUUGGAUUUCGUCCC	-1	0	0		1.75051	13.7703	no
MIMAT0000414	MI0000433	hsa-let-7g-5p	5p	UGAGGUAGUAGUUUGUACAGU	-1	0	0		377.073	5.16537	no
MIMAT0000085	MI0000086	hsa-miR-28-5p	5p	AAGGAGCUCACAGUCUAUUGAA	0	0	1	22G->A;	10.5573	1.4247	no
MIMAT0000085	MI0000086	hsa-miR-28-5p	5p	AAGGAGCUCACAGUCUAUUGAG	0	0	0		305.041	41.1653	yes
MIMAT0000085	MI0000086	hsa-miR-28-5p	5p	AAGUAGCUCACAGUCUAUUGAG	0	0	1	4G->U;	40.2126	5.42669	no
MIMAT0004502	MI0000086	hsa-miR-28-3p	3p	CACUAGAUUGUGAGCUCCUGGA	0	0	0		2881.11	42.3187	yes
MIMAT0004518	MI0000115	hsa-miR-16-2-3p	3p	CCAAUAUUACUGUGCUGCUUUA	0	0	0		1.01026	1.55119	yes
MIMAT0004586	MI0000438	hsa-miR-15b-3p	3p	CGAAUCAUUAUUUGCUGCUCUA	0	0	0		11.9489	18.9866	yes
MIMAT0004586	MI0000438	hsa-miR-15b-3p	3p	CGAAUCAUUAUUUGCUGCUCUU	0	0	1	22A->U;	1.38671	2.20346	no
MIMAT0000417	MI0000438	hsa-miR-15b-5p	5p	UAGCAGCACAUCAUGGUUUACA	0	0	0		1513.74	86.3468	yes
MIMAT0000069_1	MI0000115	hsa-miR-16-5p	5p	UAGCAGCACGUAAAUAUUGGCG	0	0	0		24959.4	84.9841	yes
MIMAT0000424_1	MI0000727	hsa-miR-128-3p	3p	UCACAGUGAACCGGUCUCUUU	0	0	0		30.8558	44.8039	yes
MIMAT0005577	MI0006313	hsa-miR-1226-3p	3p	UCACCAGCCCUGUGUUCCCUAG	0	0	0		2.73315	20.4881	yes
MIMAT0000082_1	MI0000083	hsa-miR-26a-5p	5p	UUCAAGUAAUCCAGGAUAGGCU	0	0	0		26925.7	82.48	yes
MIMAT0031180	MI0025753	hsa-miR-7977	na	UUCCCGGCCAACGCACCA	0	0	1	6A->G;	19.7869	4.11161	no
MIMAT0003393	MI0001448	hsa-miR-425-5p	5p	AAUGACACGAUCACUCCCGUUGA	0	0	0		422.337	13.1013	yes
MIMAT0003393	MI0001448	hsa-miR-425-5p	5p	AAUGACACGAUCACUCCCGUUGU	0	0	1	23A->U;	108.063	3.35221	no
MIMAT0003393	MI0001448	hsa-miR-425-5p	5p	AAUUACACGAUCACUCCCGUUGA	0	0	1	4G->U;	63.7088	1.97631	no
MIMAT0001343	MI0001448	hsa-miR-425-3p	3p	AUCGGGAAUGUCGUGUCCGCCA	0	0	1	22C->A;	2.61579	1.58643	no
MIMAT0001343	MI0001448	hsa-miR-425-3p	3p	AUCGGGAAUGUCGUGUCCGCCC	0	0	0		10.8396	6.57402	yes
MIMAT0001343	MI0001448	hsa-miR-425-3p	3p	AUCGGGAAUGUCGUGUCCGCCU	0	0	1	22C->U;	11.1653	6.77158	no
MIMAT0000440	MI0000465	hsa-miR-191-5p	5p	CAACGGAAUCCCAAAAGCAGCUG	0	0	0		145313	84.082	yes
MIMAT0004584	MI0000433	hsa-let-7g-3p	3p	CUGUACAGGCCACUGCCUUGC	0	0	0		2.55063	24.934	yes
MIMAT0001618	MI0000465	hsa-miR-191-3p	3p	GCUGCGCUUGGAUUUCGUCCCC	0	0	0		1.01586	7.99121	yes
MIMAT0005941	MI0006431	hsa-miR-1284	na	UCUAUACAGACCCUGGCUUUUC	0	0	0		2.13387	100	yes
MIMAT0000414	MI0000433	hsa-let-7g-5p	5p	UGAGGUAGUAGUUUGUACAGUU	0	0	0		5023.31	68.8121	yes
MIMAT0000414	MI0000433	hsa-let-7g-5p	5p	UGAUGUAGUAGUUUGUACAGUU	0	0	1	4G->U;	703.685	9.63949	no
MIMAT0000414	MI0000433	hsa-let-7g-5p	5p	UUAGGUAGUAGUUUGUACAGUU	0	0	1	2G->U;	118.954	1.6295	no
MIMAT0004987	MI0005769	hsa-miR-944	na	AAAUUAUUGUACAUCGGAUGAGA	1	0	1	23C->A;	1.33399	71.2181	no
MIMAT0000085	MI0000086	hsa-miR-28-5p	5p	AAGGAGCUCACAGUCUAUUGAGA	1	0	1	23U->A;	169.148	22.8265	no
MIMAT0000085	MI0000086	hsa-miR-28-5p	5p	AAGGAGCUCACAGUCUAUUGAGU	1	0	0		27.2841	3.68198	no
MIMAT0004502	MI0000086	hsa-miR-28-3p	3p	CACUAGAUUGUGAGCUCCUGGAA	1	0	1	23G->A;	2587.89	38.0118	no
MIMAT0004502	MI0000086	hsa-miR-28-3p	3p	CACUAGAUUGUGAGCUCCUGGAG	1	0	0		72.0089	1.05769	no
MIMAT0004502	MI0000086	hsa-miR-28-3p	3p	CACUAGAUUGUGAGCUCCUGGAU	1	0	1	23G->U;	74.9067	1.10025	no
MIMAT0004586	MI0000438	hsa-miR-15b-3p	3p	CGAAUCAUUAUUUGCUGCUCUAA	1	0	1	23G->A;	8.16989	12.9818	no
MIMAT0004586	MI0000438	hsa-miR-15b-3p	3p	CGAAUCAUUAUUUGCUGCUCUAU	1	0	1	23G->U;	8.72586	13.8652	no
MIMAT0000069_1	MI0000115	hsa-miR-16-5p	5p	UAGCAGCACGUAAAUAUUGGCGA	1	0	1	23U->A;	370.374	1.26108	no
MIMAT0000069_1	MI0000115	hsa-miR-16-5p	5p	UAGCAGCACGUAAAUAUUGGCGU	1	0	0		881.955	3.00297	no
MIMAT0000424_1	MI0000727	hsa-miR-128-3p	3p	UCACAGUGAACCGGUCUCUUAA	1	0	2	21U->A;22C->A;	1.03413	1.50159	no
MIMAT0000424_1	MI0000727	hsa-miR-128-3p	3p	UCACAGUGAACCGGUCUCUUUA	1	0	1	22C->A;	10.0271	14.5598	no
MIMAT0000424_1	MI0000727	hsa-miR-128-3p	3p	UCACAGUGAACCGGUCUCUUUC	1	0	0		2.70985	3.93481	no
MIMAT0000424_1	MI0000727	hsa-miR-128-3p	3p	UCACAGUGAACCGGUCUCUUUG	1	0	1	22C->G;	1.03697	1.50572	no
MIMAT0005577	MI0006313	hsa-miR-1226-3p	3p	UCACCAGCCCUGUGUUCCCUAGA	1	0	1	23G->A;	4.55701	34.1601	no
MIMAT0005577	MI0006313	hsa-miR-1226-3p	3p	UCACCAGCCCUGUGUUCCCUAGU	1	0	1	23G->U;	5.36641	40.2275	no
MIMAT0000082_1	MI0000083	hsa-miR-26a-5p	5p	UUCAAGUAAUCCAGGAUAGGCUA	1	0	1	23G->A;	492.101	1.50743	no
MIMAT0000082_1	MI0000083	hsa-miR-26a-5p	5p	UUCAAGUAAUCCAGGAUAGGCUU	1	0	1	23G->U;	1363.7	4.17736	no
MIMAT0003393	MI0001448	hsa-miR-425-5p	5p	AAUGACACGAUCACUCCCGUUGAG	1	0	0		270.12	8.37939	no
MIMAT0003393	MI0001448	hsa-miR-425-5p	5p	AAUGACACGAUCACUCCCGUUGAU	1	0	1	24G->U;	33.6575	1.04409	no
MIMAT0003393	MI0001448	hsa-miR-425-5p	5p	AAUUACACGAUCACUCCCGUUGAG	1	0	1	4G->U;	40.7991	1.26563	no
MIMAT0001343	MI0001448	hsa-miR-425-3p	3p	AUCGGGAAUGUCGUGUCCGCCCA	1	0	0		1.7922	1.08694	no
MIMAT0001343	MI0001448	hsa-miR-425-3p	3p	AUCGGGAAUGUCGUGUCCGCCCU	1	0	1	23A->U;	5.9073	3.58268	no
MIMAT0000440	MI0000465	hsa-miR-191-5p	5p	CAACGGAAUCCCAAAAGCAGCUGU	1	0	0		8219.97	4.75629	no
MIMAT0011159	MI0010634	hsa-miR-2115-3p	3p	CAUCAGAAUUCAUGGAGGCUAGA	1	0	0		2.4285	59.4899	no
MIMAT0004584	MI0000433	hsa-let-7g-3p	3p	CUGUACAGGCCACUGCCUUGCU	1	0	1	22C->U;	5.7078	55.7975	no
MIMAT0000414	MI0000433	hsa-let-7g-5p	5p	UGAGGUAGUAGUUUGUACAGUUA	1	0	1	23U->A;	364.586	4.99431	no
MIMAT0000414	MI0000433	hsa-let-7g-5p	5p	UGAGGUAGUAGUUUGUACAGUUU	1	0	0		128.67	1.76259	no
MIMAT0004502	MI0000086	hsa-miR-28-3p	3p	CACUAGAUUGUGAGCUCCUGGAAA	2	0	2	23G->A;24G->A;	121.182	1.77996	no
MIMAT0004502	MI0000086	hsa-miR-28-3p	3p	CACUAGAUUGUGAGCUCCUGGAAU	2	0	2	23G->A;24G->U;	92.494	1.35858	no
MIMAT0000424_1	MI0000727	hsa-miR-128-3p	3p	UCACAGUGAACCGGUCUCUUUAA	2	0	2	22C->A;23C->A;	3.61101	5.24333	no
MIMAT0000424_1	MI0000727	hsa-miR-128-3p	3p	UCACAGUGAACCGGUCUCUUUAC	2	0	1	22C->A;	5.85155	8.49669	no
MIMAT0003393	MI0001448	hsa-miR-425-5p	5p	AAUGACACGAUCACUCCCGUUGAGU	2	0	0		254.585	7.89749	no
MIMAT0003393	MI0001448	hsa-miR-425-5p	5p	AAUUACACGAUCACUCCCGUUGAGU	2	0	1	4G->U;	39.036	1.21094	no
MIMAT0031179	MI0025752	hsa-miR-7976	na	UGCCCUGAGACUUUUGCUCUAA	3	0	0		4.47541	77.1235	no
MIMAT0001618	MI0000465	hsa-miR-191-3p	3p	CUGCGCUUGGAUUUCGUCCC	-1	1	0		1.79557	14.1247	no
MIMAT0000440	MI0000465	hsa-miR-191-5p	5p	AACGGAAUCCCAAAAGCAGCUG	0	1	0		3331.72	1.92782	no
MIMAT0001618	MI0000465	hsa-miR-191-3p	3p	CUGCGCUUGGAUUUCGUCCCC	0	1	0		4.4838	35.2715	no
MIMAT0004502	MI0000086	hsa-miR-28-3p	3p	ACUAGAUUGUGAGCUCCUGGAG	1	1	0		74.355	1.09215	no
MIMAT0003393	MI0001448	hsa-miR-425-5p	5p	AUGACACGAUCACUCCCGUUGAG	1	1	0		70.5849	2.18962	no
MIMAT0003393	MI0001448	hsa-miR-425-5p	5p	AUGACACGAUCACUCCCGUUGAGU	2	1	0		147.143	4.56452	no
MIMAT0003239	MI0003581	hsa-miR-574-3p	3p	CACGCUCAUGCACACACCCA	-2	0	0		51.495	10.8967	no
MIMAT0003239	MI0003581	hsa-miR-574-3p	3p	CACUCUCAUGCACACACCCA	-2	0	1	4G->U;	5.91383	1.2514	no
MIMAT0003241	MI0003583	hsa-miR-576-5p	5p	AUUCUAAUUUCUCCACGUCUU	-1	0	0		1.2869	8.08781	no
MIMAT0003239	MI0003581	hsa-miR-574-3p	3p	CACGCUCAUGCACACACCCAC	-1	0	0		66.4704	14.0656	no
MIMAT0003239	MI0003581	hsa-miR-574-3p	3p	CACUCUCAUGCACACACCCAC	-1	0	1	4G->U;	7.75547	1.64111	no
MIMAT0005906	MI0006389	hsa-miR-1255a	na	AGGAUGAGCAAAGAAAGUAGAU	-1	0	0		1.00726	18.1664	no
MIMAT0004796	MI0003583	hsa-miR-576-3p	3p	AAGAUGUGGAAAAAUUGGAAUC	0	0	0		1.10235	30.8213	yes
MIMAT0003241	MI0003583	hsa-miR-576-5p	5p	AUUCUAAUUUCUCCACGUCUUU	0	0	0		3.66202	23.0148	yes
MIMAT0003239	MI0003581	hsa-miR-574-3p	3p	CACGCUCAUGCACACACCCACA	0	0	0		243.516	51.5295	yes
MIMAT0003239	MI0003581	hsa-miR-574-3p	3p	CACGCUCAUGCACACACCCACU	0	0	1	22A->U;	20.0454	4.24173	no
MIMAT0003239	MI0003581	hsa-miR-574-3p	3p	CACUCUCAUGCACACACCCACA	0	0	1	4G->U;	28.5723	6.04608	no
MIMAT0004795	MI0003581	hsa-miR-574-5p	5p	UGAGUGUGUGUGUGUGAGUGUGU	0	0	0		1.05382	72.6577	yes
MIMAT0018926	MI0016749	hsa-miR-378d	na	ACUGGACUUGGAGUCAGAAA	0	0	0		1.93744	93.4263	yes
MIMAT0005906	MI0006389	hsa-miR-1255a	na	AGGAUGAGCAAAGAAAGUAGAUU	0	0	0		4.42599	79.8247	yes
MIMAT0019982	MI0017450	hsa-miR-4802-3p	3p	UACAUGGAUGGAAACCUUCAAGC	0	0	0		2.86524	59.9897	yes
MIMAT0004796	MI0003583	hsa-miR-576-3p	3p	AAGAUGUGGAAAAAUUGGAAUCC	1	0	0		2.41825	67.6134	no
MIMAT0003241	MI0003583	hsa-miR-576-5p	5p	AUUCUAAUUUCUCCACGUCUUUG	1	0	0		9.95026	62.5347	no
MIMAT0003239	MI0003581	hsa-miR-574-3p	3p	CACGCUCAUGCACACACCCACAA	1	0	1	23C->A;	10.4054	2.20185	no
MIMAT0018968	MI0016792	hsa-miR-4449	na	UCCCGGGGCUGCGCGAGGCACAGGC	5	2	0		1.0418	37.9263	no
MIMAT0017985	MI0015997	hsa-miR-3607-3p	3p	AUGAUACUGUAAACGCUUUCUGAUG	0	-5	0		2.28114	2.24565	no
MIMAT0017985	MI0015997	hsa-miR-3607-3p	3p	UGAUACUGUAAACGCUUUCUGAUG	0	-4	0		1.9748	1.94408	no
MIMAT0004608	MI0000477	hsa-miR-146a-3p	3p	GACCUCUGAAAUUCAGUUCUUC	-2	-2	0		1.76767	17.3588	no
MIMAT0017985	MI0015997	hsa-miR-3607-3p	3p	AUACUGUAAACGCUUUCUGAUG	0	-2	0		1.90681	1.87715	no
MIMAT0000449	MI0000477	hsa-miR-146a-5p	5p	UUGAGAACUGAAUUCCAUGGGU	-1	-1	0		55.0261	1.05222	no
MIMAT0017985	MI0015997	hsa-miR-3607-3p	3p	UACUGUAAACGCUUUCUGAUG	0	-1	0		3.11053	3.06214	no
MIMAT0000449	MI0000477	hsa-miR-146a-5p	5p	UUGAGAACUGAAUUCCAUGGGUU	0	-1	0		266.386	5.09389	no
MIMAT0000750	MI0000802	hsa-miR-340-3p	3p	AUCCGUCUCAGUUACUUUAUAGC	0	-1	0		1.50951	1.2941	no
MIMAT0017352	MI0011284	hsa-miR-2277-5p	5p	AGCGCGGGCUGAGCGCUGCCA	-3	0	0		1.12153	9.65379	no
MIMAT0003249	MI0003591	hsa-miR-584-5p	5p	UUAUGGUUUGCCUGGGACU	-3	0	0		1.57771	5.68057	no
MIMAT0000732	MI0000786	hsa-miR-378a-3p	3p	ACUGGACUUGGAGUCAGAAG	-2	0	0		115.61	1.21119	no
MIMAT0000731	MI0000786	hsa-miR-378a-5p	5p	CUCCUGACUCCAGGUCCUGU	-2	0	0		2.6196	2.13742	no
MIMAT0000435	MI0000459	hsa-miR-143-3p	3p	UGAGAUGAAGCACUGUAGC	-2	0	0		18.0429	2.9328	no
MIMAT0000101_1	MI0000109	hsa-miR-103a-3p	3p	AGCAGCAUUGUACAGGGCUAU	-2	0	0		199.848	2.26545	no
MIMAT0004692	MI0000802	hsa-miR-340-5p	5p	UUAUAAAGCAAUGAGACUGA	-2	0	0		36.3359	1.16394	no
MIMAT0003249	MI0003591	hsa-miR-584-5p	5p	UUAUGGUUUGCCUGGGACUG	-2	0	0		1.04631	3.76725	no
MIMAT0000732	MI0000786	hsa-miR-378a-3p	3p	ACUGGACUUGGAGUCAGAAGG	-1	0	0		858.449	8.99358	no
MIMAT0000732	MI0000786	hsa-miR-378a-3p	3p	ACUUGACUUGGAGUCAGAAGG	-1	0	1	4G->U;	128.737	1.34872	no
MIMAT0004608	MI0000477	hsa-miR-146a-3p	3p	CCUGUGAAAUUCAGUUCUUCA	-1	0	1	4C->G;	2.9351	28.8232	no
MIMAT0000731	MI0000786	hsa-miR-378a-5p	5p	CUCCUGACUCCAGGUCCUGUG	-1	0	0		5.48583	4.47608	no
MIMAT0005796	MI0003814	hsa-miR-1271-5p	5p	CUUGGCACCUAGCAAGCACUC	-1	0	0		8.18267	39.0252	no
MIMAT0005796	MI0003814	hsa-miR-1271-5p	5p	CUUUGCACCUAGCAAGCACUC	-1	0	1	4G->U;	1.11632	5.32401	no
MIMAT0000449	MI0000477	hsa-miR-146a-5p	5p	UGAGAACUGAAUUCCAUGGGU	-1	0	0		69.6506	1.33187	no
MIMAT0000435	MI0000459	hsa-miR-143-3p	3p	UGAGAUGAAGCACUGUAGCU	-1	0	0		244.663	39.7692	no
MIMAT0000435	MI0000459	hsa-miR-143-3p	3p	UGAUAUGAAGCACUGUAGCU	-1	0	1	4G->U;	33.4751	5.44125	no
MIMAT0000101_1	MI0000109	hsa-miR-103a-3p	3p	AGCAGCAUUGUACAGGGCUAUG	-1	0	0		861.452	9.76534	no
MIMAT0017352	MI0011284	hsa-miR-2277-5p	5p	AGCGCGGGCUGAGCGCUGCCAGU	-1	0	0		4.41222	37.9791	no
MIMAT0026718	MI0005532	hsa-miR-874-5p	5p	CGGCCCCACGCACCAGGGUAAG	-1	0	0		1.62424	65.471	no
MIMAT0004797	MI0003589	hsa-miR-582-3p	3p	UAACUGGUUGAACAACUGAAC	-1	0	0		17.7283	5.64247	no
MIMAT0000750	MI0000802	hsa-miR-340-3p	3p	UCCGUCUCAGUUACUUUAUAG	-1	0	0		1.62245	1.39092	no
MIMAT0000441_2	MI0000467	hsa-miR-9-5p	5p	UCUUUGGUUAUCUAGCUGUAUG	-1	0	0		2.61914	15.8123	no
MIMAT0003247	MI0003589	hsa-miR-582-5p	5p	UUACAGUUGUUCAACCAGUUAC	-1	0	0		40.8982	25.1703	no
MIMAT0004692	MI0000802	hsa-miR-340-5p	5p	UUAUAAAGCAAUGAGACUGAU	-1	0	0		554.979	17.7774	no
MIMAT0003249	MI0003591	hsa-miR-584-5p	5p	UUAUGGUUUGCCUGGGACUGA	-1	0	0		14.7591	53.1406	no
MIMAT0000732	MI0000786	hsa-miR-378a-3p	3p	ACUGGACUUGGAGUCAGAAGGA	0	0	1	22C->A;	308.313	3.23005	no
MIMAT0000732	MI0000786	hsa-miR-378a-3p	3p	ACUGGACUUGGAGUCAGAAGGC	0	0	0		3917.08	41.0375	yes
MIMAT0017985	MI0015997	hsa-miR-3607-3p	3p	ACUGUAAACGCUUUCUGAUG	0	0	0		27.8099	27.3773	yes
MIMAT0000732	MI0000786	hsa-miR-378a-3p	3p	ACUUGACUUGGAGUCAGAAGGC	0	0	1	4G->U;	589.36	6.17446	no
MIMAT0017985	MI0015997	hsa-miR-3607-3p	3p	ACUUUAAACGCUUUCUGAUG	0	0	1	4G->U;	4.22151	4.15584	no
MIMAT0000731	MI0000786	hsa-miR-378a-5p	5p	CUCCUGACUCCAGGUCCUGUGA	0	0	1	22U->A;	3.09773	2.52754	no
MIMAT0000731	MI0000786	hsa-miR-378a-5p	5p	CUCCUGACUCCAGGUCCUGUGG	0	0	1	22U->G;	5.95928	4.86238	no
MIMAT0000731	MI0000786	hsa-miR-378a-5p	5p	CUCCUGACUCCAGGUCCUGUGU	0	0	0		86.8256	70.8439	yes
MIMAT0005796	MI0003814	hsa-miR-1271-5p	5p	CUUGGCACCUAGCAAGCACUCA	0	0	0		6.10221	29.103	yes
MIMAT0005796	MI0003814	hsa-miR-1271-5p	5p	CUUGGCACCUAGCAAGCACUCU	0	0	1	22A->U;	3.18338	15.1823	no
MIMAT0000437	MI0000461	hsa-miR-145-5p	5p	GUCCAGUUUUCCCAGGAAUCCCU	0	0	0		4.68072	63.7657	yes
MIMAT0000449	MI0000477	hsa-miR-146a-5p	5p	UGAGAACUGAAUUCCAUGGGUU	0	0	0		2906.46	55.5779	yes
MIMAT0000435	MI0000459	hsa-miR-143-3p	3p	UGAGAUGAAGCACUGUAGCUC	0	0	0		85.9888	13.9772	yes
MIMAT0000435	MI0000459	hsa-miR-143-3p	3p	UGAGAUGAAGCACUGUAGCUU	0	0	1	21C->U;	11.5584	1.87878	no
MIMAT0000449	MI0000477	hsa-miR-146a-5p	5p	UGAUAACUGAAUUCCAUGGGUU	0	0	1	4G->U;	385.389	7.36948	no
MIMAT0000435	MI0000459	hsa-miR-143-3p	3p	UGAUAUGAAGCACUGUAGCUC	0	0	1	4G->U;	12.0029	1.95104	no
MIMAT0000437	MI0000461	hsa-miR-145-5p	5p	UUCCAGUUUUCCCAGGAAUCCCU	0	0	1	1G->U;	1.229	16.7427	no
MIMAT0000101_1	MI0000109	hsa-miR-103a-3p	3p	AGCAGCAUUGUACAGGGCUAUGA	0	0	0		5110.22	57.929	yes
MIMAT0000101_1	MI0000109	hsa-miR-103a-3p	3p	AGCAGCAUUGUACAGGGCUAUGU	0	0	1	23A->U;	1026.79	11.6396	no
MIMAT0017352	MI0011284	hsa-miR-2277-5p	5p	AGCGCGGGCUGAGCGCUGCCAGUC	0	0	0		1.14969	9.89621	yes
MIMAT0000442_2	MI0000467	hsa-miR-9-3p	3p	AUAAAGCUAGAUAACCGAAAGU	0	0	0		1.36253	100	yes
MIMAT0000101_1	MI0000109	hsa-miR-103a-3p	3p	AUCAGCAUUGUACAGGGCUAUGA	0	0	1	2G->U;	206.071	2.33601	no
MIMAT0004911	MI0005532	hsa-miR-874-3p	3p	CUGCCCUGGCCCGAGGGACCGA	0	0	0		6.83672	30.6326	yes
MIMAT0004797	MI0003589	hsa-miR-582-3p	3p	UAACUGGUUGAACAACUGAACC	0	0	0		164.797	52.4508	yes
MIMAT0000750	MI0000802	hsa-miR-340-3p	3p	UCCGUCUCAGUUACUUUAUAGC	0	0	0		12.97	11.1191	yes
MIMAT0000750	MI0000802	hsa-miR-340-3p	3p	UCCUUCUCAGUUACUUUAUAGC	0	0	1	4G->U;	1.657	1.42053	no
MIMAT0000441_2	MI0000467	hsa-miR-9-5p	5p	UCUUUGGUUAUCUAGCUGUAUGA	0	0	0		12.3366	74.4786	yes
MIMAT0001541	MI0001648	hsa-miR-449a	na	UGGCAGUGUAUUGUUAGCUGGU	0	0	0		4.26673	93.2873	yes
MIMAT0003247	MI0003589	hsa-miR-582-5p	5p	UUACAGUUGUUCAACCAGUUACU	0	0	0		80.3715	49.4638	yes
MIMAT0004692	MI0000802	hsa-miR-340-5p	5p	UUAUAAAGCAAUGAGACUGAUA	0	0	1	22U->A;	44.5302	1.42642	no
MIMAT0004692	MI0000802	hsa-miR-340-5p	5p	UUAUAAAGCAAUGAGACUGAUU	0	0	0		2264.05	72.5234	yes
MIMAT0003249	MI0003591	hsa-miR-584-5p	5p	UUAUGGUUUGCCUGGGACUGAA	0	0	1	22G->A;	1.89519	6.82366	no
MIMAT0003249	MI0003591	hsa-miR-584-5p	5p	UUAUGGUUUGCCUGGGACUGAU	0	0	1	22G->U;	1.73064	6.23121	no
MIMAT0003245	MI0003587	hsa-miR-580-3p	3p	UUGAGAAUGAUGAAUCAUUAGG	0	0	0		2.3601	50.1495	yes
MIMAT0000732	MI0000786	hsa-miR-378a-3p	3p	ACUGGACUUGGAGUCAGAAGGCA	1	0	1	23C->A;	981.253	10.2801	no
MIMAT0000732	MI0000786	hsa-miR-378a-3p	3p	ACUGGACUUGGAGUCAGAAGGCU	1	0	1	23C->U;	964.118	10.1006	no
MIMAT0000732	MI0000786	hsa-miR-378a-3p	3p	ACUUGACUUGGAGUCAGAAGGCA	1	0	2	4G->U;23C->A;	149.573	1.56701	no
MIMAT0000731	MI0000786	hsa-miR-378a-5p	5p	CUCCUGACUCCAGGUCCUGUGUA	1	0	1	23G->A;	2.69799	2.20138	no
MIMAT0000731	MI0000786	hsa-miR-378a-5p	5p	CUCCUGACUCCAGGUCCUGUGUU	1	0	1	23G->U;	5.07041	4.13712	no
MIMAT0018082	MI0016062	hsa-miR-3661	na	UGACCUGGGACUCGGACAGCUGU	1	0	1	23C->U;	1.19748	41.0791	no
MIMAT0000449	MI0000477	hsa-miR-146a-5p	5p	UGAGAACUGAAUUCCAUGGGUUA	1	0	1	23G->A;	116.405	2.22592	no
MIMAT0000449	MI0000477	hsa-miR-146a-5p	5p	UGAGAACUGAAUUCCAUGGGUUG	1	0	0		535.331	10.2367	no
MIMAT0000449	MI0000477	hsa-miR-146a-5p	5p	UGAGAACUGAAUUCCAUGGGUUU	1	0	1	23G->U;	194.207	3.71366	no
MIMAT0000435	MI0000459	hsa-miR-143-3p	3p	UGAGAUGAAGCACUGUAGCUCA	1	0	0		51.8753	8.43215	no
MIMAT0000435	MI0000459	hsa-miR-143-3p	3p	UGAGAUGAAGCACUGUAGCUCU	1	0	1	22A->U;	78.8952	12.8241	no
MIMAT0000449	MI0000477	hsa-miR-146a-5p	5p	UGAUAACUGAAUUCCAUGGGUUG	1	0	1	4G->U;	73.0534	1.39694	no
MIMAT0000435	MI0000459	hsa-miR-143-3p	3p	UGAUAUGAAGCACUGUAGCUCA	1	0	1	4G->U;	7.20244	1.17073	no
MIMAT0000435	MI0000459	hsa-miR-143-3p	3p	UGAUAUGAAGCACUGUAGCUCU	1	0	2	4G->U;22A->U;	10.9808	1.78489	no
MIMAT0000101_1	MI0000109	hsa-miR-103a-3p	3p	AGCAGCAUUGUACAGGGCUAUGAA	1	0	0		188.892	2.14126	no
MIMAT0000101_1	MI0000109	hsa-miR-103a-3p	3p	AGCAGCAUUGUACAGGGCUAUGAU	1	0	1	24A->U;	248.706	2.81931	no
MIMAT0000101_1	MI0000109	hsa-miR-103a-3p	3p	AGCAGCAUUGUACAGGGCUAUGUU	1	0	2	23A->U;24A->U;	159.171	1.80434	no
MIMAT0017352	MI0011284	hsa-miR-2277-5p	5p	AGCGCGGGCUGAGCGCUGCCAGUCU	1	0	1	25A->U;	3.21293	27.656	no
MIMAT0004911	MI0005532	hsa-miR-874-3p	3p	CUGCCCUGGCCCGAGGGACCGAA	1	0	1	23C->A;	1.44244	6.46299	no
MIMAT0004911	MI0005532	hsa-miR-874-3p	3p	CUGCCCUGGCCCGAGGGACCGAC	1	0	0		5.32456	23.8572	no
MIMAT0004911	MI0005532	hsa-miR-874-3p	3p	CUGCCCUGGCCCGAGGGACCGAU	1	0	1	23C->U;	1.64987	7.39239	no
MIMAT0004797	MI0003589	hsa-miR-582-3p	3p	UAACUGGUUGAACAACUGAACCC	1	0	0		69.189	22.0212	no
MIMAT0000750	MI0000802	hsa-miR-340-3p	3p	UCCGUCUCAGUUACUUUAUAGCC	1	0	0		69.3347	59.4401	no
MIMAT0000750	MI0000802	hsa-miR-340-3p	3p	UCCGUCUCAGUUACUUUAUAGCU	1	0	1	23C->U;	1.323	1.1342	no
MIMAT0000750	MI0000802	hsa-miR-340-3p	3p	UCCUUCUCAGUUACUUUAUAGCC	1	0	1	4G->U;	9.1202	7.81868	no
MIMAT0003249	MI0003591	hsa-miR-584-5p	5p	UUAUGGUUUGCCUGGGACUGAAA	1	0	2	22G->A;23G->A;	1.83999	6.62491	no
MIMAT0003249	MI0003591	hsa-miR-584-5p	5p	UUAUGGUUUGCCUGGGACUGAAU	1	0	2	22G->A;23G->U;	2.07501	7.47111	no
MIMAT0003245	MI0003587	hsa-miR-580-3p	3p	UUGAGAAUGAUGAAUCAUUAGGA	1	0	1	23U->A;	2.34603	49.8505	no
MIMAT0017985	MI0015997	hsa-miR-3607-3p	3p	ACUGUAAACGCUUUCUGAUGUA	2	0	0		1.12988	1.1123	no
MIMAT0000449	MI0000477	hsa-miR-146a-5p	5p	UGAGAACUGAAUUCCAUGGGUUGU	2	0	0		66.0753	1.2635	no
MIMAT0004911	MI0005532	hsa-miR-874-3p	3p	CUGCCCUGGCCCGAGGGACCGACA	2	0	1	24U->A;	1.21209	5.4309	no
MIMAT0004911	MI0005532	hsa-miR-874-3p	3p	CUGCCCUGGCCCGAGGGACCGACU	2	0	0		4.32392	19.3738	no
MIMAT0004797	MI0003589	hsa-miR-582-3p	3p	UAACUGGUUGAACAACUGAACCCA	2	0	0		3.26238	1.03834	no
MIMAT0004797	MI0003589	hsa-miR-582-3p	3p	UAACUGGUUGAACAACUGAACCCU	2	0	1	24A->U;	23.5356	7.49081	no
MIMAT0000750	MI0000802	hsa-miR-340-3p	3p	UCCGUCUCAGUUACUUUAUAGCCA	2	0	0		1.80462	1.54709	no
MIMAT0000750	MI0000802	hsa-miR-340-3p	3p	UCCGUCUCAGUUACUUUAUAGCCU	2	0	1	24A->U;	7.17586	6.15181	no
MIMAT0003247	MI0003589	hsa-miR-582-5p	5p	UACAGUUGUUCAACCAGUUAC	-1	1	0		2.72349	1.67614	no
MIMAT0017985	MI0015997	hsa-miR-3607-3p	3p	CUGGAAACGCUUUCUGAUG	0	1	1	4U->G;	1.17748	1.15916	no
MIMAT0000732	MI0000786	hsa-miR-378a-3p	3p	CUGGACUUGGAGUCAGAAGGC	0	1	0		361.144	3.78354	no
MIMAT0017985	MI0015997	hsa-miR-3607-3p	3p	CUGUAAACGCUUUCUGAUG	0	1	0		48.2654	47.5145	no
MIMAT0000731	MI0000786	hsa-miR-378a-5p	5p	UCCUGACUCCAGGUCCUGUGU	0	1	0		4.77154	3.89326	no
MIMAT0004797	MI0003589	hsa-miR-582-3p	3p	AACUGGUUGAACAACUGAACC	0	1	0		11.5377	3.67218	no
MIMAT0000441_2	MI0000467	hsa-miR-9-5p	5p	CUUUGGUUAUCUAGCUGUAUGA	0	1	0		1.2697	7.66544	no
MIMAT0003247	MI0003589	hsa-miR-582-5p	5p	UACAGUUGUUCAACCAGUUACU	0	1	0		24.7899	15.2567	no
MIMAT0000732	MI0000786	hsa-miR-378a-3p	3p	CUGGACUUGGAGUCAGAAGGCU	1	1	1	22C->U;	117.019	1.22596	no
MIMAT0004797	MI0003589	hsa-miR-582-3p	3p	AACUGGUUGAACAACUGAACCC	1	1	0		7.67187	2.44177	no
MIMAT0010251	MI0003823	hsa-miR-449c-5p	5p	AGGCAGUGUAUUGCUAGCGGCUGUU	1	1	0		3.56935	76.5866	no
MIMAT0000750	MI0000802	hsa-miR-340-3p	3p	CCGUCUCAGUUACUUUAUAGCC	1	1	0		2.97954	2.55434	no
MIMAT0017985	MI0015997	hsa-miR-3607-3p	3p	CUGUAAACGCUUUCUGAUGUA	2	1	0		2.65743	2.61609	no
MIMAT0000750	MI0000802	hsa-miR-340-3p	3p	CCGUCUCAGUUACUUUAUAGCCU	2	1	1	23A->U;	1.74402	1.49514	no
MIMAT0017985	MI0015997	hsa-miR-3607-3p	3p	UGUAAACGCUUUCUGAUG	0	2	0		3.73514	3.67703	no
MIMAT0003247	MI0003589	hsa-miR-582-5p	5p	ACAGUUGUUCAACCAGUUACU	0	2	0		5.01884	3.08879	no
MIMAT0019706	MI0017272	hsa-miR-4645-3p	3p	CGAGACAGUAGUUCUUGCCUGG	-2	-2	0		3.23813	20.364	no
MIMAT0019706	MI0017272	hsa-miR-4645-3p	3p	CGAGACAGUAGUUCUUGCCUGGU	-1	-2	0		3.54101	22.2687	no
MIMAT0019706	MI0017272	hsa-miR-4645-3p	3p	CGAGACAGUAGUUCUUGCCUGGUA	0	-2	1	24U->A;	2.61913	16.4712	no
MIMAT0019706	MI0017272	hsa-miR-4645-3p	3p	CGAGACAGUAGUUCUUGCCUGGUU	0	-2	0		1.60735	10.1083	no
MIMAT0019706	MI0017272	hsa-miR-4645-3p	3p	GAGACAGUAGUUCUUGCCUGGU	-1	-1	0		1.05069	6.60757	no
MIMAT0000087	MI0000088	hsa-miR-30a-5p	5p	UGUAAACAUCCUCGACUGGA	-2	0	0		7.60285	13.1507	no
MIMAT0004949	MI0005561	hsa-miR-877-5p	5p	GUAGAGGAGAUGGCGCAGG	-1	0	0		1.73954	2.68609	no
MIMAT0000087	MI0000088	hsa-miR-30a-5p	5p	UGUAAACAUCCUCGACUGGAA	-1	0	0		1.41881	2.45413	no
MIMAT0004949	MI0005561	hsa-miR-877-5p	5p	GUAGAGGAGAUGGCGCAGGA	0	0	1	20G->A;	1.05268	1.62549	no
MIMAT0004949	MI0005561	hsa-miR-877-5p	5p	GUAGAGGAGAUGGCGCAGGG	0	0	0		2.98456	4.60859	yes
MIMAT0019706	MI0017272	hsa-miR-4645-3p	3p	AGACAGUAGUUCUUGCCUGGUU	0	0	0		1.0939	6.87931	yes
MIMAT0018355	MI0016596	hsa-miR-3939	na	UACGCGCAGACCACAGGAUGUC	0	0	0		1.90847	90.7002	yes
MIMAT0022482	MI0019295	hsa-miR-5690	na	UCAGCUACUACCUCUAUUAGG	0	0	0		1.71115	26.2103	yes
MIMAT0000244_1	MI0000254	hsa-miR-30c-5p	5p	UGUAAACAUCCUACACUCUCAGC	0	0	0		346.318	11.5226	yes
MIMAT0000087	MI0000088	hsa-miR-30a-5p	5p	UGUAAACAUCCUCGACUGGAAG	0	0	0		1.72554	2.98467	yes
MIMAT0004949	MI0005561	hsa-miR-877-5p	5p	GUAGAGGAGAUGGCGCAGGGA	1	0	1	21G->A;	3.35617	5.1824	no
MIMAT0004949	MI0005561	hsa-miR-877-5p	5p	GUAGAGGAGAUGGCGCAGGGG	1	0	0		1.22983	1.89904	no
MIMAT0004950	MI0005561	hsa-miR-877-3p	3p	UCCUCUUCUCCCUCCUCCCAGU	1	0	1	22G->U;	2.71171	66.2858	no
MIMAT0022482	MI0019295	hsa-miR-5690	na	UCAGCUACUACCUCUAUUAGGA	1	0	0		3.78231	57.935	no
MIMAT0000244_1	MI0000254	hsa-miR-30c-5p	5p	UGUAAACAUCCUACACUCUCAGCU	1	0	0		2299.38	76.5045	no
MIMAT0000087	MI0000088	hsa-miR-30a-5p	5p	UGUAAACAUCCUCGACUGGAAGC	1	0	0		4.02153	6.95607	no
MIMAT0000244_1	MI0000254	hsa-miR-30c-5p	5p	UUUAAACAUCCUACACUCUCAGCU	1	0	1	2G->U;	102.917	3.42423	no
MIMAT0004949	MI0005561	hsa-miR-877-5p	5p	GUAGAGGAGAUGGCGCAGGGAA	2	0	1	21G->A;	5.264	8.12837	no
MIMAT0004949	MI0005561	hsa-miR-877-5p	5p	GUAGAGGAGAUGGCGCAGGGGA	2	0	0		8.11443	12.5299	no
MIMAT0004949	MI0005561	hsa-miR-877-5p	5p	UUAGAGGAGAUGGCGCAGGGAA	2	0	2	1G->U;21G->A;	1.1539	1.78178	no
MIMAT0004949	MI0005561	hsa-miR-877-5p	5p	UUAGAGGAGAUGGCGCAGGGGA	2	0	1	1G->U;	1.78595	2.75777	no
MIMAT0000244_1	MI0000254	hsa-miR-30c-5p	5p	UGUAAACAUCCUACACUCUCAGCUU	2	0	1	25G->U;	35.3412	1.17587	no
MIMAT0000087	MI0000088	hsa-miR-30a-5p	5p	UGUAAACAUCCUCGACUGGAAGCU	2	0	0		37.3752	64.6481	no
MIMAT0000087	MI0000088	hsa-miR-30a-5p	5p	UUUAAACAUCCUCGACUGGAAGCU	2	0	1	2G->U;	2.29218	3.9648	no
MIMAT0004949	MI0005561	hsa-miR-877-5p	5p	GUAGAGGAGAUGGCGCAGGGAAU	3	0	2	21G->A;23C->U;	1.46259	2.25845	no
MIMAT0004949	MI0005561	hsa-miR-877-5p	5p	GUAGAGGAGAUGGCGCAGGGGAA	3	0	1	23C->A;	7.17	11.0715	no
MIMAT0004949	MI0005561	hsa-miR-877-5p	5p	GUAGAGGAGAUGGCGCAGGGGAC	3	0	0		3.16637	4.88933	no
MIMAT0004949	MI0005561	hsa-miR-877-5p	5p	GUAGAGGAGAUGGCGCAGGGGAU	3	0	1	23C->U;	1.71089	2.64186	no
MIMAT0004949	MI0005561	hsa-miR-877-5p	5p	UUAGAGGAGAUGGCGCAGGGGAA	3	0	2	1G->U;23C->A;	1.57874	2.43781	no
MIMAT0000087	MI0000088	hsa-miR-30a-5p	5p	UGUAAACAUCCUCGACUGGAAGCUU	3	0	1	25G->U;	1.02678	1.77602	no
MIMAT0004949	MI0005561	hsa-miR-877-5p	5p	GUAGAGGAGAUGGCGCAGGGGAAA	4	0	1	23C->A;	1.12479	1.73684	no
MIMAT0004949	MI0005561	hsa-miR-877-5p	5p	GUAGAGGAGAUGGCGCAGGGGAAU	4	0	2	23C->A;24A->U;	3.06996	4.74046	no
MIMAT0004949	MI0005561	hsa-miR-877-5p	5p	GUAGAGGAGAUGGCGCAGGGGACA	4	0	0		4.05015	6.25402	no
MIMAT0004949	MI0005561	hsa-miR-877-5p	5p	GUAGAGGAGAUGGCGCAGGGGACU	4	0	1	24A->U;	2.11047	3.25888	no
MIMAT0004672	MI0000734	hsa-miR-106b-3p	3p	UACCGCACUGUGGGUACUUGCU	-2	-2	0		78.7779	21.1298	no
MIMAT0004672	MI0000734	hsa-miR-106b-3p	3p	ACCGCACUGUGGGUACUUGCU	-2	-1	0		4.98634	1.33744	no
MIMAT0000100_1	MI0000105	hsa-miR-29b-3p	3p	CUAGCACCAUUUGAAAUCAGUG	-2	-1	0		1.16914	3.62432	no
MIMAT0000086	MI0000087	hsa-miR-29a-3p	3p	CUAGCACCAUCUGAAAUCGGUU	-1	-1	0		75.2359	6.4896	no
MIMAT0004819	MI0003760	hsa-miR-671-3p	3p	CUCCGGUUCUCAGGGCUCCACC	0	-1	0		1.30166	1.32936	no
MIMAT0004801	MI0003602	hsa-miR-590-3p	3p	GUAAUUUUAUGUAUAAGCUAGU	0	-1	0		2.97898	13.3131	no
MIMAT0004549	MI0000253	hsa-miR-148a-5p	5p	CAAAGUUCUGAGACACUCCGACU	0	-1	0		1.00297	2.10214	no
MIMAT0000086	MI0000087	hsa-miR-29a-3p	3p	CUAGCACCAUCUGAAAUCGGUUA	0	-1	0		30.6896	2.64719	no
MIMAT0004672	MI0000734	hsa-miR-106b-3p	3p	CCGCACUGUGGGUACUUGC	-3	0	0		4.44082	1.19112	no
MIMAT0003256	MI0003599	hsa-miR-589-3p	3p	UCAGAACAAAUGCCGGUUCCC	-3	0	0		1.12751	2.89845	no
MIMAT0000764	MI0000815	hsa-miR-339-5p	5p	UCCCUGUCCUCCAGGAGCUC	-3	0	0		8.64473	24.3888	no
MIMAT0000259	MI0000272	hsa-miR-182-5p	5p	UUUGGCAAUGGUAGAACUCAC	-3	0	0		1.17693	1.86125	no
MIMAT0000765	MI0000816	hsa-miR-335-5p	5p	UCAAGAGCAAUAACGAAAAAU	-2	0	0		22.7583	30.4295	no
MIMAT0004549	MI0000253	hsa-miR-148a-5p	5p	AAAGUUCUGAGACACUCCGA	-2	0	0		1.1891	2.49225	no
MIMAT0000093	MI0000095	hsa-miR-93-5p	5p	CAAAGUGCUGUUCGUGCAGGU	-2	0	0		1620.78	29.8332	no
MIMAT0000081	MI0000082	hsa-miR-25-3p	3p	CAUUGCACUUGUCUCGGUCU	-2	0	0		320.25	3.89856	no
MIMAT0004672	MI0000734	hsa-miR-106b-3p	3p	CCGCACUGUGGGUACUUGCU	-2	0	0		98.8791	26.5214	no
MIMAT0004514	MI0000105	hsa-miR-29b-1-5p	5p	GCUGGUUUCAUAUGGUGGUUUA	-2	0	0		1.52427	9.75972	no
MIMAT0000680	MI0000734	hsa-miR-106b-5p	5p	UAAAGUGCUGACAGUGCAG	-2	0	0		8.81744	1.0548	no
MIMAT0000086	MI0000087	hsa-miR-29a-3p	3p	UAGCACCAUCUGAAAUCGGU	-2	0	0		54.7127	4.71934	no
MIMAT0003256	MI0003599	hsa-miR-589-3p	3p	UCAGAACAAAUGCCGGUUCCCA	-2	0	0		1.42215	3.6559	no
MIMAT0000764	MI0000815	hsa-miR-339-5p	5p	UCCCUGUCCUCCAGGAGCUCA	-2	0	0		3.9955	11.2723	no
MIMAT0000764	MI0000815	hsa-miR-339-5p	5p	UCCCUGUCCUCCAGGAGCUCU	-2	0	1	21A->U;	1.24386	3.50923	no
MIMAT0004799	MI0003599	hsa-miR-589-5p	5p	UGAGAACCACGUCUGCUCUG	-2	0	0		7.07281	2.16609	no
MIMAT0004702	MI0000815	hsa-miR-339-3p	3p	UGAGCGCCUCGACGACAGAGC	-2	0	0		43.1423	17.9754	no
MIMAT0004702	MI0000815	hsa-miR-339-3p	3p	UGAUCGCCUCGACGACAGAGC	-2	0	1	4G->U;	6.02935	2.51215	no
MIMAT0000259	MI0000272	hsa-miR-182-5p	5p	UUUGGCAAUGGUAGAACUCACA	-2	0	0		5.52483	8.73725	no
MIMAT0000765	MI0000816	hsa-miR-335-5p	5p	UCAAGAGCAAUAACGAAAAAUG	-1	0	0		29.0961	38.9036	no
MIMAT0004819	MI0003760	hsa-miR-671-3p	3p	UCCGGUUCUCAGGGCUCCAC	-1	0	0		1.36768	1.39679	no
MIMAT0003257_1	MI0003600	hsa-miR-550a-3p	3p	UGUCUUACUCCCUCAGGCACA	-1	0	0		1.61612	39.8918	no
MIMAT0003257_2	MI0003601	hsa-miR-550a-3p	3p	UGUCUUACUCCCUCAGGCACA	-1	0	0		1.61612	39.8918	no
MIMAT0004549	MI0000253	hsa-miR-148a-5p	5p	AAAGUUCUGAGACACUCCGAC	-1	0	0		1.04183	2.18358	no
MIMAT0004509	MI0000095	hsa-miR-93-3p	3p	ACUGCUGAGCUAGCACUUCCC	-1	0	0		1.01334	1.57069	no
MIMAT0000093	MI0000095	hsa-miR-93-5p	5p	CAAAGUGCUGUUCGUGCAGGUA	-1	0	0		713.791	13.1385	no
MIMAT0000081	MI0000082	hsa-miR-25-3p	3p	CAUUGCACUUGUCUCGGUCUG	-1	0	0		290.056	3.53099	no
MIMAT0004672	MI0000734	hsa-miR-106b-3p	3p	CCGCACUGUGGGUACUUGCUG	-1	0	0		43.769	11.7398	no
MIMAT0004514	MI0000105	hsa-miR-29b-1-5p	5p	GCUGGUUUCAUAUGGUGGUUUAG	-1	0	0		1.4546	9.31362	no
MIMAT0000680	MI0000734	hsa-miR-106b-5p	5p	UAAAGUGCUGACAGUGCAGA	-1	0	0		135.296	16.1851	no
MIMAT0000086	MI0000087	hsa-miR-29a-3p	3p	UAGCACCAUCUGAAAUCGGUU	-1	0	0		177.305	15.2938	no
MIMAT0000100_1	MI0000105	hsa-miR-29b-3p	3p	UAGCACCAUUUGAAAUCAGUGU	-1	0	0		1.52085	4.71461	no
MIMAT0001080	MI0001150	hsa-miR-196b-5p	5p	UAGGUAGUUUCCUGUUGUUGG	-1	0	0		1.3635	7.10365	no
MIMAT0003256	MI0003599	hsa-miR-589-3p	3p	UCAGAACAAAUGCCGGUUCCCAG	-1	0	0		4.3182	11.1007	no
MIMAT0000764	MI0000815	hsa-miR-339-5p	5p	UCCCUGUCCUCCAGGAGCUCAC	-1	0	0		1.20439	3.39787	no
MIMAT0004799	MI0003599	hsa-miR-589-5p	5p	UGAGAACCACGUCUGCUCUGA	-1	0	0		177.28	54.2932	no
MIMAT0004702	MI0000815	hsa-miR-339-3p	3p	UGAGCGCCUCGACGACAGAGCC	-1	0	0		44.4595	18.5242	no
MIMAT0004702	MI0000815	hsa-miR-339-3p	3p	UGAGCGCCUCGACGACAGAGCU	-1	0	1	22C->U;	6.13543	2.55635	no
MIMAT0004799	MI0003599	hsa-miR-589-5p	5p	UGAUAACCACGUCUGCUCUGA	-1	0	1	4G->U;	22.7931	6.98053	no
MIMAT0004702	MI0000815	hsa-miR-339-3p	3p	UGAUCGCCUCGACGACAGAGCC	-1	0	1	4G->U;	6.14698	2.56116	no
MIMAT0003257	MI0003762	hsa-miR-550a-3p	3p	UGUCUUACUCCCUCAGGCACA	-1	0	0		1.61612	39.8918	no
MIMAT0004799	MI0003599	hsa-miR-589-5p	5p	UUAGAACCACGUCUGCUCUGA	-1	0	1	2G->U;	4.44147	1.36023	no
MIMAT0000259	MI0000272	hsa-miR-182-5p	5p	UUUGGCAAUGGUAGAACUCACAC	-1	0	0		4.41174	6.97696	no
MIMAT0003880	MI0003760	hsa-miR-671-5p	5p	AGGAAGCCCUGGAGGGGCUGGAG	0	0	0		2.29629	18.3892	yes
MIMAT0027577	MI0022683	hsa-miR-6837-3p	3p	CCUUCACUGUGACUCUGCUGCAG	0	0	0		4.42311	100	yes
MIMAT0003258	MI0003602	hsa-miR-590-5p	5p	GAGCUUAUUCAUAAAAGUGCAG	0	0	0		2.87833	76.9802	yes
MIMAT0004801	MI0003602	hsa-miR-590-3p	3p	UAAUUUUAUGUAUAAGCUAGU	0	0	0		11.8938	53.1537	yes
MIMAT0000765	MI0000816	hsa-miR-335-5p	5p	UCAAGAGCAAUAACGAAAAAUGU	0	0	0		21.0313	28.1204	yes
MIMAT0004819	MI0003760	hsa-miR-671-3p	3p	UCCGGUUCUCAGGGCUCCACA	0	0	1	21C->A;	1.25271	1.27937	no
MIMAT0004819	MI0003760	hsa-miR-671-3p	3p	UCCGGUUCUCAGGGCUCCACC	0	0	0		42.518	43.4228	yes
MIMAT0004819	MI0003760	hsa-miR-671-3p	3p	UCCGGUUCUCAGGGCUCCACU	0	0	1	21C->U;	6.53034	6.6693	no
MIMAT0004819	MI0003760	hsa-miR-671-3p	3p	UCCUGUUCUCAGGGCUCCACC	0	0	1	4G->U;	5.24603	5.35767	no
MIMAT0003257_1	MI0003600	hsa-miR-550a-3p	3p	UGUCUUACUCCCUCAGGCACAU	0	0	0		1.94499	48.0093	yes
MIMAT0003257_2	MI0003601	hsa-miR-550a-3p	3p	UGUCUUACUCCCUCAGGCACAU	0	0	0		1.94499	48.0093	yes
MIMAT0004703	MI0000816	hsa-miR-335-3p	3p	UUUUUCAUUAUUGCUCCUGACC	0	0	0		4.63695	65.4312	yes
MIMAT0004549	MI0000253	hsa-miR-148a-5p	5p	AAAGUUCUGAGACACUCCGACU	0	0	0		37.9727	79.5877	yes
MIMAT0004549	MI0000253	hsa-miR-148a-5p	5p	AAAUUUCUGAGACACUCCGACU	0	0	1	4G->U;	5.79519	12.1462	no
MIMAT0004503	MI0000087	hsa-miR-29a-5p	5p	ACUGAUUUCUUUUGGUGUUCAG	0	0	0		1.77325	31.0908	yes
MIMAT0004509	MI0000095	hsa-miR-93-3p	3p	ACUGCUGAGCUAGCACUUCCCG	0	0	0		5.1496	7.98194	yes
MIMAT0004498	MI0000082	hsa-miR-25-5p	5p	AGGCGGAGACUUGGGCAAUUG	0	0	0		1.23278	7.98259	yes
MIMAT0000093	MI0000095	hsa-miR-93-5p	5p	CAAAGUGCUGUUCGUGCAGGUAA	0	0	1	23G->A;	71.3893	1.31404	no
MIMAT0000093	MI0000095	hsa-miR-93-5p	5p	CAAAGUGCUGUUCGUGCAGGUAG	0	0	0		1764.77	32.4836	yes
MIMAT0000093	MI0000095	hsa-miR-93-5p	5p	CAAAGUGCUGUUCGUGCAGGUAU	0	0	1	23G->U;	226.723	4.17322	no
MIMAT0000081	MI0000082	hsa-miR-25-3p	3p	CAUGGCACUUGUCUCGGUCUGA	0	0	1	4U->G;	91.2197	1.11046	no
MIMAT0000081	MI0000082	hsa-miR-25-3p	3p	CAUUGCACUUGUCUCGGUCUGA	0	0	0		6135.32	74.6883	yes
MIMAT0000081	MI0000082	hsa-miR-25-3p	3p	CAUUGCACUUGUCUCGGUCUGU	0	0	1	22A->U;	138.97	1.69175	no
MIMAT0005919_1	MI0006402	hsa-miR-548o-3p	3p	CCAAAACUGCAGUUACUUUUGC	0	0	0		14.1279	93.7168	yes
MIMAT0004672	MI0000734	hsa-miR-106b-3p	3p	CCGCACUGUGGGUACUUGCUGA	0	0	1	22C->A;	14.7971	3.96889	no
MIMAT0004672	MI0000734	hsa-miR-106b-3p	3p	CCGCACUGUGGGUACUUGCUGC	0	0	0		13.2685	3.55889	yes
MIMAT0004672	MI0000734	hsa-miR-106b-3p	3p	CCGCACUGUGGGUACUUGCUGU	0	0	1	22C->U;	23.8384	6.39394	no
MIMAT0004514	MI0000105	hsa-miR-29b-1-5p	5p	GCUGGUUUCAUAUGGUGGUUUAGA	0	0	0		7.63277	48.8716	yes
MIMAT0000680	MI0000734	hsa-miR-106b-5p	5p	UAAAGUGCUGACAGUGCAGAU	0	0	0		447.773	53.5657	yes
MIMAT0000086	MI0000087	hsa-miR-29a-3p	3p	UAGCACCAUCUGAAAUCGGUUA	0	0	0		582.267	50.2244	yes
MIMAT0000086	MI0000087	hsa-miR-29a-3p	3p	UAGCACCAUCUGAAAUCGGUUU	0	0	1	22A->U;	13.8997	1.19895	no
MIMAT0000100_1	MI0000105	hsa-miR-29b-3p	3p	UAGCACCAUUUGAAAUCAGUGUU	0	0	0		26.6887	82.7345	yes
MIMAT0001080	MI0001150	hsa-miR-196b-5p	5p	UAGGUAGUUUCCUGUUGUUGGA	0	0	1	22G->A;	3.05733	15.9283	no
MIMAT0001080	MI0001150	hsa-miR-196b-5p	5p	UAGGUAGUUUCCUGUUGUUGGG	0	0	0		3.42765	17.8576	yes
MIMAT0000261	MI0000273	hsa-miR-183-5p	5p	UAUGGCACUGGUAGAAUUCACU	0	0	0		2.96499	26.3183	yes
MIMAT0003256	MI0003599	hsa-miR-589-3p	3p	UCAGAACAAAUGCCGGUUCCCAGA	0	0	0		18.9829	48.7988	yes
MIMAT0003256	MI0003599	hsa-miR-589-3p	3p	UCAGAACAAAUGCCGGUUCCCAGU	0	0	1	24A->U;	4.03875	10.3823	no
MIMAT0000243	MI0000253	hsa-miR-148a-3p	3p	UCAGUGCACUACAGAACUUUGU	0	0	0		1216.37	44.0888	yes
MIMAT0003256	MI0003599	hsa-miR-589-3p	3p	UCAUAACAAAUGCCGGUUCCCAGA	0	0	1	4G->U;	2.78157	7.15051	no
MIMAT0000243	MI0000253	hsa-miR-148a-3p	3p	UCAUUGCACUACAGAACUUUGU	0	0	1	4G->U;	184.243	6.67812	no
MIMAT0000764	MI0000815	hsa-miR-339-5p	5p	UCCCUGUCCUCCAGGAGCUCACA	0	0	1	23G->A;	1.43852	4.0584	no
MIMAT0000764	MI0000815	hsa-miR-339-5p	5p	UCCCUGUCCUCCAGGAGCUCACG	0	0	0		12.1863	34.3804	yes
MIMAT0005876_1	MI0006346	hsa-miR-1285-3p	3p	UCUGGGCAACAAAGUGAGACCU	0	0	0		4.34375	48.5301	yes
MIMAT0004514	MI0000105	hsa-miR-29b-1-5p	5p	UCUGGUUUCAUAUGGUGGUUUAGA	0	0	1	1G->U;	1.73246	11.0927	no
MIMAT0004799	MI0003599	hsa-miR-589-5p	5p	UGAGAACCACGUCUGCUCUGAA	0	0	1	22G->A;	3.43505	1.05201	no
MIMAT0004799	MI0003599	hsa-miR-589-5p	5p	UGAGAACCACGUCUGCUCUGAG	0	0	0		14.925	4.57089	yes
MIMAT0004702	MI0000815	hsa-miR-339-3p	3p	UGAGCGCCUCGACGACAGAGCCA	0	0	1	23G->A;	4.28913	1.78708	no
MIMAT0004702	MI0000815	hsa-miR-339-3p	3p	UGAGCGCCUCGACGACAGAGCCG	0	0	0		35.0183	14.5905	yes
MIMAT0004702	MI0000815	hsa-miR-339-3p	3p	UGAGCGCCUCGACGACAGAGCCU	0	0	1	23G->U;	19.2073	8.00279	no
MIMAT0004702	MI0000815	hsa-miR-339-3p	3p	UGAUCGCCUCGACGACAGAGCCG	0	0	1	4G->U;	4.88954	2.03724	no
MIMAT0004702	MI0000815	hsa-miR-339-3p	3p	UGAUCGCCUCGACGACAGAGCCU	0	0	2	4G->U;23G->U;	2.63575	1.09819	no
MIMAT0003257	MI0003762	hsa-miR-550a-3p	3p	UGUCUUACUCCCUCAGGCACAU	0	0	0		1.94499	48.0093	yes
MIMAT0000259	MI0000272	hsa-miR-182-5p	5p	UUUGGCAAUGGUAGAACUCACACU	0	0	0		23.3133	36.8688	yes
MIMAT0000259	MI0000272	hsa-miR-182-5p	5p	UUUUGCAAUGGUAGAACUCACACU	0	0	1	4G->U;	3.47362	5.49336	no
MIMAT0003880	MI0003760	hsa-miR-671-5p	5p	AGGAAGCCCUGGAGGGGCUGGAGA	1	0	1	24G->A;	1.57651	12.625	no
MIMAT0003880	MI0003760	hsa-miR-671-5p	5p	AGGAAGCCCUGGAGGGGCUGGAGG	1	0	0		3.50452	28.0649	no
MIMAT0003880	MI0003760	hsa-miR-671-5p	5p	AGGAAGCCCUGGAGGGGCUGGAGU	1	0	1	24G->U;	1.54369	12.3622	no
MIMAT0019715	MI0017279	hsa-miR-4651	na	CGGGGUGGGUGAGGUCGGGCC	1	0	0		1.09391	57.6468	no
MIMAT0004801	MI0003602	hsa-miR-590-3p	3p	UAAUUUUAUGUAUAAGCUAGUC	1	0	0		5.22022	23.3293	no
MIMAT0004819	MI0003760	hsa-miR-671-3p	3p	UCCGGUUCUCAGGGCUCCACCA	1	0	1	22U->A;	1.4433	1.47401	no
MIMAT0004819	MI0003760	hsa-miR-671-3p	3p	UCCGGUUCUCAGGGCUCCACCU	1	0	0		20.826	21.2692	no
MIMAT0004819	MI0003760	hsa-miR-671-3p	3p	UCCUGUUCUCAGGGCUCCACCU	1	0	1	4G->U;	2.62151	2.6773	no
MIMAT0004503	MI0000087	hsa-miR-29a-5p	5p	ACUGAUUUCUUUUGGUGUUCAGA	1	0	0		2.00218	35.1045	no
MIMAT0004509	MI0000095	hsa-miR-93-3p	3p	ACUGCUGAGCUAGCACUUCCCGA	1	0	0		38.7767	60.1043	no
MIMAT0004509	MI0000095	hsa-miR-93-3p	3p	ACUGCUGAGCUAGCACUUCCCGU	1	0	1	23A->U;	2.21496	3.43322	no
MIMAT0004509	MI0000095	hsa-miR-93-3p	3p	ACUUCUGAGCUAGCACUUCCCGA	1	0	1	4G->U;	5.79762	8.98639	no
MIMAT0004498	MI0000082	hsa-miR-25-5p	5p	AGGCGGAGACUUGGGCAAUUGC	1	0	0		2.15952	13.9835	no
MIMAT0000093	MI0000095	hsa-miR-93-5p	5p	CAAAGUGCUGUUCGUGCAGGUAGA	1	0	1	24U->A;	146.108	2.68937	no
MIMAT0000093	MI0000095	hsa-miR-93-5p	5p	CAAAGUGCUGUUCGUGCAGGUAGU	1	0	0		508.836	9.366	no
MIMAT0000081	MI0000082	hsa-miR-25-3p	3p	CAUUGCACUUGUCUCGGUCUGAA	1	0	1	23C->A;	477.63	5.81443	no
MIMAT0000081	MI0000082	hsa-miR-25-3p	3p	CAUUGCACUUGUCUCGGUCUGAU	1	0	1	23C->U;	154.658	1.88273	no
MIMAT0004672	MI0000734	hsa-miR-106b-3p	3p	CCGCACUGUGGGUACUUGCUGAA	1	0	2	22C->A;23U->A;	4.22013	1.13193	no
MIMAT0004672	MI0000734	hsa-miR-106b-3p	3p	CCGCACUGUGGGUACUUGCUGCA	1	0	1	23U->A;	25.1629	6.7492	no
MIMAT0004672	MI0000734	hsa-miR-106b-3p	3p	CCGCACUGUGGGUACUUGCUGCU	1	0	0		18.7663	5.03351	no
MIMAT0000680	MI0000734	hsa-miR-106b-5p	5p	UAAAGUGCUGACAGUGCAGAUA	1	0	0		144.964	17.3416	no
MIMAT0000680	MI0000734	hsa-miR-106b-5p	5p	UAAAGUGCUGACAGUGCAGAUG	1	0	1	22A->G;	8.79946	1.05265	no
MIMAT0000680	MI0000734	hsa-miR-106b-5p	5p	UAAAGUGCUGACAGUGCAGAUU	1	0	1	22A->U;	24.1075	2.8839	no
MIMAT0000086	MI0000087	hsa-miR-29a-3p	3p	UAGCACCAUCUGAAAUCGGUUAA	1	0	1	23U->A;	57.5542	4.96443	no
MIMAT0000086	MI0000087	hsa-miR-29a-3p	3p	UAGCACCAUCUGAAAUCGGUUAG	1	0	1	23U->G;	20.3949	1.75919	no
MIMAT0000086	MI0000087	hsa-miR-29a-3p	3p	UAGCACCAUCUGAAAUCGGUUAU	1	0	0		18.1332	1.56411	no
MIMAT0001080	MI0001150	hsa-miR-196b-5p	5p	UAGGUAGUUUCCUGUUGUUGGGA	1	0	0		4.82757	25.151	no
MIMAT0001080	MI0001150	hsa-miR-196b-5p	5p	UAGGUAGUUUCCUGUUGUUGGGU	1	0	1	23A->U;	3.3441	17.4223	no
MIMAT0000261	MI0000273	hsa-miR-183-5p	5p	UAUGGCACUGGUAGAAUUCACUG	1	0	0		3.78517	33.5986	no
MIMAT0003256	MI0003599	hsa-miR-589-3p	3p	UCAGAACAAAUGCCGGUUCCCAGAA	1	0	1	25C->A;	1.42757	3.66981	no
MIMAT0000243	MI0000253	hsa-miR-148a-3p	3p	UCAGUGCACUACAGAACUUUGUA	1	0	1	23C->A;	37.7129	1.36695	no
MIMAT0000243	MI0000253	hsa-miR-148a-3p	3p	UCAGUGCACUACAGAACUUUGUC	1	0	0		797.416	28.9033	no
MIMAT0000243	MI0000253	hsa-miR-148a-3p	3p	UCAGUGCACUACAGAACUUUGUU	1	0	1	23C->U;	43.6346	1.58159	no
MIMAT0000243	MI0000253	hsa-miR-148a-3p	3p	UCAUUGCACUACAGAACUUUGUC	1	0	1	4G->U;	118.168	4.28316	no
MIMAT0000764	MI0000815	hsa-miR-339-5p	5p	UCCCUGUCCUCCAGGAGCUCACGA	1	0	1	24U->A;	2.37766	6.70796	no
MIMAT0000764	MI0000815	hsa-miR-339-5p	5p	UCCCUGUCCUCCAGGAGCUCACGU	1	0	0		3.43452	9.68961	no
MIMAT0005876_1	MI0006346	hsa-miR-1285-3p	3p	UCUGGGCAACAAAGUGAGACCUU	1	0	0		3.11991	34.8569	no
MIMAT0004799	MI0003599	hsa-miR-589-5p	5p	UGAGAACCACGUCUGCUCUGAGC	1	0	0		52.7774	16.1634	no
MIMAT0004702	MI0000815	hsa-miR-339-3p	3p	UGAGCGCCUCGACGACAGAGCCGA	1	0	1	24G->A;	6.80543	2.8355	no
MIMAT0004702	MI0000815	hsa-miR-339-3p	3p	UGAGCGCCUCGACGACAGAGCCGU	1	0	1	24G->U;	19.0844	7.95155	no
MIMAT0004799	MI0003599	hsa-miR-589-5p	5p	UGAUAACCACGUCUGCUCUGAGC	1	0	1	4G->U;	7.1292	2.18336	no
MIMAT0004702	MI0000815	hsa-miR-339-3p	3p	UGAUCGCCUCGACGACAGAGCCGU	1	0	2	4G->U;24G->U;	2.62588	1.09408	no
MIMAT0000259	MI0000272	hsa-miR-182-5p	5p	UUUGGCAAUGGUAGAACUCACACUG	1	0	0		8.02774	12.6955	no
MIMAT0000259	MI0000272	hsa-miR-182-5p	5p	UUUUGCAAUGGUAGAACUCACACUG	1	0	1	4G->U;	1.21256	1.9176	no
MIMAT0003880	MI0003760	hsa-miR-671-5p	5p	AGGAAGCCCUGGAGGGGCUGGAGGU	2	0	0		1.4595	11.688	no
MIMAT0004819	MI0003760	hsa-miR-671-3p	3p	UCCGGUUCUCAGGGCUCCACCUA	2	0	1	23C->A;	2.08185	2.12615	no
MIMAT0004819	MI0003760	hsa-miR-671-3p	3p	UCCGGUUCUCAGGGCUCCACCUU	2	0	1	23C->U;	5.48476	5.60148	no
MIMAT0004509	MI0000095	hsa-miR-93-3p	3p	ACUGCUGAGCUAGCACUUCCCGAA	2	0	1	24G->A;	1.28327	1.98909	no
MIMAT0004509	MI0000095	hsa-miR-93-3p	3p	ACUGCUGAGCUAGCACUUCCCGAG	2	0	0		1.14342	1.77231	no
MIMAT0004498	MI0000082	hsa-miR-25-5p	5p	AGGCGGAGACUUGGGCAAUUGCU	2	0	0		11.1741	72.3557	no
MIMAT0004672	MI0000734	hsa-miR-106b-3p	3p	CCGCACUGUGGGUACUUGCUGCAA	2	0	2	23U->A;24C->A;	5.63078	1.51029	no
MIMAT0004672	MI0000734	hsa-miR-106b-3p	3p	CCGCACUGUGGGUACUUGCUGCAG	2	0	2	23U->A;24C->G;	6.1983	1.66251	no
MIMAT0004672	MI0000734	hsa-miR-106b-3p	3p	CCGCACUGUGGGUACUUGCUGCAU	2	0	2	23U->A;24C->U;	7.32296	1.96417	no
MIMAT0000680	MI0000734	hsa-miR-106b-5p	5p	UAAAGUGCUGACAGUGCAGAUAA	2	0	1	23G->A;	10.7235	1.28282	no
MIMAT0000243	MI0000253	hsa-miR-148a-3p	3p	UCAGUGCACUACAGAACUUUGUCU	2	0	0		98.3567	3.56506	no
MIMAT0000243	MI0000253	hsa-miR-148a-3p	3p	UCAGUGCACUACAGAACUUUGUUU	2	0	1	23C->U;	30.7875	1.11593	no
MIMAT0004799	MI0003599	hsa-miR-589-5p	5p	UGAGAACCACGUCUGCUCUGAGCA	2	0	1	24U->A;	6.61876	2.02704	no
MIMAT0004799	MI0003599	hsa-miR-589-5p	5p	UGAGAACCACGUCUGCUCUGAGCU	2	0	0		4.37284	1.33921	no
MIMAT0004702	MI0000815	hsa-miR-339-3p	3p	UGAGCGCCUCGACGACAGAGCCGUU	2	0	2	24G->U;25C->U;	3.42303	1.42622	no
MIMAT0000259	MI0000272	hsa-miR-182-5p	5p	UUUGGCAAUGGUAGAACUCACACUGG	2	0	0		10.4412	16.5122	no
MIMAT0000259	MI0000272	hsa-miR-182-5p	5p	UUUGGCAAUGGUAGAACUCACACUGU	2	0	1	26G->U;	1.33833	2.1165	no
MIMAT0000259	MI0000272	hsa-miR-182-5p	5p	UUUUGCAAUGGUAGAACUCACACUGG	2	0	1	4G->U;	1.6488	2.6075	no
MIMAT0004509	MI0000095	hsa-miR-93-3p	3p	ACUGCUGAGCUAGCACUUCCCGAAA	3	0	2	24G->A;25C->A;	1.09203	1.69266	no
MIMAT0000261	MI0000273	hsa-miR-183-5p	5p	AUGGCACUGGUAGAAUUCACUG	1	1	0		2.16201	19.1908	no
MIMAT0004509	MI0000095	hsa-miR-93-3p	3p	CUGCUGAGCUAGCACUUCCCGA	1	1	0		1.53602	2.38085	no
MIMAT0003256	MI0003599	hsa-miR-589-3p	3p	AGAACAAAUGCCGGUUCCCAGA	0	2	0		1.17557	3.02201	no
MIMAT0004702	MI0000815	hsa-miR-339-3p	3p	AGCGCCUCGACGACAGAGCCG	0	2	0		9.48993	3.95401	no
MIMAT0000757	MI0000809	hsa-miR-151a-3p	3p	UACUAGACUGAAGCUCCUUGAG	-1	-2	0		12.0196	1.17841	no
MIMAT0000757	MI0000809	hsa-miR-151a-3p	3p	UACUAGACUGAAGCUCCUUGAGA	0	-2	1	23G->A;	16.307	1.59875	no
MIMAT0000757	MI0000809	hsa-miR-151a-3p	3p	UACUAGACUGAAGCUCCUUGAGG	0	-2	0		28.368	2.78122	no
MIMAT0004697	MI0000809	hsa-miR-151a-5p	5p	CUCGAGGAGCUCACAGUCUAGU	0	-1	0		3.17806	1.14822	no
MIMAT0000510	MI0000542	hsa-miR-320a	na	AAAAGCUGGGUUGAGAGGGC	-2	0	0		67.0273	3.04496	no
MIMAT0000245	MI0000255	hsa-miR-30d-5p	5p	UGUAAACAUCCCCGACUGGA	-2	0	0		1027.2	7.07313	no
MIMAT0002177_1	MI0023622	hsa-miR-486-5p	5p	UCCUGUACUGAGCUGCCCCGA	-1	0	0		196.763	10.2398	no
MIMAT0000510	MI0000542	hsa-miR-320a	na	AAAAGCUGGGUUGAGAGGGCG	-1	0	0		94.3792	4.28752	no
MIMAT0030020	MI0025241	hsa-miR-7705	na	AAUAGCUCAGAAUGUCAGUUCU	-1	0	0		3.46709	20.2735	no
MIMAT0004762	MI0002470	hsa-miR-486-3p	3p	CGGGGCAGCUCAGUACAGGA	-1	0	0		2.12256	12.5637	no
MIMAT0003266	MI0003610	hsa-miR-598-3p	3p	UACGUCAUCGUUGUCAUCGUC	-1	0	0		1.15728	12.2667	no
MIMAT0002177	MI0002470	hsa-miR-486-5p	5p	UCCUGUACUGAGCUGCCCCGA	-1	0	0		110.501	10.9344	no
MIMAT0004697	MI0000809	hsa-miR-151a-5p	5p	UCGAGGAGCUCACAGUCUAG	-1	0	0		5.30962	1.91835	no
MIMAT0000245	MI0000255	hsa-miR-30d-5p	5p	UGUAAACAUCCCCGACUGGAA	-1	0	0		567.72	3.90922	no
MIMAT0000420	MI0000441	hsa-miR-30b-5p	5p	UGUAAACAUCCUACACUCAGC	-1	0	0		32.5958	1.55901	no
MIMAT0004762_1	MI0023622	hsa-miR-486-3p	3p	CGGGGCAGCUCAGUACAGGAU	0	0	0		3.54511	56.795	yes
MIMAT0002177_1	MI0023622	hsa-miR-486-5p	5p	UCCUGUACUGAGCUGCCCCGAA	0	0	1	22G->A;	57.6468	3.00001	no
MIMAT0002177_1	MI0023622	hsa-miR-486-5p	5p	UCCUGUACUGAGCUGCCCCGAG	0	0	0		464.115	24.1531	yes
MIMAT0019731	MI0017290	hsa-miR-4662a-5p	5p	UUAGCCAAUUGUCCAUCUUUAG	0	0	0		8.89947	83.538	yes
MIMAT0019731	MI0017290	hsa-miR-4662a-5p	5p	UUAUCCAAUUGUCCAUCUUUAG	0	0	1	4G->U;	1.25916	11.8195	no
MIMAT0027587	MI0022688	hsa-miR-6842-3p	3p	UUGGCUGGUCUCUGCUCCGCAG	0	0	0		26.2614	19.9748	yes
MIMAT0027587	MI0022688	hsa-miR-6842-3p	3p	UUGUCUGGUCUCUGCUCCGCAG	0	0	1	4G->U;	3.75803	2.85842	no
MIMAT0000510	MI0000542	hsa-miR-320a	na	AAAAGCUGGGUUGAGAGGGCGA	0	0	0		677.178	30.7633	yes
MIMAT0000510	MI0000542	hsa-miR-320a	na	AAAAGCUGGGUUGAGAGGGCGU	0	0	1	22A->U;	39.8096	1.8085	no
MIMAT0030020	MI0025241	hsa-miR-7705	na	AAUAGCUCAGAAUGUCAGUUCUG	0	0	0		10.0034	58.4938	yes
MIMAT0018926_1	MI0003840	hsa-miR-378d	na	ACUGGACUUGGAGUCAGAAA	0	0	0		3.4526	75.4658	yes
MIMAT0004762	MI0002470	hsa-miR-486-3p	3p	CGGGGCAGCUCAGUACAGGAU	0	0	0		8.08146	47.8352	yes
MIMAT0004762	MI0002470	hsa-miR-486-3p	3p	CGGUGCAGCUCAGUACAGGAU	0	0	1	4G->U;	1.02121	6.04468	no
MIMAT0000757	MI0000809	hsa-miR-151a-3p	3p	CUAGACUGAAGCUCCUUGAGA	0	0	1	21G->A;	42.9594	4.21178	no
MIMAT0000757	MI0000809	hsa-miR-151a-3p	3p	CUAGACUGAAGCUCCUUGAGG	0	0	0		144.962	14.2122	yes
MIMAT0000757	MI0000809	hsa-miR-151a-3p	3p	CUAGACUGAAGCUCCUUGAGU	0	0	1	21G->U;	10.269	1.00678	no
MIMAT0000757	MI0000809	hsa-miR-151a-3p	3p	CUAUACUGAAGCUCCUUGAGG	0	0	1	4G->U;	20.6057	2.0202	no
MIMAT0004589	MI0000441	hsa-miR-30b-3p	3p	CUGGGAGGUGGAUGUUUACUUC	0	0	0		5.35094	61.544	yes
MIMAT0004551	MI0000255	hsa-miR-30d-3p	3p	CUUUCAGUCAGAUGUUUGCUGC	0	0	0		26.9815	46.7853	yes
MIMAT0003266	MI0003610	hsa-miR-598-3p	3p	UACGUCAUCGUUGUCAUCGUCA	0	0	0		5.09775	54.0342	yes
MIMAT0002177	MI0002470	hsa-miR-486-5p	5p	UCCUGUACUGAGCUGCCCCGAA	0	0	1	22G->A;	32.3758	3.20369	no
MIMAT0002177	MI0002470	hsa-miR-486-5p	5p	UCCUGUACUGAGCUGCCCCGAG	0	0	0		258.581	25.5874	yes
MIMAT0004697	MI0000809	hsa-miR-151a-5p	5p	UCGAGGAGCUCACAGUCUAGU	0	0	0		153.499	55.4588	yes
MIMAT0018194	MI0016426	hsa-miR-3150b-3p	3p	UGAGGAGAUCGUCGAGGUUGG	0	0	0		1.83592	38.3295	yes
MIMAT0000245	MI0000255	hsa-miR-30d-5p	5p	UGUAAACAUCCCCGACUGGAAG	0	0	0		632.282	4.35378	yes
MIMAT0000420	MI0000441	hsa-miR-30b-5p	5p	UGUAAACAUCCUACACUCAGCU	0	0	0		1824.82	87.2786	yes
MIMAT0000420	MI0000441	hsa-miR-30b-5p	5p	UUUAAACAUCCUACACUCAGCU	0	0	1	2G->U;	81.2781	3.88741	no
MIMAT0004762_1	MI0023622	hsa-miR-486-3p	3p	CGGGGCAGCUCAGUACAGGAUU	1	0	1	22G->U;	1.43484	22.987	no
MIMAT0002177_1	MI0023622	hsa-miR-486-5p	5p	UCCUGUACUGAGCUGCCCCGAAA	1	0	2	22G->A;23C->A;	51.3753	2.67363	no
MIMAT0002177_1	MI0023622	hsa-miR-486-5p	5p	UCCUGUACUGAGCUGCCCCGAGA	1	0	1	23C->A;	367.636	19.1322	no
MIMAT0002177_1	MI0023622	hsa-miR-486-5p	5p	UCCUGUACUGAGCUGCCCCGAGU	1	0	1	23C->U;	468.72	24.3928	no
MIMAT0027587	MI0022688	hsa-miR-6842-3p	3p	UUGGCUGGUCUCUGCUCCGCAGA	1	0	1	23G->A;	39.2684	29.8682	no
MIMAT0027587	MI0022688	hsa-miR-6842-3p	3p	UUGGCUGGUCUCUGCUCCGCAGU	1	0	1	23G->U;	25.6716	19.5263	no
MIMAT0027587	MI0022688	hsa-miR-6842-3p	3p	UUGUCUGGUCUCUGCUCCGCAGA	1	0	2	4G->U;23G->A;	5.65751	4.3032	no
MIMAT0027587	MI0022688	hsa-miR-6842-3p	3p	UUGUCUGGUCUCUGCUCCGCAGU	1	0	2	4G->U;23G->U;	3.71878	2.82857	no
MIMAT0000510	MI0000542	hsa-miR-320a	na	AAAAGCUGGGUUGAGAGGGCGAA	1	0	0		438.196	19.9067	no
MIMAT0000510	MI0000542	hsa-miR-320a	na	AAAAGCUGGGUUGAGAGGGCGAU	1	0	1	23A->U;	159.138	7.22941	no
MIMAT0000510	MI0000542	hsa-miR-320a	na	AAAAGCUGGGUUGAGAGGGCGUU	1	0	2	22A->U;23A->U;	23.4981	1.06749	no
MIMAT0004762	MI0002470	hsa-miR-486-3p	3p	CGGGGCAGCUCAGUACAGGAUA	1	0	0		1.69193	10.0148	no
MIMAT0004762	MI0002470	hsa-miR-486-3p	3p	CGGGGCAGCUCAGUACAGGAUU	1	0	1	22A->U;	3.29197	19.4856	no
MIMAT0000757	MI0000809	hsa-miR-151a-3p	3p	CUAGACUGAAGCUCCUUGAGAA	1	0	1	21G->A;	11.0285	1.08124	no
MIMAT0000757	MI0000809	hsa-miR-151a-3p	3p	CUAGACUGAAGCUCCUUGAGGA	1	0	0		367.983	36.0773	no
MIMAT0000757	MI0000809	hsa-miR-151a-3p	3p	CUAGACUGAAGCUCCUUGAGGU	1	0	1	22A->U;	57.478	5.63519	no
MIMAT0000757	MI0000809	hsa-miR-151a-3p	3p	CUAUACUGAAGCUCCUUGAGGA	1	0	1	4G->U;	53.3805	5.23347	no
MIMAT0004551	MI0000255	hsa-miR-30d-3p	3p	CUUUCAGUCAGAUGUUUGCUGCU	1	0	0		7.33199	12.7135	no
MIMAT0002177	MI0002470	hsa-miR-486-5p	5p	UCCUGUACUGAGCUGCCCCGAAA	1	0	2	22G->A;23G->A;	28.5015	2.82031	no
MIMAT0002177	MI0002470	hsa-miR-486-5p	5p	UCCUGUACUGAGCUGCCCCGAGA	1	0	1	23G->A;	203.355	20.1227	no
MIMAT0002177	MI0002470	hsa-miR-486-5p	5p	UCCUGUACUGAGCUGCCCCGAGU	1	0	1	23G->U;	258.616	25.5909	no
MIMAT0004697	MI0000809	hsa-miR-151a-5p	5p	UCGAGGAGCUCACAGUCUAGUA	1	0	0		95.6987	34.5757	no
MIMAT0018194	MI0016426	hsa-miR-3150b-3p	3p	UGAGGAGAUCGUCGAGGUUGGC	1	0	0		1.19234	24.8931	no
MIMAT0000245	MI0000255	hsa-miR-30d-5p	5p	UGUAAACAUCCCCGACUGGAAGA	1	0	1	23C->A;	254.867	1.75497	no
MIMAT0000245	MI0000255	hsa-miR-30d-5p	5p	UGUAAACAUCCCCGACUGGAAGC	1	0	0		2268.62	15.6213	no
MIMAT0000245	MI0000255	hsa-miR-30d-5p	5p	UGUAAACAUCCCCGACUGGAAGU	1	0	1	23C->U;	194.271	1.33771	no
MIMAT0016916	MI0015894	hsa-miR-4286	na	ACCCCACUCCUGGUACCAU	2	0	0		1.00217	74.5909	no
MIMAT0002177_1	MI0023622	hsa-miR-486-5p	5p	UCCUGUACUGAGCUGCCCCGAGAA	2	0	2	23C->A;24U->A;	34.8554	1.81392	no
MIMAT0002177_1	MI0023622	hsa-miR-486-5p	5p	UCCUGUACUGAGCUGCCCCGAGAU	2	0	1	23C->A;	42.826	2.22872	no
MIMAT0002177_1	MI0023622	hsa-miR-486-5p	5p	UCCUGUACUGAGCUGCCCCGAGUU	2	0	1	23C->U;	51.0128	2.65477	no
MIMAT0027587	MI0022688	hsa-miR-6842-3p	3p	UUGGCUGGUCUCUGCUCCGCAGAA	2	0	2	23G->A;24C->A;	2.48988	1.89385	no
MIMAT0027587	MI0022688	hsa-miR-6842-3p	3p	UUGGCUGGUCUCUGCUCCGCAGUA	2	0	2	23G->U;24C->A;	6.99189	5.31815	no
MIMAT0027587	MI0022688	hsa-miR-6842-3p	3p	UUGGCUGGUCUCUGCUCCGCAGUU	2	0	2	23G->U;24C->U;	12.5021	9.50934	no
MIMAT0000510	MI0000542	hsa-miR-320a	na	AAAAGCUGGGUUGAGAGGGCGAAA	2	0	0		84.5751	3.84213	no
MIMAT0000510	MI0000542	hsa-miR-320a	na	AAAAGCUGGGUUGAGAGGGCGAAG	2	0	1	24A->G;	23.6486	1.07432	no
MIMAT0000510	MI0000542	hsa-miR-320a	na	AAAAGCUGGGUUGAGAGGGCGAAU	2	0	1	24A->U;	132.667	6.02688	no
MIMAT0000510	MI0000542	hsa-miR-320a	na	AAAAGCUGGGUUGAGAGGGCGAUA	2	0	1	23A->U;	29.6261	1.34588	no
MIMAT0000510	MI0000542	hsa-miR-320a	na	AAAAGCUGGGUUGAGAGGGCGAUU	2	0	2	23A->U;24A->U;	62.3199	2.83111	no
MIMAT0000757	MI0000809	hsa-miR-151a-3p	3p	CUAGACUGAAGCUCCUUGAGGAA	2	0	1	23C->A;	44.2213	4.3355	no
MIMAT0000757	MI0000809	hsa-miR-151a-3p	3p	CUAGACUGAAGCUCCUUGAGGAU	2	0	1	23C->U;	57.4936	5.63672	no
MIMAT0002177	MI0002470	hsa-miR-486-5p	5p	UCCUGUACUGAGCUGCCCCGAGAA	2	0	2	23G->A;24C->A;	19.3324	1.913	no
MIMAT0004697	MI0000809	hsa-miR-151a-5p	5p	UCGAGGAGCUCACAGUCUAGUAU	2	0	0		8.1748	2.95353	no
MIMAT0000245	MI0000255	hsa-miR-30d-5p	5p	UGUAAACAUCCCCGACUGGAAGCU	2	0	0		8010.21	55.1568	no
MIMAT0000245	MI0000255	hsa-miR-30d-5p	5p	UUUAAACAUCCCCGACUGGAAGCU	2	0	1	2G->U;	371.959	2.56124	no
MIMAT0002177_1	MI0023622	hsa-miR-486-5p	5p	UCCUGUACUGAGCUGCCCCGAGUUU	3	0	2	23C->U;25G->U;	25.985	1.35229	no
MIMAT0000510	MI0000542	hsa-miR-320a	na	AAAGCUGGGUUGAGAGGGCGA	0	1	0		27.5964	1.25367	no
MIMAT0004551	MI0000255	hsa-miR-30d-3p	3p	UUUCAGUCAGAUGUUUGCUGC	0	1	0		10.6246	18.4229	no
MIMAT0000510	MI0000542	hsa-miR-320a	na	AAAGCUGGGUUGAGAGGGCGAA	1	1	0		25.7333	1.16903	no
MIMAT0004551	MI0000255	hsa-miR-30d-3p	3p	UUUCAGUCAGAUGUUUGCUGCU	1	1	0		9.06668	15.7214	no
MIMAT0030020	MI0025241	hsa-miR-7705	na	AUAGCUCAGAAUGUCAGUUCUGUU	2	1	0		1.61271	9.43019	no
MIMAT0000099_1	MI0000739	hsa-miR-101-3p	3p	GUACAGUACUGUGAUAACU	-3	-1	0		38.5767	2.02368	no
MIMAT0000099_1	MI0000739	hsa-miR-101-3p	3p	GUACAGUACUGUGAUAACUG	-2	-1	0		43.6661	2.29066	no
MIMAT0004563	MI0000282	hsa-miR-199b-3p	3p	UACAGUAGUCUGCACAUUGGU	-2	-1	0		1.99387	1.22512	no
MIMAT0000099_1	MI0000739	hsa-miR-101-3p	3p	GUACAGUACUGUGAUAACUGA	-1	-1	0		216.185	11.3408	no
MIMAT0000099_1	MI0000739	hsa-miR-101-3p	3p	UUACAGUACUGUGAUAACUGA	-1	-1	1	1G->U;	62.2368	3.26486	no
MIMAT0004563	MI0000282	hsa-miR-199b-3p	3p	UACAGUAGUCUGCACAUUGGUU	-1	-1	0		19.3297	11.877	no
MIMAT0000445	MI0000471	hsa-miR-126-3p	3p	CUCGUACCGUGAGUAAUAAUGCG	0	-1	0		1.18063	1.6252	no
MIMAT0000099_1	MI0000739	hsa-miR-101-3p	3p	GUACAGUACUGUGAUAACUGAA	0	-1	0		252.592	13.2506	no
MIMAT0000099_1	MI0000739	hsa-miR-101-3p	3p	UUACAGUACUGUGAUAACUGAA	0	-1	1	1G->U;	73.6056	3.86125	no
MIMAT0000099_1	MI0000739	hsa-miR-101-3p	3p	GUACAGUACUGUGAUAACUGAAA	1	-1	1	23G->A;	41.4632	2.17511	no
MIMAT0004553	MI0000263	hsa-miR-7-1-3p	3p	CAACAAAUCACAGUCUGCC	-3	0	0		1.34816	3.66571	no
MIMAT0000256_1	MI0000269	hsa-miR-181a-5p	5p	AACAUUCAACGCUGUCGGUGA	-2	0	0		755.723	1.52942	no
MIMAT0000257_1	MI0000683	hsa-miR-181b-5p	5p	AACAUUCAUUGCUGUCGGUGG	-2	0	0		52.1256	1.68885	no
MIMAT0004558	MI0000269	hsa-miR-181a-2-3p	3p	ACCACUGACCGUUGACUGUA	-2	0	0		4.47867	1.67994	no
MIMAT0004484	MI0000065	hsa-let-7d-3p	3p	CUAUACGACCUGCUGCCUUU	-2	0	0		8.64852	1.59827	no
MIMAT0000445	MI0000471	hsa-miR-126-3p	3p	UCGUACCGUGAGUAAUAAUG	-2	0	0		3.22197	4.43518	no
MIMAT0000080_1	MI0000080	hsa-miR-24-3p	3p	UGGCUCAGUUCAGCAGGAAC	-2	0	0		352.09	27.5287	no
MIMAT0027608	MI0022700	hsa-miR-6854-5p	5p	AAGCUCAGGUUUGAGAACUGCU	-2	0	0		1.3139	82.8906	no
MIMAT0004563	MI0000282	hsa-miR-199b-3p	3p	ACAGUAGUCUGCACAUUGGU	-2	0	0		5.0326	3.09224	no
MIMAT0004553	MI0000263	hsa-miR-7-1-3p	3p	CAACAAAUCACAGUCUGCCA	-2	0	0		1.22911	3.34202	no
MIMAT0000263	MI0000282	hsa-miR-199b-5p	5p	CCCAGUGUUUAGACUAUCUGU	-2	0	0		8.35136	1.82209	no
MIMAT0000090	MI0000090	hsa-miR-32-5p	5p	UAUUGCACAUUACUAAGUUG	-2	0	0		9.49578	35.5601	no
MIMAT0000256_1	MI0000269	hsa-miR-181a-5p	5p	AACAUUCAACGCUGUCGGUGAG	-1	0	0		17537.9	35.4929	no
MIMAT0000257_1	MI0000683	hsa-miR-181b-5p	5p	AACAUUCAUUGCUGUCGGUGGA	-1	0	1	22G->A;	223.224	7.23236	no
MIMAT0000257_1	MI0000683	hsa-miR-181b-5p	5p	AACAUUCAUUGCUGUCGGUGGG	-1	0	0		552.84	17.9118	no
MIMAT0004558	MI0000269	hsa-miR-181a-2-3p	3p	ACCACUGACCGUUGACUGUAA	-1	0	1	21C->A;	7.76087	2.91109	no
MIMAT0004558	MI0000269	hsa-miR-181a-2-3p	3p	ACCACUGACCGUUGACUGUAC	-1	0	0		26.8309	10.0642	no
MIMAT0000065	MI0000065	hsa-let-7d-5p	5p	AGAGGUAGUAGGUUGCAUAGU	-1	0	0		209.268	9.08923	no
MIMAT0000065	MI0000065	hsa-let-7d-5p	5p	AGAUGUAGUAGGUUGCAUAGU	-1	0	1	4G->U;	28.3508	1.23138	no
MIMAT0000418	MI0000439	hsa-miR-23b-3p	3p	AUCACAUUGCCAGGGAUUAC	-1	0	0		6.04074	2.18274	no
MIMAT0004486	MI0000067	hsa-let-7f-1-3p	3p	CUAUACAAUCUAUUGCCUUCC	-1	0	0		1.49196	11.4348	no
MIMAT0004484	MI0000065	hsa-let-7d-3p	3p	CUAUACGACCUGCUGCCUUUC	-1	0	0		45.3459	8.38007	no
MIMAT0000099_1	MI0000739	hsa-miR-101-3p	3p	UACAGUACUGUGAUAACUGA	-1	0	0		50.0403	2.62505	no
MIMAT0000445	MI0000471	hsa-miR-126-3p	3p	UCGUACCGUGAGUAAUAAUGC	-1	0	0		5.15429	7.0951	no
MIMAT0000067	MI0000067	hsa-let-7f-5p	5p	UGAGGUAGUAGAUUGUAUAGU	-1	0	0		529.896	6.96358	no
MIMAT0000062_2	MI0000060	hsa-let-7a-5p	5p	UGAGGUAGUAGGUUGUAUAGU	-1	0	0		573.09	6.18019	no
MIMAT0000080_1	MI0000080	hsa-miR-24-3p	3p	UGGCUCAGUUCAGCAGGAACA	-1	0	0		130.242	10.1832	no
MIMAT0000419	MI0000440	hsa-miR-27b-3p	3p	UUCACAGUGGCUAAGUUCUG	-1	0	0		1770.57	37.8056	no
MIMAT0004563	MI0000282	hsa-miR-199b-3p	3p	ACAGUAGUCUGCACAUUGGUA	-1	0	1	21U->A;	2.42373	1.48924	no
MIMAT0004563	MI0000282	hsa-miR-199b-3p	3p	ACAGUAGUCUGCACAUUGGUU	-1	0	0		76.7416	47.1533	no
MIMAT0004563	MI0000282	hsa-miR-199b-3p	3p	ACAUUAGUCUGCACAUUGGUU	-1	0	1	4G->U;	11.4979	7.06481	no
MIMAT0004553	MI0000263	hsa-miR-7-1-3p	3p	CAACAAAUCACAGUCUGCCAU	-1	0	0		2.78115	7.5621	no
MIMAT0004505	MI0000090	hsa-miR-32-3p	3p	CAAUUUAGUGUGUGUGAUAUU	-1	0	0		9.27926	89.708	no
MIMAT0000263	MI0000282	hsa-miR-199b-5p	5p	CCCAGUGUUUAGACUAUCUGUU	-1	0	0		31.5701	6.88792	no
MIMAT0027604	MI0022698	hsa-miR-6852-5p	5p	CCCUGGGGUUCUGAGGACAU	-1	0	0		1.27916	15.6992	no
MIMAT0000090	MI0000090	hsa-miR-32-5p	5p	UAUUGCACAUUACUAAGUUGC	-1	0	0		13.6697	51.1908	no
MIMAT0000256_1	MI0000269	hsa-miR-181a-5p	5p	AACAUUCAACGCUGUCGGUGAGA	0	0	1	23U->A;	709.429	1.43573	no
MIMAT0000256_1	MI0000269	hsa-miR-181a-5p	5p	AACAUUCAACGCUGUCGGUGAGU	0	0	0		25607.1	51.8231	yes
MIMAT0000257_1	MI0000683	hsa-miR-181b-5p	5p	AACAUUCAUUGCUGUCGGUGGGA	0	0	1	23U->A;	143.475	4.64855	no
MIMAT0000257_1	MI0000683	hsa-miR-181b-5p	5p	AACAUUCAUUGCUGUCGGUGGGU	0	0	0		724.155	23.4623	yes
MIMAT0004558	MI0000269	hsa-miR-181a-2-3p	3p	ACCACUGACCGUUGACUGUACC	0	0	0		183.326	68.7654	yes
MIMAT0004558	MI0000269	hsa-miR-181a-2-3p	3p	ACCACUGACCGUUGACUGUACU	0	0	1	22C->U;	9.14813	3.43145	no
MIMAT0004588	MI0000440	hsa-miR-27b-5p	5p	AGAGCUUAGCUGAUUGGUGAAC	0	0	0		3.90187	82.8907	yes
MIMAT0000065	MI0000065	hsa-let-7d-5p	5p	AGAGGUAGUAGGUUGCAUAGUU	0	0	0		1418.21	61.5976	yes
MIMAT0000065	MI0000065	hsa-let-7d-5p	5p	AGAUGUAGUAGGUUGCAUAGUU	0	0	1	4G->U;	195.854	8.50662	no
MIMAT0002807	MI0003126	hsa-miR-491-5p	5p	AGUGGGGAACCCUUCCAUGAGG	0	0	0		2.08108	50.6019	yes
MIMAT0000065	MI0000065	hsa-let-7d-5p	5p	AUAGGUAGUAGGUUGCAUAGUU	0	0	1	2G->U;	35.1924	1.52853	no
MIMAT0000418	MI0000439	hsa-miR-23b-3p	3p	AUCACAUUGCCAGGGAUUACC	0	0	0		72.0225	26.0244	yes
MIMAT0000444	MI0000471	hsa-miR-126-5p	5p	CAUGAUUACUUUUGGUACGCG	0	0	1	4U->G;	3.61366	1.18996	no
MIMAT0000444	MI0000471	hsa-miR-126-5p	5p	CAUUAUUACUUUUGGUACGCA	0	0	1	21G->A;	3.32879	1.09616	no
MIMAT0000444	MI0000471	hsa-miR-126-5p	5p	CAUUAUUACUUUUGGUACGCG	0	0	0		272.585	89.7613	yes
MIMAT0004486	MI0000067	hsa-let-7f-1-3p	3p	CUAUACAAUCUAUUGCCUUCCU	0	0	1	22C->U;	10.4419	80.0294	no
MIMAT0004484	MI0000065	hsa-let-7d-3p	3p	CUAUACGACCUGCUGCCUUUCA	0	0	1	22U->A;	20.4707	3.78305	no
MIMAT0004484	MI0000065	hsa-let-7d-3p	3p	CUAUACGACCUGCUGCCUUUCU	0	0	0		385.242	71.1939	yes
MIMAT0000099_1	MI0000739	hsa-miR-101-3p	3p	UACAGUACUGUGAUAACUGAA	0	0	0		161.401	8.46687	yes
MIMAT0000445	MI0000471	hsa-miR-126-3p	3p	UCGUACCGUGAGUAAUAAUGCA	0	0	1	22G->A;	1.60945	2.21548	no
MIMAT0000445	MI0000471	hsa-miR-126-3p	3p	UCGUACCGUGAGUAAUAAUGCG	0	0	0		24.5528	33.798	yes
MIMAT0000067	MI0000067	hsa-let-7f-5p	5p	UGAGGUAGUAGAUUGUAUAGUU	0	0	0		5359.87	70.4362	yes
MIMAT0000062_2	MI0000060	hsa-let-7a-5p	5p	UGAGGUAGUAGGUUGUAUAGUU	0	0	0		6321.15	68.1671	yes
MIMAT0000067	MI0000067	hsa-let-7f-5p	5p	UGAUGUAGUAGAUUGUAUAGUU	0	0	1	4G->U;	763.427	10.0325	no
MIMAT0000062_2	MI0000060	hsa-let-7a-5p	5p	UGAUGUAGUAGGUUGUAUAGUU	0	0	1	4G->U;	907.845	9.79018	no
MIMAT0000080_1	MI0000080	hsa-miR-24-3p	3p	UGGCUCAGUUCAGCAGGAACAG	0	0	0		152.007	11.8849	yes
MIMAT0000067	MI0000067	hsa-let-7f-5p	5p	UUAGGUAGUAGAUUGUAUAGUU	0	0	1	2G->U;	124.187	1.63199	no
MIMAT0000062_2	MI0000060	hsa-let-7a-5p	5p	UUAGGUAGUAGGUUGUAUAGUU	0	0	1	2G->U;	160.604	1.73195	no
MIMAT0000062_2	MI0000060	hsa-let-7a-5p	5p	UUAUGUAGUAGGUUGUAUAGUU	0	0	2	2G->U;4G->U;	95.5101	1.02998	no
MIMAT0000419	MI0000440	hsa-miR-27b-3p	3p	UUCACAGUGGCUAAGUUCUGC	0	0	0		2071.01	44.2204	yes
MIMAT0004563	MI0000282	hsa-miR-199b-3p	3p	ACAGUAGUCUGCACAUUGGUUA	0	0	0		14.7232	9.04659	yes
MIMAT0004563	MI0000282	hsa-miR-199b-3p	3p	ACAGUAGUCUGCACAUUGGUUU	0	0	1	22A->U;	2.4804	1.52406	no
MIMAT0004563	MI0000282	hsa-miR-199b-3p	3p	ACAUUAGUCUGCACAUUGGUUA	0	0	1	4G->U;	2.23873	1.37557	no
MIMAT0000089	MI0000089	hsa-miR-31-5p	5p	AGGCAAGAUGCUGGCAUAGCU	0	0	0		1.03415	26.1333	yes
MIMAT0004553	MI0000263	hsa-miR-7-1-3p	3p	CAACAAAUCACAGUCUGCCAUA	0	0	0		14.2381	38.714	yes
MIMAT0004553	MI0000263	hsa-miR-7-1-3p	3p	CAACAAAUCACAGUCUGCCAUU	0	0	1	22A->U;	5.51982	15.0087	no
MIMAT0000263	MI0000282	hsa-miR-199b-5p	5p	CCCAGUGUUUAGACUAUCUGUUA	0	0	1	23C->A;	13.3242	2.90706	no
MIMAT0000263	MI0000282	hsa-miR-199b-5p	5p	CCCAGUGUUUAGACUAUCUGUUC	0	0	0		323.502	70.5814	yes
MIMAT0027604	MI0022698	hsa-miR-6852-5p	5p	CCCUGGGGUUCUGAGGACAUG	0	0	0		1.19084	14.6152	yes
MIMAT0000090	MI0000090	hsa-miR-32-5p	5p	UAUUGCACAUUACUAAGUUGCA	0	0	0		3.03795	11.3766	yes
MIMAT0000252_2	MI0000263	hsa-miR-7-5p	5p	UGGAAGACUAGUGAUUUUGUUGU	0	0	0		1.07886	20.0484	yes
MIMAT0000256_1	MI0000269	hsa-miR-181a-5p	5p	AACAUUCAACGCUGUCGGUGAGUU	1	0	0		1955.98	3.95846	no
MIMAT0000257_1	MI0000683	hsa-miR-181b-5p	5p	AACAUUCAUUGCUGUCGGUGGGUA	1	0	1	24U->A;	32.9796	1.06853	no
MIMAT0000257_1	MI0000683	hsa-miR-181b-5p	5p	AACAUUCAUUGCUGUCGGUGGGUU	1	0	0		726.23	23.5296	no
MIMAT0004558	MI0000269	hsa-miR-181a-2-3p	3p	ACCACUGACCGUUGACUGUACAA	1	0	2	22C->A;23U->A;	3.61674	1.35663	no
MIMAT0004558	MI0000269	hsa-miR-181a-2-3p	3p	ACCACUGACCGUUGACUGUACCA	1	0	1	23U->A;	2.76546	1.03732	no
MIMAT0004558	MI0000269	hsa-miR-181a-2-3p	3p	ACCACUGACCGUUGACUGUACCU	1	0	0		16.0346	6.01455	no
MIMAT0000065	MI0000065	hsa-let-7d-5p	5p	AGAGGUAGUAGGUUGCAUAGUUA	1	0	1	23U->A;	95.2841	4.13852	no
MIMAT0000065	MI0000065	hsa-let-7d-5p	5p	AGAGGUAGUAGGUUGCAUAGUUU	1	0	0		119.903	5.20782	no
MIMAT0000418	MI0000439	hsa-miR-23b-3p	3p	AUCACAUUGCCAGGGAUUACCA	1	0	0		44.5674	16.1039	no
MIMAT0000444	MI0000471	hsa-miR-126-5p	5p	CAUUAUUACUUUUGGUACGCGA	1	0	1	22C->A;	11.1364	3.66716	no
MIMAT0000444	MI0000471	hsa-miR-126-5p	5p	CAUUAUUACUUUUGGUACGCGU	1	0	1	22C->U;	3.77519	1.24315	no
MIMAT0004481_1	MI0000060	hsa-let-7a-3p	3p	CUAUACAAUCUACUGUCUUUCU	1	0	1	22C->U;	6.41924	67.1786	no
MIMAT0000099_1	MI0000739	hsa-miR-101-3p	3p	UACAGUACUGUGAUAACUGAAA	1	0	1	22G->A;	75.1293	3.94118	no
MIMAT0000099_1	MI0000739	hsa-miR-101-3p	3p	UACAGUACUGUGAUAACUGAAG	1	0	0		249.669	13.0973	no
MIMAT0000099_1	MI0000739	hsa-miR-101-3p	3p	UACAGUACUGUGAUAACUGAAU	1	0	1	22G->U;	197.869	10.3799	no
MIMAT0000099_1	MI0000739	hsa-miR-101-3p	3p	UACAGUACUGUGAUAACUGACU	1	0	2	21A->C;22G->U;	137.442	7.21004	no
MIMAT0000445	MI0000471	hsa-miR-126-3p	3p	UCGUACCGUGAGUAAUAAUGCGA	1	0	1	23C->A;	3.13252	4.31205	no
MIMAT0000445	MI0000471	hsa-miR-126-3p	3p	UCGUACCGUGAGUAAUAAUGCGU	1	0	1	23C->U;	3.84214	5.28887	no
MIMAT0000067	MI0000067	hsa-let-7f-5p	5p	UGAGGUAGUAGAUUGUAUAGUUA	1	0	1	23G->A;	269.459	3.54107	no
MIMAT0000062_2	MI0000060	hsa-let-7a-5p	5p	UGAGGUAGUAGGUUGUAUAGUUA	1	0	1	23U->A;	290.667	3.13455	no
MIMAT0000062_2	MI0000060	hsa-let-7a-5p	5p	UGAGGUAGUAGGUUGUAUAGUUU	1	0	0		289.435	3.12126	no
MIMAT0000080_1	MI0000080	hsa-miR-24-3p	3p	UGGCUCAGUUCAGCAGGAACAGA	1	0	1	23G->A;	108.18	8.45824	no
MIMAT0000080_1	MI0000080	hsa-miR-24-3p	3p	UGGCUCAGUUCAGCAGGAACAGU	1	0	1	23G->U;	379.583	29.6783	no
MIMAT0000419	MI0000440	hsa-miR-27b-3p	3p	UUCACAGUGGCUAAGUUCUGCA	1	0	0		110.52	2.35984	no
MIMAT0000419	MI0000440	hsa-miR-27b-3p	3p	UUCACAGUGGCUAAGUUCUGCU	1	0	1	22A->U;	299.414	6.39313	no
MIMAT0000080_1	MI0000080	hsa-miR-24-3p	3p	UUGCUCAGUUCAGCAGGAACAGU	1	0	2	2G->U;23G->U;	14.0747	1.10045	no
MIMAT0004563	MI0000282	hsa-miR-199b-3p	3p	ACAGUAGUCUGCACAUUGGUUAA	1	0	1	23G->A;	9.09792	5.59015	no
MIMAT0004563	MI0000282	hsa-miR-199b-3p	3p	ACAGUAGUCUGCACAUUGGUUAU	1	0	1	23G->U;	4.51591	2.77477	no
MIMAT0000089	MI0000089	hsa-miR-31-5p	5p	AGGCAAGAUGCUGGCAUAGCUG	1	0	0		2.08042	52.5731	no
MIMAT0004553	MI0000263	hsa-miR-7-1-3p	3p	CAACAAAUCACAGUCUGCCAUAA	1	0	1	23U->A;	1.12153	3.0495	no
MIMAT0000263	MI0000282	hsa-miR-199b-5p	5p	CCCAGUGUUUAGACUAUCUGUUCA	1	0	0		18.5159	4.03978	no
MIMAT0000263	MI0000282	hsa-miR-199b-5p	5p	CCCAGUGUUUAGACUAUCUGUUCU	1	0	1	24A->U;	47.0169	10.2581	no
MIMAT0027604	MI0022698	hsa-miR-6852-5p	5p	CCCUGGGGUUCUGAGGACAUGU	1	0	1	22C->U;	1.213	14.8873	no
[truncated: 362 more rows]

## Sheet: Table S1C
Table S1C: Limited impact of non terminal substitutions on isomiR diversity
The number of isomiRs per miRNA (at a frequency above 1% or 5%, is presented before and after merging isomiRs that differ only by non-terminal substitutions.)
Note that miRNAs with a single frequent isomiR, are included in our isomiR analyses when they express other rare isomiRs that may in total account for a significant fraction of the reads.
Following this criteria,19 miRNAs expressing a single isomiR were excluded from downstream analyses of isomiR ratios
	all miRNA modiications		non-terminal substitutions excluded
Number of frequent isomiRs	frequency > 1%	frequency > 5%	frequency > 1%	frequency > 5%
1	124	140	128	146	128
2	68	101	72	119	144
3	42	95	48	93	144
4	43	78	48	76	192
5	34	61	44	43	220
6	30	13	36	13	216
7	39	2	37	1	259
8	28	2	32	1	256
9	24	0	14	0	126
10	14	0	14	0	140
11	11	0	5	0	55
12	13	0	5	0	60
13	6	0	4	0	52
14	8	0	2	0	28
15 +	8	0	3	0	45

## Sheet: Table S1D
Table S1D: Frequency of miRNA modifications
type of miRNA modification	average among -3p arm miRNAs	average among -5p arm miRNAs	Differential rate of modificaton between -3p and -5p arm (Wilcoxon p-value)
Average shift of the 3' end	0.169236	0.099929	0.387981
Average shift of the 5' end	-0.0145413	-0.0385055	0.0292871
Average shift of the 3' end (excluding non template additions)	-0.0645885	0.0206982	0.377029
Average shift of the 5' end (excluding non template additions)	-0.0113867	-0.0307971	0.155201
3' end extension (frequency)	0.326072	0.290658	0.465982
3' end shortening (frequency)	0.182012	0.210385	0.121524
Canoncial 3' end (frequency)	0.491916	0.498957	0.889338
5' end extension (frequency)	0.0516459	0.0468012	0.19285
5' end shortening (frequency)	0.0529472	0.0204587	0.00074845
Canoncial 5' end (frequency)	0.895407	0.93274	0.000862047
3' end extension, after removal of non template additions (frequency)	0.168481	0.245386	0.00662071
3' end shortening, after removal of non template additions (frequency)	0.22441	0.229142	0.452778
Canonical 3' end, after removal of non template additions (frequency)	0.607109	0.525472	0.0198963
frequency of non template additions at 3' end (any)	0.233824	0.0792308	1.77e-07
frequency of 3' adenylation	0.0846915	0.0469123	0.480808
frequency of 3' uridylation	0.141169	0.0269795	2.76e-11
