# Supplementary material for: Population variation in miRNAs and isomiRs and their impact on human immunity to infection
Source: Genome Biol. 2020 Jul 30;21:187. doi: 10.1186/s13059-020-02098-w (PMC7391576; doi:10.1186/s13059-020-02098-w)
Supplement: Supplementary file 3 — Additional file 3: Table S2. Impact of immune stimulation of miRNA and isomiR expression [file 13059_2020_2098_MOESM3_ESM.xlsx]

## Sheet: Table S2A
Table S2A: miRNAs that respond to stimulation (DE miRNAs)
FDR: false discovery rate
For each miRNA, the most likelly pattern of expression across conditions is reported as a 5-digit number, together with the posterior probability of the inferred model. Each digit represents a conditon (in the order: NS-LPS-Pam3CSK4-R848-IAV), with 1 indicating a non zero difference between that condition and the non stimulated state, and 0 indicating an absence of effect.
	non stimulated	LPS			Pam3CSK4			R848			IAV
miRNA ID	Mean expression - log2(RPM) -	log2Fold Change	p-value	FDR	log2Fold Change	p-value	FDR	log2Fold Change	p-value	FDR	log2Fold Change	p-value	FDR	Most Likely Model of sharing across stimuli	Posterior probability of the inferred model
hsa-miR-155-3p	0.247314	1.85265	3.99227e-106	5.25382e-103	2.22395	1.09264e-84	1.59769e-82	2.56233	4.30439e-134	1.13292e-130	0.917003	4.37866e-47	1.30962e-45	01110	1
hsa-miR-27a-5p	8.11527	-0.378762	2.5948e-26	4.84363e-25	-0.373237	3.13088e-25	5.64416e-24	-0.940711	6.03222e-82	7.56038e-80	-1.43479	1.43362e-105	1.25776e-102	00011	1
hsa-miR-429	1.86037	0.10015	0.112703	0.216205	0.169222	0.00389282	0.0134285	0.241771	6.47429e-05	0.000331039	1.64296	3.35303e-105	2.20629e-102	00001	1
hsa-miR-155-5p	9.9099	2.20067	1.0125e-86	1.9035e-84	2.68575	1.22654e-94	4.0353e-92	3.41615	7.88777e-98	4.15212e-95	1.05541	1.52201e-52	5.27095e-51	01110	1
hsa-miR-222-3p	10.3606	0.500089	5.70667e-58	2.34687e-56	0.642479	2.04903e-71	1.63426e-69	1.08315	2.05427e-97	9.0114e-95	-0.0614413	0.00276344	0.00982888	01110	1
hsa-miR-196a-5p	0.302126	-0.0127797	0.842203	0.902629	0.0461474	0.501956	0.648818	0.0129653	0.841371	0.902629	1.61187	5.40117e-95	2.03084e-92	00001	1
hsa-miR-9-5p	5.6593	1.41051	2.00506e-70	1.46592e-68	1.75159	2.55901e-91	7.48368e-89	0.975296	6.82058e-67	3.90256e-65	-0.178954	3.77855e-06	2.30212e-05	01110	1
hsa-miR-204-5p	0.281619	-0.0576305	0.3383	0.500509	-0.0359948	0.546481	0.684923	-0.0193081	0.767808	0.855214	1.54245	1.39659e-90	3.67583e-88	00001	1
hsa-miR-222-5p	2.93047	0.746015	1.29782e-56	5.17556e-55	1.28574	1.77663e-74	1.73189e-72	1.82205	6.65374e-90	1.59206e-87	-0.742823	6.53325e-37	1.57757e-35	01110	1
hsa-miR-375	0.265828	-0.0455175	0.500315	0.647409	-0.0242808	0.720651	0.823601	0.0250812	0.692597	0.802339	1.53049	9.80186e-89	2.14987e-86	00001	1
hsa-miR-33b-3p	2.10351	-0.251643	3.45091e-10	3.19817e-09	-0.100787	0.0081339	0.0255166	-0.627964	5.49864e-38	1.36532e-36	-1.06214	1.53525e-87	3.1083e-85	00011	1
hsa-miR-29b-1-5p	3.24576	0.589707	5.08078e-38	1.27928e-36	0.941042	1.36534e-58	5.7961e-57	1.48452	2.56601e-86	4.5025e-84	0.0677759	0.151028	0.269313	00110	1
hsa-miR-146b-3p	5.18953	0.674899	1.64171e-49	5.20599e-48	1.36173	3.50848e-86	5.77145e-84	1.45613	2.3674e-70	1.68406e-68	-0.770182	5.09556e-42	1.3547e-40	01110	1
hsa-miR-221-3p	10.4762	0.2496	3.63556e-30	7.41767e-29	0.325159	9.66272e-43	2.62188e-41	0.687042	3.94456e-86	6.1071e-84	-0.00225154	0.900873	0.942365	00010	1
hsa-miR-132-3p	7.14799	0.869391	6.26243e-68	3.74607e-66	1.00814	1.59555e-83	2.21026e-81	0.381922	3.76615e-26	6.93182e-25	0.194737	1.15429e-12	1.30391e-11	01100	1
hsa-miR-125a-3p	3.18153	0.727403	3.39967e-47	1.0285e-45	1.49847	5.43178e-82	7.14822e-80	1.04829	5.28322e-63	2.72656e-61	-0.7039	5.38904e-31	1.12571e-29	01110	1
hsa-miR-146a-3p	2.09124	1.5155	1.67494e-68	1.04963e-66	1.81076	1.92987e-81	2.30882e-79	1.54461	3.9148e-70	2.71152e-68	-0.528255	9.3241e-23	1.57314e-21	01110	1
hsa-miR-9-3p	2.62916	1.37393	9.33747e-69	5.9942e-67	1.75205	2.60461e-78	2.98058e-76	0.998596	4.45074e-55	1.67348e-53	-0.157926	0.00172289	0.00643559	01110	1
hsa-miR-183-5p	2.52221	-0.192283	0.00155261	0.00588829	0.141052	0.0205214	0.0552838	0.0914936	0.155952	0.276781	1.84947	9.28008e-77	1.01772e-74	00001	1
hsa-miR-212-3p	3.99643	0.966306	1.67647e-73	1.52154e-71	1.0794	1.4863e-76	1.56478e-74	0.492822	6.69491e-35	1.5457e-33	0.170223	5.73177e-08	4.41112e-07	01100	1
hsa-miR-146a-5p	10.2351	1.41414	1.00655e-60	4.906e-59	1.67013	4.9036e-75	4.96395e-73	1.54989	7.43402e-72	6.11448e-70	-0.30638	3.2133e-11	3.27807e-10	01110	1
hsa-miR-30c-1-3p	5.26299	-0.239628	7.55746e-20	1.14978e-18	-0.155044	9.2984e-12	9.86831e-11	-0.476249	8.19883e-47	2.42464e-45	-0.694476	7.51011e-74	7.05951e-72	00011	1
hsa-miR-182-5p	4.87011	-0.18113	0.0001965	0.000905757	0.131442	0.00265782	0.00949171	0.166073	0.000815268	0.00332165	1.63857	6.29781e-73	5.52528e-71	00001	1
hsa-miR-141-3p	5.3818	-0.00236107	0.95073	0.971398	-0.0639121	0.10539	0.204563	0.0373185	0.36409	0.525953	1.11705	8.69282e-73	7.38048e-71	00001	1
hsa-miR-200c-3p	5.07215	0.021336	0.441955	0.598059	-0.0074385	0.788363	0.87015	-0.0380672	0.165744	0.290395	0.690843	5.03899e-71	3.90077e-69	00001	1
hsa-miR-99b-3p	1.97341	0.664282	2.39719e-37	5.84204e-36	1.22302	9.03797e-71	6.79656e-69	0.965248	1.87605e-52	6.41269e-51	-0.0297956	0.489276	0.640023	01110	1
hsa-miR-31-5p	1.9512	0.169744	3.89287e-06	2.36629e-05	0.123675	0.000530789	0.00226697	0.271539	9.66551e-15	1.22897e-13	0.954402	7.94272e-70	5.36032e-68	00001	1
hsa-miR-139-5p	2.22868	0.0535016	0.134124	0.24566	0.221498	2.26817e-08	1.78737e-07	0.237372	6.45692e-09	5.27783e-08	0.954741	6.66473e-69	4.38539e-67	00001	1
hsa-miR-215-5p	2.99845	-0.0840067	0.316303	0.478728	0.00435321	0.9538	0.972374	-0.212165	0.00741207	0.0235327	1.95836	4.37324e-68	2.67683e-66	00001	1
hsa-miR-141-5p	1.3579	-0.163894	0.00129145	0.00499134	-0.178024	0.000642223	0.00267881	-0.495651	5.41679e-18	7.7907e-17	1.06791	7.94305e-68	4.6458e-66	00001	1
hsa-miR-23a-5p	6.41065	-0.246091	5.99113e-06	3.58379e-05	-0.0373326	0.454748	0.607254	-0.630967	9.60194e-28	1.85826e-26	-1.2875	1.73485e-66	9.71517e-65	00001	0.708174
hsa-miR-122-5p	0.840269	0.047682	0.387141	0.547237	0.154358	0.00544648	0.018009	0.219216	7.75884e-05	0.000391212	1.27638	2.32872e-64	1.27691e-62	00001	1
hsa-miR-4773	0.507312	1.02275	4.64818e-45	1.30149e-43	1.21728	3.8459e-59	1.71566e-57	1.26213	3.18884e-64	1.71286e-62	0.414795	3.32866e-16	4.49284e-15	01110	1
hsa-miR-200a-3p	2.57474	0.0637266	0.0556891	0.123483	0.0919585	0.00482097	0.0162261	0.0136876	0.639163	0.758416	0.743486	4.28113e-64	2.25359e-62	00001	1
hsa-miR-92a-1-5p	3.12523	-0.000520312	0.988307	0.992189	0.261387	5.87293e-10	5.31187e-09	0.18347	4.8554e-06	2.93106e-05	-0.865364	1.25269e-62	6.34054e-61	00001	1
hsa-miR-132-5p	3.88873	0.701629	2.11666e-49	6.63221e-48	0.806516	1.45962e-61	7.24851e-60	0.0776659	0.02631	0.0680236	-0.241812	2.09459e-11	2.1535e-10	01100	1
hsa-miR-181b-3p	3.56903	-0.563134	1.43109e-44	3.92357e-43	-0.549625	8.34324e-45	2.31152e-43	-0.677991	1.1329e-60	5.42143e-59	-0.543883	8.65402e-49	2.64853e-47	01111	1
hsa-miR-125a-5p	7.09819	0.476745	2.69419e-34	6.16618e-33	1.01988	9.14339e-60	4.222e-58	0.921328	3.65256e-60	1.7167e-58	-0.0654119	0.0869617	0.17688	00110	0.636889
hsa-miR-99b-5p	8.13095	0.726739	1.4262e-31	3.02723e-30	1.34234	3.16882e-59	1.43799e-57	1.11078	1.0264e-50	3.33517e-49	0.293221	7.3359e-09	5.97774e-08	01110	0.999997
hsa-miR-200b-3p	5.38012	0.0830442	0.00105477	0.00415593	0.148125	1.0054e-07	7.53906e-07	0.110232	7.40465e-06	4.35997e-05	0.662286	4.08055e-59	1.79e-57	00001	1
hsa-miR-26a-2-3p	2.33584	-0.541714	6.2121e-30	1.25771e-28	-0.453688	1.77367e-26	3.33451e-25	-0.842992	6.70583e-59	2.8934e-57	-0.883016	7.1861e-56	2.78145e-54	01111	1
hsa-miR-3614-5p	4.58321	0.130426	3.47787e-05	0.000186394	0.260321	3.97601e-13	4.63046e-12	0.81964	2.79353e-54	1.0072e-52	0.802709	3.93064e-58	1.64214e-56	00011	1
hsa-let-7e-3p	1.49122	0.42485	2.13593e-20	3.30692e-19	0.951835	5.11198e-57	2.06996e-55	0.182496	2.64822e-05	0.000145193	-0.724571	5.1035e-38	1.27928e-36	00001	1
hsa-miR-147b	4.25585	0.865486	8.76652e-55	3.20465e-53	0.85372	3.13568e-53	1.10041e-51	0.907554	1.9036e-56	7.47802e-55	0.777838	5.59942e-55	2.07573e-53	01111	1
hsa-miR-29a-3p	9.41123	0.13458	1.3982e-11	1.47202e-10	0.244234	1.85767e-31	3.9115e-30	0.458095	3.30872e-55	1.26211e-53	0.266511	2.75885e-35	6.42592e-34	00111	1
hsa-miR-212-5p	3.86125	0.835545	5.11093e-49	1.58258e-47	0.967651	1.63395e-53	5.81156e-52	-0.0499549	0.270465	0.42701	-0.420772	1.80752e-19	2.70306e-18	01100	1
hsa-miR-181a-3p	9.34188	-0.263428	5.36815e-32	1.1487e-30	-0.241226	3.38989e-28	6.60903e-27	-0.41078	3.90206e-52	1.31669e-50	-0.244985	2.04309e-29	4.07379e-28	01111	1
hsa-miR-30d-3p	5.65907	-0.146712	9.10306e-13	1.0372e-11	-0.0594716	0.00179033	0.0066182	-0.313911	6.01746e-41	1.5838e-39	-0.402108	1.66101e-51	5.53391e-50	00011	1
hsa-miR-365b-5p	1.86546	0.644048	5.68477e-36	1.33592e-34	0.845408	8.83652e-51	2.90722e-49	0.207701	2.38811e-06	1.50371e-05	-0.477935	1.22498e-24	2.17848e-23	01100	1
hsa-miR-146b-5p	10.3555	0.490475	5.72627e-24	9.91549e-23	0.842359	5.16162e-50	1.65675e-48	0.71577	3.81334e-32	8.29481e-31	-0.355259	4.0464e-13	4.69168e-12	01110	1
hsa-miR-181c-3p	6.72496	-0.0664215	9.65085e-05	0.000477068	0.000989062	0.954052	0.972374	-0.32365	2.21229e-46	6.46972e-45	-0.0938732	1.72334e-08	1.37034e-07	00010	1
hsa-miR-4485	6.42358	0.256335	1.58869e-10	1.52607e-09	-0.142039	0.00185855	0.00685112	-0.133747	0.00285516	0.0101277	0.954875	4.06805e-46	1.17661e-44	00001	1
hsa-miR-3653	2.92165	0.266025	4.60565e-15	6.00103e-14	-0.0701385	0.0459315	0.1067	0.0351627	0.29221	0.452286	0.658365	9.20378e-46	2.63308e-44	00001	1
hsa-miR-10b-5p	2.78814	0.0860516	0.0818486	0.168565	0.186592	0.00018943	0.000877781	0.152454	0.000922621	0.0036793	0.868664	1.94038e-45	5.49149e-44	00001	1
hsa-miR-221-5p	6.75927	0.171322	1.14307e-05	6.51205e-05	0.35101	6.10202e-18	8.72854e-17	0.670289	3.4839e-42	9.35676e-41	-0.165427	2.22972e-05	0.00012329	00110	1
hsa-miR-125b-5p	5.80475	0.0118249	0.706654	0.81219	0.0354628	0.259731	0.414813	0.0158907	0.611376	0.737439	0.526572	9.37688e-41	2.44356e-39	00001	1
hsa-miR-194-5p	5.29977	-0.0326781	0.118753	0.22374	-0.0310967	0.104234	0.202767	-0.0444036	0.0284582	0.072791	0.33687	1.39423e-40	3.59766e-39	00001	1
hsa-miR-190b	4.35796	0.0426676	0.0572793	0.126264	-0.00235801	0.921076	0.953312	-0.00643509	0.79354	0.873454	0.440892	6.32414e-40	1.61603e-38	00001	1
hsa-miR-92b-3p	7.00363	0.0285744	0.336524	0.498442	0.0229016	0.424065	0.581929	0.214082	1.22178e-10	1.18662e-09	0.461078	1.42619e-37	3.50816e-36	00001	0.887857
hsa-miR-4521	4.03934	0.297186	1.91107e-15	2.51496e-14	0.543559	9.01971e-37	2.15817e-35	0.284504	1.5796e-13	1.88977e-12	-0.131615	0.000631062	0.00264063	01110	1
hsa-miR-29b-3p	6.44555	0.124608	1.64984e-05	9.29846e-05	0.243607	1.18905e-16	1.62999e-15	0.405862	5.08148e-36	1.20491e-34	0.197413	2.0439e-12	2.25086e-11	00111	0.894056
hsa-miR-30b-3p	3.42628	-0.17877	2.29757e-08	1.80514e-07	-0.00195861	0.947411	0.969135	-0.212455	1.26941e-10	1.22834e-09	-0.467297	7.24384e-34	1.6436e-32	00001	1
hsa-miR-10a-5p	8.41595	-0.293244	2.9903e-19	4.42161e-18	-0.308557	4.49986e-21	7.22173e-20	-0.421349	1.84585e-33	4.15238e-32	-0.10053	0.000855291	0.00346861	01110	1
hsa-miR-324-5p	5.58755	0.131802	2.61957e-09	2.2241e-08	0.161713	1.78487e-14	2.20552e-13	0.296715	3.85955e-33	8.60875e-32	0.179506	4.98773e-19	7.29316e-18	01111	0.999861
hsa-miR-4516	2.1292	0.329252	1.45292e-11	1.52354e-10	0.371215	1.83831e-12	2.03296e-11	0.725228	1.71969e-32	3.80355e-31	0.291469	1.19069e-09	1.05164e-08	00010	1
hsa-miR-29a-5p	2.38986	0.228407	9.0623e-08	6.83438e-07	0.350497	7.05296e-16	9.32833e-15	0.58622	3.54168e-32	7.76808e-31	0.18802	6.32268e-06	3.77353e-05	00110	0.974089
hsa-miR-4645-3p	4.06587	0.165501	1.25652e-14	1.57484e-13	0.220753	2.19159e-22	3.67406e-21	0.299834	4.69761e-32	1.01345e-30	0.131997	2.15335e-09	1.85824e-08	01111	0.977014
hsa-miR-224-5p	0.820668	-0.0928735	0.0610685	0.133693	-0.0180782	0.723245	0.824646	-0.0446778	0.376691	0.5365	0.74998	9.98854e-31	2.07007e-29	00001	1
hsa-miR-4651	1.68693	0.17914	4.72686e-05	0.000246358	0.31483	3.21562e-13	3.76156e-12	0.624856	1.20715e-30	2.48219e-29	0.218803	5.05103e-08	3.92162e-07	00010	0.999991
hsa-miR-27b-3p	11.6419	-0.00672818	0.628944	0.7504	-0.0443907	0.000675678	0.00280061	0.0771841	4.40166e-08	3.42757e-07	0.177461	6.7983e-30	1.36589e-28	00011	0.999277
hsa-miR-3196	1.76054	0.384592	1.08661e-14	1.3684e-13	0.287845	2.20964e-09	1.89439e-08	0.633336	6.17621e-29	1.22224e-27	0.507564	3.78078e-21	6.10492e-20	01111	0.802625
hsa-miR-654-3p	3.30444	-0.30399	1.27739e-14	1.59341e-13	-0.224954	4.2244e-10	3.88763e-09	-0.470144	1.18596e-28	2.32944e-27	-0.0502523	0.0890899	0.179984	01110	0.999093
hsa-miR-3609	2.72065	0.148367	1.73904e-06	1.12738e-05	-0.0994296	0.00189362	0.00696091	-0.0233695	0.42494	0.582472	0.417821	1.86107e-27	3.57542e-26	00001	0.99996
hsa-miR-320b	7.3379	0.11768	3.25897e-05	0.000175053	0.100214	0.00122616	0.00474597	0.303173	7.6208e-21	1.20107e-19	0.297203	2.47871e-27	4.72751e-26	00011	1
hsa-miR-34a-5p	3.76862	-0.261596	5.38106e-15	6.90876e-14	-0.166704	5.24168e-08	4.04578e-07	-0.0532261	0.0709163	0.150525	-0.400096	9.13174e-27	1.72912e-25	01001	0.998
hsa-miR-4449	2.35543	0.0904543	0.00888954	0.0273973	0.163605	9.74758e-06	5.60167e-05	0.429589	3.31931e-26	6.15241e-25	0.0495505	0.124187	0.231487	00010	1
hsa-miR-191-3p	4.08964	-0.145134	2.71638e-09	2.29151e-08	-0.102556	2.44059e-06	1.53308e-05	-0.174008	8.87045e-12	9.45849e-11	-0.258078	6.11411e-26	1.11752e-24	01011	0.861932
hsa-let-7e-5p	7.25343	0.133579	4.26976e-06	2.58345e-05	0.340866	1.39028e-25	2.52359e-24	0.233415	9.98384e-15	1.26334e-13	-0.0421087	0.106079	0.205597	00110	0.976597
hsa-miR-1246	2.3867	0.0527417	0.180253	0.309274	-0.023908	0.561366	0.69665	0.254478	9.59686e-09	7.77198e-08	0.484217	3.93209e-25	7.04031e-24	00011	0.999993
hsa-miR-193b-3p	1.90712	-0.0240343	0.602417	0.730366	-0.0316892	0.443526	0.598829	0.0126558	0.788238	0.87015	0.483864	1.35958e-24	2.40162e-23	00001	1
hsa-miR-320c	5.44124	0.0739204	0.00333517	0.0117042	0.0829199	0.00329888	0.0115923	0.30655	2.11668e-24	3.71408e-23	0.26629	7.53518e-21	1.19474e-19	00011	1
hsa-miR-671-3p	6.37975	-0.00459753	0.833769	0.899145	0.0392108	0.0537022	0.120498	-0.131069	2.25247e-09	1.92484e-08	-0.235358	3.23844e-24	5.64476e-23	00011	1
hsa-let-7f-1-3p	3.81654	-0.142585	2.21525e-06	1.41176e-05	-0.0607828	0.025757	0.0669665	-0.29318	3.12691e-22	5.20887e-21	-0.310784	7.05302e-24	1.2133e-22	00011	0.999972
hsa-miR-203a	1.92303	-0.084881	0.0283303	0.0725343	-0.0534882	0.117824	0.222783	-0.0143514	0.703426	0.809186	0.41685	4.11253e-23	7.02868e-22	00001	1
hsa-miR-371b-3p	3.21631	0.0656577	0.00655342	0.0211681	0.0242663	0.303363	0.465027	0.278171	6.32805e-23	1.07454e-21	0.177512	8.66124e-15	1.10662e-13	00011	1
hsa-miR-6891-5p	1.16136	0.254249	4.41302e-09	3.66406e-08	0.126947	0.00427731	0.0145639	0.241224	4.2954e-07	3.00678e-06	0.487599	3.89579e-22	6.44888e-21	00001	0.933114
hsa-miR-148b-3p	10.4746	-0.0504643	0.0161444	0.0454462	-0.0680344	0.00182999	0.00675529	-0.216911	8.98559e-22	1.47813e-20	-0.0871668	3.05298e-05	0.000165338	00010	1
hsa-miR-6087	5.06927	0.169945	5.79054e-06	3.47168e-05	0.183575	2.97412e-06	1.82895e-05	0.425808	9.08025e-22	1.48442e-20	0.0821468	0.0284997	0.0728264	00010	1
hsa-miR-193a-5p	6.23745	0.246221	1.94263e-10	1.84585e-09	0.380397	1.64419e-21	2.6713e-20	0.148198	5.79032e-05	0.000297079	-0.180944	7.57456e-07	5.11186e-06	01110	1
hsa-miR-16-1-3p	1.65431	-0.265277	8.42518e-10	7.51698e-09	-0.302688	3.85723e-11	3.9047e-10	-0.395997	4.63167e-17	6.45003e-16	-0.450652	5.92002e-21	9.44333e-20	01111	0.999997
hsa-miR-4532	1.28671	0.209483	1.72114e-05	9.65896e-05	0.327974	1.51606e-11	1.58344e-10	0.510615	8.27259e-21	1.29604e-19	0.187645	0.000151417	0.000723285	00110	0.996534
hsa-miR-320d	4.56365	0.0365882	0.153551	0.273072	0.0508751	0.0867383	0.176562	0.247681	5.60615e-16	7.49004e-15	0.287776	1.07766e-20	1.67834e-19	00011	1
hsa-miR-24-2-5p	7.59979	-0.0296286	0.32935	0.490855	0.0310907	0.265716	0.420797	-0.247454	2.48532e-13	2.93335e-12	-0.318575	3.90049e-20	6.00357e-19	00011	1
hsa-miR-30a-5p	5.85579	0.116393	0.0218567	0.0583437	0.309601	1.68509e-09	1.47348e-08	0.462961	4.22269e-20	6.4617e-19	0.343186	1.35023e-12	1.4995e-11	00111	1
hsa-miR-550a-5p	4.14685	0.0659863	0.0191161	0.0522467	0.100634	0.000105194	0.00051463	0.265232	7.93447e-20	1.2002e-18	0.0295449	0.2425	0.394146	00010	0.999999
hsa-miR-3656	0.804606	0.0972881	0.0382443	0.0917585	0.219419	3.01052e-07	2.14734e-06	0.470815	1.21537e-19	1.82792e-18	0.151893	0.00138397	0.00530993	00010	0.999358
hsa-miR-219a-1-3p	1.16115	0.0411425	0.308183	0.470771	0.112281	0.00575677	0.0189161	0.0234329	0.555467	0.693215	0.382066	2.37732e-19	3.5351e-18	00001	1
hsa-miR-550a-3p	5.30452	0.0670361	0.0231677	0.0612223	0.0570577	0.0297629	0.0753231	0.25993	3.84228e-19	5.64966e-18	0.137885	1.77027e-06	1.14481e-05	00010	0.637792
hsa-miR-30e-3p	9.40068	-0.0830463	9.45118e-05	0.000468465	-0.0754914	8.78042e-05	0.000437691	-0.179804	1.65521e-17	2.35487e-16	-0.205859	6.7128e-19	9.76137e-18	00011	0.999999
hsa-miR-4508	2.47749	0.275099	5.72577e-12	6.17632e-11	0.224325	1.86374e-08	1.47413e-07	0.374984	2.26772e-18	3.27947e-17	0.235347	2.42594e-10	2.27227e-09	01111	1
hsa-miR-22-3p	15.1544	-0.0247862	0.169463	0.295382	0.0377948	0.0288457	0.0735677	-0.0406191	0.027492	0.070732	-0.166807	1.95055e-17	2.76013e-16	00001	1
hsa-miR-150-5p	9.03893	0.154077	0.000105432	0.000514839	0.188548	4.25671e-06	2.58149e-05	0.380764	2.03599e-17	2.86564e-16	0.105741	0.0145325	0.0418484	00010	0.996085
hsa-miR-130a-3p	7.44437	0.00232368	0.903077	0.94284	-0.0112779	0.508455	0.652807	0.111512	2.00469e-09	1.73564e-08	0.17052	2.31493e-17	3.2409e-16	00011	1
hsa-miR-874-3p	4.37804	0.0580072	0.00818823	0.0256564	0.0950331	0.000181303	0.00084309	0.071508	0.00142971	0.0054536	0.207073	5.36941e-17	7.43804e-16	00001	0.999614
hsa-miR-133a-3p	2.38863	0.12591	0.024445	0.0642356	0.337362	6.71647e-11	6.57166e-10	0.47458	9.76878e-17	1.34615e-15	0.184099	0.000749523	0.00308241	00110	0.99976
hsa-miR-5100	4.11	0.246186	9.60534e-07	6.41921e-06	0.222897	2.22728e-06	1.41531e-05	0.405711	2.18744e-16	2.98308e-15	0.271371	8.31352e-09	6.75346e-08	01111	0.999955
hsa-miR-6732-3p	1.4802	0.276262	6.23313e-11	6.14442e-10	0.35218	2.3291e-16	3.15989e-15	0.206694	5.04792e-07	3.48717e-06	-0.187638	5.01139e-07	3.47105e-06	01110	1
hsa-miR-33b-5p	2.45719	0.0500466	0.166243	0.290798	-0.018423	0.610822	0.737132	0.312081	4.3101e-16	5.78785e-15	0.295476	4.12678e-14	5.05195e-13	00011	1
hsa-miR-3687	1.08587	0.109813	0.02258	0.0598495	0.223843	2.04827e-06	1.31169e-05	0.38715	6.06866e-16	8.06703e-15	0.157518	0.00137317	0.0052839	00110	0.509446
hsa-miR-760	1.7475	0.31319	1.09598e-12	1.24338e-11	0.277039	5.76816e-11	5.70744e-10	0.362634	3.62943e-15	4.75257e-14	-0.0468669	0.220474	0.364731	01110	1
hsa-miR-7704	6.01476	0.125649	3.76182e-05	0.000199217	0.109499	0.00100977	0.00400259	0.274097	4.76308e-15	6.17558e-14	0.0154435	0.596753	0.727828	00010	0.997843
hsa-miR-18a-3p	4.29311	0.075128	0.000350488	0.00153747	0.109657	1.73685e-06	1.12738e-05	0.203966	5.16089e-15	6.65856e-14	0.0404612	0.0818453	0.168565	00010	0.763844
hsa-miR-25-5p	3.85184	-0.0852234	0.0014111	0.00540438	-0.0141703	0.597906	0.728769	-0.0872332	0.00138151	0.00530824	-0.220687	1.37475e-14	1.70676e-13	00001	0.999649
hsa-miR-27a-3p	12.1523	-0.015709	0.489501	0.640023	-0.0716078	0.00129803	0.0050094	0.0859206	0.000133438	0.000639724	0.185686	2.6361e-14	3.24215e-13	00011	0.999941
hsa-miR-374a-3p	5.78043	-0.0611163	0.0434738	0.101619	-0.0663752	0.0206546	0.0555859	-0.244735	5.60194e-14	6.82607e-13	-0.177754	5.23399e-09	4.31845e-08	00011	0.999999
hsa-miR-6502-5p	3.03451	0.00865088	0.760633	0.849964	0.092909	0.00170932	0.00640875	-0.26239	7.70941e-14	9.35077e-13	-0.133932	6.7442e-06	3.98893e-05	00011	0.999999
hsa-miR-1303	2.1259	-0.103166	0.00519729	0.0173155	-0.105486	0.0117031	0.0346487	-0.30511	9.92206e-14	1.19793e-12	-0.231335	7.99008e-10	7.17743e-09	00011	0.999949
hsa-miR-23b-3p	7.68177	0.0594963	0.00116642	0.00456167	0.0683841	0.000868811	0.00351261	0.154335	1.10668e-13	1.33004e-12	0.0949549	5.56249e-07	3.82258e-06	00011	0.574924
hsa-miR-660-5p	8.58381	-0.0409871	0.0322053	0.0801175	-0.0502607	0.00689787	0.0221135	-0.135728	1.59967e-13	1.90512e-12	0.0124579	0.434247	0.590971	00010	0.999316
hsa-miR-152-5p	1.42251	-0.115056	0.00268818	0.00958712	-0.0544777	0.124371	0.231607	-0.180181	2.75061e-06	1.69944e-05	-0.283365	1.85064e-13	2.1941e-12	00011	0.932603
hsa-miR-374b-3p	2.92956	-0.105352	0.000338551	0.00149257	-0.0982899	0.000642124	0.00267881	-0.212656	2.64029e-12	2.89552e-11	-0.206064	2.56034e-13	3.0084e-12	00011	0.990186
hsa-miR-941	13.9079	0.00476309	0.839667	0.902411	0.0354744	0.132852	0.243696	-0.179968	6.74515e-13	7.78651e-12	-0.128285	5.90168e-08	4.52864e-07	00011	1
hsa-miR-381-3p	3.01237	-0.180335	1.86506e-08	1.47413e-07	-0.134664	1.84706e-05	0.000103216	-0.242869	7.44319e-13	8.55479e-12	0.231656	7.8315e-13	8.96196e-12	00001	0.899937
hsa-miR-4662a-5p	3.29948	-0.127053	0.000125365	0.000604322	0.0679478	0.0556076	0.123483	-0.26583	5.67026e-12	6.14161e-11	-0.245203	1.19616e-12	1.34542e-11	01011	0.995735
hsa-miR-1273h-3p	5.38326	0.0601726	0.00167147	0.00628472	0.0717461	3.10008e-05	0.000167544	0.135828	1.21214e-12	1.35759e-11	0.057423	0.000492187	0.00211327	00010	0.942909
hsa-miR-3614-3p	0.856	0.0906984	0.0510671	0.115707	0.0804348	0.07764	0.161924	0.292722	2.44928e-10	2.286e-09	0.335147	1.34681e-12	1.4995e-11	00011	1
hsa-miR-199b-5p	8.29741	-0.0350647	0.175933	0.304042	0.0106104	0.66749	0.781858	-0.182643	2.9802e-12	3.25472e-11	-0.0561527	0.0244545	0.0642356	00010	0.999945
hsa-miR-3691-5p	2.05196	0.225194	1.44575e-09	1.27264e-08	0.266491	4.92617e-12	5.35772e-11	0.217359	2.31044e-08	1.80984e-07	0.0271091	0.443662	0.598829	01110	1
hsa-miR-1228-3p	2.11194	0.0264001	0.442544	0.598241	0.00409501	0.905358	0.944097	-0.0115641	0.751875	0.84468	-0.238936	8.1583e-12	8.76435e-11	00001	1
hsa-miR-128-1-5p	3.77188	-0.0494387	0.0480368	0.110427	-0.0032553	0.8885	0.932429	-0.101791	8.8986e-06	5.15884e-05	-0.186655	8.87632e-12	9.45849e-11	00011	0.923688
hsa-miR-26b-3p	6.37817	-0.0618499	0.00621454	0.0202434	-0.0111431	0.634645	0.755148	-0.141828	1.91229e-07	1.39037e-06	-0.186171	1.14558e-11	1.21091e-10	00011	0.999611
hsa-miR-4492	1.31086	0.269405	6.22227e-08	4.76076e-07	0.166215	0.000313613	0.00139667	0.336574	1.9083e-11	1.98524e-10	0.298274	2.0551e-10	1.94569e-09	01111	0.605326
hsa-miR-328-3p	6.34342	0.101353	7.5537e-05	0.0003816	0.139288	7.1826e-08	5.46376e-07	0.199572	1.92629e-11	1.99607e-10	0.0361678	0.15811	0.280422	01110	0.828708
hsa-miR-181c-5p	9.70123	0.0126085	0.402958	0.561751	0.012427	0.436837	0.592962	0.037867	0.0160092	0.0451136	0.108992	1.96913e-11	2.03245e-10	00001	0.999471
hsa-miR-409-3p	3.61437	-0.183111	5.22827e-10	4.76152e-09	-0.180058	4.42695e-10	4.05984e-09	-0.209903	2.9683e-11	3.03991e-10	-0.0299815	0.252084	0.405802	01110	1
hsa-miR-187-3p	2.25807	0.146295	0.00016883	0.000796347	0.26558	3.29418e-11	3.3476e-10	0.196172	2.26663e-06	1.43408e-05	0.18145	1.46097e-06	9.56533e-06	01111	0.996948
hsa-let-7f-2-3p	3.42641	-0.0816234	0.00661111	0.0212719	-0.0173761	0.538748	0.678461	-0.202255	3.95737e-11	3.99073e-10	-0.148187	1.03376e-06	6.88822e-06	00011	0.945055
hsa-miR-107	9.67028	0.0438631	0.00960633	0.0293316	0.0118955	0.495524	0.643651	0.0210102	0.212164	0.353204	0.100385	4.1689e-11	4.17207e-10	00001	0.952357
hsa-miR-877-3p	2.27519	0.137189	7.53584e-06	4.41745e-05	0.222616	4.1673e-11	4.17207e-10	0.230112	2.40503e-10	2.26073e-09	-0.133303	6.8283e-05	0.000347622	01110	1
hsa-miR-3181	0.812049	0.114057	0.00691242	0.0221195	-0.0355504	0.415305	0.574523	0.190077	8.11631e-05	0.000407674	0.308183	5.14279e-11	5.12721e-10	00011	0.680298
hsa-miR-574-3p	8.14306	0.149373	7.11638e-08	5.42907e-07	0.20162	5.75126e-11	5.70744e-10	0.178002	1.98065e-09	1.72049e-08	0.193449	9.82193e-11	9.57456e-10	01111	1
hsa-miR-4454	2.31607	0.190212	0.000744767	0.00306765	0.154968	0.00564329	0.0185664	0.239672	6.56414e-06	3.89996e-05	0.37063	6.55782e-11	6.44036e-10	01111	0.506947
hsa-miR-449a	2.43182	0.0239691	0.488345	0.639783	-0.142675	3.20198e-05	0.000172344	-0.225133	1.44063e-10	1.38891e-09	-0.19229	2.19408e-09	1.88719e-08	00111	0.99998
hsa-miR-497-5p	1.00596	0.00296207	0.946322	0.968397	-0.0155171	0.72216	0.824374	-0.0269883	0.5198	0.662235	0.281826	1.80446e-10	1.72703e-09	00001	1
hsa-miR-6503-3p	7.33598	0.0122832	0.486766	0.638986	-0.0362902	0.0393282	0.0936758	0.0902585	1.81222e-06	1.16906e-05	0.114484	1.81202e-10	1.72799e-09	00011	1
hsa-miR-744-3p	3.62338	-0.0550645	0.0324954	0.0807629	0.00300464	0.901548	0.942365	-0.15774	2.28086e-10	2.15169e-09	-0.0757954	0.0022881	0.00827237	00010	0.742942
hsa-miR-3615	8.17285	0.0914609	0.000813334	0.00331891	0.10651	0.000126153	0.000607008	0.175431	2.89547e-10	2.69289e-09	0.0574736	0.0223847	0.0593918	01110	0.554591
hsa-miR-21-3p	11.8742	-0.148541	4.21282e-10	3.88763e-09	-0.102297	0.000128843	0.000618823	-0.0405474	0.103904	0.202561	-0.106156	1.84826e-06	1.18939e-05	01101	0.99728
hsa-miR-4487	1.09278	-0.163229	0.000155961	0.000742298	-0.122948	0.00405705	0.0139038	-0.16396	0.000116088	0.000563734	-0.28597	5.16874e-10	4.72366e-09	01111	0.683453
hsa-miR-4443	0.805737	0.115247	0.0222652	0.059194	-0.0215149	0.649838	0.76664	0.0944149	0.0383773	0.0918264	0.307052	5.50573e-10	4.99692e-09	00001	0.987147
hsa-let-7a-3p	5.03036	-0.0817203	0.0103772	0.0313939	-0.0598158	0.0548595	0.122692	-0.19982	6.81804e-10	6.14558e-09	-0.118135	0.000179628	0.000839752	00011	0.534114
hsa-miR-877-5p	5.80597	0.0729325	0.00840768	0.0261882	0.0683084	0.017584	0.0485637	0.195884	8.08818e-10	7.24085e-09	0.0304739	0.253327	0.407149	00010	0.999522
hsa-miR-6790-3p	1.13803	0.177927	8.60651e-05	0.000431427	0.101318	0.0123524	0.0362446	0.284684	8.53519e-10	7.5894e-09	0.0498804	0.239055	0.390561	01010	0.890092
hsa-miR-32-3p	3.42836	-0.0932942	0.000542263	0.00230571	-0.0295212	0.287241	0.446892	-0.169767	8.62398e-10	7.64253e-09	-0.128225	9.56266e-07	6.41921e-06	01011	0.951875
hsa-miR-324-3p	5.28762	0.024563	0.305575	0.467625	0.00489992	0.837866	0.901948	0.075288	0.00101495	0.00401706	0.145882	1.6368e-09	1.43602e-08	00011	0.787106
hsa-miR-181d-5p	6.90632	0.0299922	0.0498644	0.113729	0.102964	2.27474e-09	1.93757e-08	-0.106015	1.76411e-09	1.53746e-08	0.0659838	0.000214584	0.000983948	00010	0.99985
hsa-miR-6774-5p	1.77712	0.0776517	0.029035	0.0739788	0.0576506	0.0719157	0.152278	0.198767	2.63799e-09	2.23254e-08	0.0217043	0.505658	0.651258	00010	0.989852
hsa-miR-2355-5p	4.56861	0.0136568	0.560398	0.696068	0.00849131	0.730098	0.830431	-0.0351307	0.126771	0.234717	0.134402	2.94412e-09	2.47569e-08	00001	0.999997
hsa-miR-101-5p	3.98812	0.203379	3.00881e-09	2.52204e-08	0.167738	3.8559e-07	2.72084e-06	0.115804	0.000180869	0.000842826	-0.0990874	0.00362659	0.012576	01110	0.999999
hsa-miR-1307-3p	8.80508	0.0561342	0.00240038	0.00864268	0.0758814	0.000180926	0.000842826	0.116614	3.12546e-09	2.6115e-08	-0.00226473	0.905952	0.944343	01110	0.922246
hsa-miR-423-3p	11.8858	0.0439047	0.0802721	0.166066	0.0810854	0.0020189	0.00739047	0.174891	3.87886e-09	3.23075e-08	-0.0170952	0.493071	0.641857	00010	0.567584
hsa-miR-3916	1.81807	0.0443389	0.187497	0.320033	-0.174967	4.0598e-07	2.84943e-06	-0.084125	0.0155773	0.0442757	0.211996	5.12484e-09	4.24169e-08	00001	0.726439
hsa-miR-197-3p	10.1671	0.0948117	7.79603e-05	0.000392336	0.102869	1.34321e-05	7.60285e-05	0.157504	5.4766e-09	4.5045e-08	0.0160138	0.459271	0.612362	01110	0.998921
hsa-miR-6503-5p	5.42314	0.0682686	0.00308203	0.0108885	0.0856136	0.00012383	0.00059802	0.144092	6.16083e-09	5.0515e-08	0.105482	2.45212e-06	1.53666e-05	01111	0.72994
hsa-miR-124-3p	1.27985	-0.456197	8.02834e-08	6.08951e-07	-0.422173	1.1292e-08	9.11676e-08	-0.431351	1.79054e-07	1.30546e-06	-0.263399	0.000829637	0.00337497	01111	0.99451
hsa-miR-3651	2.14026	0.0858397	0.0262489	0.0679321	0.0742066	0.0578465	0.127408	0.22681	1.15865e-08	9.32589e-08	0.100835	0.00486863	0.0163447	00010	0.986596
hsa-miR-30a-3p	4.91058	-0.0467726	0.0260479	0.0675449	-0.0368433	0.0925223	0.185061	-0.0144127	0.491962	0.641857	-0.126033	1.18776e-08	9.50317e-08	00001	0.994547
hsa-miR-574-5p	5.52407	0.0356743	0.297313	0.457736	0.106588	0.00234692	0.00846176	0.0652798	0.084804	0.173565	-0.195939	1.1879e-08	9.50317e-08	00001	0.999999
hsa-miR-1249	7.12892	0.0941312	0.00201355	0.00738115	0.121519	0.000143628	0.000687324	0.109878	0.000889237	0.00357324	-0.193214	1.4014e-08	1.11772e-07	00001	0.999969
hsa-miR-127-3p	5.61736	-0.0540162	0.040626	0.0959853	-0.0771859	0.00466501	0.0157819	-0.150999	3.19085e-08	2.49208e-07	0.0638163	0.00691653	0.0221195	01110	0.944936
hsa-miR-339-5p	5.82054	0.0665057	0.00407268	0.0139393	0.0397679	0.0906004	0.182309	0.022812	0.302098	0.463358	0.120859	5.12582e-08	3.96799e-07	00001	0.581802
hsa-miR-17-3p	6.30797	-0.0191137	0.330122	0.491449	-0.0254751	0.141277	0.255737	0.0939728	8.70786e-08	6.58595e-07	0.0407828	0.0136187	0.0395635	00011	0.937255
hsa-miR-371b-5p	6.62981	0.0128998	0.477976	0.630277	0.0357959	0.0336512	0.0829308	0.0969797	9.45365e-08	7.10914e-07	0.0288363	0.0676096	0.145146	00010	0.993967
hsa-miR-4767	2.519	0.0894192	0.00664286	0.021348	0.157068	8.46338e-07	5.69709e-06	0.165335	1.04247e-07	7.79481e-07	0.0158629	0.608315	0.735036	01110	0.643652
hsa-miR-3159	1.58852	-0.000955131	0.980564	0.987766	0.0321453	0.369108	0.529312	0.026887	0.453598	0.606418	0.200388	1.26525e-07	9.43379e-07	00001	0.99992
hsa-miR-411-5p	3.17924	-0.174371	3.57266e-07	2.52776e-06	-0.0761731	0.015549	0.0442431	-0.192448	1.30013e-07	9.66647e-07	0.144208	2.65341e-05	0.000145193	01110	0.979723
hsa-miR-2277-3p	2.22593	0.101295	0.00232265	0.00838575	0.0933277	0.00633965	0.0205492	0.204916	1.42962e-07	1.05993e-06	0.127534	0.000307442	0.0013715	01111	0.558912
hsa-miR-6511b-3p	3.30374	0.0914168	0.00448274	0.0152044	0.148134	6.85505e-06	4.0454e-05	0.172581	1.51083e-07	1.117e-06	0.0784966	0.0159948	0.0451136	00110	0.52237
hsa-miR-301b	7.72557	-0.0316918	0.104819	0.203755	-0.00105171	0.955911	0.973255	-0.0950842	1.52113e-07	1.12146e-06	-0.00234802	0.907794	0.94545	00010	0.987615
hsa-miR-24-3p	11.6176	-0.00365849	0.868898	0.919035	-0.0202476	0.395904	0.556512	-0.130391	1.53274e-07	1.12686e-06	-0.0311775	0.172155	0.29927	00010	0.999772
hsa-miR-99a-5p	4.46309	0.00848854	0.831704	0.897885	0.0324551	0.376445	0.5365	0.00699029	0.843076	0.902629	0.193401	1.56365e-07	1.14639e-06	00001	0.999923
hsa-miR-6813-5p	1.96257	0.0828404	0.0194524	0.0530006	0.114722	0.00108704	0.00427028	0.188296	1.56863e-07	1.14684e-06	0.0172214	0.601083	0.730065	01110	0.512333
hsa-miR-130b-3p	9.37849	0.0003184	0.984665	0.989931	-0.0173758	0.273967	0.430466	0.0849686	1.99358e-07	1.44548e-06	0.0677826	4.95032e-06	2.98152e-05	00011	1
hsa-miR-7-5p	4.94639	-0.113787	0.010068	0.030564	0.0313693	0.441	0.597075	-0.232234	2.21456e-07	1.6013e-06	-0.134208	0.000831032	0.00337543	01011	0.987482
hsa-miR-181a-5p	16.9583	0.0358886	0.052607	0.118647	0.0498358	0.0096511	0.0294342	0.104317	2.52082e-07	1.81775e-06	0.0700204	0.000263003	0.00118939	00011	0.516716
hsa-miR-3176	3.40518	0.0298677	0.347976	0.509718	0.0542568	0.0972629	0.192189	-0.0450307	0.127246	0.235355	-0.157673	2.78096e-07	1.99986e-06	00001	0.908107
hsa-miR-140-5p	6.39885	-0.0734389	0.000805341	0.00329139	-0.0495419	0.0272871	0.0703424	-0.119806	2.79022e-07	2.00105e-06	-0.0914645	1.12425e-05	6.41873e-05	01011	0.57976
hsa-miR-330-5p	5.02941	0.0120788	0.573627	0.706498	-0.0222268	0.293042	0.453164	0.103937	2.88119e-07	2.06068e-06	0.0712014	0.000271161	0.00122208	00011	0.999902
hsa-miR-671-5p	3.84943	0.0476181	0.0658543	0.142239	0.133385	3.04871e-07	2.1687e-06	0.0551673	0.0376083	0.0906456	-0.0948698	0.000163932	0.000774628	01110	0.525496
hsa-miR-193a-3p	4.33679	0.206662	0.00015759	0.000748693	0.269545	3.20535e-07	2.27399e-06	0.0777904	0.124515	0.231607	0.0835683	0.126247	0.234166	01100	0.988571
hsa-miR-449c-5p	2.62584	0.080746	0.00800493	0.0252021	-0.0760608	0.0195105	0.053082	-0.0543735	0.0879875	0.178553	-0.152148	3.90994e-07	2.75159e-06	00111	0.937827
hsa-miR-342-5p	5.00948	-0.0226011	0.327243	0.4891	-0.0242918	0.31782	0.480173	-0.0434025	0.119731	0.224991	-0.118694	4.46955e-07	3.12039e-06	00001	0.985542
hsa-miR-345-5p	9.8375	0.00706476	0.756514	0.848018	-0.00700309	0.759144	0.849518	0.118974	4.48583e-07	3.12346e-06	0.0464211	0.0552716	0.123179	00010	0.839948
hsa-miR-331-5p	2.90983	-0.0614188	0.0311061	0.0778984	-0.024743	0.340826	0.50227	-0.0997075	0.000599046	0.0025227	-0.146699	4.97103e-07	3.45218e-06	00011	0.755407
hsa-miR-766-3p	6.93338	0.148955	5.27218e-07	3.63256e-06	0.145547	6.53943e-07	4.44749e-06	0.0734117	0.0115995	0.0343805	0.0572836	0.0318077	0.0794287	01100	0.954459
hsa-miR-874-5p	1.852	-0.0177014	0.5602	0.696068	0.0197082	0.499839	0.647379	0.043608	0.169632	0.29548	0.153804	5.88109e-07	4.031e-06	00001	0.994287
hsa-miR-301a-3p	9.62376	-0.0241532	0.287881	0.447286	0.0194118	0.404034	0.562357	-0.107774	6.25465e-07	4.27591e-06	-0.0217026	0.369633	0.529312	00010	0.997497
hsa-miR-1538	2.49516	0.11966	0.000279242	0.00125635	0.0888232	0.00868759	0.02685	0.168107	6.45641e-07	4.4024e-06	-0.0161455	0.624448	0.74666	01110	0.983472
hsa-miR-181b-5p	12.559	-0.0232249	0.103341	0.201776	-0.0322825	0.0404153	0.0957454	0.0850755	6.76921e-07	4.5919e-06	0.0662352	1.49147e-06	9.74085e-06	00011	1
hsa-miR-7977	9.03097	0.224396	7.15619e-07	4.84193e-06	0.171466	7.08887e-05	0.000359497	0.18286	3.48426e-05	0.000186394	0.170679	5.0773e-05	0.000263579	01111	0.999314
hsa-miR-181a-2-3p	7.61943	-0.00990278	0.552121	0.691004	-0.00804772	0.626461	0.748126	-0.0836596	9.60931e-07	6.41921e-06	-0.0362915	0.0320714	0.07986	00010	0.887844
hsa-miR-4741	1.42354	0.173721	0.000160592	0.000760786	0.207971	8.88961e-06	5.15884e-05	0.238682	1.03767e-06	6.89687e-06	0.0136546	0.758594	0.849264	01110	0.998807
hsa-miR-126-5p	7.57554	-0.0682446	0.0163178	0.0458362	-0.10119	0.000531428	0.00226697	-0.146397	1.0699e-06	7.09315e-06	-0.0300636	0.300084	0.461023	01110	0.489711
hsa-miR-423-5p	10.2485	0.0142567	0.622884	0.746193	0.0606316	0.0347286	0.0849496	0.160615	1.08322e-06	7.16341e-06	0.0249058	0.33581	0.497945	00010	0.988896
hsa-miR-3661	2.18304	0.071847	0.0251845	0.0657596	0.163789	1.12922e-06	7.44892e-06	0.161795	1.40011e-06	9.18973e-06	0.0144947	0.630027	0.75135	00110	0.964302
hsa-miR-20b-5p	5.89873	-0.0175389	0.378141	0.537513	0.0254308	0.216107	0.358634	-0.0189848	0.330062	0.491449	-0.0929356	1.31379e-06	8.64473e-06	00001	0.99636
hsa-miR-1260b	9.84251	-0.124675	0.000194729	0.000899172	-0.133893	0.00029921	0.00133705	-0.167274	1.56272e-06	1.01809e-05	-0.154303	4.21983e-05	0.000222577	01111	0.996852
hsa-miR-128-3p	9.27465	0.0395847	0.0367217	0.0888342	0.0146845	0.435867	0.592326	0.0958956	1.90764e-06	1.22461e-05	0.0297234	0.100382	0.196728	00010	0.984476
hsa-miR-451a	2.62174	0.121417	0.00246515	0.00886378	0.132796	0.000328037	0.00145598	0.18103	2.13121e-06	1.36149e-05	0.162904	2.73585e-05	0.000148776	01111	0.991099
hsa-miR-7850-5p	0.989365	-0.0311653	0.487682	0.639744	0.0462185	0.344773	0.506103	0.239212	2.23159e-06	1.41531e-05	0.0603572	0.189663	0.322853	00010	0.996622
hsa-miR-27b-5p	2.72488	-0.0626222	0.0122804	0.0361527	-0.128472	2.38284e-06	1.50371e-05	-0.0811991	0.0016269	0.00614348	-0.0589559	0.0202033	0.0545946	01111	0.488304
hsa-miR-192-5p	8.5192	0.0235881	0.220087	0.364319	0.0637727	0.000484756	0.00208493	-0.0906471	2.54736e-06	1.59255e-05	0.0179272	0.37401	0.534416	00010	0.999859
hsa-miR-4632-3p	1.98262	0.100319	0.00470719	0.0159041	0.166607	2.55811e-06	1.59549e-05	0.158075	8.94117e-06	5.17212e-05	0.0740451	0.0304103	0.0766665	01110	0.480113
hsa-miR-532-3p	6.79616	0.0925392	3.83877e-05	0.000202884	0.0891395	0.000101179	0.000496833	0.11399	2.565e-06	1.596e-05	0.0832993	0.000725203	0.00299644	01111	0.998469
hsa-miR-106b-3p	7.99247	0.0860467	0.000120969	0.000586352	0.0801562	0.000361534	0.00158329	0.107673	2.64975e-06	1.64485e-05	0.0418476	0.0429723	0.100805	01110	0.854256
hsa-miR-378c	7.98877	0.00577383	0.769899	0.856818	-0.0572293	0.0061857	0.0201744	-0.0115503	0.539414	0.678975	0.0933046	2.68025e-06	1.65986e-05	00001	0.999813
hsa-miR-26b-5p	13.1693	-0.034837	0.0561577	0.124417	-0.0538527	0.00219337	0.00796268	-0.095724	2.86798e-06	1.7678e-05	-0.0734688	2.86597e-05	0.00015553	00111	0.479228
hsa-miR-1260a	9.85429	-0.121756	0.000230134	0.00104463	-0.131567	0.000319172	0.00141902	-0.159467	3.27161e-06	2.0072e-05	-0.149744	5.54019e-05	0.0002848	01111	0.996724
hsa-miR-3679-5p	1.51007	0.143912	0.00308734	0.0108926	0.211205	3.59256e-06	2.19898e-05	0.155164	0.000654984	0.00272341	-0.0624007	0.159485	0.282286	01110	0.999619
hsa-miR-3909	5.91902	0.0124304	0.568863	0.702933	0.0755676	0.00104189	0.00411749	-0.00379145	0.871438	0.920637	-0.0993999	3.72567e-06	2.27516e-05	00001	0.998455
hsa-miR-4792	0.763265	0.184883	0.000123104	0.000595606	0.132204	0.00496607	0.0166506	0.222188	5.33278e-06	3.20454e-05	0.144038	0.00173859	0.00647236	01111	0.967712
hsa-miR-410-3p	2.91182	-0.0995392	0.00632014	0.0205112	-0.0858103	0.0203205	0.0547988	-0.130367	0.000607709	0.00255165	0.164319	6.36775e-06	3.79183e-05	00001	0.985133
hsa-miR-101-3p	11.9964	0.00745056	0.677506	0.790584	-0.012743	0.439804	0.595761	-0.0805026	6.69141e-06	3.96662e-05	-0.00376189	0.807256	0.88235	00010	0.999621
hsa-miR-365a-3p	4.80404	0.0803627	0.000452893	0.00195733	0.105355	7.46922e-06	4.38816e-05	-0.0457972	0.0447346	0.104288	0.0126996	0.58131	0.713291	01100	0.998612
hsa-miR-6511a-3p	4.61229	0.110343	0.000727777	0.00300236	0.128405	0.00019973	0.00091904	0.156457	7.63828e-06	4.46754e-05	0.0324126	0.282918	0.441399	01110	0.994924
hsa-miR-365b-3p	4.80428	0.0803827	0.000451656	0.0019552	0.105124	7.73765e-06	4.51563e-05	-0.045471	0.046458	0.107575	0.0124559	0.588648	0.719611	01100	0.998688
hsa-let-7g-3p	3.5132	-0.0686836	0.0348042	0.0849765	-0.0998659	0.000884769	0.00356072	-0.140172	8.28358e-06	4.82354e-05	-0.0856136	0.00785096	0.0248362	01111	0.717907
hsa-miR-3065-5p	1.34429	0.0259458	0.506796	0.651389	0.177328	9.20002e-06	5.31019e-05	0.0690504	0.0987782	0.194163	0.0950728	0.0154814	0.0440985	00100	0.466946
hsa-miR-320a	10.5411	0.0603462	0.0157724	0.0446856	0.0402228	0.127837	0.236284	0.122354	9.31471e-06	5.36462e-05	-0.035805	0.118098	0.22298	01110	0.546404
hsa-miR-3138	0.924457	0.164923	0.000427755	0.00185478	0.206206	1.09903e-05	6.30208e-05	0.160919	0.000366687	0.00160319	0.0378816	0.406899	0.565448	01110	0.99476
hsa-miR-148a-3p	10.7116	-0.0157962	0.571777	0.705009	-0.0254923	0.332329	0.494175	-0.114543	1.10293e-05	6.31066e-05	-0.0455149	0.0889447	0.179984	00010	0.908951
hsa-miR-505-3p	6.12145	0.0674274	0.0169433	0.0471902	0.0899806	0.00202973	0.00741981	0.107525	0.000221144	0.00100875	0.138159	1.14698e-05	6.52018e-05	01111	0.771045
hsa-miR-3174	3.07134	-0.00714284	0.798967	0.876566	-0.116288	5.39458e-05	0.000277858	-0.133454	1.17811e-05	6.68273e-05	-0.0440333	0.113044	0.216702	00110	0.985342
hsa-miR-17-5p	9.97894	0.00483108	0.778716	0.864072	0.0389485	0.0147536	0.0423463	-0.000876537	0.954271	0.972374	-0.0679585	1.48639e-05	8.39525e-05	00001	0.999575
hsa-miR-223-3p	12.8328	0.0222664	0.386159	0.546436	-0.000639201	0.980646	0.987766	0.0324741	0.206415	0.344942	0.116544	1.65988e-05	9.33503e-05	00001	0.981718
hsa-miR-942-5p	4.12828	-0.0255611	0.300626	0.461369	0.00829677	0.717875	0.821142	0.0597579	0.0234477	0.0618725	-0.102228	1.78872e-05	0.000100168	00001	0.611568
hsa-miR-1285-3p	5.21556	0.0891933	0.000802226	0.00328376	0.0849796	0.00212942	0.00775193	0.116199	1.89121e-05	0.000105459	0.0292351	0.249057	0.402842	01110	0.970548
hsa-miR-33a-3p	3.22092	-0.0237805	0.529542	0.669109	-0.00871705	0.790915	0.871167	-0.142653	2.01593e-05	0.000112176	-0.0742608	0.0374303	0.0902993	00011	0.591196
hsa-miR-486-5p	11.7908	0.0394353	0.0850306	0.173758	0.0971426	2.08428e-05	0.000115735	0.0845221	0.000334465	0.00147703	-0.0274537	0.249174	0.402842	01110	0.510813
hsa-miR-1237-3p	2.84543	0.0718536	0.0416726	0.0980181	0.113218	0.00163357	0.006151	0.172248	2.12327e-05	0.000117652	-0.0393065	0.27226	0.429095	01110	0.837423
hsa-miR-326	7.78507	0.0746423	0.00342918	0.0119544	0.0740928	0.00424308	0.0144848	0.101003	0.000345443	0.00151787	0.112639	2.24402e-05	0.000123821	01111	0.956466
hsa-miR-625-3p	3.80826	0.0512559	0.050974	0.115658	0.0289185	0.267597	0.423267	0.0903455	0.000532591	0.00226825	0.113148	2.54238e-05	0.00013999	00011	0.689257
hsa-miR-340-5p	11.0039	-0.0087097	0.680502	0.793567	-0.0747084	0.000519734	0.00222429	-0.0911235	2.60974e-05	0.000143399	0.00361245	0.859233	0.913369	00110	0.999534
hsa-miR-1277-5p	2.32719	-0.0415208	0.273601	0.430178	-0.0623815	0.0751903	0.157439	-0.141119	2.6909e-05	0.000146939	-0.0764692	0.0247861	0.0649124	00010	0.430803
hsa-miR-1908-5p	2.78981	0.0863222	0.0292804	0.0744599	0.163213	2.71237e-05	0.000147805	0.107922	0.00412149	0.014088	-0.012621	0.733167	0.831407	01110	0.920467
hsa-miR-1910-5p	2.47845	0.113765	0.000651151	0.00271175	0.0963526	0.00264931	0.00947417	0.139462	3.1193e-05	0.000168238	0.00823415	0.799474	0.876757	01110	0.99198
hsa-let-7f-5p	14.5218	-0.0461224	0.0741306	0.156127	-0.0613897	0.0123408	0.0362446	-0.10493	3.56685e-05	0.000190039	-0.070581	0.00399839	0.0137386	01111	0.587246
hsa-miR-3620-3p	2.89982	0.121821	3.56679e-05	0.000190039	0.0999791	0.0016902	0.00634608	0.0943307	0.00249162	0.00893453	0.0508967	0.0861038	0.175542	01110	0.676287
hsa-miR-6818-5p	2.16447	-0.0331213	0.313831	0.476083	-0.0627034	0.039785	0.094422	-0.0927747	0.00483278	0.0162451	-0.129695	3.62816e-05	0.000192916	00011	0.464918
hsa-miR-889-3p	0.886303	-0.0689015	0.107634	0.208151	-0.0725834	0.0903493	0.181943	-0.104526	0.0124168	0.0363931	0.176054	3.66053e-05	0.000194244	00001	0.997251
hsa-miR-21-5p	15.7871	-0.0382144	0.0256214	0.0667018	-0.0599675	0.000607858	0.00255165	-0.0695675	4.28971e-05	0.00022581	-0.00655435	0.712561	0.816952	01110	0.735648
hsa-miR-5001-3p	1.8637	0.0566813	0.117475	0.222282	0.043678	0.231865	0.380941	0.16043	4.36144e-05	0.000229128	0.0931731	0.00863035	0.0267236	00011	0.476809
hsa-miR-548n	1.04355	-0.0853274	0.0383292	0.0918213	-0.116031	0.00248181	0.00891149	-0.173483	4.40858e-05	0.000231143	-0.112223	0.0091616	0.0280714	01111	0.662795
hsa-miR-636	1.52954	0.11095	0.00550136	0.0181676	0.104488	0.00603113	0.0196947	0.171137	4.43099e-05	0.000231856	-0.00239853	0.952208	0.971776	01110	0.966315
hsa-miR-4685-3p	2.51723	0.0732433	0.0238135	0.0626771	0.0608306	0.0477449	0.110039	0.129631	4.69156e-05	0.000245004	-0.00262915	0.930515	0.95732	01110	0.680662
hsa-miR-664b-3p	3.43487	0.0659873	0.0191557	0.0523007	0.0678244	0.0158932	0.0449793	0.129243	4.86559e-05	0.000253087	0.0564059	0.0346562	0.0848514	00010	0.463116
hsa-miR-582-5p	6.76233	0.0210299	0.417374	0.575854	-0.0232345	0.338602	0.500672	-0.0907709	5.13954e-05	0.000266285	0.0265174	0.264543	0.419577	00010	0.89401
hsa-miR-3928-3p	3.70355	0.0472376	0.0493142	0.112669	0.0954588	5.34515e-05	0.000275852	0.104532	5.21166e-05	0.000269491	-0.00270694	0.904916	0.94401	00110	0.869515
hsa-miR-576-3p	3.70633	-0.0619872	0.0196195	0.0532356	-0.0253905	0.369462	0.529312	-0.109719	6.47739e-05	0.000331039	0.0619093	0.0140516	0.0405968	01010	0.583909
hsa-miR-500b-3p	3.83863	-0.175772	0.0659982	0.142266	-0.0417214	0.641352	0.759693	-0.365799	6.53001e-05	0.000333081	-0.310328	0.000190136	0.000879503	01011	0.622669
hsa-miR-744-5p	9.1184	0.0824407	7.05541e-05	0.000358491	0.0867915	0.000178375	0.000836867	0.051628	0.0159323	0.0449934	0.014849	0.437581	0.593356	01110	0.832381
hsa-miR-450b-5p	5.32776	-0.0426003	0.140664	0.255154	-0.0671381	0.0102539	0.0310565	-0.107453	7.38352e-05	0.00037372	-0.0528689	0.0472255	0.109033	01111	0.297359
hsa-miR-6894-3p	1.8762	0.00614788	0.861774	0.914713	0.0440946	0.22891	0.377028	0.0282172	0.415612	0.574523	-0.131956	8.62198e-05	0.000431427	00001	0.998083
hsa-miR-362-5p	7.07968	-0.0793127	0.0482514	0.110722	-0.0632916	0.114402	0.218668	-0.0387807	0.34801	0.509718	-0.171258	8.72309e-05	0.000435658	00001	0.788533
hsa-miR-338-3p	6.92476	-0.0546172	0.0359889	0.0872216	-0.0380696	0.119748	0.224991	-0.0941286	8.85517e-05	0.000440583	0.00757475	0.753477	0.845089	01110	0.441628
hsa-let-7i-3p	4.86239	0.0426631	0.293823	0.45406	-0.0167665	0.662079	0.776685	0.122768	0.00107915	0.0042456	0.154069	8.979e-05	0.0004459	00011	0.944805
hsa-miR-20a-5p	9.8227	-0.00595864	0.783441	0.867476	-0.00037003	0.985994	0.99051	-0.0485317	0.0165265	0.0462742	-0.0798195	9.66099e-05	0.000477068	00011	0.904027
hsa-miR-29c-3p	7.60462	-0.018975	0.369409	0.529312	-0.0224127	0.264627	0.419577	-0.0532693	0.0145751	0.0419254	0.0805035	9.82745e-05	0.000483474	00001	0.998266
hsa-miR-93-3p	5.76861	0.0109329	0.616714	0.741161	0.0675027	0.000879125	0.00354779	0.0814071	9.81052e-05	0.000483474	0.0155476	0.448033	0.601645	00110	0.986788
hsa-miR-424-3p	5.53176	-0.00678758	0.723297	0.824646	0.0386351	0.0692009	0.148079	0.0848129	0.000102835	0.000504028	-0.0414593	0.0488946	0.111917	00110	0.920697
hsa-miR-3613-5p	3.67609	-0.000109048	0.998101	0.998101	-0.0382538	0.448851	0.602436	-0.171854	0.000110001	0.000536155	-0.00397354	0.930326	0.95732	00010	0.972073
hsa-miR-7703	1.05277	0.0962319	0.0176967	0.0488237	0.0437406	0.262323	0.417433	0.0679858	0.066561	0.143245	0.155985	0.000115575	0.000562281	01001	0.352975
hsa-miR-142-3p	10.1073	-0.0708121	0.0213826	0.0573106	-0.076477	0.00920169	0.0281615	-0.105569	0.000155369	0.000740819	-0.033649	0.208046	0.347447	01110	0.711188
hsa-miR-30c-5p	12.9724	-0.0404083	0.0415311	0.0977727	0.0382936	0.0572747	0.126264	-0.00848187	0.656892	0.772538	-0.0813825	0.000160713	0.000760786	01001	0.8391
hsa-miR-338-5p	5.87994	-0.00756443	0.857319	0.913178	-0.0588811	0.142927	0.258481	-0.136726	0.0030282	0.0107126	-0.182969	0.000170949	0.000804897	00011	0.913994
hsa-miR-616-5p	3.20678	0.0126667	0.600401	0.72991	0.0359356	0.110881	0.213178	0.0907055	0.000171355	0.00080537	0.0651606	0.00826676	0.025836	00011	0.675383
hsa-miR-664a-3p	5.62921	0.0490494	0.108288	0.208955	0.0343888	0.257463	0.411718	0.0674938	0.025493	0.0664333	0.114179	0.000179362	0.000839752	00001	0.291929
hsa-miR-210-3p	3.37915	-0.00773351	0.760739	0.849964	-0.0585492	0.015707	0.0445483	0.0324944	0.194862	0.329401	0.0859374	0.000185779	0.000862383	00011	0.777134
hsa-miR-548o-3p	5.37574	-0.0706807	0.0349525	0.0851436	0.0523492	0.151185	0.26941	-0.131696	0.000213848	0.000982282	-0.0813737	0.0357558	0.0867366	01011	0.970629
hsa-miR-1271-5p	3.88114	-0.00546001	0.918441	0.951333	0.0265755	0.598947	0.72949	-0.0517789	0.291658	0.452087	0.177881	0.000216928	0.000992964	00001	0.972278
hsa-miR-3150b-3p	3.12714	0.0431304	0.124812	0.231831	0.0361309	0.183003	0.313379	0.112826	0.000220455	0.00100736	0.00580117	0.837306	0.901715	00010	0.882927
hsa-miR-1229-3p	1.96095	0.0820922	0.00899906	0.0277024	0.11139	0.000224018	0.00102009	0.0880535	0.0109681	0.0329167	-0.0665909	0.0426206	0.100158	01110	0.981061
hsa-miR-7976	2.61573	0.0404291	0.263743	0.419186	0.125523	0.0002302	0.00104463	0.0926612	0.0165959	0.0463698	0.105874	0.0068875	0.0221072	00111	0.735432
hsa-miR-6810-3p	1.66346	0.132784	0.000240621	0.00109004	0.0591018	0.0953519	0.189123	0.0101609	0.787779	0.87015	-0.0101188	0.782247	0.86653	01000	0.483096
hsa-miR-769-3p	3.10524	0.0661671	0.0214425	0.0573542	0.0852805	0.0076016	0.0240763	0.10938	0.000268978	0.00121432	-0.00194435	0.946249	0.968397	01110	0.932423
hsa-miR-195-5p	2.56429	-0.0340519	0.366645	0.52856	-0.0219531	0.561805	0.69665	-0.0851414	0.0262068	0.06789	0.128804	0.000279948	0.00125738	00001	0.989909
hsa-miR-22-5p	5.31519	0.0601054	0.00324671	0.0114242	0.0798074	0.000288531	0.00129372	0.0717388	0.00186704	0.0068728	-0.073274	0.000368699	0.00160931	01110	0.887845
hsa-miR-150-3p	1.81577	0.121478	0.00206214	0.00751739	0.115625	0.00657487	0.0212072	0.148915	0.000298654	0.00133683	-0.0917189	0.0136793	0.0396956	01110	0.996464
hsa-miR-142-5p	14.3613	0.00830614	0.672117	0.785558	0.0522443	0.00278682	0.00989865	0.0135464	0.427153	0.583428	0.0656242	0.000330849	0.00146599	00101	0.971329
hsa-miR-103a-2-5p	2.94576	0.044348	0.267287	0.42303	0.0289522	0.462296	0.615771	-0.0353395	0.373299	0.53369	0.14777	0.000333539	0.00147542	00001	0.87534
hsa-miR-361-5p	9.03029	0.0320801	0.163827	0.28828	0.0509743	0.0266308	0.0687179	0.0823926	0.000342471	0.00150733	-0.0101992	0.61884	0.74272	01110	0.477483
hsa-miR-551a	2.52923	0.049917	0.145717	0.261793	0.00513685	0.876868	0.923906	0.0183659	0.582175	0.713686	0.122547	0.000371762	0.00162	00001	0.745947
hsa-miR-4707-3p	2.14287	0.0844051	0.0726309	0.153546	0.162264	0.0011802	0.00460871	0.178978	0.000395211	0.00171933	0.145375	0.0025847	0.0092557	00111	0.575257
hsa-miR-625-5p	3.89882	0.0529183	0.0337751	0.0830803	0.0247881	0.343748	0.505298	0.0933648	0.000411657	0.00178792	0.0803609	0.00157879	0.00597895	01011	0.481239
hsa-miR-1976	4.58748	0.0510274	0.010736	0.0323014	0.0751457	0.000484795	0.00208493	0.0421404	0.0387766	0.0925294	-0.0121626	0.564261	0.698559	01110	0.969774
hsa-miR-589-3p	5.02795	0.0141958	0.593107	0.723718	0.0491827	0.0799787	0.165621	0.0948147	0.000483581	0.00208493	-0.00435934	0.875277	0.922969	00110	0.557677
hsa-miR-590-3p	4.13026	-0.035186	0.284117	0.443006	-0.0394739	0.198731	0.334651	-0.10012	0.000508502	0.00217977	0.0141262	0.647027	0.764352	00010	0.456668
hsa-miR-641	3.71011	-0.00616349	0.811185	0.88373	0.0166102	0.499478	0.647281	0.00628695	0.811201	0.88373	0.0820681	0.000544369	0.00231094	00001	0.92255
hsa-miR-4688	1.38553	0.0644817	0.129237	0.238202	0.0692337	0.11489	0.219187	0.152085	0.000562659	0.00238473	0.109627	0.0117238	0.0346707	00011	0.312164
hsa-miR-3074-3p	2.18877	0.0975385	0.003527	0.0122468	0.0330761	0.325439	0.48751	0.097987	0.00709197	0.0225708	0.109803	0.000580311	0.00245165	01011	0.841615
hsa-miR-664a-5p	3.32002	0.0149065	0.540433	0.679932	-0.0192235	0.401179	0.560283	0.0399197	0.0944066	0.187672	0.0890348	0.00058003	0.00245165	00001	0.484245
hsa-miR-1306-5p	3.41547	0.101376	0.000589178	0.00248512	0.0920264	0.0033485	0.0117134	0.0808028	0.0109812	0.0329186	-0.0149865	0.635206	0.755258	01110	0.995714
hsa-miR-589-5p	7.85829	-0.00327541	0.891971	0.935325	0.00513761	0.845065	0.903416	-0.0873026	0.000618468	0.00259205	-0.0226743	0.399348	0.55972	00010	0.9097
hsa-miR-98-5p	10.2736	-0.0226209	0.359612	0.522062	-0.0190677	0.451826	0.604578	-0.0719081	0.00177782	0.00660353	-0.0851447	0.000668975	0.0027772	00011	0.867062
hsa-miR-7114-3p	1.44251	0.074373	0.0461915	0.107115	0.135215	0.00068542	0.00283652	0.0731824	0.0721058	0.152558	-0.0280294	0.490481	0.640986	01110	0.846824
hsa-miR-1276	1.01764	0.0218826	0.611637	0.737439	0.121895	0.000785731	0.00322628	0.0127781	0.761797	0.850318	-0.0302027	0.445734	0.600088	00100	0.881573
hsa-miR-425-5p	11.1087	0.00961932	0.521716	0.663041	0.00285231	0.842396	0.902629	0.0542378	0.000798388	0.00327314	0.0406304	0.00391454	0.0134857	00011	0.9611
hsa-miR-3940-3p	1.83417	0.127536	0.000859441	0.00348007	0.107938	0.00300414	0.0106419	0.135701	0.00122292	0.00474039	0.0344277	0.405263	0.56377	01110	0.926695
hsa-let-7b-3p	4.8654	-0.0797059	0.000880207	0.00354779	-0.00645632	0.778633	0.864072	-0.0407244	0.0699464	0.148947	-0.0554861	0.0168983	0.0471146	01011	0.606998
hsa-let-7b-5p	11.5571	0.0296408	0.240542	0.392281	0.0410865	0.114973	0.219187	0.0909771	0.000913449	0.0036538	-0.00399564	0.868491	0.919035	00010	0.593543
hsa-miR-1306-3p	2.05428	0.0634465	0.0790465	0.164078	0.0385684	0.273593	0.430178	0.118376	0.00091209	0.0036538	0.0178795	0.616977	0.741161	00010	0.476127
hsa-miR-186-5p	12.3311	-0.048849	0.0113834	0.0338543	0.00139516	0.945868	0.968397	0.0647456	0.000912302	0.0036538	0.0248298	0.200975	0.337352	00011	0.4974
hsa-miR-378a-5p	6.3439	0.13905	0.000920465	0.00367627	0.0836789	0.0548663	0.122692	0.0684606	0.0895313	0.180572	0.0866406	0.0319016	0.0795877	01111	0.409444
hsa-miR-1298-5p	1.55939	-0.0647345	0.0917223	0.184144	-0.106386	0.000970671	0.00386506	-0.0758703	0.0304076	0.0766665	-0.0401396	0.237352	0.388019	01110	0.266446
hsa-miR-7705	3.91618	0.00741027	0.768435	0.855551	-0.0280898	0.278961	0.436001	-0.00234808	0.921013	0.953312	0.0821887	0.000987464	0.00392599	00001	0.985579
hsa-miR-618	3.85532	0.1465	0.00831606	0.0259335	0.0357505	0.447209	0.600845	0.115242	0.0234843	0.0618725	0.192684	0.00100773	0.00400053	01011	0.688881
hsa-miR-548f-3p	2.19859	-0.0428772	0.359566	0.522062	0.0357353	0.450011	0.60307	-0.15442	0.00104697	0.00413136	-0.079957	0.0912766	0.183504	00011	0.424659
hsa-let-7g-5p	12.234	-0.0496831	0.0659315	0.142239	-0.0444982	0.0977973	0.1931	-0.0869812	0.00109707	0.00430327	-0.0805166	0.00121539	0.00471815	01111	0.40993
hsa-miR-4477b	1.72581	-0.0121412	0.739551	0.834814	-0.124335	0.00111514	0.00436764	-0.0987386	0.00598514	0.0195932	-0.0426267	0.274223	0.430466	00110	0.799948
hsa-miR-28-3p	12.1191	0.00702751	0.747567	0.841212	0.0199978	0.325701	0.487625	0.0445393	0.040858	0.096447	-0.0692379	0.00119544	0.00466132	00001	0.987701
hsa-miR-370-3p	1.13172	-0.0626994	0.179128	0.307744	-0.145086	0.00119861	0.00466676	-0.0796865	0.0949283	0.188425	-0.04204	0.363395	0.525525	00100	0.405477
hsa-miR-16-2-3p	5.56936	0.0143186	0.590181	0.72115	0.0662955	0.0127872	0.0373581	0.0897757	0.00120406	0.00468108	0.0494671	0.0679571	0.145773	00111	0.665484
hsa-miR-502-3p	7.09835	0.00802992	0.673535	0.786488	0.0057556	0.738015	0.834389	0.0327039	0.0942541	0.187511	0.0595049	0.00131857	0.00508121	00011	0.476527
hsa-miR-584-5p	4.57521	-0.0252729	0.369163	0.529312	-0.0849123	0.0014127	0.00540438	0.00249991	0.935456	0.96064	-0.0254324	0.343684	0.505298	00100	0.549565
hsa-let-7c-5p	6.78222	0.0309503	0.276097	0.432394	0.068552	0.0195964	0.0532279	0.0918366	0.00141826	0.00541781	0.0655816	0.025774	0.0669665	00111	0.617315
hsa-miR-2467-5p	5.06391	-0.043491	0.0746925	0.156771	-0.0914879	0.00144914	0.00551973	0.0670919	0.0111936	0.0334789	0.0223904	0.382374	0.542538	01100	0.928557
hsa-miR-487b-3p	1.35625	-0.0956049	0.0246492	0.06468	-0.0374247	0.338806	0.500672	-0.0441213	0.284483	0.443315	0.123285	0.00147945	0.00562704	00001	0.965399
hsa-miR-6852-5p	3.47984	0.00197759	0.941507	0.965347	-0.00779826	0.763179	0.851324	-0.0880632	0.00149085	0.00566222	-0.0316388	0.163855	0.28828	00010	0.803867
hsa-miR-3677-3p	2.98377	-0.0551251	0.0922145	0.184753	-0.0461242	0.174964	0.303043	-0.113896	0.0015908	0.00601579	-0.0307633	0.360125	0.522519	00010	0.488497
hsa-miR-4785	1.94473	0.058816	0.0644873	0.140042	-0.0365374	0.245908	0.398541	0.041065	0.233513	0.382694	0.101661	0.00163212	0.006151	01011	0.67012
hsa-miR-7706	7.03928	0.0241952	0.229963	0.378289	0.0593603	0.00171624	0.00642554	0.0597194	0.00199502	0.0073234	-0.0573854	0.00446924	0.0151781	00001	0.487523
hsa-miR-188-5p	4.9351	-0.0662152	0.0504908	0.11476	-0.0770566	0.0219291	0.0584598	-0.0759631	0.0192179	0.0524162	-0.120643	0.00172382	0.00643559	01111	0.57101
hsa-miR-4746-5p	3.56718	-0.0293437	0.244169	0.39621	-0.016258	0.454036	0.606611	-0.0157546	0.528158	0.668001	-0.0759382	0.00173042	0.00645108	00001	0.557093
hsa-miR-1908-3p	1.0941	0.023185	0.615137	0.740806	0.0049675	0.913303	0.947129	0.0775834	0.099772	0.19597	-0.153061	0.00177884	0.00660353	00001	0.98681
hsa-miR-651-5p	2.5487	-0.0490238	0.11633	0.220835	-0.0403392	0.20977	0.350104	-0.105102	0.0017843	0.00661446	0.031694	0.30698	0.469205	01110	0.530626
hsa-miR-652-5p	5.02045	0.0161559	0.624201	0.74666	0.00153037	0.963931	0.978052	0.111649	0.00179027	0.0066182	0.105258	0.00205802	0.00751278	00011	0.987374
hsa-miR-136-3p	1.72313	0.00984112	0.795534	0.874622	0.0237794	0.556882	0.693951	-0.132131	0.00217306	0.00789985	0.0583311	0.150391	0.268358	00010	0.993971
hsa-miR-3913-5p	1.59232	-0.0877429	0.0871865	0.177201	-0.149188	0.00226521	0.00821216	-0.102849	0.0499835	0.113902	-0.117843	0.0164802	0.0462381	01111	0.465138
hsa-miR-431-5p	1.31711	-0.00465125	0.910923	0.945741	0.0333611	0.419204	0.577365	-0.0607213	0.138963	0.252242	0.109599	0.00226838	0.00821234	00001	0.524085
hsa-miR-6793-3p	1.88805	0.00469394	0.896159	0.938969	0.0876647	0.0133503	0.0388696	0.0204635	0.564634	0.698692	-0.10605	0.00276321	0.00982888	00001	0.942543
hsa-miR-26a-5p	16.4409	-0.0217723	0.136585	0.249647	-0.0392831	0.00316937	0.011167	0.020248	0.163984	0.288313	0.00617885	0.652518	0.769135	n.a.	n.a.
hsa-miR-500b-5p	3.91375	0.0411458	0.191138	0.324321	-0.0171385	0.557522	0.694062	0.0178971	0.566307	0.700432	0.0851616	0.00334888	0.0117134	n.a.	n.a.
hsa-miR-6770-3p	2.67536	0.0109977	0.775324	0.861398	-0.0656169	0.0962683	0.190503	-0.0485643	0.234678	0.384125	-0.122728	0.00335114	0.0117134	n.a.	n.a.
hsa-miR-378d	6.15738	-0.0174925	0.527558	0.667564	-0.0865368	0.00338292	0.0118088	-0.0496533	0.0510835	0.115707	0.058982	0.0281291	0.0721598	n.a.	n.a.
hsa-miR-296-5p	0.813075	0.011286	0.805997	0.881673	0.118297	0.00475252	0.0160367	0.097083	0.0306427	0.0770393	0.140473	0.00344796	0.012004	n.a.	n.a.
hsa-miR-151a-3p	9.4546	-0.0451642	0.0485702	0.111356	-0.0617119	0.00381577	0.0131799	-0.0573089	0.00349995	0.0121689	0.0311211	0.129816	0.239101	n.a.	n.a.
hsa-miR-185-3p	4.96292	0.0202043	0.296756	0.457296	-0.00642992	0.753581	0.845089	0.0164001	0.408001	0.566679	-0.0570391	0.00368969	0.012778	n.a.	n.a.
hsa-miR-5010-3p	2.91747	0.0744206	0.0531558	0.119476	0.0210678	0.561926	0.69665	0.115272	0.0038061	0.0131638	0.00313829	0.929647	0.95732	n.a.	n.a.
hsa-miR-130b-5p	6.43863	0.0370622	0.0798366	0.165457	0.0378893	0.0748012	0.156874	0.0275992	0.197591	0.333586	0.0610251	0.00398834	0.013722	n.a.	n.a.
hsa-miR-501-5p	4.54311	0.0535732	0.0464715	0.107575	0.0450833	0.126573	0.234605	0.0860302	0.0040533	0.0139038	0.0183591	0.526712	0.667135	n.a.	n.a.
hsa-miR-33a-5p	3.32288	-0.0550746	0.135891	0.248552	-0.0305248	0.357327	0.52005	-0.0923095	0.00427395	0.0145639	-0.0941123	0.00802241	0.025227	n.a.	n.a.
hsa-miR-7854-3p	1.40217	0.0776129	0.0742078	0.156127	0.076747	0.0610603	0.133693	0.114301	0.00440293	0.0149722	0.00713061	0.859972	0.913785	n.a.	n.a.
hsa-miR-873-5p	1.04529	-0.00177894	0.969914	0.980343	-0.0356418	0.449297	0.60264	0.133881	0.00458257	0.0155229	0.0261866	0.582976	0.714003	n.a.	n.a.
hsa-miR-4482-3p	1.47139	0.00316162	0.951871	0.971776	-0.00930891	0.851367	0.909046	0.15943	0.00477235	0.016083	0.0374328	0.445337	0.599861	n.a.	n.a.
hsa-miR-134-5p	1.34653	-0.113827	0.0188958	0.051806	-0.133875	0.0050609	0.0169254	-0.0851618	0.0504895	0.11476	-0.0919852	0.0524591	0.118415	n.a.	n.a.
hsa-miR-6749-3p	1.03843	0.106935	0.0170188	0.0473005	0.0759256	0.100137	0.196393	0.130702	0.00506018	0.0169254	-0.0601754	0.175308	0.303316	n.a.	n.a.
hsa-miR-374a-5p	6.73326	0.0087041	0.735199	0.832635	-0.0295785	0.265395	0.420541	-0.0649831	0.00506952	0.0169327	0.010796	0.673514	0.786488	n.a.	n.a.
hsa-miR-149-5p	2.07774	0.06679	0.0694468	0.148123	0.085577	0.0134517	0.0391213	0.0421782	0.215179	0.357319	0.107038	0.00513208	0.0171199	n.a.	n.a.
hsa-miR-6718-5p	3.76051	0.0438869	0.168925	0.294835	0.0345242	0.245164	0.397579	0.0862795	0.0053094	0.0176667	0.0139237	0.624675	0.74666	n.a.	n.a.
hsa-miR-376c-3p	1.0468	-0.0308731	0.470694	0.624115	-0.0130697	0.738705	0.834778	-0.12734	0.00535522	0.0177966	0.0364341	0.366699	0.52856	n.a.	n.a.
hsa-miR-3155a	1.41783	0.0130648	0.745691	0.840111	0.102754	0.00694189	0.0221736	0.114558	0.00536808	0.0178169	0.0432052	0.25475	0.408594	n.a.	n.a.
hsa-miR-1233-3p	2.01888	-0.0601766	0.19108	0.324321	0.0352318	0.354176	0.51645	0.0956822	0.0307078	0.077121	-0.117812	0.00541633	0.0179544	n.a.	n.a.
hsa-miR-660-3p	2.54951	-0.0302422	0.381628	0.541772	0.0336937	0.297615	0.457736	0.0758986	0.0148214	0.0424483	0.0893548	0.00544395	0.018009	n.a.	n.a.
hsa-miR-4440	0.974914	0.0624043	0.176925	0.305355	0.13151	0.00551897	0.0182029	0.116011	0.00825538	0.025836	0.0219859	0.622632	0.746193	n.a.	n.a.
hsa-miR-1304-5p	2.29978	-0.00709773	0.829135	0.896494	0.03803	0.251916	0.405779	0.0894249	0.00558384	0.0183938	0.0127754	0.709954	0.815084	n.a.	n.a.
hsa-miR-6769b-3p	2.8669	0.0766398	0.0058378	0.0191585	0.059961	0.0210069	0.0564186	0.0192525	0.487901	0.639744	0.00527797	0.837076	0.901715	n.a.	n.a.
hsa-miR-5690	2.87452	-0.0305604	0.396028	0.556512	-0.0692601	0.0514682	0.116478	-0.0941316	0.00596052	0.0195369	-0.0191856	0.544831	0.683832	n.a.	n.a.
hsa-miR-6726-3p	1.7112	0.0736815	0.0470646	0.108757	0.0554738	0.138139	0.251338	0.104815	0.0060093	0.0196478	-0.0345662	0.36611	0.52856	n.a.	n.a.
hsa-miR-3154	1.667	0.0802303	0.0292502	0.0744549	0.100431	0.00622821	0.0202628	0.0834294	0.030349	0.076659	-0.0114874	0.745949	0.840111	n.a.	n.a.
hsa-miR-503-5p	3.59566	0.066442	0.00850521	0.0264559	0.0511491	0.0189841	0.0519938	0.067653	0.00629341	0.0204497	0.0338529	0.1851	0.316559	n.a.	n.a.
hsa-miR-4802-5p	1.03477	-0.110213	0.00636579	0.0206086	-0.0804584	0.0508309	0.115433	-0.0222855	0.580631	0.713155	0.019675	0.602719	0.730366	n.a.	n.a.
hsa-miR-6501-5p	2.69727	-0.0441643	0.137349	0.250521	0.0553941	0.0704702	0.14982	0.0795628	0.00655471	0.0211681	0.0282992	0.36036	0.522572	n.a.	n.a.
hsa-miR-138-5p	1.34241	-0.132527	0.00659204	0.0212365	-0.0794771	0.111072	0.213388	-0.00161533	0.975102	0.984453	0.109171	0.0361439	0.0875168	n.a.	n.a.
hsa-miR-6747-3p	1.80354	0.0262417	0.457906	0.61116	0.0948786	0.00703934	0.0224576	0.0464212	0.212692	0.353635	0.0871735	0.0128028	0.0373581	n.a.	n.a.
hsa-let-7d-3p	8.5078	0.0436532	0.0860298	0.175527	0.0751323	0.00706407	0.0225092	0.0742239	0.00978638	0.0298122	0.0061805	0.824575	0.894224	n.a.	n.a.
hsa-miR-4687-5p	2.74666	0.0565693	0.0712623	0.151138	0.0794626	0.0111149	0.0332815	0.0802896	0.00718715	0.0228461	-0.0288836	0.344099	0.505396	n.a.	n.a.
hsa-miR-485-3p	1.04088	-0.128028	0.00744755	0.0236168	-0.118849	0.0153428	0.0437511	-0.125849	0.00902078	0.0277368	-0.0371076	0.467763	0.621326	n.a.	n.a.
hsa-miR-5000-3p	1.53274	-0.0580158	0.116797	0.221158	-0.000364563	0.992323	0.994419	-0.095488	0.00791302	0.0250025	0.0881577	0.0182295	0.050136	n.a.	n.a.
hsa-miR-145-5p	2.81917	0.0785162	0.0922359	0.184753	0.0779107	0.0766578	0.160257	0.128613	0.00796345	0.0251317	0.080906	0.100751	0.197304	n.a.	n.a.
hsa-miR-484	11.2067	-0.0591376	0.0173903	0.0481298	-0.0703783	0.00798134	0.0251579	0.0169411	0.502232	0.648818	0.0207631	0.445066	0.599802	n.a.	n.a.
hsa-miR-2110	4.23526	0.0562075	0.0682033	0.146063	0.087339	0.00810556	0.025458	0.0809162	0.0195226	0.053082	-0.00711398	0.807649	0.882413	n.a.	n.a.
hsa-miR-29c-5p	4.35428	-0.0676049	0.0570394	0.126052	-0.0921043	0.00827498	0.025836	-0.0904707	0.0107915	0.0324238	-0.0619719	0.0645535	0.14007	n.a.	n.a.
hsa-miR-1291	1.59761	0.0218523	0.577259	0.709642	0.0436443	0.263909	0.419196	0.102333	0.00851373	0.0264559	0.0513365	0.197982	0.334031	n.a.	n.a.
hsa-miR-1307-5p	9.37949	-0.00859526	0.738994	0.834778	-0.0772896	0.00854391	0.0265184	0.0322497	0.198942	0.334793	0.0487375	0.0637564	0.138812	n.a.	n.a.
hsa-miR-3173-5p	1.5789	0.00045466	0.990273	0.993292	0.0096893	0.787863	0.87015	0.0984657	0.00860483	0.026676	0.0140026	0.688246	0.798705	n.a.	n.a.
hsa-miR-6513-3p	2.1121	-0.0284943	0.400212	0.560283	-0.00486757	0.883777	0.928213	-0.0838349	0.00869157	0.02685	-0.0459439	0.171617	0.298543	n.a.	n.a.
hsa-miR-766-5p	1.09118	0.0426402	0.268875	0.425033	0.0427842	0.317286	0.479664	0.120444	0.00870179	0.0268501	0.0796308	0.0553596	0.123237	n.a.	n.a.
hsa-miR-1248	1.1679	0.0641644	0.148638	0.265951	0.0655789	0.115692	0.219856	0.124948	0.00912588	0.0280272	0.04154	0.360775	0.522885	n.a.	n.a.
hsa-miR-92a-3p	16.7357	0.0308562	0.249726	0.403486	0.0624709	0.0151238	0.0431733	0.0672441	0.00914266	0.028046	-0.0445648	0.0613607	0.134026	n.a.	n.a.
hsa-miR-500a-3p	10.8992	-0.0106384	0.542848	0.682318	0.0110384	0.546186	0.684879	-0.0160318	0.376678	0.5365	0.0449347	0.00944607	0.0288758	n.a.	n.a.
hsa-miR-93-5p	11.8907	-0.0144896	0.173	0.300353	-0.0262281	0.00993122	0.0302185	0.00349781	0.736828	0.833405	-0.0232511	0.0210962	0.0566007	n.a.	n.a.
hsa-miR-2277-5p	3.68275	0.00927758	0.712056	0.816952	0.0422388	0.0737819	0.155729	0.058325	0.034988	0.0851436	0.0609899	0.0100375	0.0305067	n.a.	n.a.
hsa-miR-1468-5p	2.19245	-0.083927	0.0101938	0.0309101	-0.0571432	0.123278	0.230283	-0.0574049	0.115167	0.219187	-0.0680606	0.064735	0.140232	n.a.	n.a.
hsa-miR-1343-3p	3.13215	0.059417	0.0371979	0.089821	0.079322	0.0104133	0.0314672	0.0208922	0.495699	0.643651	-0.0238364	0.410865	0.570056	n.a.	n.a.
hsa-miR-16-5p	16.2951	-0.0306368	0.146274	0.262435	-0.0529269	0.0105168	0.0317435	-0.0385055	0.0761868	0.159399	0.00360119	0.854681	0.911475	n.a.	n.a.
hsa-miR-339-3p	7.48869	-0.0165558	0.418535	0.576746	-0.0320119	0.0900714	0.181522	0.0218827	0.323265	0.48619	0.0517199	0.010566	0.0318553	n.a.	n.a.
hsa-miR-199a-5p	3.49796	-0.040972	0.325282	0.48751	-0.00163139	0.967343	0.98007	-0.038785	0.323547	0.486336	0.10674	0.0107385	0.0323014	n.a.	n.a.
hsa-miR-15a-5p	10.5496	-0.0193614	0.288967	0.448709	-0.0406001	0.0112284	0.033507	-0.0319352	0.0611385	0.133693	0.0407473	0.0144976	0.0417937	n.a.	n.a.
hsa-miR-7848-3p	1.22676	0.10584	0.0112252	0.033507	0.0273041	0.506232	0.651389	0.039595	0.328754	0.490243	0.0160694	0.688952	0.799172	n.a.	n.a.
hsa-miR-6842-5p	1.59496	0.0192138	0.627594	0.749128	0.0621871	0.10778	0.208194	-0.0193556	0.656405	0.772446	-0.100847	0.0113003	0.0336832	n.a.	n.a.
hsa-miR-1268b	2.76304	0.10145	0.0149849	0.0428233	0.11254	0.0113232	0.0337134	0.0689835	0.101266	0.197871	0.0277718	0.493064	0.641857	n.a.	n.a.
hsa-miR-330-3p	4.92505	0.0357849	0.118756	0.22374	0.0412194	0.0541657	0.121413	0.056578	0.0114404	0.0339472	0.0409736	0.0610298	0.133693	n.a.	n.a.
hsa-miR-6511a-5p	1.04865	0.159469	0.0114317	0.0339472	0.115494	0.0728583	0.153903	0.12235	0.0490721	0.112214	-0.0373964	0.534964	0.674925	n.a.	n.a.
hsa-miR-627-5p	3.50436	-0.0187865	0.547741	0.685848	-0.0277417	0.399565	0.55972	0.0789306	0.0118175	0.0349088	0.0219779	0.485813	0.638692	n.a.	n.a.
hsa-miR-652-3p	8.79877	0.034516	0.0820356	0.168818	-0.0107245	0.605663	0.733258	0.0560389	0.012048	0.0355497	0.0351412	0.0779787	0.162502	n.a.	n.a.
hsa-miR-6731-3p	1.09772	-0.0656769	0.103889	0.202561	-0.047109	0.211495	0.352537	-0.0959277	0.0121203	0.035723	-0.0596652	0.143643	0.259128	n.a.	n.a.
hsa-miR-335-5p	5.66369	-0.00556079	0.848811	0.906685	0.00124126	0.967001	0.98007	0.0221535	0.458447	0.611572	0.0781808	0.0122936	0.0361527	n.a.	n.a.
hsa-miR-6802-3p	1.73893	0.052057	0.14736	0.263844	0.00784314	0.819092	0.889744	0.0904601	0.0126788	0.0371197	-0.0374278	0.282649	0.441241	n.a.	n.a.
hsa-miR-331-3p	7.79958	0.0343159	0.327534	0.489257	0.00902397	0.802109	0.878548	0.023158	0.514496	0.657995	0.0873086	0.0127899	0.0373581	n.a.	n.a.
hsa-miR-2115-3p	2.43262	0.00257224	0.930768	0.95732	0.0183325	0.506856	0.651389	0.0239428	0.374476	0.534792	0.0661716	0.0133195	0.0388226	n.a.	n.a.
hsa-miR-378g	3.18653	0.00141473	0.969755	0.980343	-0.0439189	0.178893	0.307743	-0.0832079	0.0137241	0.0397818	-0.0212783	0.537962	0.677796	n.a.	n.a.
hsa-miR-6842-3p	6.5979	0.0413103	0.0693841	0.148109	0.0051864	0.810055	0.883574	0.0545981	0.0138369	0.0400646	0.0466607	0.0305574	0.0769637	n.a.	n.a.
hsa-miR-23a-3p	11.4989	0.0093309	0.664657	0.778886	0.00886279	0.699575	0.806846	-0.0259318	0.240555	0.392281	0.0548645	0.0138877	0.0401674	n.a.	n.a.
hsa-miR-361-3p	7.30122	-0.0133231	0.379949	0.53968	-0.00687069	0.639986	0.758416	0.00276117	0.859069	0.913369	0.0381545	0.014308	0.0412924	n.a.	n.a.
hsa-miR-32-5p	4.2735	-0.0205227	0.530269	0.669706	-0.0802435	0.0165894	0.0463698	-0.011221	0.685207	0.796936	0.0777985	0.014604	0.0419626	n.a.	n.a.
hsa-miR-1180-3p	2.14622	0.0571636	0.107815	0.208194	0.0693455	0.0656989	0.142087	0.0849367	0.0148064	0.0424483	-0.0431892	0.233335	0.382641	n.a.	n.a.
hsa-miR-5587-3p	1.28765	0.093941	0.0234822	0.0618725	0.088131	0.0347841	0.0849765	0.105014	0.0149775	0.0428233	0.0578844	0.138327	0.251435	n.a.	n.a.
hsa-miR-1537-3p	2.88575	0.0145697	0.615704	0.740806	0.00333066	0.908092	0.94545	0.0141039	0.608527	0.735036	0.0674737	0.0156905	0.0445483	n.a.	n.a.
hsa-miR-5586-5p	1.16714	0.100147	0.0159126	0.044986	0.0221067	0.56187	0.69665	-0.0363372	0.328254	0.489776	0.0636586	0.106879	0.206994	n.a.	n.a.
hsa-miR-6812-3p	1.18977	-0.034301	0.366336	0.52856	0.0477002	0.199242	0.335084	0.0152728	0.703385	0.809186	-0.0944073	0.0163024	0.0458362	n.a.	n.a.
hsa-miR-363-3p	8.53017	-0.0149266	0.383756	0.54375	-0.0262957	0.110316	0.212324	-0.0139126	0.419538	0.577522	0.0408172	0.016496	0.0462381	n.a.	n.a.
hsa-miR-628-3p	5.19002	-0.00515718	0.840421	0.902484	-0.0223752	0.348621	0.510098	0.0653207	0.0166964	0.0466013	0.0459983	0.063763	0.138812	n.a.	n.a.
hsa-miR-550a-3-5p	1.41851	0.0592644	0.137323	0.250521	0.0390821	0.334444	0.496759	0.0977911	0.0170026	0.0473005	0.053907	0.17501	0.303043	n.a.	n.a.
hsa-miR-4787-3p	1.44389	0.020489	0.644121	0.761944	-0.00915791	0.833895	0.899145	0.111911	0.0171682	0.0476219	-0.00363345	0.930432	0.95732	n.a.	n.a.
hsa-miR-532-5p	9.79045	0.000152206	0.99253	0.994419	-0.0395348	0.0171706	0.0476219	-0.01385	0.377217	0.536667	0.020372	0.14116	0.255701	n.a.	n.a.
hsa-miR-30d-5p	13.2761	-0.0156747	0.38986	0.549917	0.000729117	0.9692	0.980343	-0.0454251	0.0172552	0.047806	0.00926609	0.619239	0.742861	n.a.	n.a.
hsa-miR-6783-3p	1.02809	-0.0113941	0.771144	0.857626	-0.0209629	0.608359	0.735036	0.0970186	0.0174293	0.0481869	-0.0810734	0.0605638	0.13314	n.a.	n.a.
hsa-miR-4802-3p	2.75747	0.0502404	0.0745683	0.156635	0.0664487	0.0178802	0.0492781	-0.00831003	0.750901	0.844242	0.00492096	0.842148	0.902629	n.a.	n.a.
hsa-miR-19b-1-5p	1.38748	0.000574323	0.98842	0.992189	0.0593023	0.146379	0.262446	0.015409	0.710102	0.815084	-0.10363	0.0181578	0.0499909	n.a.	n.a.
hsa-miR-20a-3p	2.56252	0.0541992	0.120049	0.225209	0.057652	0.0921161	0.184753	0.0798874	0.0186044	0.0510603	-0.0549992	0.116657	0.221052	n.a.	n.a.
hsa-miR-4286	2.52353	0.0908333	0.0185885	0.0510603	0.0648259	0.0706732	0.150131	0.0945643	0.0190582	0.0521425	0.0727433	0.0341356	0.0838105	n.a.	n.a.
hsa-miR-3613-3p	5.40647	0.0108835	0.708771	0.814267	0.0711413	0.0282536	0.0724083	0.0818484	0.0197866	0.0536337	0.0420784	0.177375	0.305931	n.a.	n.a.
hsa-miR-6761-5p	1.1652	-0.104179	0.0199863	0.0541193	-0.0109554	0.798943	0.876566	0.018183	0.654806	0.771463	-0.00380184	0.929982	0.95732	n.a.	n.a.
hsa-miR-4709-5p	1.20466	0.0126443	0.763669	0.851324	-0.00833637	0.838941	0.902349	-0.0998522	0.0200422	0.0542148	-0.0279435	0.506429	0.651389	n.a.	n.a.
hsa-miR-301a-5p	1.55474	0.0424704	0.274275	0.430466	0.035665	0.316769	0.479159	-0.0386921	0.28748	0.446927	0.0857177	0.0203052	0.0547988	n.a.	n.a.
hsa-miR-1250-5p	1.20077	0.0734472	0.105141	0.204229	0.100827	0.020885	0.0561483	0.045019	0.287288	0.446892	0.0933931	0.0307777	0.0772229	n.a.	n.a.
hsa-miR-223-5p	6.81372	0.00811744	0.693435	0.802957	0.0185044	0.377199	0.536667	0.0482253	0.0214388	0.0573542	-0.0401953	0.0556637	0.123483	n.a.	n.a.
hsa-miR-486-3p	4.96997	0.00877499	0.858898	0.913369	0.0520206	0.290119	0.450231	0.120341	0.0218087	0.0582747	0.0488977	0.325115	0.48751	n.a.	n.a.
hsa-miR-3688-3p	1.35129	0.0279114	0.563013	0.69767	0.109024	0.0219446	0.0584598	-0.0158685	0.740945	0.835905	-0.00194737	0.965938	0.979711	n.a.	n.a.
hsa-miR-3611	1.06632	-0.0991348	0.0221808	0.0590292	-0.0298601	0.509512	0.653208	-0.0191817	0.652538	0.769135	-0.0171978	0.688032	0.798705	n.a.	n.a.
hsa-miR-342-3p	9.75615	0.0530379	0.0517732	0.117068	0.0660163	0.0223433	0.0593417	0.0493304	0.0981986	0.193592	0.0384638	0.195664	0.330545	n.a.	n.a.
hsa-miR-1301-3p	6.24839	0.0291916	0.345954	0.507554	0.0729578	0.0226719	0.0600326	0.045709	0.13036	0.239768	0.0238582	0.392692	0.553402	n.a.	n.a.
hsa-miR-34c-5p	3.10861	-0.0625959	0.0432545	0.101286	0.00325013	0.907029	0.945092	-0.0716357	0.022965	0.0607477	-0.0490472	0.0959316	0.190117	n.a.	n.a.
hsa-miR-664b-5p	1.44332	0.0918553	0.0295319	0.0749546	0.0914072	0.0246728	0.06468	0.0601259	0.132866	0.243696	0.000306626	0.993641	0.995153	n.a.	n.a.
hsa-miR-362-3p	2.57023	0.0116221	0.759747	0.849832	0.0308481	0.416663	0.575674	0.016282	0.643277	0.761288	0.0863967	0.0250423	0.0655183	n.a.	n.a.
hsa-miR-196b-5p	4.10707	0.00770989	0.775111	0.861398	-0.0593364	0.025858	0.0671186	0.00520532	0.843253	0.902629	0.0534761	0.0251336	0.0656917	n.a.	n.a.
hsa-miR-378h	1.94761	0.0395777	0.308543	0.471047	0.0182252	0.646153	0.764005	0.093144	0.0253022	0.0660013	0.0760809	0.0500729	0.114007	n.a.	n.a.
hsa-miR-885-5p	0.876753	0.0396429	0.310384	0.471942	0.0732533	0.08032	0.166066	0.0574956	0.138	0.251338	0.0906195	0.0266019	0.0687107	n.a.	n.a.
hsa-miR-148a-5p	5.065	0.0170215	0.475257	0.628581	0.0193702	0.414917	0.574523	-0.0543998	0.0273311	0.0703869	-0.010959	0.638451	0.758106	n.a.	n.a.
hsa-miR-103a-3p	14.6047	0.00630703	0.632453	0.75322	-0.0155668	0.242094	0.393939	-0.0286361	0.027861	0.0716114	0.00731003	0.576841	0.709461	n.a.	n.a.
hsa-miR-939-5p	1.55401	0.00340114	0.940092	0.964272	0.00374551	0.926469	0.95732	-0.0166645	0.686683	0.797947	-0.0947731	0.0279817	0.0718515	n.a.	n.a.
hsa-miR-191-5p	16.7844	0.00287516	0.867542	0.918862	0.0117528	0.495481	0.643651	-0.0361802	0.0287915	0.0735006	-0.0313741	0.0674248	0.144867	n.a.	n.a.
hsa-miR-1268a	2.58978	0.0754969	0.0680951	0.14595	0.0946822	0.02935	0.0745648	0.0651813	0.109468	0.210923	0.0214368	0.606884	0.7344	n.a.	n.a.
hsa-miR-1287-5p	2.55119	-0.0275251	0.320928	0.483538	-0.055139	0.0521183	0.117747	-0.0339741	0.262782	0.41791	-0.0652248	0.0296003	0.0750558	n.a.	n.a.
hsa-miR-548k	6.26054	-0.0336826	0.0849133	0.173653	0.0225548	0.320607	0.483538	-0.0496442	0.0296324	0.0750649	-0.0186652	0.396526	0.556617	n.a.	n.a.
hsa-miR-542-5p	3.50519	0.0225364	0.392764	0.553402	-0.0253799	0.305591	0.467625	0.0530368	0.030134	0.0761889	-0.00898685	0.71266	0.816952	n.a.	n.a.
hsa-miR-598-3p	3.28183	0.0433212	0.144135	0.259839	0.0180337	0.51657	0.659365	-0.064824	0.030646	0.0770393	-0.0177078	0.513351	0.656849	n.a.	n.a.
hsa-miR-450a-5p	5.75291	-0.0211499	0.453661	0.606418	-0.026352	0.308947	0.471391	-0.0565983	0.0310346	0.0777933	0.00468969	0.862235	0.914713	n.a.	n.a.
hsa-miR-2115-5p	0.973993	0.0880078	0.0312541	0.0781946	0.0252509	0.576216	0.709023	0.0840112	0.0530298	0.119396	0.0763893	0.0816403	0.168531	n.a.	n.a.
hsa-miR-409-5p	1.25798	-0.0846514	0.0818442	0.168565	-0.0925315	0.0457432	0.106392	-0.104466	0.0317252	0.0792981	0.0521351	0.297502	0.457736	n.a.	n.a.
hsa-miR-499a-5p	1.16749	0.0163985	0.647361	0.764403	-0.000276315	0.994084	0.995218	-0.0340123	0.369222	0.529312	0.0728431	0.0320565	0.07986	n.a.	n.a.
hsa-miR-106b-5p	9.10381	-0.00180408	0.926391	0.95732	-0.0388027	0.0346012	0.0847955	-0.010863	0.554114	0.69291	0.0432475	0.0325664	0.0808629	n.a.	n.a.
hsa-miR-629-3p	2.9785	-0.0228498	0.486196	0.638865	-0.0342957	0.295045	0.455459	0.0756266	0.0326033	0.0808782	-0.0278473	0.428412	0.584541	n.a.	n.a.
hsa-miR-3074-5p	2.59665	0.0187685	0.486431	0.638865	-0.00863695	0.764921	0.852359	0.0620756	0.0326729	0.0809746	0.0209884	0.451812	0.604578	n.a.	n.a.
hsa-miR-4742-3p	1.19334	0.0101924	0.801199	0.877916	0.0835953	0.032756	0.0811042	0.0379261	0.346661	0.508308	0.00882186	0.817557	0.888811	n.a.	n.a.
hsa-miR-3607-3p	5.78621	0.0149123	0.744253	0.839278	0.0238748	0.567703	0.701829	0.097577	0.0329414	0.0814102	0.0699888	0.128235	0.236852	n.a.	n.a.
hsa-miR-6729-3p	1.11121	0.0066043	0.878319	0.924694	0.0855623	0.0329409	0.0814102	0.028176	0.51776	0.660244	-0.056016	0.160476	0.283662	n.a.	n.a.
hsa-miR-1226-3p	3.67203	0.0363703	0.180801	0.310013	0.0553231	0.0330083	0.0814988	0.0387947	0.18644	0.318437	0.0288916	0.292302	0.452286	n.a.	n.a.
hsa-miR-6514-5p	1.82201	-0.00941273	0.814141	0.886195	0.00833335	0.840103	0.902484	0.0538766	0.164434	0.28875	-0.0787048	0.0334447	0.082499	n.a.	n.a.
hsa-miR-548a-3p	1.22402	0.00460846	0.929525	0.95732	0.122717	0.0336893	0.0829469	0.0861164	0.0963374	0.190503	0.0671634	0.206408	0.344942	n.a.	n.a.
hsa-miR-6819-3p	2.29444	0.0363318	0.253394	0.407149	0.0652145	0.0339906	0.0835324	0.0365061	0.281312	0.439415	-0.0621325	0.0397137	0.0943379	n.a.	n.a.
hsa-miR-4511	2.05064	-0.0247322	0.446533	0.600496	-0.0046407	0.898257	0.940301	0.0685621	0.0342369	0.0839809	-0.0472937	0.178032	0.306662	n.a.	n.a.
hsa-miR-3202	1.50619	-0.0569942	0.185374	0.316822	-0.053792	0.171142	0.297913	-0.0483052	0.255515	0.40957	0.0854773	0.0349758	0.0851436	n.a.	n.a.
hsa-miR-5193	0.992848	0.0622766	0.123841	0.231068	0.0905182	0.035002	0.0851436	0.039587	0.371599	0.531548	0.0673292	0.120653	0.225859	n.a.	n.a.
hsa-miR-148b-5p	6.47834	-0.0199533	0.34384	0.505298	0.0381557	0.0644608	0.140042	-0.0472074	0.0354331	0.0861126	-0.0422126	0.0409508	0.0965794	n.a.	n.a.
hsa-miR-3157-5p	1.59112	0.0569886	0.145309	0.261238	0.0857574	0.035661	0.0865865	0.0590208	0.119847	0.224991	0.0612038	0.120297	0.225514	n.a.	n.a.
hsa-miR-556-5p	0.862729	0.00502229	0.9089	0.945543	0.000868176	0.985181	0.990071	0.0580748	0.217128	0.359648	0.089342	0.0368647	0.0890983	n.a.	n.a.
hsa-miR-199b-3p	8.60429	-0.00965053	0.516325	0.659365	-0.0324024	0.0376747	0.0907227	-0.0212175	0.188737	0.321524	-0.0141359	0.340382	0.502151	n.a.	n.a.
hsa-miR-548ay-3p	1.59179	-0.0276274	0.412911	0.572593	0.015312	0.62647	0.748126	-0.0744854	0.0377529	0.0908277	0.054321	0.0823244	0.16928	n.a.	n.a.
hsa-miR-943	1.49988	-0.0193795	0.575385	0.708332	0.0738756	0.0379404	0.0911957	-0.0292696	0.423064	0.580858	-0.0292783	0.403241	0.561799	n.a.	n.a.
hsa-miR-769-5p	8.79006	0.00572583	0.751932	0.84468	-0.0248987	0.165093	0.28949	-0.0345008	0.0380535	0.0913839	-0.0144664	0.41745	0.575854	n.a.	n.a.
hsa-miR-6787-3p	1.59311	0.00762117	0.848116	0.90631	-0.00328274	0.929318	0.95732	0.0354616	0.37641	0.5365	-0.0814809	0.0383403	0.0918213	n.a.	n.a.
hsa-miR-3939	1.65754	0.0110618	0.747889	0.841215	0.0281321	0.362755	0.525177	0.0699372	0.0384809	0.0919906	0.0107291	0.736694	0.833405	n.a.	n.a.
hsa-miR-3667-3p	1.75155	0.0198094	0.682106	0.794382	-0.0601106	0.205866	0.344463	0.0394435	0.430532	0.586826	0.102726	0.0385269	0.0920171	n.a.	n.a.
hsa-miR-1227-3p	1.91787	0.0805466	0.0389901	0.0929548	0.00831156	0.827771	0.896213	0.0702136	0.0774562	0.161669	-0.0216992	0.545892	0.684837	n.a.	n.a.
hsa-miR-140-3p	12.0183	0.0168499	0.216762	0.359494	0.0098424	0.435901	0.592326	-0.0275177	0.0396233	0.0942353	-0.0188984	0.126811	0.234717	n.a.	n.a.
hsa-miR-199a-3p	9.61837	-0.00983528	0.505682	0.651258	-0.0317903	0.0396347	0.0942353	-0.0203616	0.204258	0.342046	-0.0125631	0.393564	0.55407	n.a.	n.a.
hsa-miR-144-5p	1.42354	-0.0712294	0.0400626	0.0949954	0.0126134	0.725247	0.826342	-0.0234185	0.492433	0.641857	-0.0365505	0.32095	0.483538	n.a.	n.a.
hsa-miR-545-5p	1.2897	0.0180549	0.601998	0.730366	0.0783686	0.0405308	0.0958464	-0.0563202	0.128516	0.237039	-0.0261934	0.491333	0.641704	n.a.	n.a.
hsa-miR-616-3p	1.23981	-0.00614277	0.87158	0.920637	0.0178728	0.656521	0.772446	0.0112428	0.788491	0.87015	-0.0826186	0.0405175	0.0958464	n.a.	n.a.
hsa-miR-6741-3p	1.77044	0.0520824	0.119776	0.224991	0.0660972	0.0414551	0.0976811	0.0418684	0.240216	0.392213	-0.00302143	0.933566	0.959823	n.a.	n.a.
hsa-miR-3064-5p	1.28622	0.0869884	0.0427972	0.100484	0.0531937	0.200687	0.337298	0.0150524	0.731344	0.83066	0.0389818	0.357436	0.52005	n.a.	n.a.
hsa-miR-548d-3p	1.23313	0.090244	0.0858574	0.175312	0.0691031	0.161656	0.284983	0.0569877	0.272775	0.429393	0.107247	0.0430259	0.100841	n.a.	n.a.
hsa-miR-320e	0.997472	-0.0782324	0.115151	0.219187	-0.00814137	0.873084	0.921764	-0.0347589	0.515213	0.658273	-0.100463	0.043411	0.101562	n.a.	n.a.
hsa-miR-6762-3p	1.55492	0.0667239	0.0913335	0.183504	0.0351982	0.349012	0.510332	0.0302054	0.424835	0.582472	0.0755688	0.0438902	0.102501	n.a.	n.a.
hsa-miR-25-3p	12.4474	0.00150111	0.92695	0.95732	-0.0306048	0.0457583	0.106392	-0.0319112	0.0443656	0.10352	-0.0255182	0.0699448	0.148947	n.a.	n.a.
hsa-miR-937-3p	1.19447	0.048234	0.242749	0.394149	0.0844187	0.0448443	0.104452	0.0116173	0.783761	0.867476	-0.0171722	0.672142	0.785558	n.a.	n.a.
hsa-miR-505-5p	2.47345	-0.0143749	0.661358	0.776402	0.0538552	0.114523	0.218741	0.0610694	0.0741559	0.156127	0.0655125	0.0461308	0.107069	n.a.	n.a.
hsa-miR-1270	2.85505	0.0380703	0.312628	0.474804	0.0787162	0.0531145	0.119476	0.0842174	0.0468867	0.108441	-0.0522481	0.16728	0.292352	n.a.	n.a.
hsa-miR-6786-3p	1.53518	-0.0188147	0.600191	0.72991	0.0501503	0.203484	0.341127	0.0745151	0.0477034	0.110039	0.0510298	0.179018	0.307744	n.a.	n.a.
hsa-miR-3130-5p	2.1083	0.0406444	0.310747	0.472221	0.0319739	0.428717	0.584654	0.0777073	0.0480306	0.110427	0.0713243	0.0941645	0.187474	n.a.	n.a.
hsa-miR-491-5p	2.46534	0.0698507	0.063365	0.138289	-0.0278453	0.443176	0.598788	0.0632422	0.101219	0.197871	0.0687175	0.0480389	0.110427	n.a.	n.a.
hsa-miR-500a-5p	4.97434	0.0198748	0.470932	0.624115	-0.00468583	0.86135	0.914713	0.017018	0.535171	0.674925	0.0537569	0.0481595	0.110607	n.a.	n.a.
hsa-miR-3161	1.74105	0.095572	0.0770991	0.161052	0.0978969	0.0488998	0.111917	0.0463783	0.400964	0.560283	0.0105924	0.843299	0.902629	n.a.	n.a.
hsa-miR-15b-5p	10.1217	0.0332525	0.256496	0.410893	0.0251724	0.37822	0.537513	0.0463447	0.124659	0.231711	0.0641788	0.0496055	0.113237	n.a.	n.a.
hsa-miR-432-5p	1.46859	0.00204125	0.962077	0.977113	-0.0847693	0.0527579	0.118886	-0.0361848	0.417052	0.575854	0.000546344	0.989763	0.993159	n.a.	n.a.
hsa-miR-3690	6.29992	0.0467466	0.271381	0.427966	0.0693563	0.0536053	0.120383	0.0312807	0.389873	0.549917	0.0546838	0.151623	0.269825	n.a.	n.a.
hsa-miR-6892-5p	1.29601	-0.0513821	0.24608	0.398575	-0.0505615	0.25099	0.404534	-0.0467521	0.290848	0.451097	-0.0812492	0.0542025	0.121413	n.a.	n.a.
hsa-miR-548l	1.63019	-0.050283	0.16583	0.290395	-0.0473531	0.198283	0.334111	-0.00142134	0.968658	0.980343	-0.0671079	0.0550391	0.122974	n.a.	n.a.
hsa-miR-143-3p	8.63958	0.00797308	0.771277	0.857626	-0.0380958	0.18261	0.312909	0.00642765	0.818399	0.889358	0.0539992	0.0552269	0.123179	n.a.	n.a.
hsa-miR-6824-3p	1.58897	-0.0296277	0.414939	0.574523	-0.00175977	0.959797	0.976115	0.0137839	0.698838	0.806728	-0.0642826	0.0551967	0.123179	n.a.	n.a.
hsa-miR-6501-3p	1.24891	-0.0666929	0.0833783	0.171046	-0.0266744	0.436802	0.592962	-0.0731361	0.0553912	0.123237	-0.0504321	0.158556	0.281024	n.a.	n.a.
hsa-miR-542-3p	4.48735	0.0054109	0.839267	0.902349	-0.0489133	0.0555343	0.123451	-0.0189681	0.497628	0.645519	0.0356104	0.189844	0.322853	n.a.	n.a.
hsa-miR-579-5p	1.22334	-0.0629264	0.149242	0.26667	-0.00425722	0.918153	0.951333	-0.078695	0.0565476	0.125175	-0.00999383	0.800937	0.877916	n.a.	n.a.
hsa-miR-106a-5p	5.44513	0.00497696	0.816041	0.887896	0.00911335	0.655189	0.77157	0.0157712	0.449461	0.60264	-0.0367873	0.0566149	0.125219	n.a.	n.a.
hsa-miR-1254	3.27538	0.0166374	0.63443	0.755148	0.0142367	0.697478	0.806002	0.0657707	0.057261	0.126264	0.0480885	0.117912	0.222788	n.a.	n.a.
hsa-miR-3187-3p	1.08903	0.0781305	0.0879164	0.178546	0.0768102	0.110357	0.212324	0.085529	0.0593899	0.130697	0.00784902	0.857857	0.913369	n.a.	n.a.
hsa-miR-3177-3p	3.33046	0.0405326	0.211263	0.352373	0.0430604	0.178717	0.307641	0.0603966	0.0606012	0.13314	0.0282858	0.348657	0.510098	n.a.	n.a.
hsa-miR-1292-5p	1.85304	0.0682573	0.0979305	0.193218	0.0675637	0.0939522	0.187193	0.0754373	0.060821	0.133512	0.0379105	0.317987	0.480173	n.a.	n.a.
hsa-miR-449b-5p	0.94819	0.0531195	0.314022	0.476098	-0.0374053	0.467348	0.621326	0.0358913	0.475156	0.628581	0.0902533	0.0611576	0.133693	n.a.	n.a.
hsa-miR-548e-3p	5.46817	-0.0398163	0.11661	0.221052	0.0115932	0.669591	0.783469	-0.0496446	0.0636814	0.138812	0.0191507	0.485669	0.638692	n.a.	n.a.
hsa-miR-151a-5p	9.50965	-0.0258177	0.310037	0.471942	-0.0351035	0.103974	0.202561	-0.0453641	0.0643217	0.139913	0.00807531	0.72611	0.826967	n.a.	n.a.
hsa-miR-2355-3p	2.40469	0.0160704	0.60798	0.735036	-0.057229	0.0647187	0.140232	-0.0315882	0.309956	0.471942	0.040192	0.172262	0.29927	n.a.	n.a.
hsa-miR-30b-5p	10.3928	-0.0384614	0.123874	0.231068	-0.00825652	0.734362	0.832403	-0.0444419	0.0648412	0.140347	-0.0292258	0.26996	0.426491	n.a.	n.a.
hsa-miR-6859-5p	2.24297	0.0889122	0.0659305	0.142239	-0.0023919	0.960914	0.976874	0.0631737	0.164451	0.28875	0.043042	0.326379	0.488362	n.a.	n.a.
hsa-miR-576-5p	3.74671	-0.0329107	0.324649	0.487159	-0.0600734	0.0660531	0.142268	-0.0447509	0.138951	0.252242	-0.0231519	0.476883	0.629783	n.a.	n.a.
hsa-miR-23c	0.74684	0.0135783	0.862214	0.914713	0.0758104	0.324137	0.486767	0.0607132	0.425172	0.582472	0.131128	0.067391	0.144867	n.a.	n.a.
hsa-miR-6813-3p	1.37408	0.0243584	0.557729	0.694062	0.0409575	0.306708	0.469062	0.0734266	0.069294	0.148109	-0.0570462	0.146091	0.262286	n.a.	n.a.
hsa-miR-6837-3p	2.30955	-0.00807953	0.786808	0.870117	0.0205378	0.466439	0.620975	-0.0188457	0.520328	0.662235	-0.0475106	0.0693536	0.148109	n.a.	n.a.
hsa-miR-3158-3p	4.02784	-0.0259786	0.369338	0.529312	-0.0551971	0.0703993	0.149791	0.00661897	0.830574	0.897097	0.00494921	0.877556	0.924261	n.a.	n.a.
hsa-miR-4775	1.54796	0.0303516	0.386409	0.546495	0.0610579	0.0930897	0.185756	0.0629087	0.0717017	0.151948	0.00486892	0.883156	0.928213	n.a.	n.a.
hsa-miR-624-5p	1.6527	0.00321702	0.929421	0.95732	-0.0345444	0.358071	0.520687	-0.0714942	0.0740992	0.156127	0.0156905	0.688088	0.798705	n.a.	n.a.
hsa-miR-126-3p	5.82741	-0.0272462	0.221923	0.366898	-0.0259159	0.194714	0.329362	0.0120841	0.547691	0.685848	0.0348936	0.0744602	0.156533	n.a.	n.a.
hsa-miR-5701	3.1509	0.132985	0.138179	0.251338	0.165687	0.0749944	0.157154	0.0937558	0.300226	0.461023	0.0819661	0.36872	0.529312	n.a.	n.a.
hsa-miR-6774-3p	3.06204	0.0430233	0.0867136	0.176562	0.0238125	0.363192	0.52552	0.0202394	0.446408	0.600496	0.040824	0.0783597	0.163038	n.a.	n.a.
hsa-miR-98-3p	3.09102	-0.0171577	0.669685	0.783469	0.0660489	0.0783493	0.163038	0.020339	0.580898	0.713155	-0.0147489	0.70112	0.807946	n.a.	n.a.
hsa-let-7a-5p	15.7621	-0.0156865	0.511225	0.654767	-0.0305522	0.222594	0.367546	-0.0295926	0.232249	0.381334	-0.0442334	0.0785208	0.163115	n.a.	n.a.
hsa-miR-29b-2-5p	2.90183	0.0467875	0.0784648	0.163115	0.03508	0.232925	0.382207	0.0461383	0.100893	0.197435	0.00322599	0.904067	0.943499	n.a.	n.a.
hsa-miR-30e-5p	13.5957	-0.0343896	0.0982673	0.193592	-0.0263423	0.193698	0.328276	-0.0373979	0.0796973	0.165298	-0.0315622	0.135165	0.247395	n.a.	n.a.
hsa-miR-421	9.10492	-0.0114912	0.542401	0.682083	0.0127027	0.489061	0.640023	0.0335639	0.0814537	0.168278	0.0203286	0.276258	0.432394	n.a.	n.a.
hsa-miR-548e-5p	4.7813	-0.0147633	0.415165	0.574523	0.000110292	0.995606	0.996363	-0.0314518	0.088971	0.179984	0.0345975	0.0824448	0.169395	n.a.	n.a.
hsa-miR-1262	2.33261	0.0656415	0.0825806	0.169541	-0.00382678	0.911246	0.945741	0.0297251	0.36699	0.528691	-0.008902	0.805018	0.881368	n.a.	n.a.
hsa-miR-340-3p	6.42421	-0.00314867	0.898502	0.940301	0.0451494	0.0839039	0.17199	-0.000994971	0.969487	0.980343	-0.0177475	0.493364	0.641886	n.a.	n.a.
hsa-miR-548q	1.08548	0.0269051	0.48344	0.636525	0.0622527	0.0843881	0.172848	0.0384728	0.313226	0.475439	0.0143895	0.714674	0.818903	n.a.	n.a.
hsa-miR-4433b-5p	2.36878	-0.0548739	0.183951	0.314798	0.00600836	0.874447	0.922833	0.0641761	0.0881653	0.178776	0.0102142	0.798162	0.876414	n.a.	n.a.
hsa-miR-3127-5p	2.20506	0.0498353	0.160997	0.284391	0.0221818	0.55417	0.69291	0.0631193	0.0884318	0.179178	-0.0120243	0.722267	0.824374	n.a.	n.a.
hsa-miR-3188	1.06548	-0.0655931	0.166281	0.290798	-0.0730441	0.0891031	0.179984	-0.0734585	0.12848	0.237039	-0.0695375	0.122633	0.22924	n.a.	n.a.
hsa-miR-5581-3p	1.72658	-0.00842849	0.829393	0.896494	0.00197034	0.955115	0.972858	-0.0278827	0.415401	0.574523	0.0597486	0.0891916	0.180025	n.a.	n.a.
hsa-miR-643	1.98662	-0.00745386	0.821695	0.891836	-0.020822	0.537326	0.677319	-0.0332707	0.316036	0.4786	0.0551166	0.0925306	0.185061	n.a.	n.a.
hsa-miR-7-1-3p	4.90032	0.0187055	0.504473	0.651189	0.0415625	0.124504	0.231607	-0.0181615	0.508826	0.652965	0.0456301	0.0928913	0.185501	n.a.	n.a.
hsa-miR-933	1.00954	-0.00873096	0.844482	0.903416	-0.0265167	0.569705	0.703313	0.0346806	0.467411	0.621326	0.074991	0.092844	0.185501	n.a.	n.a.
hsa-miR-940	3.65034	-0.0180237	0.534269	0.674434	-0.0506087	0.0934229	0.18628	-0.0379335	0.176174	0.304258	-0.0155478	0.615546	0.740806	n.a.	n.a.
hsa-miR-18b-5p	2.49992	0.0126819	0.727196	0.827846	-0.0587622	0.0947136	0.188141	0.0374265	0.250101	0.40362	0.0386234	0.260988	0.416204	n.a.	n.a.
hsa-miR-3605-3p	3.06087	-0.0191561	0.509767	0.653216	-0.0271955	0.333881	0.496202	-0.0337582	0.231355	0.38034	-0.0443111	0.0959974	0.190117	n.a.	n.a.
hsa-miR-15b-3p	5.56145	0.00974146	0.789177	0.870542	-0.0401204	0.275405	0.431725	-0.0543915	0.0984116	0.193732	0.0250591	0.476085	0.62936	n.a.	n.a.
hsa-miR-1304-3p	5.86572	-0.0124906	0.695086	0.804514	0.000306837	0.992009	0.994419	-0.0516288	0.0985235	0.193807	-0.0212885	0.467883	0.621326	n.a.	n.a.
hsa-miR-580-3p	2.42017	-0.00157552	0.962533	0.977113	-0.0118999	0.691126	0.800988	-0.025957	0.417754	0.57597	0.0503232	0.100101	0.196393	n.a.	n.a.
hsa-miR-378a-3p	13.7135	0.0215538	0.174964	0.303043	-0.0160213	0.261113	0.416204	-0.0241089	0.104123	0.202701	0.00683544	0.646942	0.764352	n.a.	n.a.
hsa-miR-197-5p	1.83014	0.0665953	0.105773	0.205155	0.0400539	0.340555	0.502151	0.0352993	0.399587	0.55972	-0.00452658	0.910542	0.945741	n.a.	n.a.
hsa-miR-188-3p	1.95871	-0.0516076	0.107482	0.20801	-0.0234938	0.493054	0.641857	-0.0513423	0.144405	0.259968	-0.0335314	0.309904	0.471942	n.a.	n.a.
hsa-miR-15a-3p	0.962573	-0.0334533	0.477863	0.630277	-0.0791885	0.108542	0.209292	-0.0589998	0.212393	0.353362	0.00551061	0.908576	0.945543	n.a.	n.a.
hsa-miR-629-5p	5.21976	-0.0306812	0.25354	0.407149	-0.0405776	0.111196	0.213471	0.023821	0.356818	0.519726	-0.01123	0.669759	0.783469	n.a.	n.a.
hsa-miR-502-5p	3.70769	-9.4045e-05	0.997404	0.997783	-0.0407856	0.177595	0.30611	-0.0192338	0.508097	0.652665	0.0449321	0.113447	0.217316	n.a.	n.a.
hsa-miR-4326	2.9235	-0.00925108	0.856145	0.912297	0.0756662	0.11398	0.218179	0.0541746	0.274743	0.430943	0.0611373	0.191241	0.324321	n.a.	n.a.
hsa-miR-4690-3p	1.33584	-0.0501597	0.286389	0.446021	0.0281924	0.516985	0.659575	0.00532941	0.901393	0.942365	0.0731072	0.114189	0.21842	n.a.	n.a.
hsa-miR-1299	0.961064	-0.101972	0.155935	0.276781	-0.104027	0.115173	0.219187	0.0252587	0.677643	0.790584	-0.0298847	0.639959	0.758416	n.a.	n.a.
hsa-miR-4677-3p	4.99545	0.00254071	0.902352	0.942726	0.0360609	0.115677	0.219856	-0.0217484	0.370417	0.530146	0.0306686	0.159294	0.282142	n.a.	n.a.
hsa-miR-2116-3p	2.18248	-0.0302719	0.364003	0.525953	0.0113458	0.736594	0.833405	0.0228479	0.493752	0.642073	-0.050661	0.116375	0.220835	n.a.	n.a.
hsa-miR-6516-5p	1.8589	0.0479689	0.118357	0.223308	-0.0401883	0.241804	0.393829	-0.0409398	0.204292	0.342046	-0.022469	0.469669	0.623384	n.a.	n.a.
hsa-miR-6734-5p	1.30709	-0.00254749	0.954131	0.972374	-0.0151082	0.731877	0.83066	0.0380922	0.374978	0.535218	-0.0688605	0.119508	0.224991	n.a.	n.a.
hsa-miR-151b	4.249	-0.0084142	0.811314	0.88373	-0.0384463	0.258334	0.412833	0.0168503	0.62315	0.746193	0.0540664	0.120393	0.225533	n.a.	n.a.
hsa-miR-6798-3p	1.83216	-0.0046911	0.894684	0.937797	0.0350913	0.295842	0.456155	-0.00382208	0.912947	0.947129	-0.0553168	0.122428	0.22902	n.a.	n.a.
hsa-miR-6803-3p	2.51741	-0.021678	0.476859	0.629783	0.0137992	0.660063	0.775508	0.0502804	0.125621	0.23317	0.0106073	0.730861	0.83066	n.a.	n.a.
hsa-miR-944	1.82744	0.0140426	0.695626	0.804786	-0.00643291	0.85432	0.91146	-0.056732	0.130174	0.239592	0.00596217	0.863016	0.914847	n.a.	n.a.
hsa-miR-374c-5p	1.0915	0.00154508	0.979981	0.987766	0.0877316	0.131919	0.242466	-0.0213297	0.73288	0.831407	0.0577934	0.341441	0.502895	n.a.	n.a.
hsa-miR-454-3p	8.34204	-0.0183799	0.358828	0.5215	-0.000412648	0.98462	0.989931	0.0133872	0.513063	0.6568	-0.0306292	0.132697	0.243696	n.a.	n.a.
hsa-miR-6737-3p	1.68548	0.0438972	0.25748	0.411718	0.0547741	0.132974	0.243725	0.0534013	0.155755	0.276781	0.0237011	0.500046	0.647379	n.a.	n.a.
hsa-miR-3942-5p	1.15292	0.0651266	0.136689	0.249664	0.0121045	0.780288	0.865087	0.00351618	0.936097	0.960923	-0.00162542	0.968938	0.980343	n.a.	n.a.
hsa-miR-100-5p	8.0734	-0.00694651	0.871667	0.920637	-0.0114982	0.776345	0.862168	-0.0515974	0.225597	0.372037	0.0597175	0.137848	0.251257	n.a.	n.a.
hsa-miR-6513-5p	1.42662	0.0492288	0.198163	0.334111	0.058563	0.140904	0.255412	0.00284567	0.935154	0.96064	0.0578098	0.142989	0.258481	n.a.	n.a.
hsa-miR-590-5p	2.09588	0.00963435	0.808889	0.883034	-0.0348173	0.402288	0.561411	-0.0602598	0.143242	0.258759	0.0324862	0.402572	0.56151	n.a.	n.a.
hsa-miR-5695	0.965174	-0.0377566	0.425484	0.582472	-0.0320114	0.480639	0.633471	-0.0654274	0.14357	0.259128	-0.0222198	0.615837	0.740806	n.a.	n.a.
hsa-miR-1294	1.41739	0.0381947	0.326923	0.488899	-0.0347578	0.338981	0.500672	0.0155353	0.697382	0.806002	0.0560495	0.144374	0.259968	n.a.	n.a.
hsa-miR-3667-5p	1.00675	-0.0408042	0.341973	0.503397	0.0379529	0.388677	0.548819	-0.0117693	0.779872	0.864991	0.0602847	0.144722	0.26036	n.a.	n.a.
hsa-miR-6854-5p	1.61445	0.0119174	0.716981	0.821105	-0.0208903	0.54429	0.68375	-0.0283607	0.401159	0.560283	0.050677	0.14713	0.263613	n.a.	n.a.
hsa-miR-3143	1.45926	-0.0152388	0.699859	0.806846	0.0141454	0.719372	0.822496	0.0436241	0.248658	0.402502	0.0565425	0.148939	0.266309	n.a.	n.a.
hsa-miR-454-5p	3.80048	-0.012091	0.635312	0.755258	-0.0141442	0.598078	0.728769	-0.0383984	0.150298	0.268358	-0.00842146	0.757407	0.848657	n.a.	n.a.
hsa-miR-6735-5p	1.15104	-0.00909803	0.832243	0.8981	0.0591153	0.188321	0.321023	0.0655461	0.151599	0.269825	0.0458075	0.29576	0.456155	n.a.	n.a.
hsa-miR-424-5p	6.43963	0.0217488	0.473104	0.626678	0.0209957	0.482144	0.635136	-0.0395835	0.15959	0.282286	0.0201675	0.491518	0.641704	n.a.	n.a.
hsa-miR-28-5p	9.00549	0.0224023	0.276325	0.432394	0.00916166	0.662189	0.776685	-0.0211312	0.324203	0.486767	0.0271844	0.161375	0.284761	n.a.	n.a.
hsa-miR-4750-5p	0.94483	-0.00875788	0.838291	0.902037	-0.0100333	0.826756	0.895482	0.0251979	0.599478	0.7298	-0.0610707	0.161422	0.284761	n.a.	n.a.
hsa-miR-548al	1.18615	0.02359	0.590738	0.721355	-0.0569171	0.162879	0.286946	-0.024526	0.55944	0.695535	0.00853564	0.82839	0.896494	n.a.	n.a.
hsa-miR-4717-3p	1.11569	0.0584917	0.164999	0.28949	0.0507438	0.189885	0.322853	0.0376343	0.361224	0.523248	-0.0268379	0.522323	0.663491	n.a.	n.a.
hsa-miR-5586-3p	1.06261	0.0189296	0.621294	0.744987	0.030867	0.444441	0.599267	0.0185321	0.659933	0.775508	0.0543305	0.167987	0.293392	n.a.	n.a.
hsa-miR-548j-5p	3.03466	-0.015863	0.571273	0.704918	-0.0375395	0.174857	0.303043	0.0367216	0.169191	0.295103	-0.0152214	0.571882	0.705009	n.a.	n.a.
hsa-miR-577	0.893415	0.0277026	0.557112	0.693951	0.030127	0.509176	0.653096	0.0609414	0.175398	0.303316	-0.024714	0.572561	0.705515	n.a.	n.a.
hsa-miR-6742-3p	1.01518	0.0132358	0.76336	0.851324	-0.0166903	0.684589	0.796788	-0.04198	0.330461	0.491676	0.0569669	0.179497	0.308178	n.a.	n.a.
hsa-miR-185-5p	7.15587	-0.0209673	0.52005	0.662235	-0.037787	0.188159	0.320956	-0.024635	0.451591	0.604578	-0.0196752	0.488072	0.639744	n.a.	n.a.
hsa-miR-3190-3p	1.04084	0.00891582	0.854045	0.91146	0.00265953	0.956246	0.973255	-0.0630156	0.190879	0.324321	-0.0300428	0.526255	0.666942	n.a.	n.a.
hsa-miR-1284	1.78266	-0.0482796	0.193827	0.328284	0.00280594	0.938804	0.963327	-0.0409158	0.257013	0.411471	-0.0403892	0.252566	0.406329	n.a.	n.a.
hsa-miR-4661-5p	1.71692	-0.00851012	0.816602	0.888139	-0.0499039	0.194496	0.329204	-0.0166008	0.663368	0.777722	0.00235334	0.948137	0.969502	n.a.	n.a.
hsa-miR-3136-5p	1.33989	0.0487921	0.241629	0.393788	0.0400291	0.328035	0.489727	0.0560015	0.200964	0.337352	0.0271551	0.523778	0.664698	n.a.	n.a.
hsa-miR-153-3p	1.35712	-0.0430009	0.368362	0.529312	-0.0177606	0.723445	0.824646	-0.000978149	0.984036	0.989931	0.0599184	0.203081	0.340669	n.a.	n.a.
hsa-miR-3130-3p	1.84852	0.0544258	0.291856	0.452127	-0.0141908	0.790238	0.871027	0.0665075	0.211777	0.352783	0.0628475	0.233894	0.38308	n.a.	n.a.
hsa-miR-548u	1.63353	0.0139382	0.699786	0.806846	0.0078051	0.828951	0.896494	-0.0447581	0.213145	0.354165	0.0119458	0.745581	0.840111	n.a.	n.a.
hsa-miR-1255a	2.48717	-0.0440441	0.216962	0.3596	-0.00567304	0.88369	0.928213	0.00776706	0.822569	0.892416	0.0366553	0.315088	0.47744	n.a.	n.a.
hsa-miR-582-3p	7.7531	-0.00799191	0.757989	0.848948	-0.0190212	0.38366	0.54375	-0.0197045	0.473404	0.62676	0.0315092	0.222372	0.367409	n.a.	n.a.
hsa-miR-627-3p	1.80274	0.04344	0.260643	0.416017	0.0293739	0.437803	0.593356	0.00335617	0.928492	0.95732	0.0437605	0.224477	0.370422	n.a.	n.a.
hsa-miR-4761-3p	0.947933	0.0240845	0.582727	0.714003	-0.0390838	0.352558	0.51466	0.0518489	0.227538	0.375003	0.00922285	0.825691	0.894697	n.a.	n.a.
hsa-miR-3065-3p	1.70973	-0.00414305	0.90951	0.945741	0.0208231	0.528624	0.66827	-0.0188896	0.58459	0.715116	0.0410013	0.229348	0.377513	n.a.	n.a.
hsa-miR-1296-5p	4.25369	0.0189102	0.427413	0.583481	0.0304523	0.23568	0.385525	-0.0278863	0.254075	0.40776	0.023399	0.33642	0.498442	n.a.	n.a.
hsa-miR-335-3p	3.07913	-0.00464303	0.882919	0.928213	-0.00774188	0.808612	0.883034	-0.0334988	0.24217	0.393939	-0.0053988	0.863057	0.914847	n.a.	n.a.
hsa-miR-659-5p	2.85677	-0.00749544	0.790279	0.871027	-0.00675835	0.805595	0.881633	-0.0301797	0.242597	0.394146	0.0281362	0.26221	0.417433	n.a.	n.a.
hsa-miR-425-3p	7.06525	0.0156755	0.485493	0.638692	-0.0126909	0.563533	0.697986	0.025398	0.250116	0.40362	0.00531054	0.786573	0.870117	n.a.	n.a.
hsa-miR-624-3p	1.35612	0.0248496	0.554871	0.693128	0.00785053	0.844822	0.903416	0.0474154	0.250721	0.404349	0.0343531	0.40342	0.561799	n.a.	n.a.
hsa-miR-152-3p	6.23998	0.00564805	0.780655	0.86513	-0.022159	0.261234	0.416204	-0.01678	0.355731	0.51843	-0.00424885	0.79414	0.873454	n.a.	n.a.
hsa-miR-4781-3p	2.27249	0.00728726	0.825328	0.894672	-0.0174416	0.581887	0.713666	-0.0375255	0.264253	0.41949	0.0228571	0.497503	0.645519	n.a.	n.a.
hsa-miR-4724-5p	1.21542	-0.03258	0.446721	0.600496	-0.0258211	0.493098	0.641857	-0.0280693	0.523176	0.664255	0.0437854	0.270612	0.42701	n.a.	n.a.
hsa-miR-219b-5p	1.12181	-0.0134048	0.735042	0.832635	0.00945297	0.796356	0.874795	-0.0428035	0.272637	0.429393	0.00955813	0.809731	0.883574	n.a.	n.a.
hsa-let-7i-5p	11.9854	0.0247495	0.278094	0.434904	-0.0195435	0.42699	0.583428	-0.0141484	0.52097	0.662732	-0.0170111	0.425568	0.582472	n.a.	n.a.
hsa-miR-6735-3p	1.28507	0.041671	0.297737	0.457736	0.0189462	0.631491	0.752415	0.0422828	0.293966	0.45406	-0.0143101	0.721147	0.82381	n.a.	n.a.
hsa-miR-3157-3p	2.08939	-0.030947	0.305169	0.467523	-0.012267	0.681527	0.794058	-0.0258546	0.427058	0.583428	-0.0183755	0.544506	0.68375	n.a.	n.a.
hsa-miR-190a-5p	1.99933	-0.0286542	0.406608	0.565342	0.0220024	0.556027	0.693585	-0.031268	0.421532	0.579056	-0.0371083	0.310362	0.471942	n.a.	n.a.
hsa-miR-548au-5p	1.39105	0.00797733	0.820157	0.890533	0.0363891	0.309622	0.471942	0.029307	0.426471	0.583405	-0.0209857	0.569405	0.703273	n.a.	n.a.
hsa-miR-125b-2-3p	1.76706	-0.0251025	0.505626	0.651258	0.00284577	0.930101	0.95732	-0.0268613	0.47088	0.624115	0.0355702	0.320112	0.483105	n.a.	n.a.
hsa-miR-6818-3p	1.17269	0.0444353	0.322828	0.486089	-0.0274184	0.554773	0.693128	-0.0358786	0.396027	0.556512	0.0385006	0.393659	0.55407	n.a.	n.a.
hsa-miR-548w	2.22117	-0.0104486	0.791067	0.871167	-0.036074	0.323245	0.48619	0.0163998	0.703001	0.809186	0.0112189	0.761157	0.849964	n.a.	n.a.
hsa-miR-6866-5p	1.29983	0.00169344	0.967409	0.98007	0.0246653	0.515166	0.658273	0.0387424	0.334951	0.496951	0.0207591	0.605442	0.733258	n.a.	n.a.
hsa-miR-6882-5p	1.18629	-0.0208273	0.613124	0.738893	0.00257612	0.95044	0.971398	-0.039854	0.334883	0.496951	-0.0154643	0.697596	0.806002	n.a.	n.a.
hsa-miR-501-3p	9.84479	0.026023	0.638572	0.758106	0.0499215	0.337308	0.499321	0.00634228	0.897068	0.939547	0.0468831	0.367266	0.528798	n.a.	n.a.
hsa-miR-6853-3p	0.929802	0.0358856	0.387509	0.547463	0.0376086	0.34036	0.502151	0.025496	0.526967	0.667136	0.0288984	0.433993	0.590931	n.a.	n.a.
hsa-miR-708-3p	2.64938	-0.0458067	0.349336	0.510523	-0.0181778	0.717352	0.821105	-0.0371939	0.432177	0.588763	-0.0234423	0.649466	0.766545	n.a.	n.a.
hsa-miR-374b-5p	6.26309	-0.00432348	0.890268	0.933912	-0.0256515	0.420866	0.578444	0.0294422	0.349811	0.510934	0.0157285	0.610552	0.737132	n.a.	n.a.
hsa-miR-378i	7.01358	0.0177524	0.353814	0.516208	-0.0148824	0.385725	0.546115	-0.0136484	0.409245	0.568108	0.00270574	0.876235	0.923609	n.a.	n.a.
hsa-let-7d-5p	10.641	-0.00818638	0.717531	0.821105	-0.00230727	0.913769	0.947239	0.0203558	0.36795	0.529312	-0.0116347	0.555317	0.693215	n.a.	n.a.
hsa-miR-186-3p	1.43895	-0.0382127	0.383848	0.54375	0.037309	0.401267	0.560283	0.00237011	0.957095	0.973744	0.00105026	0.980626	0.987766	n.a.	n.a.
hsa-miR-6806-3p	1.20277	-0.0127793	0.731688	0.83066	0.0154478	0.68125	0.794058	-0.0272459	0.43724	0.593204	-0.0285557	0.396259	0.556539	n.a.	n.a.
hsa-miR-3140-3p	1.12903	-0.033144	0.397733	0.558013	-0.00294845	0.943432	0.966568	0.00104277	0.981011	0.987766	-0.00191905	0.962635	0.977113	n.a.	n.a.
hsa-miR-378b	1.58188	-0.0449092	0.400728	0.560283	-0.0209724	0.698332	0.806498	-0.00503013	0.923885	0.955725	0.0415956	0.435918	0.592326	n.a.	n.a.
hsa-miR-3200-3p	1.20562	0.00251208	0.951581	0.971776	0.00208779	0.961994	0.977113	-0.00157478	0.970565	0.980505	0.0331644	0.420073	0.577957	n.a.	n.a.
hsa-miR-1234-3p	1.12894	-0.0297012	0.526306	0.666942	-0.0164721	0.728434	0.828897	0.0370591	0.42049	0.578229	0.00964714	0.835341	0.900335	n.a.	n.a.
hsa-miR-628-5p	5.31532	-0.0167371	0.461729	0.615327	-0.0140333	0.524425	0.665199	-0.014577	0.49815	0.645877	0.0160282	0.442454	0.598241	n.a.	n.a.
hsa-miR-7975	1.61045	-0.0172624	0.752354	0.844793	-0.0416511	0.444159	0.599193	-0.0408812	0.504983	0.651258	-0.0247522	0.686667	0.797947	n.a.	n.a.
hsa-miR-4786-5p	1.16012	0.0270134	0.467205	0.621326	0.0177977	0.639654	0.758416	-0.00117295	0.97699	0.985716	0.0233895	0.558821	0.695094	n.a.	n.a.
hsa-miR-4435	0.954291	0.00963864	0.858984	0.913369	-0.0313263	0.556904	0.693951	0.0114023	0.830632	0.897097	0.0356677	0.477799	0.630277	n.a.	n.a.
hsa-miR-19a-3p	5.98271	-0.00912199	0.840961	0.902629	0.0158752	0.73176	0.83066	0.0225332	0.602579	0.730366	-0.0312479	0.488688	0.639914	n.a.	n.a.
hsa-miR-145-3p	1.52948	0.014124	0.73966	0.834814	-0.00953049	0.806302	0.881673	0.0258102	0.501218	0.648258	0.0278462	0.520093	0.662235	n.a.	n.a.
hsa-miR-6879-3p	1.4317	0.00495463	0.90261	0.942726	0.0214301	0.616199	0.740902	0.0279212	0.502391	0.648818	-0.00671396	0.869011	0.919035	n.a.	n.a.
hsa-miR-422a	2.84163	0.00940123	0.881288	0.927078	-0.00131783	0.982638	0.989026	-0.0378787	0.505764	0.651258	0.00649554	0.910018	0.945741	n.a.	n.a.
hsa-miR-18a-5p	7.11529	0.0169265	0.602317	0.730366	-0.0119789	0.705299	0.810986	0.0162112	0.600188	0.72991	0.019908	0.521703	0.663041	n.a.	n.a.
hsa-miR-3912-3p	2.43522	-0.0147897	0.580929	0.713155	-0.0145575	0.590897	0.721355	-0.0104505	0.703351	0.809186	-0.00444582	0.879693	0.92577	n.a.	n.a.
hsa-miR-597-3p	0.992206	-0.0017139	0.970819	0.980505	-0.0183272	0.660302	0.775508	-0.0238497	0.5847	0.715116	-0.0213158	0.64274	0.760995	n.a.	n.a.
hsa-miR-6817-3p	1.04626	0.00122964	0.977102	0.985716	0.00492441	0.910854	0.945741	0.0248742	0.584381	0.715116	0.00303044	0.942107	0.965586	n.a.	n.a.
hsa-miR-708-5p	3.7812	0.0283244	0.601041	0.730065	0.00546182	0.924134	0.955725	0.0292259	0.62361	0.746403	-0.013462	0.811541	0.88373	n.a.	n.a.
hsa-miR-19b-3p	9.22182	-0.0231476	0.618312	0.742426	0.00394049	0.934279	0.960181	0.00758647	0.864852	0.916381	-0.00733685	0.8749	0.922941	n.a.	n.a.
hsa-miR-3605-5p	3.45597	0.00502592	0.869103	0.919035	-0.00901146	0.746819	0.84073	-0.0145368	0.631463	0.752415	0.013302	0.636476	0.7563	n.a.	n.a.
hsa-miR-378f	2.73827	0.028808	0.684778	0.796788	-0.0212503	0.760952	0.849964	-0.0127296	0.855339	0.911807	0.00973124	0.886415	0.930612	n.a.	n.a.
hsa-miR-6516-3p	1.79254	-0.0111375	0.794097	0.873454	-0.0125444	0.752775	0.844906	0.0167312	0.689329	0.799258	0.010687	0.796276	0.874795	n.a.	n.a.

## Sheet: Table S2B
Table S2B: isomiRs that respond to stimulation (DE isomiRs)
Shifts are negative if the start/end of the isomiR is located upstream of the canonical start/end, and positive otherwise.
FDR: false discovery rate
For each isomiR, the most likelly pattern of expression across conditions is reported as a 5-digit number, together with the posterior probability of the inferred model. Each digit represents a conditon (in the order: NS-LPS-Pam3CSK4-R848-IAV), with 1 indicating a non zero difference between that condition and the non stimulated state, and 0 indicating an absence of effect.
								Non stimulated	LPS			Pam3CSK4			R848			IAV
miRNA ID	Locus ID	Hairpin ID	Is canonical ?	IsomiR sequence	3' end shift	5' end shift	Observed substitutions	IsomiR ratio (percentage)	Change in isomiR ratio	p-value	FDR	Change in isomiR ratio	p-value	FDR	Change in isomiR ratio	p-value	FDR	Change in isomiR ratio	p-value	FDR	Most Likely Model of sharing across stimuli	Posterior probability of the inferred model
hsa-miR-155-5p	MIMAT0000646	MI0000681	no	UUAAUGCUAAUCGUGAUAGGGG	0	-1		0.055307	-0.0321477	4.24507e-83	1.83119e-80	-0.038425	8.95235e-92	7.33735e-89	-0.0451545	5.65151e-139	4.63198e-135	-0.0154432	6.51435e-56	4.64275e-54	01110	1
hsa-miR-155-5p	MIMAT0000646	MI0000681	yes	UUAAUGCUAAUCGUGAUAGGGGU	0	0		0.318983	-0.176591	5.1219e-83	2.09896e-80	-0.197027	9.55012e-96	1.11818e-92	-0.190831	1.2524e-132	5.13234e-129	-0.0790692	5.92464e-69	8.67114e-67	01110	1
hsa-miR-155-5p	MIMAT0000646	MI0000681	no	UUAAUGCUAAUCGUGAUAGGGGUU	0	1		0.30253	0.312351	3.92613e-87	2.29847e-84	0.282436	1.31932e-124	2.70328e-121	0.332117	2.90579e-132	7.93862e-129	0.135522	2.72122e-68	3.71719e-66	01110	1
hsa-miR-155-5p	MIMAT0000646	MI0000681	no	UUAAUGCUAAUCGUGAUAGGGGUUU	0	2		0.0368976	0.0343905	1.09234e-62	1.1191e-60	0.0519291	7.9419e-89	5.42432e-86	0.048536	3.68226e-83	1.67665e-80	0.00194301	0.082025	0.176035	01110	1
hsa-miR-155-5p	MIMAT0000646	MI0000681	no	UUAAUGCUAAUCGUGAUAGGGGUUA	0	2	25U->A;	0.0101326	0.0125437	1.0701e-69	1.68664e-67	0.0154785	4.4256e-77	1.34342e-74	0.016417	9.05767e-77	2.55988e-74	0.00357941	4.24358e-19	5.84544e-18	01110	1
hsa-miR-194-5p	MIMAT0000460	MI0000488	no	UGUAACAGCAACUCCAUGUGGAC	0	1		0.0197396	-0.000898651	0.896495	0.942372	0.000963195	0.88749	0.937112	-0.00152702	0.832063	0.905656	0.170873	7.41386e-97	1.21528e-93	00001	1
hsa-miR-194-5p	MIMAT0000460	MI0000488	yes	UGUAACAGCAACUCCAUGUGGA	0	0		0.90821	0.0167454	0.161611	0.297121	0.0278223	0.0192388	0.0530733	0.0179576	0.142872	0.271688	-0.270522	6.82649e-96	9.32499e-93	00001	1
hsa-miR-429	MIMAT0001536	MI0001641	no	UAAUACUGUCUGGUAAAACCG	0	-1		0.0221823	-0.0176136	0.255523	0.416852	-0.0174635	0.232086	0.388914	-0.0279342	0.0780447	0.168997	0.422653	2.82361e-94	2.89279e-91	00001	1
hsa-miR-429	MIMAT0001536	MI0001641	yes	UAAUACUGUCUGGUAAAACCGU	0	0		0.743051	-0.00358298	0.879775	0.931607	-0.00031416	0.989104	0.992832	-0.0673038	0.00258947	0.00906204	-0.524819	7.54329e-93	6.86942e-90	00001	1
hsa-miR-27a-3p	MIMAT0000084	MI0000085	no	UUCACAGUGGCUAAGUUCCG	0	-1		0.318772	0.0238482	1.03454e-08	7.56385e-08	0.0115021	0.00511243	0.0165357	0.150905	2.82325e-90	2.10358e-87	0.0991114	4.24991e-65	4.77154e-63	00011	1
hsa-miR-27a-3p	MIMAT0000084	MI0000085	yes	UUCACAGUGGCUAAGUUCCGC	0	0		0.367237	-0.0152822	0.000160983	0.000716296	-0.0127577	0.00201381	0.00722643	-0.122825	2.70787e-79	9.24738e-77	-0.0765563	8.70708e-48	3.9616e-46	00011	1
hsa-miR-27a-3p	MIMAT0000084	MI0000085	no	UUCACAGUGGCUAAGUUCCGCU	0	1	22C->U;	0.101892	-0.00494139	1.04996e-07	6.99633e-07	-0.00221245	0.0139246	0.0402135	-0.0213017	4.00919e-64	4.38125e-62	-0.0138514	4.79242e-45	1.91603e-43	00011	1
hsa-miR-27a-3p	MIMAT0000084	MI0000085	no	UUCACAGUGGCUAAGUUCCGU	0	0	21C->U;	0.0330241	-0.000744494	0.0411638	0.100849	-0.000330001	0.374457	0.546873	-0.00731217	7.91431e-40	2.60505e-38	-0.00554551	1.14482e-28	2.48225e-27	00011	1
hsa-miR-27a-3p	MIMAT0000084	MI0000085	no	UUCACAGUGGCUAAGUUCCGUU	0	1	21C->U;22C->U;	0.0279237	0.000478901	0.345493	0.517292	0.000900538	0.0938881	0.195554	-0.0051942	3.92913e-15	4.35178e-14	-0.00536937	4.61586e-17	5.68897e-16	00011	1
hsa-miR-27a-3p	MIMAT0000084	MI0000085	no	UUCACAGUGGCUAAGUUCCGCA	0	1	22C->A;	0.0120972	0.000455694	0.00311742	0.010704	0.000685213	1.19464e-05	6.23647e-05	-0.000884859	9.33118e-09	6.87137e-08	-0.000640604	6.82211e-06	3.69557e-05	00011	0.999115
hsa-miR-27a-3p	MIMAT0000084	MI0000085	no	UUCACAGUGGCUAAGUUCC	0	-2		0.0621874	-0.00108958	0.168084	0.306818	0.000915971	0.263783	0.426591	0.000574718	0.49087	0.65216	0.00377982	2.41654e-05	0.000121063	00001	0.989921
hsa-miR-221-5p	MIMAT0004568	MI0000298	no	ACCUGGCAUACAAUGUAGAUUUCUG	0	3		0.0312298	0.0143607	1.87721e-17	2.39278e-16	0.0216253	6.35452e-35	1.83386e-33	0.0507625	1.03071e-88	6.49821e-86	-0.00547067	0.00119042	0.00447144	00010	1
hsa-miR-221-5p	MIMAT0004568	MI0000298	no	ACCUGGCAUACAAUGUAGAUUUC	0	1		0.558815	-0.0568232	2.6121e-23	4.44165e-22	-0.101657	5.3917e-53	3.22557e-51	-0.178583	1.64166e-85	8.97003e-83	0.0485929	1.14767e-13	1.17286e-12	00110	0.959666
hsa-miR-221-5p	MIMAT0004568	MI0000298	no	ACCUGGCAUACAAUGUAGAUUUCUGU	0	4		0.164469	0.0523533	6.04351e-24	1.06751e-22	0.105806	4.93166e-59	4.00197e-57	0.134304	1.0129e-73	2.18466e-71	-0.094216	3.64903e-58	2.69437e-56	01110	1
hsa-miR-221-5p	MIMAT0004568	MI0000298	yes	ACCUGGCAUACAAUGUAGAUUU	0	0		0.115297	-0.00932734	0.00103965	0.00395957	-0.0236348	2.87307e-15	3.23902e-14	-0.0091065	0.00194811	0.00702761	0.0272457	6.58831e-21	1.01883e-19	00001	1
hsa-miR-221-5p	MIMAT0004568	MI0000298	no	ACCUGGCAUACAAUGUAGAUUUCU	0	2		0.0764837	-0.00423656	0.0434428	0.105467	-0.0103798	1.38537e-06	8.18636e-06	-0.0165299	7.79756e-13	7.59012e-12	0.00634154	0.00437448	0.0144175	00110	0.982613
hsa-miR-221-5p	MIMAT0004568	MI0000298	no	ACCUGGCAUACAAUGUAGAUU	0	-1		0.0138669	-0.000450339	0.595018	0.741621	-0.00252016	0.00173555	0.00632363	0.00208004	0.0118845	0.0349498	0.00446776	2.73235e-07	1.72929e-06	00011	0.99742
hsa-miR-221-3p	MIMAT0000278	MI0000298	no	AGCUACAUUGUCUGCUGGGUUUU	0	0	23C->U;	0.0741623	-0.0105086	1.65315e-36	4.87383e-35	-0.0102001	5.44993e-36	1.59527e-34	-0.0234733	1.24009e-84	6.35236e-82	-0.00202198	0.00508827	0.0164706	00010	1
hsa-miR-221-3p	MIMAT0000278	MI0000298	no	AGCUACAUUGUCUGCUGGGUUU	0	-1		0.398199	0.00289077	0.388085	0.559892	0.0011624	0.701605	0.821597	0.0823634	9.59304e-72	1.67286e-69	0.0108351	0.000212348	0.000922312	00010	1
hsa-miR-221-3p	MIMAT0000278	MI0000298	no	AGCUACAUUGUCUGCUGGGUUUCU	0	1	24A->U;	0.0841179	-0.0113713	2.32811e-16	2.75342e-15	-0.0122397	5.72501e-18	7.50755e-17	-0.0336029	3.26525e-68	4.38722e-66	-0.00755789	3.04665e-09	2.34024e-08	00010	1
hsa-miR-221-3p	MIMAT0000278	MI0000298	no	AGCUACAUUGUCUGCUGGGU	0	-3		0.0290726	-0.00300796	1.28054e-11	1.15715e-10	-0.0047627	2.50492e-21	3.94813e-20	-0.00990908	2.77407e-63	2.91491e-61	0.00227238	3.45138e-07	2.15935e-06	00110	0.955943
hsa-miR-221-3p	MIMAT0000278	MI0000298	no	AGCUACAUUGUCUGCUGGGUUUA	0	0	23C->A;	0.0251034	-0.00132892	1.3527e-06	8.00487e-06	-0.00123254	7.58506e-06	4.08189e-05	-0.00497764	2.84084e-46	1.21268e-44	0.00182698	4.12393e-11	3.59189e-10	00010	1
hsa-miR-221-3p	MIMAT0000278	MI0000298	no	AGCUACAUUGUCUGCUGGGUU	0	-2		0.0730976	-0.00413488	2.49408e-05	0.000124491	-0.0101031	6.82526e-18	8.92182e-17	0.0151205	5.8108e-31	1.40488e-29	0.0160211	2.7383e-40	9.19799e-39	00011	1
hsa-miR-221-3p	MIMAT0000278	MI0000298	yes	AGCUACAUUGUCUGCUGGGUUUC	0	0		0.20481	0.029457	5.9585e-28	1.23323e-26	0.0360613	2.33993e-38	7.23701e-37	-0.0257127	2.16793e-19	3.04774e-18	-0.0218251	1.55726e-22	2.59417e-21	01100	1
hsa-miR-221-3p	MIMAT0000278	MI0000298	no	AGCUACAUUGUCUGCUGGGUUUCA	0	1		0.0135637	0.00041504	0.0622236	0.14155	0.000981998	1.02666e-05	5.40781e-05	-0.00186115	5.06805e-15	5.59055e-14	-5.37776e-06	0.979572	0.987849	00010	1
hsa-miR-484	MIMAT0002174	MI0002468	no	UCAGGCUCAGUCCCCUCCCGAUA	0	1		0.141469	-0.0399841	2.37363e-69	3.67062e-67	-0.0463054	1.64565e-76	4.35089e-74	-0.0552999	1.09386e-83	5.27368e-81	-0.0046187	0.000789088	0.00306894	01110	1
hsa-miR-484	MIMAT0002174	MI0002468	no	UCAGGCUCAGUCCCCUCCCGA	0	-1		0.159239	0.037947	2.50001e-40	8.43213e-39	0.0396165	2.67648e-44	1.04959e-42	0.0604815	4.95305e-76	1.23016e-73	0.0109571	8.99441e-08	6.02273e-07	01110	1
hsa-miR-484	MIMAT0002174	MI0002468	no	UCAGGCUCAGUCCCCUCCCGAUAA	0	2		0.0258901	-0.00500556	1.29032e-29	2.9295e-28	-0.00429485	2.86751e-26	5.50402e-25	-0.00999277	2.61026e-68	3.62604e-66	-0.00303251	1.09232e-13	1.11909e-12	00010	1
hsa-miR-484	MIMAT0002174	MI0002468	no	UCAGGCUCAGUCCCCUCCCGAAA	0	1	22U->A;	0.10456	-0.0197992	1.46292e-30	3.45537e-29	-0.0204207	5.8434e-33	1.58061e-31	-0.0305458	7.81321e-51	4.26914e-49	0.0029246	0.0161195	0.0457622	01110	1
hsa-miR-484	MIMAT0002174	MI0002468	no	UCAGGCUCAGUCCCCUCCCGAA	0	0	22U->A;	0.0920819	0.0124902	6.38677e-15	7.00749e-14	0.0156369	1.02621e-24	1.89432e-23	0.0258248	8.48948e-42	3.06519e-40	0.00289397	0.0239389	0.0640769	01110	1
hsa-miR-484	MIMAT0002174	MI0002468	no	UCAGGCUCAGUCCCCUCCCGAAU	0	1	22U->A;23A->U;	0.0293693	0.00983908	2.19307e-24	4.01214e-23	0.0130532	6.53312e-41	2.2404e-39	0.0119276	1.75762e-33	4.85033e-32	-0.00134048	0.0739849	0.16209	01110	1
hsa-miR-484	MIMAT0002174	MI0002468	no	UCAGGCUCAGUCCCCUCCCGAUAU	0	2	24A->U;	0.00986023	0.00136771	8.45064e-12	7.73008e-11	0.00185609	3.15219e-17	3.93232e-16	-0.000947436	5.66661e-06	3.10867e-05	-0.000886054	3.28892e-05	0.000160739	01100	1
hsa-miR-484	MIMAT0002174	MI0002468	no	UCAGGCUCAGUCCCCUCCCGAUU	0	1	23A->U;	0.0491709	-0.00179344	0.0048131	0.0156727	-0.00371058	4.32144e-08	3.00922e-07	-0.00383014	4.84251e-09	3.66475e-08	-0.0022417	0.000514309	0.00207854	00110	0.483462
hsa-miR-484	MIMAT0002174	MI0002468	yes	UCAGGCUCAGUCCCCUCCCGAU	0	0		0.252119	0.00853655	3.15364e-05	0.000155053	0.00426736	0.021298	0.0579542	0.00244458	0.183157	0.32653	-0.00181788	0.308195	0.476867	01100	0.517074
hsa-miR-146b-3p	MIMAT0004766	MI0003129	no	GCCCUGUGGACUCAGUUCUGGU	1	1		0.500028	0.0935994	3.68849e-53	2.25604e-51	0.210316	5.60184e-83	2.18632e-80	0.197151	2.26184e-65	2.64829e-63	-0.147207	5.9035e-62	5.90062e-60	01110	1
hsa-miR-146b-3p	MIMAT0004766	MI0003129	yes	UGCCCUGUGGACUCAGUUCUGG	0	0		0.055053	-0.0204328	2.47037e-23	4.20939e-22	-0.0383179	2.82733e-57	2.0327e-55	-0.0374906	2.13762e-49	1.04285e-47	0.0193385	4.65817e-18	6.17773e-17	01110	1
hsa-miR-146b-3p	MIMAT0004766	MI0003129	no	UGCCCUGUGGACUCAGUUCUGGU	0	1		0.144661	-0.0307876	1.32361e-21	2.11881e-20	-0.0633882	2.43321e-55	1.67585e-53	-0.0727681	1.82039e-55	1.2644e-53	0.0345316	2.41148e-23	4.11759e-22	01110	1
hsa-miR-146b-3p	MIMAT0004766	MI0003129	no	UGCCCUGUGGACUCAGUUCUGGA	0	1	23U->A;	0.0512948	-0.0199936	2.20772e-24	4.02995e-23	-0.0364799	6.63083e-50	3.35471e-48	-0.0394563	1.91536e-46	8.3948e-45	0.0208957	6.2071e-22	1.01341e-20	01110	1
hsa-miR-146b-3p	MIMAT0004766	MI0003129	no	GCCCUGUGGACUCAGUUCUGG	1	0		0.0822661	-0.0220668	4.8365e-17	5.95194e-16	-0.0418914	5.22203e-45	2.07766e-43	-0.0342662	6.5114e-34	1.82141e-32	0.0217032	6.63105e-17	8.08752e-16	01110	1
hsa-miR-146b-3p	MIMAT0004766	MI0003129	no	GCCCUGUGGACUCAGUUCUGGA	1	1	22U->A;	0.0320364	-0.00892805	1.35476e-07	8.92572e-07	-0.0164474	3.40612e-22	5.61702e-21	-0.0128813	3.68841e-15	4.11295e-14	0.01019	8.40975e-08	5.63584e-07	01110	1
hsa-miR-146b-3p	MIMAT0004766	MI0003129	no	GCCCUGUGGACUCAGUUCUGGUA	1	2	23G->A;	0.0271904	-0.00247966	0.122755	0.241851	-0.00514207	0.00049095	0.00199309	-0.00439471	0.00399523	0.0133163	0.0111768	6.29065e-09	4.69137e-08	00001	1
hsa-miR-146b-3p	MIMAT0004766	MI0003129	no	GCCCUGUGGACUCAGUUCUGGUU	1	2	23G->U;	0.0245859	0.00232079	0.0739363	0.162027	0.00129569	0.268694	0.432828	0.0048215	6.70326e-05	0.000315022	-0.00190992	0.246684	0.406723	01010	0.390286
hsa-miR-182-5p	MIMAT0000259	MI0000272	no	UUUGGCAAUGGUAGAACUCAC	0	-3		0.00352857	-0.00166292	0.0698943	0.155119	-0.00113002	0.272206	0.43691	-0.00125315	0.241603	0.40036	0.0219567	3.47299e-81	1.29385e-78	00001	1
hsa-miR-182-5p	MIMAT0000259	MI0000272	no	UUUGGCAAUGGUAGAACUCACA	0	-2		0.0441395	0.00405686	0.170055	0.309109	0.00162594	0.547161	0.702245	0.00790205	0.00369435	0.0124636	0.0656209	5.01373e-72	9.33922e-70	00001	1
hsa-miR-182-5p	MIMAT0000259	MI0000272	no	UUUGGCAAUGGUAGAACUCACACUGG	0	2		0.244068	-0.0111192	0.0310393	0.0796238	0.0110684	0.0187213	0.0518029	0.00186699	0.740611	0.84718	-0.102009	1.8091e-48	8.52148e-47	00001	1
hsa-miR-182-5p	MIMAT0000259	MI0000272	no	UUUGGCAAUGGUAGAACUCACACUG	0	1		0.176403	0.00368619	0.385897	0.55811	0.0128601	0.000495207	0.00200629	0.00796424	0.0473662	0.113712	-0.059749	5.17142e-41	1.80361e-39	00001	1
hsa-miR-182-5p	MIMAT0000259	MI0000272	no	UUUGGCAAUGGUAGAACUCACACUGU	0	2	26G->U;	0.034836	-0.00633833	0.00179863	0.00654601	-0.000472593	0.798905	0.8852	-0.00391634	0.0354796	0.0888996	-0.0213579	2.04731e-38	6.35596e-37	00001	1
hsa-miR-182-5p	MIMAT0000259	MI0000272	yes	UUUGGCAAUGGUAGAACUCACACU	0	0		0.406597	0.00926118	0.0976527	0.201653	-0.0290184	1.86967e-07	1.21137e-06	-0.00912697	0.123687	0.243161	0.0438267	1.5004e-14	1.61806e-13	00001	0.99963
hsa-miR-182-5p	MIMAT0000259	MI0000272	no	UUUGGCAAUGGUAGAACUCACAC	0	-1		0.0643254	0.000338628	0.887616	0.937125	-0.000414869	0.850721	0.915027	-0.0089298	0.000268411	0.00114459	0.01215	3.86259e-09	2.9504e-08	00001	0.999969
hsa-miR-146b-5p	MIMAT0002809	MI0003129	no	UGAGAACUGAAUUCCAUAGGCUGU	0	2		0.628293	0.0674995	1.83389e-58	1.40473e-56	0.112352	8.01113e-80	2.85475e-77	0.0887862	2.99978e-50	1.55609e-48	-0.0713089	2.96178e-59	2.50256e-57	01110	1
hsa-miR-146b-5p	MIMAT0002809	MI0003129	no	UGAGAACUGAAUUCCAUAGGCUG	0	1		0.220852	-0.0485108	6.6607e-56	4.70613e-54	-0.08169	7.92901e-77	2.32093e-74	-0.0595248	5.19936e-48	2.40757e-46	0.0499102	5.63599e-48	2.59509e-46	01110	1
hsa-miR-146b-5p	MIMAT0002809	MI0003129	yes	UGAGAACUGAAUUCCAUAGGCU	0	0		0.0445713	-0.0122409	6.61432e-40	2.19478e-38	-0.0205363	5.49674e-63	5.70269e-61	-0.0173118	1.35371e-42	4.97891e-41	0.0101003	3.31863e-28	6.95639e-27	01110	1
hsa-miR-10a-5p	MIMAT0000253	MI0000266	no	ACCCUGUAGAUCCGAAUUUGUG	1	0		0.0982924	-0.0284498	1.37196e-58	1.07091e-56	-0.0355053	1.06067e-75	2.4148e-73	-0.0433729	2.90432e-79	9.52151e-77	-0.0143394	9.14989e-27	1.78129e-25	01110	1
hsa-miR-10a-5p	MIMAT0000253	MI0000266	yes	UACCCUGUAGAUCCGAAUUUGUG	0	0		0.0855487	-0.0251631	1.56972e-62	1.58832e-60	-0.031669	1.46239e-71	2.49703e-69	-0.0386309	1.04644e-76	2.85887e-74	-0.012022	4.56689e-24	8.15473e-23	01110	1
hsa-miR-10a-5p	MIMAT0000253	MI0000266	no	UACCCUGUAGAUCCGAAUUUG	0	-2		0.061442	0.00911464	4.15984e-16	4.8567e-15	0.00997496	5.46234e-21	8.47904e-20	0.0164998	5.37744e-39	1.72162e-37	0.00441995	6.5545e-06	3.56711e-05	01110	1
hsa-miR-10a-5p	MIMAT0000253	MI0000266	no	ACCCUGUAGAUCCGAAUUUGU	1	-1		0.0955043	0.0155367	1.7942e-30	4.20151e-29	0.0190092	5.3744e-37	1.60761e-35	0.0205977	1.24595e-38	3.91256e-37	0.00918668	1.29625e-15	1.49214e-14	01110	0.999998
hsa-miR-10a-5p	MIMAT0000253	MI0000266	no	ACCCUGUAGAUCCGAAUUUGUGA	1	1	23U->A;	0.0316204	0.00488613	3.4134e-16	4.01381e-15	0.00520207	1.12837e-17	1.45869e-16	0.00632696	9.56383e-22	1.54911e-20	0.0025738	6.31027e-06	3.44563e-05	01110	0.999872
hsa-miR-10a-5p	MIMAT0000253	MI0000266	no	UACCCUGUAGAUCCGAAUUUGU	0	-1		0.480918	0.0169771	5.96845e-11	5.14379e-10	0.0193456	1.55589e-16	1.8562e-15	0.023602	1.64682e-19	2.32713e-18	0.0123043	1.93235e-07	1.25e-06	01111	0.998358
hsa-miR-10a-5p	MIMAT0000253	MI0000266	no	UACCCUGUAGAUCCGAAUUU	0	-3		0.0149803	0.00229374	4.10153e-08	2.86095e-07	0.00309234	5.57901e-14	5.86978e-13	0.00311546	2.36541e-12	2.23351e-11	0.000312804	0.40184	0.571884	01110	1
hsa-miR-10a-5p	MIMAT0000253	MI0000266	no	ACCCUGUAGAUCCGAAUUUG	1	-2		0.0160156	0.00115787	0.00923854	0.0279612	0.000906364	0.0163436	0.0463183	0.00224382	2.77226e-07	1.75184e-06	0.000101121	0.797611	0.884364	00010	0.381333
hsa-miR-10a-5p	MIMAT0000253	MI0000266	no	UACCCUGUAGAUCCGAAUUUGUGA	0	1	24U->A;	0.0108725	0.00112187	0.00129608	0.00483068	0.00117581	0.00026813	0.00114398	0.00135436	0.000271616	0.00115525	0.000980699	0.00328694	0.0112155	01111	0.978576
hsa-miR-10a-5p	MIMAT0000253	MI0000266	no	UACCCUGUAGAUCCGAAUUUGUGU	0	1		0.0160398	0.000668033	0.0881515	0.185969	0.00129977	0.000314758	0.00132295	5.64228e-05	0.879285	0.931375	-6.66587e-05	0.848634	0.913662	01100	0.651936
hsa-miR-10a-5p	MIMAT0000253	MI0000266	no	ACCCUGUAGAUCCGAAUUUGUGU	1	1		0.03117	0.00203807	0.000384157	0.00159339	0.00170485	0.000558495	0.00223726	0.00128585	0.0225288	0.0607189	-0.000591024	0.249863	0.410478	01110	0.992577
hsa-miR-29a-3p	MIMAT0000086	MI0000087	yes	UAGCACCAUCUGAAAUCGGUUA	0	0		0.469879	0.0258318	2.22132e-33	6.10937e-32	0.0438229	1.28302e-60	1.19496e-58	0.061314	1.19347e-78	3.76218e-76	0.0211429	1.34613e-29	3.04775e-28	00110	1
hsa-miR-29a-3p	MIMAT0000086	MI0000087	no	CUAGCACCAUCUGAAAUCGGUU	-1	-1		0.0747076	-0.00597914	2.82129e-12	2.65785e-11	-0.0110477	6.66142e-27	1.30615e-25	-0.0181358	8.97711e-51	4.84055e-49	-0.00529392	5.13043e-11	4.43555e-10	00110	1
hsa-miR-29a-3p	MIMAT0000086	MI0000087	no	UAGCACCAUCUGAAAUCGGUU	0	-1		0.161217	-0.0147661	8.5446e-25	1.58442e-23	-0.0263202	3.04522e-50	1.56973e-48	-0.0155424	7.49646e-24	1.31848e-22	-0.00119927	0.304223	0.472754	01110	1
hsa-miR-29a-3p	MIMAT0000086	MI0000087	no	UAGCACCAUCUGAAAUCGGUUAA	0	1	23U->A;	0.053132	-0.00229281	4.96933e-07	3.08084e-06	-0.0035607	5.82434e-14	6.1122e-13	-0.00784813	1.9993e-46	8.7161e-45	-0.00169372	0.000542855	0.00217993	00010	1
hsa-miR-29a-3p	MIMAT0000086	MI0000087	no	UAGCACCAUCUGAAAUCGGUUAU	0	1		0.0362396	-0.00148702	0.000240849	0.00103568	-0.0017893	6.55274e-06	3.56711e-05	-0.00449042	2.6126e-22	4.33459e-21	-0.00190269	2.90021e-07	1.82988e-06	00010	1
hsa-miR-29a-3p	MIMAT0000086	MI0000087	no	CUAGCACCAUCUGAAAUCGGUUA	-1	0		0.0277254	7.75576e-05	0.834848	0.906823	0.00101249	0.0061866	0.0195925	-0.00258536	4.47976e-12	4.16755e-11	-0.00234244	1.14367e-08	8.34689e-08	00011	1
hsa-miR-29a-3p	MIMAT0000086	MI0000087	no	UAGCACCAUCUGAAAUCGGU	0	-2		0.0486229	-0.000999461	0.153235	0.285955	-0.00283787	0.000258404	0.00110537	-0.00379216	3.09801e-06	1.75233e-05	-0.00194423	0.0148137	0.0424968	00111	0.497443
hsa-miR-29a-3p	MIMAT0000086	MI0000087	no	UAGCACCAUCUGAAAUCGGUUU	0	0	22A->U;	0.0117253	7.94944e-05	0.714396	0.830603	0.000166389	0.426132	0.595292	0.000663348	0.000528437	0.00212763	0.000156637	0.444043	0.611659	00010	0.859344
hsa-miR-146a-5p	MIMAT0000449	MI0000477	no	UGAGAACUGAAUUCCAUGGGUUGU	0	2		0.023457	-0.0116428	1.01822e-70	1.70313e-68	-0.0114551	3.83467e-67	4.91077e-65	-0.0132743	1.89065e-76	4.84241e-74	0.00191013	3.25892e-09	2.49627e-08	01110	1
hsa-miR-146a-5p	MIMAT0000449	MI0000477	no	UGAGAACUGAAUUCCAUGGGUUA	0	1	23G->A;	0.0345048	-0.0161006	1.65367e-59	1.41182e-57	-0.0185413	2.45145e-65	2.82988e-63	-0.0149738	5.77487e-72	1.02893e-69	0.00872602	6.78092e-46	2.83553e-44	01110	1
hsa-miR-146a-5p	MIMAT0000449	MI0000477	no	UGAGAACUGAAUUCCAUGGGUUU	0	1	23G->U;	0.0499332	-0.017158	4.04396e-60	3.60264e-58	-0.0167017	5.52198e-59	4.43708e-57	-0.0150955	4.82348e-51	2.65324e-49	0.00358866	4.18862e-11	3.64437e-10	01110	1
hsa-miR-146a-5p	MIMAT0000449	MI0000477	no	UUGAGAACUGAAUUCCAUGGGUU	-1	0		0.0458458	0.0240385	1.01753e-43	3.86098e-42	0.0268291	1.74581e-46	7.69281e-45	0.0274126	2.8614e-54	1.86127e-52	-0.00388716	0.00697255	0.0218035	01110	1
hsa-miR-146a-5p	MIMAT0000449	MI0000477	no	UGAGAACUGAAUUCCAUGGGU	0	-1		0.0162251	-0.00519058	8.93711e-43	3.34468e-41	-0.00587429	1.31252e-50	6.94028e-49	-0.00388272	2.63561e-34	7.52664e-33	0.00252066	2.47184e-19	3.43959e-18	01110	1
hsa-miR-146a-5p	MIMAT0000449	MI0000477	yes	UGAGAACUGAAUUCCAUGGGUU	0	0		0.560612	0.0478384	3.83941e-33	1.04544e-31	0.0385339	3.67722e-22	6.0519e-21	0.0399353	4.7421e-29	1.05044e-27	-0.0255331	1.40559e-19	1.99711e-18	01110	1
hsa-miR-146a-5p	MIMAT0000449	MI0000477	no	UUGAGAACUGAAUUCCAUGGGU	-1	-1		0.0106798	0.00277931	5.02018e-15	5.5452e-14	0.00315808	4.0083e-19	5.53064e-18	0.00382655	4.85497e-26	9.27537e-25	6.629e-05	0.834998	0.906823	01110	1
hsa-miR-146a-5p	MIMAT0000449	MI0000477	no	UGAGAACUGAAUUCCAUGGGUUG	0	1		0.123469	-0.00147797	0.310234	0.47966	0.00261129	0.0740815	0.162259	0.000121037	0.932505	0.961888	-0.00842748	2.5442e-09	1.96349e-08	00001	0.999966
hsa-miR-21-3p	MIMAT0004494	MI0000077	no	CAACACCAGUCGAUGGGCUGUC	0	1		0.112719	-0.0255471	1.31144e-42	4.86359e-41	-0.00353817	0.0215956	0.0587056	-0.0118084	1.18713e-11	1.0763e-10	-0.0457593	7.12964e-76	1.71866e-73	01001	1
hsa-miR-21-3p	MIMAT0004494	MI0000077	no	CAACACCAGUCGAUGGGCUGUCU	0	2		0.0247519	-0.0016153	1.44882e-07	9.53014e-07	-0.000422427	0.172366	0.311926	-0.00569186	6.15261e-41	2.11877e-39	-0.00472203	6.87054e-37	2.04767e-35	00011	1
hsa-miR-21-3p	MIMAT0004494	MI0000077	yes	CAACACCAGUCGAUGGGCUGU	0	0		0.773613	0.0216147	4.12434e-21	6.42645e-20	-0.00167724	0.42756	0.596372	0.0131368	8.5699e-09	6.33925e-08	0.0340993	6.63237e-39	2.10693e-37	01001	0.968734
hsa-miR-30c-1-3p	MIMAT0004674	MI0000736	yes	CUGGGAGAGGGUUGUUUACUCC	0	0		0.774024	-0.0520704	6.82342e-15	7.47657e-14	-0.029504	2.08654e-06	1.20463e-05	-0.182435	8.39346e-76	1.96551e-73	-0.149486	4.63115e-61	4.46552e-59	00011	1
hsa-miR-30c-1-3p	MIMAT0004674	MI0000736	no	CUGGGAGAGGGUUGUUUACU	0	-2		0.0475255	0.019482	8.41021e-10	6.69874e-09	0.0138179	2.72174e-06	1.5459e-05	0.0761258	1.46064e-63	1.55473e-61	0.0647359	4.24778e-53	2.57887e-51	00011	1
hsa-miR-30c-1-3p	MIMAT0004674	MI0000736	no	CUGGGAGAGGGUUGUUUACUC	0	-1		0.0739588	0.0154865	4.42061e-07	2.74896e-06	0.0102928	0.000605544	0.00240807	0.063412	7.01268e-54	4.4903e-52	0.0486265	2.34233e-41	8.27488e-40	00011	1
hsa-miR-30c-1-3p	MIMAT0004674	MI0000736	no	CUGGGAGAGGGUUGUUUACUCU	0	0	22C->U;	0.029675	0.00621473	0.000943444	0.0036133	0.000932606	0.601806	0.746881	0.02205	2.67575e-24	4.85186e-23	0.00816528	0.000203787	0.000887481	00010	1
hsa-miR-30c-1-3p	MIMAT0004674	MI0000736	no	CUGGGAGAGGGUUGUUUACUCCU	0	1		0.0324564	0.00309113	0.0429266	0.104431	-4.40085e-05	0.978288	0.987323	0.00348251	0.0390835	0.0964845	0.0104729	5.33536e-08	3.68707e-07	00001	0.998097
hsa-miR-23a-3p	MIMAT0000078	MI0000079	no	AUCACAUUGCCAGGGAUUUCCAA	0	2		0.115277	-0.00875132	5.99981e-16	6.9751e-15	-0.00510671	1.5474e-06	9.0914e-06	-0.030469	2.66774e-75	5.9094e-73	-0.0262022	6.49315e-62	6.41179e-60	00011	1
hsa-miR-23a-3p	MIMAT0000078	MI0000079	no	AUCACAUUGCCAGGGAUUUC	0	-1		0.0279574	0.00244067	7.1747e-05	0.000335447	0.000560335	0.340621	0.511868	0.0187314	4.54034e-73	8.6541e-71	0.0120377	3.70356e-55	2.52953e-53	00011	1
hsa-miR-23a-3p	MIMAT0000078	MI0000079	no	AUCACAUUGCCAGGGAUUUCCAAU	0	3	24C->U;	0.047893	-0.00375019	3.81748e-10	3.10706e-09	-0.00309755	1.50401e-07	9.86942e-07	-0.0106112	6.31798e-49	3.04601e-47	-0.00828918	1.78244e-37	5.41068e-36	00011	1
hsa-miR-23a-3p	MIMAT0000078	MI0000079	no	AUCACAUUGCCAGGGAUUUCCAU	0	2	23A->U;	0.0136782	-0.000172447	0.311055	0.480747	-0.00035378	0.0356517	0.0892762	-0.00131695	7.4169e-14	7.70455e-13	-0.000314242	0.0849439	0.181114	00010	1
hsa-miR-23a-3p	MIMAT0000078	MI0000079	no	AUCACAUUGCCAGGGAUUUCCA	0	1		0.304301	0.0048746	0.00538773	0.01731	0.000355309	0.841651	0.910442	0.0131618	1.87415e-11	1.68427e-10	0.0129956	7.10847e-11	6.10703e-10	00011	0.999862
hsa-miR-23a-3p	MIMAT0000078	MI0000079	yes	AUCACAUUGCCAGGGAUUUCC	0	0		0.389848	0.00467362	0.0578522	0.133565	0.00306902	0.224356	0.379608	0.0116833	8.43422e-06	4.50926e-05	0.015974	2.19605e-09	1.70605e-08	00011	0.998926
hsa-miR-941	MIMAT0004984_3	MI0005766	no	CACCCGGCUGUGUGCACAUGUG	0	-1		0.012983	0.00176212	1.03641e-05	5.45367e-05	0.00118957	0.000527751	0.00212763	0.0102029	1.47515e-73	2.89302e-71	0.00591425	3.75199e-44	1.45925e-42	00011	1
hsa-miR-941	MIMAT0004984_3	MI0005766	no	CACCCGGCUGUGUGCACAUGUGCU	0	1	24C->U;	0.0609264	0.00296163	5.18683e-09	3.88941e-08	0.00224276	2.56697e-06	1.46681e-05	0.0112172	8.27327e-55	5.42462e-53	0.00501586	8.49806e-21	1.29944e-19	00010	1
hsa-miR-941	MIMAT0004984_3	MI0005766	yes	CACCCGGCUGUGUGCACAUGUGC	0	0		0.840258	-0.00823576	1.19033e-06	7.09988e-06	-0.00855066	2.57054e-06	1.46714e-05	-0.0376487	1.32161e-53	8.17147e-52	-0.0178115	4.00191e-21	6.26061e-20	00010	1
hsa-miR-941	MIMAT0004984_3	MI0005766	no	CACCCGGCUGUGUGCACAUGUGA	0	0	23C->A;	0.0115585	0.000914674	0.000748928	0.0029277	0.0011681	1.85422e-06	1.07825e-05	0.00364178	2.11776e-32	5.47544e-31	0.00228403	2.56501e-17	3.21996e-16	00011	0.999999
hsa-miR-941	MIMAT0004984_3	MI0005766	no	CACCCGGCUGUGUGCACAUGUGU	0	0	23C->U;	0.0206674	0.000663484	0.0570311	0.132177	0.000649329	0.052848	0.124681	0.00406718	1.77267e-28	3.77371e-27	0.00199073	2.07513e-08	1.47254e-07	00010	0.970886
hsa-miR-941	MIMAT0004984_1	MI0005764	no	CACCCGGCUGUGUGCACAUGUG	0	-1		0.012983	0.00176211	1.03803e-05	5.45367e-05	0.00118942	0.000528533	0.00212763	0.0102028	1.48252e-73	2.89302e-71	0.00591411	3.79235e-44	1.45925e-42	00011	1
hsa-miR-941	MIMAT0004984_2	MI0005765	no	CACCCGGCUGUGUGCACAUGUG	0	-1		0.012983	0.00176211	1.03803e-05	5.45367e-05	0.00118942	0.000528533	0.00212763	0.0102028	1.48252e-73	2.89302e-71	0.00591411	3.79235e-44	1.45925e-42	00011	1
hsa-miR-941	MIMAT0004984	MI0005763	no	CACCCGGCUGUGUGCACAUGUG	0	-1		0.012983	0.00176211	1.03803e-05	5.45367e-05	0.00118942	0.000528533	0.00212763	0.0102028	1.48252e-73	2.89302e-71	0.00591411	3.79235e-44	1.45925e-42	00011	1
hsa-miR-941	MIMAT0004984_1	MI0005764	no	CACCCGGCUGUGUGCACAUGUGCU	0	1	24C->U;	0.0609265	0.00296185	5.18374e-09	3.88941e-08	0.00224265	2.56818e-06	1.46681e-05	0.0112172	8.24323e-55	5.42462e-53	0.0050161	8.46248e-21	1.29642e-19	00010	1
hsa-miR-941	MIMAT0004984_2	MI0005765	no	CACCCGGCUGUGUGCACAUGUGCU	0	1	24C->U;	0.0609265	0.00296185	5.18374e-09	3.88941e-08	0.00224265	2.56818e-06	1.46681e-05	0.0112172	8.24323e-55	5.42462e-53	0.0050161	8.46248e-21	1.29642e-19	00010	1
hsa-miR-941	MIMAT0004984	MI0005763	no	CACCCGGCUGUGUGCACAUGUGCU	0	1	24C->U;	0.0609265	0.00296185	5.18374e-09	3.88941e-08	0.00224265	2.56818e-06	1.46681e-05	0.0112172	8.24323e-55	5.42462e-53	0.0050161	8.46248e-21	1.29642e-19	00010	1
hsa-miR-941	MIMAT0004984_1	MI0005764	yes	CACCCGGCUGUGUGCACAUGUGC	0	0		0.840258	-0.00823573	1.19111e-06	7.09988e-06	-0.00854865	2.57931e-06	1.46908e-05	-0.0376491	1.32602e-53	8.17147e-52	-0.0178108	4.01028e-21	6.26061e-20	00010	1
hsa-miR-941	MIMAT0004984_2	MI0005765	yes	CACCCGGCUGUGUGCACAUGUGC	0	0		0.840258	-0.00823573	1.19111e-06	7.09988e-06	-0.00854865	2.57931e-06	1.46908e-05	-0.0376491	1.32602e-53	8.17147e-52	-0.0178108	4.01028e-21	6.26061e-20	00010	1
hsa-miR-941	MIMAT0004984	MI0005763	yes	CACCCGGCUGUGUGCACAUGUGC	0	0		0.840258	-0.00823573	1.19111e-06	7.09988e-06	-0.00854865	2.57931e-06	1.46908e-05	-0.0376491	1.32602e-53	8.17147e-52	-0.0178108	4.01028e-21	6.26061e-20	00010	1
hsa-miR-941	MIMAT0004984_1	MI0005764	no	CACCCGGCUGUGUGCACAUGUGA	0	0	23C->A;	0.0115585	0.000914824	0.000747639	0.00292489	0.00116805	1.85806e-06	1.07825e-05	0.00364216	2.11475e-32	5.47544e-31	0.00228382	2.56544e-17	3.21996e-16	00011	0.999999
hsa-miR-941	MIMAT0004984_2	MI0005765	no	CACCCGGCUGUGUGCACAUGUGA	0	0	23C->A;	0.0115585	0.000914824	0.000747639	0.00292489	0.00116805	1.85806e-06	1.07825e-05	0.00364216	2.11475e-32	5.47544e-31	0.00228382	2.56544e-17	3.21996e-16	00011	0.999999
hsa-miR-941	MIMAT0004984	MI0005763	no	CACCCGGCUGUGUGCACAUGUGA	0	0	23C->A;	0.0115585	0.000914824	0.000747639	0.00292489	0.00116805	1.85806e-06	1.07825e-05	0.00364216	2.11475e-32	5.47544e-31	0.00228382	2.56544e-17	3.21996e-16	00011	0.999999
hsa-miR-941	MIMAT0004984_1	MI0005764	no	CACCCGGCUGUGUGCACAUGUGU	0	0	23C->U;	0.0206674	0.000663656	0.056978	0.132105	0.000649514	0.0527838	0.124566	0.00406743	1.74361e-28	3.72151e-27	0.00199105	2.06263e-08	1.46493e-07	00010	0.970728
hsa-miR-941	MIMAT0004984_2	MI0005765	no	CACCCGGCUGUGUGCACAUGUGU	0	0	23C->U;	0.0206674	0.000663656	0.056978	0.132105	0.000649514	0.0527838	0.124566	0.00406743	1.74361e-28	3.72151e-27	0.00199105	2.06263e-08	1.46493e-07	00010	0.970728
hsa-miR-941	MIMAT0004984	MI0005763	no	CACCCGGCUGUGUGCACAUGUGU	0	0	23C->U;	0.0206674	0.000663656	0.056978	0.132105	0.000649514	0.0527838	0.124566	0.00406743	1.74361e-28	3.72151e-27	0.00199105	2.06263e-08	1.46493e-07	00010	0.970728
hsa-miR-99b-5p	MIMAT0000689	MI0000746	yes	CACCCGUAGAACCGACCUUGCG	0	0		0.757157	0.0666026	6.65123e-53	3.92183e-51	0.12187	5.51063e-72	1.00367e-69	0.0885137	4.77531e-64	5.14979e-62	-0.0795586	3.98522e-58	2.91633e-56	01110	1
hsa-miR-99b-5p	MIMAT0000689	MI0000746	no	CACCCGUAGAACCGACCUUGCGA	0	1	23G->A;	0.0409128	-0.0115572	7.66281e-44	2.92113e-42	-0.0208375	2.45661e-69	3.72858e-67	-0.0166003	6.52194e-60	5.74773e-58	0.00466051	1.43328e-08	1.03682e-07	01110	1
hsa-miR-99b-5p	MIMAT0000689	MI0000746	no	CACCCGUAGAACCGACCUUGC	0	-1		0.0913522	-0.040415	5.96064e-48	2.72924e-46	-0.0783634	1.1483e-68	1.65113e-66	-0.044053	7.08891e-53	4.15005e-51	0.056538	5.03542e-66	6.25308e-64	01110	1
hsa-miR-99b-5p	MIMAT0000689	MI0000746	no	CACCCGUAGAACCGACCUUGCGU	0	1	23G->U;	0.0461756	-0.0113022	1.21222e-32	3.21532e-31	-0.0183247	3.99882e-59	3.34432e-57	-0.0182859	7.55206e-59	6.00938e-57	-0.00447971	1.62541e-07	1.05981e-06	01110	1
hsa-miR-99b-5p	MIMAT0000689	MI0000746	no	CACCCGUAGAACCGACCUUG	0	-2		0.0218207	-0.00785801	5.27195e-25	9.79794e-24	-0.0168384	1.14572e-51	6.47609e-50	-0.010892	1.01782e-30	2.411e-29	0.0142445	1.03864e-49	5.19068e-48	01110	0.984817
hsa-miR-1307-3p	MIMAT0005951	MI0006444	yes	ACUCGGCGUGGCGUCGGUCGUG	0	0		0.105891	0.00936178	2.93407e-10	2.412e-09	0.0019155	0.222925	0.377967	0.0452974	3.44038e-70	5.63948e-68	0.0313486	6.8104e-56	4.77077e-54	00011	1
hsa-miR-1307-3p	MIMAT0005951	MI0006444	no	CUCGGCGUGGCGUCGGUCGUG	1	0		0.0433951	0.00492122	2.27649e-08	1.61124e-07	0.00157552	0.0719698	0.158608	0.0141892	9.84797e-39	3.10438e-37	0.0109936	5.05432e-34	1.41867e-32	00011	1
hsa-miR-1307-3p	MIMAT0005951	MI0006444	no	ACUCGGCGUGGCGUCGGUCGUGG	0	1		0.229737	-0.00511345	0.0218854	0.0593163	0.000169065	0.933693	0.962456	-0.0311674	2.57319e-33	7.05347e-32	-0.0249178	6.012e-29	1.32815e-27	00011	1
hsa-miR-1307-3p	MIMAT0005951	MI0006444	no	ACUCGGCGUGGCGUCGGUCGUGU	0	1	23G->U;	0.137046	-0.00461266	0.00445205	0.0146249	-0.00142046	0.361957	0.533849	-0.0142636	9.76216e-20	1.40124e-18	-0.00542862	0.000219678	0.000952987	00010	0.999998
hsa-miR-1307-3p	MIMAT0005951	MI0006444	no	CUCGGCGUGGCGUCGGUCGUGG	1	1		0.150088	-0.00327306	0.0246213	0.0654331	-0.00183831	0.22127	0.376017	-0.0148128	1.27314e-19	1.82106e-18	-0.0116545	1.31633e-13	1.34187e-12	00011	1
hsa-miR-1307-3p	MIMAT0005951	MI0006444	no	ACUCGGCGUGGCGUCGGUCGUGGU	0	2		0.0478421	-0.0016628	0.00375859	0.0126304	-0.000878977	0.12725	0.248146	-0.00462091	1.81423e-14	1.95136e-13	-0.00305916	2.45221e-07	1.56529e-06	00011	0.99809
hsa-miR-1307-3p	MIMAT0005951	MI0006444	no	ACUCGGCGUGGCGUCGGUCG	0	-2		0.0163981	0.000823269	0.0737092	0.161659	-7.03552e-05	0.873748	0.928594	0.00268067	9.67611e-09	7.09351e-08	0.00180815	0.000219759	0.000952987	00011	0.978932
hsa-miR-1307-3p	MIMAT0005951	MI0006444	no	CUCGGCGUGGCGUCGGUCGUGGU	1	2		0.0217693	-0.000328143	0.376089	0.548571	4.43888e-05	0.89781	0.943296	-0.00151001	8.77544e-05	0.000404292	-0.00206935	1.3988e-08	1.01546e-07	00011	0.999919
hsa-miR-1307-3p	MIMAT0005951	MI0006444	no	ACUCGGCGUGGCGUCGGUCGU	0	-1		0.0357488	-0.00029329	0.588501	0.735828	-0.00199554	0.000117667	0.000532227	-0.00135542	0.00772561	0.0239392	0.00082561	0.114029	0.228332	00110	0.964191
hsa-miR-1307-3p	MIMAT0005951	MI0006444	no	ACUCGGCGUGGCGUCGGUCGUGGA	0	2	24U->A;	0.0410669	0.000519456	0.38023	0.553528	0.00172357	0.00475953	0.0155375	0.000432809	0.50129	0.66278	0.00048625	0.428941	0.597484	n.a.	n.a.
hsa-miR-1307-3p	MIMAT0005951	MI0006444	no	CUCGGCGUGGCGUCGGUCGUGGA	1	2	23U->A;	0.01943	-0.000154567	0.669845	0.79774	2.08584e-05	0.953027	0.972914	-0.000667343	0.0707963	0.156654	-0.000467347	0.222428	0.377436	n.a.	n.a.
hsa-miR-1307-3p	MIMAT0005951	MI0006444	no	ACUCGGCGUGGCGUCGGUCGUGA	0	1	23G->A;	0.014439	0.000497792	0.0734331	0.161183	5.26175e-05	0.843573	0.911406	-0.000187172	0.476124	0.640768	0.000288405	0.253831	0.414836	n.a.	n.a.
hsa-miR-1307-3p	MIMAT0005951	MI0006444	no	ACUCGGCGUGGCGUCGGUCGUU	0	0	22G->U;	0.0189287	6.84458e-05	0.854534	0.916986	-0.000555722	0.129135	0.251281	-0.000453038	0.205784	0.355749	0.000399697	0.232081	0.388914	n.a.	n.a.
hsa-miR-30d-3p	MIMAT0004551	MI0000255	yes	CUUUCAGUCAGAUGUUUGCUGC	0	0		0.498914	-0.0201766	2.22888e-05	0.000112073	0.00679711	0.0937965	0.195428	-0.0438787	6.38178e-20	9.27395e-19	-0.0941648	7.29666e-70	1.17262e-67	00001	0.989361
hsa-miR-30d-3p	MIMAT0004551	MI0000255	no	UUUCAGUCAGAUGUUUGCUGCU	1	1		0.148675	0.00488774	0.107368	0.217227	-0.00521425	0.0540668	0.126754	0.014986	6.36711e-07	3.90021e-06	0.0382087	2.56491e-29	5.72806e-28	00001	0.999962
hsa-miR-30d-3p	MIMAT0004551	MI0000255	no	UUUCAGUCAGAUGUUUGCUGC	1	0		0.168718	0.0123096	6.58129e-05	0.00030977	-0.00333634	0.274871	0.439579	0.00552066	0.0720984	0.158849	0.0380638	1.11851e-23	1.95465e-22	00001	1
hsa-miR-30d-3p	MIMAT0004551	MI0000255	no	CUUUCAGUCAGAUGUUUGCUGCU	0	1		0.13047	-0.00373378	0.131696	0.255053	-0.00318844	0.183589	0.326966	0.00740974	0.00421984	0.0139628	0.00317429	0.204246	0.354061	n.a.	n.a.
hsa-miR-186-5p	MIMAT0000456	MI0000483	yes	CAAAGAAUUCUCCUUUUGGGCU	0	0		0.447715	0.00519319	0.00326753	0.011154	0.00438963	0.0160398	0.0455675	0.050354	2.55124e-69	3.80181e-67	0.0302436	3.79062e-39	1.22315e-37	00011	1
hsa-miR-186-5p	MIMAT0000456	MI0000483	no	CAAAGAAUUCUCCUUUUGGGCUU	0	1		0.339763	-0.00526726	0.0209145	0.0570623	-0.00370265	0.0938036	0.195428	-0.045708	8.74876e-48	3.9616e-46	-0.0345914	7.75109e-38	2.37932e-36	00011	1
hsa-miR-186-5p	MIMAT0000456	MI0000483	no	CAAAGAAUUCUCCUUUUGGGCUUU	0	2		0.0307678	-0.00123694	8.00075e-05	0.000370685	-0.0018358	2.93508e-08	2.06666e-07	-0.00465865	5.68021e-28	1.17861e-26	-0.00313884	2.83025e-19	3.925e-18	00011	1
hsa-miR-186-5p	MIMAT0000456	MI0000483	no	CAAAGAAUUCUCCUUUUGGGC	0	-1		0.105653	0.00254494	0.0690162	0.153621	0.000891666	0.480236	0.643885	0.000346532	0.790408	0.880188	0.00821485	1.06325e-09	8.41968e-09	00001	0.999455
hsa-miR-24-2-5p	MIMAT0004497	MI0000081	no	GUGCCUACUGAGCUGAAACACAGU	-1	1		0.531962	-0.0129981	0.00132637	0.00493683	-0.00835429	0.0203935	0.0558268	-0.0803056	5.69865e-53	3.3845e-51	-0.108654	2.16259e-68	3.05596e-66	00011	1
hsa-miR-24-2-5p	MIMAT0004497	MI0000081	no	GUGCCUACUGAGCUGAAACACAG	-1	0		0.221999	0.00965645	0.000611365	0.00243004	0.00521961	0.0466383	0.112228	0.0553081	1.01854e-49	5.12143e-48	0.06355	1.32878e-60	1.21007e-58	00011	1
hsa-miR-24-2-5p	MIMAT0004497	MI0000081	yes	UGCCUACUGAGCUGAAACACAG	0	0		0.0183491	0.000522732	0.327496	0.497845	0.000774512	0.145153	0.274823	0.00593461	3.02485e-20	4.45894e-19	0.00752723	9.78788e-32	2.48364e-30	00011	1
hsa-miR-24-2-5p	MIMAT0004497	MI0000081	no	GUGCCUACUGAGCUGAAACACA	-1	-1		0.0477736	0.00247368	0.0327959	0.0834509	-0.00180004	0.109611	0.221165	0.0139479	6.68201e-28	1.37949e-26	0.0167976	2.38217e-31	5.82814e-30	00011	1
hsa-miR-24-2-5p	MIMAT0004497	MI0000081	no	UGCCUACUGAGCUGAAACACAGU	0	1		0.116143	0.00219804	0.206339	0.356483	0.00240422	0.147137	0.277227	0.0109646	1.81435e-09	1.41893e-08	0.0224972	7.29028e-28	1.49752e-26	00001	0.569558
hsa-miR-222-3p	MIMAT0000279	MI0000299	yes	AGCUACAUCUGGCUACUGGGU	0	0		0.0671211	-0.0155414	1.70666e-31	4.22591e-30	-0.022729	4.35408e-50	2.23038e-48	-0.0332758	1.05993e-67	1.40116e-65	0.00587984	9.36412e-09	6.88944e-08	01110	1
hsa-miR-222-3p	MIMAT0000279	MI0000299	no	AGCUACAUCUGGCUACUGGGUCU	0	2		0.241348	-0.0410707	6.56182e-45	2.5981e-43	-0.0571732	1.48344e-65	1.78798e-63	-0.00171319	0.46988	0.635502	0.0392964	6.24345e-46	2.6377e-44	01100	1
hsa-miR-222-3p	MIMAT0000279	MI0000299	no	AGCUACAUCUGGCUACUGGGUCUC	0	3		0.295725	0.0583158	3.8444e-42	1.39419e-40	0.0710078	1.43584e-58	1.1102e-56	0.0486656	1.93399e-39	6.31515e-38	-0.0397333	6.14641e-41	2.11877e-39	01110	1
hsa-miR-222-3p	MIMAT0000279	MI0000299	no	AGCUACAUCUGGCUACUGGGUC	0	1		0.0505043	-0.00856913	1.60233e-23	2.76478e-22	-0.0138712	1.37489e-50	7.22348e-49	0.0080047	7.86666e-19	1.07102e-17	0.0145473	2.65243e-58	1.99443e-56	00011	0.72754
hsa-miR-222-3p	MIMAT0000279	MI0000299	no	AGCUACAUCUGGCUACUGGGUCUCA	0	4	25U->A;	0.0114592	0.00315326	4.43379e-45	1.78134e-43	0.00386021	9.71013e-51	5.20158e-49	0.00452943	3.38657e-58	2.52331e-56	-0.000678063	0.000161266	0.000717165	01110	1
hsa-miR-222-3p	MIMAT0000279	MI0000299	no	AGCUACAUCUGGCUACUGGGUCUU	0	3	24C->U;	0.0212678	-0.00463421	1.16907e-41	4.20249e-40	-0.00575822	3.97803e-54	2.56724e-52	-0.00545071	9.64897e-45	3.80207e-43	0.00145482	2.38284e-10	1.96476e-09	01110	1
hsa-miR-222-3p	MIMAT0000279	MI0000299	no	AGCUACAUCUGGCUACUGGGUCUCU	0	4		0.191037	0.0213278	1.00655e-21	1.62395e-20	0.0371812	3.57712e-39	1.15882e-37	0.000343646	0.874187	0.928689	-0.0251028	7.01991e-30	1.61616e-28	01100	1
hsa-miR-361-5p	MIMAT0000703	MI0000760	no	UUAUCAGAAUCUCCAGGGGUA	0	-1		0.0597346	0.00599726	3.07492e-05	0.000151273	0.00108765	0.443298	0.610989	0.0374136	2.83869e-67	3.693e-65	0.0251039	8.22893e-51	4.46651e-49	00011	1
hsa-miR-361-5p	MIMAT0000703	MI0000760	yes	UUAUCAGAAUCUCCAGGGGUAC	0	0		0.598074	-0.00650064	0.0480916	0.115116	-0.00801414	0.0102009	0.0305133	-0.0487151	2.69809e-31	6.56189e-30	-0.0315093	1.32389e-18	1.79053e-17	00011	1
hsa-miR-361-5p	MIMAT0000703	MI0000760	no	UUAUCAGAAUCUCCAGGGGU	0	-2		0.0214723	-0.000182264	0.704441	0.823173	-0.000539045	0.259632	0.421877	0.000575704	0.2295	0.38599	0.00340532	5.23353e-12	4.85776e-11	00001	1
hsa-miR-361-5p	MIMAT0000703	MI0000760	no	UUAUCAGAAUCUCCAGGGGUACA	0	1	23U->A;	0.109962	0.00273149	0.0747791	0.163437	0.00437169	0.00943722	0.0284994	0.00936576	5.73375e-08	3.93583e-07	0.00594524	0.000259383	0.00110897	00011	0.488641
hsa-miR-361-5p	MIMAT0000703	MI0000760	no	UUAUCAGAAUCUCCAGGGGUACU	0	1		0.0684455	-0.000533125	0.506719	0.667803	0.00125282	0.0892907	0.187629	-0.00080035	0.295112	0.462972	-0.002067	0.0114762	0.0339685	n.a.	n.a.
hsa-miR-361-5p	MIMAT0000703	MI0000760	no	UUAUCAGAAUCUCCAGGGGUAU	0	0	22C->U;	0.013058	0.000308212	0.386681	0.559008	0.000247191	0.410693	0.580452	0.000177728	0.605975	0.749331	-0.000518616	0.139657	0.266813	n.a.	n.a.
hsa-miR-361-5p	MIMAT0000703	MI0000760	no	UUAUCAGAAUCUCCAGGGGUAA	0	0	22C->A;	0.0431993	-0.00118368	0.155708	0.289121	-0.00100701	0.199002	0.34747	0.000649898	0.399819	0.570196	0.000165724	0.84404	0.911491	n.a.	n.a.
hsa-miR-92b-3p	MIMAT0003218	MI0003560	no	UAUUGCACUCGUCCCGGCCU	0	-2		0.0879453	0.00885218	0.00187614	0.00679189	0.00339048	0.241457	0.400198	0.0659066	2.36664e-58	1.79601e-56	0.0830696	4.50094e-67	5.67534e-65	00011	1
hsa-miR-92b-3p	MIMAT0003218	MI0003560	no	UAUUGCACUCGUCCCGGCCUCA	0	0	22C->A;	0.147965	-0.00413465	0.0495247	0.117927	-0.00423862	0.0568039	0.131925	-0.0125133	8.27347e-09	6.12551e-08	-0.0452781	5.62788e-61	5.3635e-59	00001	1
hsa-miR-92b-3p	MIMAT0003218	MI0003560	yes	UAUUGCACUCGUCCCGGCCUCC	0	0		0.288825	-0.0025003	0.393986	0.564784	-0.000704841	0.80868	0.891726	-0.0665016	2.66851e-52	1.52945e-50	0.0146013	7.41141e-05	0.000345529	00010	1
hsa-miR-92b-3p	MIMAT0003218	MI0003560	no	UAUUGCACUCGUCCCGGCCUCCAU	0	2	23G->A;24G->U;	0.0393265	-0.00140087	0.122785	0.241851	0.000788333	0.400893	0.571089	-0.00509492	4.71441e-08	3.27174e-07	-0.0174042	1.55547e-51	8.67256e-50	00001	1
hsa-miR-92b-3p	MIMAT0003218	MI0003560	no	UAUUGCACUCGUCCCGGCCUCAA	0	1	22C->A;23G->A;	0.0399798	-0.00233093	0.0173559	0.0487154	-0.00168071	0.0673888	0.150989	-0.00741486	1.86457e-15	2.11956e-14	-0.015852	2.29066e-51	1.26853e-49	00001	0.999931
hsa-miR-92b-3p	MIMAT0003218	MI0003560	no	UAUUGCACUCGUCCCGGCC	0	-3		0.0121223	0.00243622	0.00116149	0.00438084	0.00153009	0.028422	0.0738706	0.0136205	4.1809e-44	1.60125e-42	0.0139205	6.7383e-46	2.83216e-44	00011	1
hsa-miR-92b-3p	MIMAT0003218	MI0003560	no	UAUUGCACUCGUCCCGGCCUCAU	0	1	22C->A;23G->U;	0.029184	-0.00166612	0.0250316	0.0662872	-0.00221496	0.00305325	0.0105049	-0.00611695	5.25129e-17	6.4527e-16	-0.0122198	1.19658e-45	4.95311e-44	00001	0.949156
hsa-miR-92b-3p	MIMAT0003218	MI0003560	no	UAUUGCACUCGUCCCGGCCUC	0	-1		0.0622186	0.00254688	0.0387088	0.0956458	-0.00125667	0.324638	0.494836	0.0142171	2.02002e-25	3.79727e-24	0.0156933	8.04149e-33	2.14684e-31	00011	1
hsa-miR-92b-3p	MIMAT0003218	MI0003560	no	UAUUGCACUCGUCCCGGCCUAA	0	0	21C->A;22C->A;	0.0323062	-0.00147577	0.0661556	0.148633	-0.00164229	0.0343695	0.0866214	-0.00390613	2.08996e-07	1.34559e-06	-0.0100313	6.67555e-31	1.60448e-29	00001	1
hsa-miR-92b-3p	MIMAT0003218	MI0003560	no	UAUUGCACUCGUCCCGGCCUCCA	0	1	23G->A;	0.0591101	-0.00037485	0.738944	0.846274	0.00175345	0.149814	0.280914	0.00758555	3.49559e-09	2.67256e-08	-0.0143087	8.96078e-30	2.04575e-28	00001	1
hsa-miR-92b-3p	MIMAT0003218	MI0003560	no	UAUUGCACUCGUCCCGGCCUCU	0	0	22C->U;	0.0511561	0.000196353	0.849191	0.913861	-0.00134068	0.20455	0.354404	-0.00484227	3.67598e-06	2.05234e-05	-0.012054	1.79924e-28	3.82036e-27	00001	0.999979
hsa-miR-92b-3p	MIMAT0003218	MI0003560	no	UAUUGCACUCGUCCCGGCCUCCU	0	1	23G->U;	0.0272558	0.000585204	0.445458	0.612673	0.000603414	0.436887	0.60424	0.00271073	0.000330845	0.00138277	0.00573509	3.25117e-13	3.23774e-12	00001	0.780627
hsa-miR-26b-3p	MIMAT0004500	MI0000084	yes	CCUGUUCUCCAUUACUUGGCUC	0	0		0.571613	-0.0334935	9.17146e-13	8.90953e-12	-0.0124835	0.00514276	0.0166207	-0.130136	1.27459e-65	1.55918e-63	-0.110629	1.69796e-65	2.01688e-63	00011	1
hsa-miR-26b-3p	MIMAT0004500	MI0000084	no	CCUGUUCUCCAUUACUUGGCU	0	-1		0.216793	0.0208347	5.54061e-08	3.81604e-07	0.0026609	0.46398	0.629391	0.0962144	2.48136e-60	2.23486e-58	0.0729997	4.77109e-53	2.87529e-51	00011	1
hsa-miR-26b-3p	MIMAT0004500	MI0000084	no	CCUGUUCUCCAUUACUUGGCUCA	0	1	23G->A;	0.0538622	0.00393976	0.00636937	0.0200978	0.00451186	0.000856409	0.00330312	0.0134269	2.09383e-16	2.47991e-15	0.0155669	1.44214e-23	2.4989e-22	00011	1
hsa-miR-26b-3p	MIMAT0004500	MI0000084	no	CCUGUUCUCCAUUACUUGGCUCU	0	1	23G->U;	0.100075	0.00581842	0.00195445	0.00704249	0.0018902	0.282272	0.448093	0.0132423	6.05901e-12	5.58601e-11	0.0130129	2.12222e-10	1.7568e-09	00011	0.992868
hsa-miR-26b-3p	MIMAT0004500	MI0000084	no	CCUGUUCUCCAUUACUUGGC	0	-2		0.013413	0.000513925	0.444754	0.612022	-0.000165697	0.815372	0.895936	0.00335809	8.23314e-06	4.41038e-05	0.0021934	0.00214442	0.00764159	00011	0.983318
hsa-miR-30e-5p	MIMAT0000692	MI0000749	no	UGUAAACAUCCUUGACUGGAAGCUU	0	3	25G->U;	0.0201602	-0.00167419	1.0522e-16	1.26449e-15	-0.00133155	2.01835e-12	1.91241e-11	-0.00491134	3.4523e-65	3.92986e-63	-0.00369729	1.13149e-46	5.04006e-45	00011	1
hsa-miR-30e-5p	MIMAT0000692	MI0000749	yes	UGUAAACAUCCUUGACUGGAAG	0	0		0.0110234	0.000825725	0.00951728	0.0287095	0.000372288	0.236251	0.394201	0.00181431	2.92932e-08	2.06438e-07	0.00179613	3.01012e-10	2.4671e-09	00011	0.972741
hsa-miR-30e-5p	MIMAT0000692	MI0000749	no	GUAAACAUCCUUGACUGGAAGCU	1	2		0.0517445	0.000829778	0.0562588	0.130938	0.00088303	0.0276813	0.0722305	0.0019539	5.53653e-06	3.04138e-05	0.00265418	7.43953e-10	5.96035e-09	00011	0.99559
hsa-miR-30e-5p	MIMAT0000692	MI0000749	no	UGUAAACAUCCUUGACUGGAAGCU	0	2		0.780642	0.000524879	0.724055	0.837122	0.000332642	0.823735	0.900961	0.00633454	2.42994e-05	0.000121586	-0.00142168	0.340526	0.511868	00010	0.998578
hsa-miR-30e-5p	MIMAT0000692	MI0000749	no	UGUAAACAUCCUUGACUGGAAGC	0	1		0.0605946	0.00106155	0.0823897	0.176679	0.000467686	0.460639	0.625791	-0.00176509	0.002528	0.00885447	0.00216962	0.000232563	0.0010032	00010	0.704596
hsa-miR-181a-3p	MIMAT0000270	MI0000289	no	ACCAUCGACCGUUGAUUGUA	0	-2		0.00736014	0.0023547	1.08917e-12	1.05269e-11	0.00193378	1.16317e-10	9.83836e-10	0.00779147	5.1086e-65	5.65812e-63	0.00531574	2.13536e-40	7.23199e-39	00011	1
hsa-miR-181a-3p	MIMAT0000270	MI0000289	yes	ACCAUCGACCGUUGAUUGUACC	0	0		0.821194	-0.0135194	4.67437e-18	6.1892e-17	-0.0118519	1.21271e-14	1.30954e-13	-0.0252318	1.16759e-42	4.34981e-41	-0.0211866	2.86553e-32	7.3855e-31	00011	0.658737
hsa-miR-181a-3p	MIMAT0000270	MI0000289	no	ACCAUCGACCGUUGAUUGUAC	0	-1		0.0315936	0.00400574	8.02579e-18	1.04578e-16	0.00263396	4.05033e-09	3.08805e-08	0.00748474	1.35468e-42	4.97891e-41	0.00567437	1.28552e-31	3.21224e-30	01011	0.895754
hsa-miR-181a-3p	MIMAT0000270	MI0000289	no	ACCAUCGACCGUUGAUUGUAA	0	-1	21C->A;	0.00886548	0.00195712	3.91598e-15	4.35178e-14	0.00175285	6.19262e-12	5.70278e-11	0.00267463	1.94236e-20	2.91035e-19	0.00232117	9.76888e-15	1.06329e-13	01111	1
hsa-miR-181a-3p	MIMAT0000270	MI0000289	no	ACCAUCGACCGUUGAUUGUACU	0	0	22C->U;	0.0303744	0.00170345	2.92644e-05	0.000144663	0.000931979	0.0194863	0.053666	0.00315486	5.12414e-15	5.64482e-14	0.00398721	4.23565e-18	5.64477e-17	00011	0.999464
hsa-miR-181a-3p	MIMAT0000270	MI0000289	no	ACCAUCGACCGUUGAUUGUACCU	0	1	23C->U;	0.0452845	0.00154657	0.00698882	0.021831	0.00209592	7.99639e-05	0.000370685	0.000176333	0.759672	0.859388	0.000202745	0.690562	0.813313	01100	0.977801
hsa-miR-125a-5p	MIMAT0000443	MI0000469	no	UCCCUGAGACCCUUUAACCUGU	0	-2		0.129547	-0.0321016	3.5826e-34	1.01955e-32	-0.0667523	1.76562e-61	1.72274e-59	-0.0556717	5.93436e-50	3.02099e-48	0.0299085	1.8721e-20	2.81021e-19	01110	1
hsa-miR-125a-5p	MIMAT0000443	MI0000469	yes	UCCCUGAGACCCUUUAACCUGUGA	0	0		0.587512	0.0588393	1.47403e-25	2.79009e-24	0.131295	5.59486e-55	3.78971e-53	0.105288	1.36017e-41	4.8681e-40	-0.0618321	5.25297e-20	7.70186e-19	01110	1
hsa-miR-125a-5p	MIMAT0000443	MI0000469	no	UCCCUGAGACCCUUUAACCUG	0	-3		0.071433	-0.0131891	7.77592e-14	8.04689e-13	-0.0312538	1.30051e-40	4.44123e-39	-0.0224794	2.27229e-26	4.39238e-25	0.0101485	5.14274e-09	3.87407e-08	01110	1
hsa-miR-125a-5p	MIMAT0000443	MI0000469	no	UCCCUGAGACCCUUUAACCUGA	0	-2	22U->A;	0.0294634	-0.00728358	1.10694e-11	1.00471e-10	-0.0149085	1.12174e-37	3.41777e-36	-0.0126253	1.4051e-28	3.03057e-27	0.00204476	0.0442967	0.107381	01110	1
hsa-miR-125a-5p	MIMAT0000443	MI0000469	no	UCCCUGAGACCCUUUAACCUGUGU	0	0	24A->U;	0.0172463	-0.00325668	9.96473e-09	7.29205e-08	-0.00654612	5.5667e-28	1.15799e-26	-0.00569434	7.07753e-21	1.09242e-19	0.0014884	0.00831241	0.0254781	01110	1
hsa-miR-125a-5p	MIMAT0000443	MI0000469	no	UCCCUGAGACCCUUUAACCUGUG	0	-1		0.126689	-0.000638551	0.735034	0.844188	-0.0116443	1.20651e-07	7.9875e-07	-0.00774409	0.000244515	0.00104979	0.0186437	1.06696e-15	1.23514e-14	00001	1
hsa-miR-30a-5p	MIMAT0000087	MI0000088	no	UGUAAACAUCCUCGACUGGAAGCU	0	2		0.633388	0.0418065	2.07868e-10	1.72264e-09	0.0834271	9.14987e-31	2.17369e-29	0.142169	6.54123e-61	6.16229e-59	0.01321	0.0160494	0.045579	00110	1
hsa-miR-30a-5p	MIMAT0000087	MI0000088	no	UGUAAACAUCCUCGACUGGA	0	-2		0.159654	-0.0208928	5.29392e-06	2.91985e-05	-0.0464624	1.76597e-21	2.81046e-20	-0.0788156	1.36495e-46	6.04711e-45	-0.0288776	8.68265e-11	7.4051e-10	00110	0.999309
hsa-miR-30a-5p	MIMAT0000087	MI0000088	no	UGUAAACAUCCUCGACUGGAAGC	0	1		0.0851846	-0.0128852	1.67926e-07	1.09146e-06	-0.0218459	1.29717e-19	1.85219e-18	-0.0358796	1.81524e-37	5.48994e-36	0.00943158	2.4216e-05	0.000121243	01110	0.998225
hsa-miR-30a-5p	MIMAT0000087	MI0000088	no	UGUAAACAUCCUCGACUGGAAGCUU	0	3	25G->U;	0.014612	0.00551131	4.46306e-05	0.000214541	0.0104555	3.3249e-15	3.7279e-14	0.0084545	3.42335e-11	3.00083e-10	-0.00507844	5.17666e-05	0.000247105	01110	1
hsa-miR-30a-5p	MIMAT0000087	MI0000088	no	UGUAAACAUCCUCGACUGGAA	0	-1		0.0306816	-0.00398303	0.00952437	0.0287203	-0.00836137	1.39314e-08	1.01225e-07	-0.0115375	1.03013e-13	1.05934e-12	7.48977e-05	0.961087	0.977546	00110	0.998538
hsa-miR-30a-5p	MIMAT0000087	MI0000088	yes	UGUAAACAUCCUCGACUGGAAG	0	0		0.0321481	-0.0035803	0.045648	0.110298	-0.00672755	4.32242e-05	0.000208269	-0.0113259	2.3711e-11	2.11235e-10	0.0106507	6.64913e-11	5.7244e-10	00001	0.999595
hsa-miR-27a-5p	MIMAT0004501	MI0000085	yes	AGGGCUUAGCUGCUUGUGAGCA	0	0		0.786596	0.0113365	0.000197692	0.000866462	0.029811	1.23408e-17	1.58783e-16	-0.0173963	5.10929e-08	3.53979e-07	-0.0786962	1.30758e-60	1.20414e-58	00001	1
hsa-miR-27a-5p	MIMAT0004501	MI0000085	no	AGGGCUUAGCUGCUUGUGAGC	0	-1		0.130974	-0.0199121	4.30227e-17	5.3265e-16	-0.0330816	6.15681e-33	1.65991e-31	-0.00629571	0.00438348	0.0144401	0.042704	1.13876e-50	6.06059e-49	00001	1
hsa-miR-27a-5p	MIMAT0004501	MI0000085	no	AGGGCUUAGCUGCUUGUGAGCU	0	0	22A->U;	0.0104257	0.000711991	0.121675	0.240416	9.07656e-05	0.83565	0.907062	0.00428571	3.46883e-15	3.88396e-14	0.00690411	6.63428e-23	1.11882e-21	00011	1
hsa-miR-362-5p	MIMAT0000705	MI0000762	no	AAUCCUUGGAACCUAGGUGUGAGUGC	0	2		0.0261017	-0.00626499	2.19267e-19	3.07724e-18	-0.00466146	2.62624e-10	2.16111e-09	-0.0166988	7.68706e-60	6.70247e-58	-0.0138969	1.23554e-51	6.93593e-50	00011	1
hsa-miR-362-5p	MIMAT0000705	MI0000762	no	AAUCCUUGGAACCUAGGUGUGAG	0	-1		0.153555	0.00846685	0.0073617	0.0229068	0.00480013	0.106248	0.21528	0.0245	1.86608e-14	2.00451e-13	0.0254037	1.60411e-13	1.63117e-12	00011	1
hsa-miR-362-5p	MIMAT0000705	MI0000762	no	AAUCCUUGGAACCUAGGUGUGAGUG	0	1		0.0193688	-0.000700494	0.317487	0.486651	-0.00243808	0.000162347	0.000721583	0.00250566	0.000414606	0.00170502	0.00161101	0.0287791	0.0745962	00011	0.897958
hsa-miR-362-5p	MIMAT0000705	MI0000762	no	AAUCCUUGGAACCUAGGUGUGAGA	0	0	24U->A;	0.014004	-0.000143296	0.823227	0.900961	0.00130071	0.0400759	0.0985781	0.00127103	0.0505563	0.120063	0.00210801	0.0016455	0.00602076	00111	0.818618
hsa-miR-362-5p	MIMAT0000705	MI0000762	yes	AAUCCUUGGAACCUAGGUGUGAGU	0	0		0.739353	0.00553474	0.165194	0.302689	0.00394841	0.300074	0.468723	-0.00304356	0.44346	0.611062	-0.0120265	0.00374824	0.0126111	n.a.	n.a.
hsa-miR-92a-3p	MIMAT0000092	MI0000093	no	UAUUGCACUUGUCCCGGCCUG	0	-1		0.00902278	0.000858629	4.88487e-06	2.69787e-05	0.000454242	0.0190566	0.0526418	0.00471784	1.38137e-59	1.19176e-57	0.00315692	1.36843e-41	4.87636e-40	00011	1
hsa-miR-92a-3p	MIMAT0000092	MI0000093	no	UAUUGCACUUGUCCCGGCCUGUA	0	1	23U->A;	0.115475	0.00516123	6.62702e-06	3.59941e-05	0.000392025	0.730695	0.841475	0.0166341	4.74928e-34	1.34225e-32	0.0102089	3.78673e-17	4.70243e-16	00011	1
hsa-miR-92a-3p	MIMAT0000092	MI0000093	no	UAUUGCACUUGUCCCGGCCUGUAAA	0	3	23U->A;24G->A;	0.0152758	-0.000110165	0.629404	0.767648	0.00107791	1.50307e-06	8.84364e-06	0.000522674	0.0316464	0.0810796	0.00223784	1.5104e-21	2.40841e-20	00001	0.629531
hsa-miR-92a-3p	MIMAT0000092	MI0000093	no	UAUUGCACUUGUCCCGGCCUGUAU	0	2	23U->A;24G->U;	0.227117	-0.00599842	0.000521428	0.0021042	-0.00492439	0.0031393	0.0107656	-0.0134009	7.33884e-14	7.63314e-13	-0.0121403	7.48544e-13	7.30365e-12	00011	0.999568
hsa-miR-92a-3p	MIMAT0000092	MI0000093	no	UAUUGCACUUGUCCCGGCCUGUUU	0	2	24G->U;	0.0248269	-0.000955548	3.38652e-06	1.905e-05	-0.000504261	0.0268138	0.0702127	-0.00165134	1.86155e-13	1.88594e-12	-0.00134464	1.40669e-09	1.10645e-08	01011	0.984038
hsa-miR-92a-3p	MIMAT0000092	MI0000093	no	UAUUGCACUUGUCCCGGCCUGUU	0	1		0.0429697	0.00061242	0.168626	0.307603	-0.000227452	0.621433	0.761704	0.00287209	2.50653e-09	1.93624e-08	0.00150247	0.000619959	0.00245943	00011	0.928477
hsa-miR-92a-3p	MIMAT0000092	MI0000093	no	UAUUGCACUUGUCCCGGCCUGUAG	0	2	23U->A;	0.0281841	0.000245212	0.375228	0.547609	0.00066054	0.0130049	0.0379255	0.00126947	4.69721e-06	2.59598e-05	0.000172387	0.505197	0.666547	00110	0.593403
hsa-miR-92a-3p	MIMAT0000092	MI0000093	no	UAUUGCACUUGUCCCGGCCUGUAA	0	2	23U->A;24G->A;	0.245784	-0.00258599	0.159603	0.294631	0.000759665	0.705246	0.823977	-0.0058959	0.00228281	0.00808903	0.00377152	0.0464082	0.111819	01010	0.736032
hsa-miR-92a-3p	MIMAT0000092	MI0000093	no	UAUUGCACUUGUCCCGGCCUGA	0	0	22U->A;	0.0149498	-0.000243291	0.338267	0.509358	-0.000554835	0.0106764	0.0318196	6.70281e-05	0.765233	0.863001	0.000550889	0.0172826	0.0485594	n.a.	n.a.
hsa-miR-92a-3p	MIMAT0000092	MI0000093	yes	UAUUGCACUUGUCCCGGCCUGU	0	0		0.181533	0.00478931	0.043352	0.10533	0.00301985	0.211031	0.361994	-0.000860016	0.730837	0.84152	-0.0050151	0.0305693	0.0785164	n.a.	n.a.
hsa-miR-194-5p	MIMAT0000460_1	MI0000732	no	UGUAACAGCAACUCCAUGUGGAA	0	1		0.155911	0.00738291	0.240069	0.398461	0.0153345	0.015605	0.0444865	0.00156814	0.799574	0.885702	0.132463	4.30734e-59	3.56596e-57	00001	1
hsa-miR-194-5p	MIMAT0000460_1	MI0000732	yes	UGUAACAGCAACUCCAUGUGGA	0	0		0.746873	-0.0106804	0.0950447	0.197662	-0.0131638	0.0359927	0.0900201	0.00223192	0.732991	0.842698	-0.105236	1.42887e-48	6.76936e-47	00001	1
hsa-miR-92a-3p	MIMAT0000092_1	MI0000094	no	UAUUGCACUUGUCCCGGCCUG	0	-1		0.0097724	0.000916103	3.64124e-06	2.03561e-05	0.000444481	0.0331345	0.0842078	0.00500277	4.4453e-59	3.64337e-57	0.00330589	2.95121e-40	9.8727e-39	00011	1
hsa-miR-92a-3p	MIMAT0000092_1	MI0000094	no	UAUUGCACUUGUCCCGGCCUGUA	0	1	23G->A;	0.124877	0.00518446	8.71527e-06	4.64135e-05	0.000441827	0.706346	0.824757	0.0173784	1.0098e-33	2.80553e-32	0.010577	1.12553e-16	1.34866e-15	00011	1
hsa-miR-92a-3p	MIMAT0000092_1	MI0000094	no	UAUUGCACUUGUCCCGGCCUGUAAA	0	3	23G->A;24G->A;	0.0165505	-0.00017758	0.459379	0.625012	0.00108959	4.42531e-06	2.45232e-05	0.000495271	0.0562692	0.130938	0.00230952	1.40059e-20	2.11015e-19	00001	0.662009
hsa-miR-92a-3p	MIMAT0000092_1	MI0000094	no	UAUUGCACUUGUCCCGGCCUGUAU	0	2	23G->A;24G->U;	0.245477	-0.00636897	0.000691124	0.00272143	-0.00563491	0.00214576	0.00764304	-0.0142721	5.67619e-13	5.56484e-12	-0.0134555	5.67412e-13	5.56484e-12	00011	0.999807
hsa-miR-92a-3p	MIMAT0000092_1	MI0000094	no	UAUUGCACUUGUCCCGGCCUGUAG	0	2	23G->A;	0.0305083	0.000208381	0.466202	0.631569	0.000597107	0.0321425	0.0820941	0.00125181	1.56233e-05	8.01304e-05	8.12333e-05	0.767173	0.864053	00010	0.571081
hsa-miR-92a-3p	MIMAT0000092_1	MI0000094	no	UAUUGCACUUGUCCCGGCCUGUAA	0	2	23G->A;24G->A;	0.266304	-0.00367884	0.0562828	0.130938	-4.52456e-05	0.982964	0.989356	-0.0073109	0.00032439	0.00135925	0.0027661	0.157389	0.291583	01010	0.835133
hsa-miR-92a-3p	MIMAT0000092_1	MI0000094	no	UAUUGCACUUGUCCCGGCCUGA	0	0	22U->A;	0.0161818	-0.000263006	0.338992	0.509981	-0.000630558	0.00828245	0.0254148	5.82142e-05	0.812335	0.894026	0.000562033	0.0236995	0.0635191	n.a.	n.a.
hsa-miR-92a-3p	MIMAT0000092_1	MI0000094	yes	UAUUGCACUUGUCCCGGCCUGU	0	0		0.196655	0.0049106	0.0550087	0.128521	0.00345096	0.190211	0.33584	-0.0013074	0.628589	0.766882	-0.00549041	0.0270698	0.0707701	n.a.	n.a.
hsa-miR-320a	MIMAT0000510	MI0000542	no	AAAAGCUGGGUUGAGAGGGC	0	-2		0.0265202	0.00209814	2.252e-05	0.000113166	0.00165576	0.000462333	0.00188991	0.0048315	5.58456e-24	9.95023e-23	0.0098048	8.09187e-59	6.37701e-57	00001	0.999143
hsa-miR-320a	MIMAT0000510	MI0000542	no	AAAAGCUGGGUUGAGAGGGCG	0	-1		0.0388299	0.00221528	7.06367e-06	3.82138e-05	0.000650891	0.198459	0.346742	0.00479218	5.90851e-20	8.64753e-19	0.00937227	1.53752e-47	6.88608e-46	00011	0.945013
hsa-miR-320a	MIMAT0000510	MI0000542	no	AAAAGCUGGGUUGAGAGGGCGAA	0	1		0.200307	0.00343703	0.00807154	0.0248234	0.0101353	7.26755e-17	8.82443e-16	0.0159883	3.01652e-27	6.0301e-26	-0.02055	3.55972e-46	1.51168e-44	00001	1
hsa-miR-320a	MIMAT0000510	MI0000542	no	AAAAGCUGGGUUGAGAGGGCGAUA	0	2	23A->U;	0.0130646	0.000159003	0.395697	0.566189	-0.000449765	0.0153946	0.0439326	-5.50983e-05	0.757008	0.857322	0.00286625	1.42088e-36	4.20416e-35	00001	1
hsa-miR-320a	MIMAT0000510	MI0000542	no	AAAAGCUGGGUUGAGAGGGCGAU	0	1	23A->U;	0.0759746	-0.00348547	2.01822e-12	1.91241e-11	-0.00612611	7.30475e-29	1.60079e-27	-0.00582355	8.74807e-29	1.91198e-27	7.13604e-05	0.873984	0.928594	01110	1
hsa-miR-320a	MIMAT0000510	MI0000542	yes	AAAAGCUGGGUUGAGAGGGCGA	0	0		0.316785	-0.00519077	0.00233682	0.00827327	-0.0127505	3.06946e-12	2.88501e-11	-0.0210078	2.02189e-23	3.47409e-22	-0.00712188	9.15247e-05	0.000420074	00110	0.999402
hsa-miR-320a	MIMAT0000510	MI0000542	no	AAAAGCUGGGUUGAGAGGGCGAAA	0	2		0.0445995	0.00251001	1.1128e-06	6.67681e-06	0.00387597	1.79517e-12	1.71683e-11	0.00461483	9.17379e-15	1.00118e-13	0.00546775	9.44008e-21	1.43279e-19	00111	0.51903
hsa-miR-320a	MIMAT0000510	MI0000542	no	AAAAGCUGGGUUGAGAGGGCGAAU	0	2	24A->U;	0.0624008	-0.00280525	6.67691e-06	3.62276e-05	-0.000891105	0.160535	0.295807	-0.0064778	9.27236e-20	1.33327e-18	-0.00363996	7.26655e-09	5.40932e-08	01011	0.521466
hsa-miR-320a	MIMAT0000510	MI0000542	no	AAAAGCUGGGUUGAGAGGGCGAUU	0	2	23A->U;24A->U;	0.0300719	-0.00282564	1.57636e-12	1.51109e-11	-0.00319247	3.36668e-13	3.34059e-12	-0.00383512	6.00255e-17	7.3538e-16	-0.000739383	0.0600394	0.137684	01110	1
hsa-miR-320a	MIMAT0000510	MI0000542	no	AAAGCUGGGUUGAGAGGGCGAA	1	1		0.0113904	0.000641925	0.000200894	0.000877211	0.000519771	0.00245069	0.00861684	0.00123991	1.80818e-12	1.72726e-11	-0.00135133	6.16968e-15	6.77837e-14	00001	1
hsa-miR-320a	MIMAT0000510	MI0000542	no	AAAAGCUGGGUUGAGAGGGCGUU	0	1	22A->U;23A->U;	0.0106153	-0.000181289	0.227956	0.384429	0.000233734	0.169677	0.308695	0.00113839	1.31749e-09	1.03828e-08	-0.000212898	0.176906	0.318384	00010	0.999996
hsa-miR-320a	MIMAT0000510	MI0000542	no	AAAAGCUGGGUUGAGAGGGCGU	0	0	22A->U;	0.0174452	0.00100656	2.69013e-06	1.53007e-05	0.00128395	7.95902e-09	5.90336e-08	0.000408253	0.064083	0.14489	-7.85785e-05	0.696035	0.817996	01100	0.992366
hsa-miR-320a	MIMAT0000510	MI0000542	no	AAAGCUGGGUUGAGAGGGCGA	1	0		0.0122746	0.000214064	0.303366	0.47198	-0.000108208	0.600942	0.746374	-0.000299758	0.150274	0.281647	-0.000198043	0.316682	0.485871	n.a.	n.a.
hsa-miR-27b-3p	MIMAT0000419	MI0000440	no	UUCACAGUGGCUAAGUUCUG	0	-1		0.344586	0.00834797	0.00686394	0.0214721	0.000114984	0.970269	0.983015	0.0820099	5.34722e-58	3.87839e-56	0.0613257	1.43877e-45	5.9257e-44	00011	1
hsa-miR-27b-3p	MIMAT0000419	MI0000440	yes	UUCACAGUGGCUAAGUUCUGC	0	0		0.469691	-0.00722441	0.0317111	0.0811947	-0.0014731	0.65309	0.785088	-0.0746019	1.10885e-52	6.44548e-51	-0.0496184	1.35107e-31	3.36576e-30	00011	1
hsa-miR-27b-3p	MIMAT0000419	MI0000440	no	UUCACAGUGGCUAAGUUCUGCU	0	1	22A->U;	0.0682314	-0.00126132	0.0435701	0.105714	-0.000754648	0.2147	0.36683	-0.00519982	3.41451e-17	4.24663e-16	-0.00620744	2.24643e-20	3.34152e-19	00011	1
hsa-miR-27b-3p	MIMAT0000419	MI0000440	no	UUCACAGUGGCUAAGUUCUGCA	0	1		0.024791	-5.75315e-06	0.983282	0.989362	0.000123093	0.67168	0.798995	-0.00078259	0.00502249	0.0162769	-0.00179054	5.16186e-09	3.8849e-08	00001	0.647982
hsa-miR-1307-5p	MIMAT0022727	MI0006444	no	UCGACCGGACCUCGACCGGCUC	0	1		0.0784325	-0.00261618	0.0109912	0.0326392	-0.0012564	0.176528	0.318053	-0.0210031	1.04496e-53	6.63917e-52	-0.0160387	2.35932e-46	1.02312e-44	00011	1
hsa-miR-1307-5p	MIMAT0022727	MI0006444	yes	UCGACCGGACCUCGACCGGCU	0	0		0.658784	0.00198685	0.364843	0.536947	-0.00317776	0.146882	0.276936	0.0335304	3.41146e-33	9.32012e-32	0.0250835	2.15188e-21	3.41137e-20	00011	1
hsa-miR-1307-5p	MIMAT0022727	MI0006444	no	UCGACCGGACCUCGACCGGCUCU	0	2	23G->U;	0.0478214	-0.000342811	0.545004	0.700354	0.000754663	0.208731	0.359211	-0.00545849	2.30378e-21	3.64513e-20	-0.00405196	3.14898e-11	2.77219e-10	00011	1
hsa-miR-1307-5p	MIMAT0022727	MI0006444	no	UCGACCGGACCUCGACCGGCUCG	0	2		0.103	9.52149e-05	0.949047	0.970479	0.00114472	0.438644	0.606159	-0.00551285	0.000286826	0.00121553	-0.00851028	7.93248e-08	5.3554e-07	00011	0.999953
hsa-miR-1307-5p	MIMAT0022727	MI0006444	no	UCGACCGGACCUCGACCGG	0	-2		0.0152454	0.000804558	0.00412076	0.0136902	0.000115231	0.737354	0.84546	-0.000309935	0.312026	0.481432	0.00173761	6.40189e-07	3.91859e-06	01001	0.686227
hsa-miR-1307-5p	MIMAT0022727	MI0006444	no	UCGACCGGACCUCGACCGGCUCA	0	2	23G->A;	0.0258251	0.00010346	0.75413	0.856173	0.000805751	0.0235509	0.0632034	-0.00127209	0.00039509	0.00163296	-0.00101415	0.0035493	0.0120256	00011	0.996644
hsa-miR-23a-5p	MIMAT0004496	MI0000079	yes	GGGGUUCCUGGGGAUGGGAUUU	0	0		0.655495	0.0245961	8.2254e-08	5.53492e-07	0.0622405	6.96868e-33	1.86651e-31	-0.00910384	0.03825	0.0947406	-0.0857184	1.39229e-52	8.03604e-51	00001	1
hsa-miR-23a-5p	MIMAT0004496	MI0000079	no	GGGGUUCCUGGGGAUGGGAUU	0	-1		0.195559	-0.0250038	3.17806e-12	2.98366e-11	-0.053444	3.57287e-41	1.25679e-39	-0.0110757	0.00148902	0.00550226	0.0289504	3.31535e-13	3.29365e-12	01100	0.997839
hsa-miR-23a-5p	MIMAT0004496	MI0000079	no	UGGGGUUCCUGGGGAUGGGAUU	-1	-1		0.0280635	0.00275214	0.0392931	0.0968873	0.00133152	0.304247	0.472754	0.00935788	3.06367e-11	2.7058e-10	0.0165487	2.96365e-21	4.6622e-20	00011	0.999944
hsa-miR-23a-5p	MIMAT0004496	MI0000079	no	UGGGGUUCCUGGGGAUGGGAUUU	-1	0		0.01764	0.00123562	0.217814	0.370912	0.00137145	0.148326	0.278761	0.00561656	8.10615e-07	4.91405e-06	0.00940418	1.00793e-11	9.16868e-11	00011	0.998899
hsa-miR-23a-5p	MIMAT0004496	MI0000079	no	GGGGUUCCUGGGGAUGGGAUUUU	0	1	23G->U;	0.0449862	-0.00231093	0.111272	0.224074	-0.00369009	0.0125945	0.036839	-0.00177055	0.286835	0.453579	0.00872237	1.21792e-06	7.23339e-06	00001	0.999995
hsa-miR-744-5p	MIMAT0004945	MI0005559	no	UGCGGGGCUAGGGCUAACAG	0	-2		0.0191294	0.00152131	0.000431456	0.00177076	0.000742846	0.0680026	0.152115	0.00789191	1.07259e-51	6.10483e-50	0.00413993	4.6982e-22	7.70129e-21	00011	0.999944
hsa-miR-744-5p	MIMAT0004945	MI0005559	no	UGCGGGGCUAGGGCUAACAGC	0	-1		0.416626	-0.009773	0.00096257	0.00367968	-0.00352773	0.245057	0.404692	-0.03348	2.92109e-24	5.2734e-23	-0.0145142	2.021e-07	1.30324e-06	00010	0.99999
hsa-miR-744-5p	MIMAT0004945	MI0005559	yes	UGCGGGGCUAGGGCUAACAGCA	0	0		0.377837	0.00487091	0.0481783	0.115257	-0.00194206	0.409891	0.579728	0.0217029	4.84204e-16	5.63713e-15	0.00719228	0.00138514	0.00514158	00010	0.999996
hsa-miR-744-5p	MIMAT0004945	MI0005559	no	UGCGGGGCUAGGGCUAACAGA	0	-1	21C->A;	0.0150202	0.000712378	0.0334524	0.0848578	0.000268576	0.444704	0.612022	0.00123959	0.000310122	0.00130465	0.000968702	0.00806358	0.0248175	01011	0.640078
hsa-miR-744-5p	MIMAT0004945	MI0005559	no	UGCGGGGCUAGGGCUAACAGCU	0	0	22A->U;	0.025291	-0.000624852	0.121067	0.239525	-0.000171773	0.666644	0.795315	-0.000138351	0.722471	0.835998	0.000876286	0.0337692	0.0854764	n.a.	n.a.
hsa-miR-744-5p	MIMAT0004945	MI0005559	no	UGCGGGGCUAGGGCUAACAGCAA	0	1	23G->A;	0.0228888	0.00033293	0.37583	0.54835	0.000474025	0.256677	0.418376	-0.000626677	0.11869	0.235599	0.000195817	0.611837	0.753059	n.a.	n.a.
hsa-miR-744-5p	MIMAT0004945	MI0005559	no	UGCGGGGCUAGGGCUAACAGCAU	0	1	23G->U;	0.0127441	0.000236051	0.382177	0.555179	5.19344e-05	0.834735	0.906823	-0.00037323	0.15961	0.294631	-0.00023255	0.341404	0.512857	n.a.	n.a.
hsa-miR-190b	MIMAT0004929	MI0005545	no	UGAUAUGUUUGAUAUUGGGUUG	0	1		0.539915	0.00345251	0.559466	0.712459	0.0143007	0.0175889	0.0493018	-0.00152751	0.804279	0.888632	0.116168	2.39409e-50	1.24981e-48	00001	1
hsa-miR-190b	MIMAT0004929	MI0005545	no	UGAUAUGUUUGAUAUUGGGUUGA	0	2	23U->A;	0.274961	-0.00491324	0.327584	0.497845	-0.0143627	0.00391158	0.0130656	0.000315439	0.952725	0.972914	-0.0826328	1.20351e-49	5.94213e-48	00001	1
hsa-miR-190b	MIMAT0004929	MI0005545	no	UGAUAUGUUUGAUAUUGGGUUGU	0	2		0.125357	0.00570936	0.134561	0.259193	0.000997042	0.779786	0.872627	0.00186672	0.599092	0.744754	-0.0379057	5.72648e-21	8.87225e-20	00001	1
hsa-miR-3615	MIMAT0017994	MI0016005	no	UCUCUCGGCUCCUCGCGGCU	0	-1		0.0193524	0.000499113	0.467441	0.632933	-0.00100897	0.104459	0.212548	0.0111085	1.16405e-49	5.78217e-48	0.00569723	2.02264e-17	2.57016e-16	00011	1
hsa-miR-3615	MIMAT0017994	MI0016005	no	UCUCUCGGCUCCUCGCGGCUCG	0	1		0.122735	0.00791126	1.78156e-05	9.04686e-05	0.00352711	0.0491126	0.117148	0.0356111	1.53306e-43	5.76374e-42	0.0195331	2.50628e-24	4.55465e-23	00011	1
hsa-miR-3615	MIMAT0017994	MI0016005	no	UCUCUCGGCUCCUCGCGGCUCGC	0	2		0.146085	0.00289484	0.0430929	0.104742	0.00737068	7.40482e-08	5.02015e-07	-0.0245136	3.38279e-37	1.01558e-35	-0.0153066	6.40527e-20	9.2916e-19	00011	1
hsa-miR-3615	MIMAT0017994	MI0016005	no	UCUCUCGGCUCCUCGCGGCUCGCUU	0	4	24G->U;25G->U;	0.0211648	-7.81299e-05	0.857079	0.91839	-0.000376148	0.385086	0.557345	-0.00454801	4.52527e-19	6.21259e-18	-0.00207786	3.74537e-06	2.08823e-05	00010	0.794169
hsa-miR-3615	MIMAT0017994	MI0016005	no	UCUCUCGGCUCCUCGCGGCUCGCG	0	3		0.0159831	0.000640792	0.135894	0.261024	0.00135775	0.000576133	0.00230116	0.00286501	2.90199e-12	2.73074e-11	0.000201806	0.612695	0.753662	00010	0.773861
hsa-miR-3615	MIMAT0017994	MI0016005	no	UCUCUCGGCUCCUCGCGGCUCGA	0	2	23C->A;	0.166464	-0.00620728	0.000551144	0.00220997	-0.0064842	0.000390258	0.00161715	-0.0124427	5.91211e-12	5.45671e-11	-0.000861718	0.633959	0.770681	01110	0.945602
hsa-miR-3615	MIMAT0017994	MI0016005	no	UCUCUCGGCUCCUCGCGGCUCGAU	0	3	23C->A;24G->U;	0.0187591	-0.00155555	0.000102532	0.000466604	-0.00129611	0.000630904	0.00250164	-0.00217808	1.32408e-07	8.73762e-07	-0.000540481	0.130323	0.25293	01110	0.958795
hsa-miR-3615	MIMAT0017994	MI0016005	no	UCUCUCGGCUCCUCGCGGCUCGUU	0	3	23C->U;24G->U;	0.111118	-0.00445841	0.00178335	0.00649328	-0.00532571	0.00029643	0.00125202	-0.00523134	0.000393533	0.00162899	-0.0012847	0.361331	0.533329	01110	0.979463
hsa-miR-3615	MIMAT0017994	MI0016005	no	UCUCUCGGCUCCUCGCGGCUCU	0	1	22G->U;	0.0445506	0.00074633	0.276402	0.440995	6.12553e-05	0.928828	0.960469	-0.00214988	0.00209399	0.00747603	-0.000825362	0.216557	0.36931	00010	0.505431
hsa-miR-3615	MIMAT0017994	MI0016005	no	UCUCUCGGCUCCUCGCGGCUCGCA	0	3	24G->A;	0.0305703	0.000976037	0.0769784	0.167174	0.00050304	0.368586	0.540514	0.00176494	0.00391362	0.0130656	0.00104413	0.0640832	0.14489	n.a.	n.a.
hsa-miR-3615	MIMAT0017994	MI0016005	yes	UCUCUCGGCUCCUCGCGGCUC	0	0		0.0136895	-0.000279007	0.45038	0.617203	-0.000467711	0.171924	0.311401	-0.000958464	0.00648253	0.0203879	0.000256388	0.467674	0.633144	n.a.	n.a.
hsa-miR-3615	MIMAT0017994	MI0016005	no	UCUCUCGGCUCCUCGCGGCUCGU	0	2	23C->U;	0.0253124	0.000850964	0.1004	0.206184	0.000442742	0.415758	0.585699	-1.18183e-05	0.982066	0.989065	-0.000232991	0.676056	0.802572	n.a.	n.a.
hsa-miR-3615	MIMAT0017994	MI0016005	no	UCUCUCGGCUCCUCGCGGCUCGCU	0	3	24G->U;	0.202942	0.000219557	0.903597	0.946922	0.000707336	0.672273	0.799218	0.00244993	0.160503	0.295807	0.000582957	0.709895	0.827168	n.a.	n.a.
hsa-miR-222-5p	MIMAT0004569	MI0000299	no	CUCAGUAGCCAGUGUAGAUC	0	-2		0.170436	0.0341378	0.00246124	0.00865022	0.000983699	0.921537	0.956671	0.223243	1.24543e-49	6.11228e-48	0.150051	4.92513e-18	6.50021e-17	00011	1
hsa-miR-222-5p	MIMAT0004569	MI0000299	no	CUCAGUAGCCAGUGUAGAUCC	0	-1		0.673577	-0.0484455	0.000138613	0.000621144	0.00832779	0.488104	0.649538	-0.234175	1.13891e-45	4.73832e-44	-0.158674	4.077e-16	4.77359e-15	00011	1
hsa-miR-1301-3p	MIMAT0005797	MI0003815	no	UUGCAGCUGCCUGGGAGUGACU	0	-2		0.104241	0.0165004	9.73093e-06	5.13672e-05	0.00723227	0.0716876	0.158284	0.073123	2.30098e-49	1.11591e-47	0.0447943	3.21206e-25	5.99683e-24	00011	1
hsa-miR-1301-3p	MIMAT0005797	MI0003815	no	UUGCAGCUGCCUGGGAGUGACUUCU	0	1	25A->U;	0.240537	-0.0182948	9.02328e-06	4.79292e-05	-0.00452082	0.236755	0.39472	-0.0555475	4.64536e-32	1.18609e-30	-0.0343106	1.56728e-18	2.11273e-17	00011	1
hsa-miR-1301-3p	MIMAT0005797	MI0003815	yes	UUGCAGCUGCCUGGGAGUGACUUC	0	0		0.199365	-0.00255929	0.384139	0.556747	-0.00896739	0.00161104	0.00590495	-0.0366643	1.0562e-28	2.3023e-27	-0.0222007	4.64186e-13	4.58923e-12	00011	1
hsa-miR-1301-3p	MIMAT0005797	MI0003815	no	UUGCAGCUGCCUGGGAGUGACUU	0	-1		0.10503	0.0114782	3.37004e-06	1.89704e-05	0.00459157	0.049238	0.117317	0.0313976	2.12897e-28	4.49718e-27	0.0251569	6.31876e-20	9.19868e-19	00011	1
hsa-miR-1301-3p	MIMAT0005797	MI0003815	no	UUGCAGCUGCCUGGGAGUGACUUCAU	0	2	26C->U;	0.0149534	-0.00165291	0.0282283	0.0734941	-0.000162696	0.826246	0.901884	-0.00493927	3.27607e-11	2.88097e-10	-0.0034873	1.11964e-06	6.71294e-06	00011	0.993001
hsa-miR-1301-3p	MIMAT0005797	MI0003815	no	UUGCAGCUGCCUGGGAGUGACUUCA	0	1		0.0326209	-0.0013147	0.269229	0.433517	0.000325923	0.755944	0.856875	-0.00578472	1.27398e-06	7.54992e-06	-0.00712758	1.55968e-10	1.30707e-09	00011	0.999996
hsa-miR-1301-3p	MIMAT0005797	MI0003815	no	UUGCAGCUGCCUGGGAGUGACUUUU	0	1	24C->U;25A->U;	0.0147443	-0.0036615	1.7003e-06	9.93982e-06	-0.000983653	0.195608	0.342796	-0.00337118	1.37483e-05	7.11818e-05	-0.00272822	0.000223303	0.000967332	01011	0.993665
hsa-miR-1301-3p	MIMAT0005797	MI0003815	no	UUGCAGCUGCCUGGGAGUGACUUA	0	0	24C->A;	0.0140109	0.000426231	0.58027	0.728315	0.00157844	0.033824	0.0855886	0.00337382	9.48441e-06	5.01511e-05	0.002356	0.00160965	0.00590297	00111	0.548292
hsa-miR-1301-3p	MIMAT0005797	MI0003815	no	UUGCAGCUGCCUGGGAGUGACUUU	0	0	24C->U;	0.0450332	-0.00215902	0.101445	0.207654	-0.00501479	9.02624e-05	0.000415146	-0.00253635	0.0490443	0.117021	-0.00217217	0.086263	0.183354	00100	0.452153
hsa-miR-1301-3p	MIMAT0005797	MI0003815	no	UUGCAGCUGCCUGGGAGUGACUUAU	0	1	24C->A;25A->U;	0.0151795	-0.00105939	0.167607	0.306289	0.000620575	0.397409	0.568113	-0.00244748	0.00114289	0.00431466	-0.00187379	0.0145038	0.0416954	01011	0.662267
hsa-miR-1301-3p	MIMAT0005797	MI0003815	no	UGCAGCUGCCUGGGAGUGACUUCU	1	1	24A->U;	0.0203665	-0.0010227	0.272591	0.437127	-0.000841699	0.330382	0.500798	-0.00261497	0.00336684	0.0114643	-0.00131883	0.136825	0.262198	n.a.	n.a.
hsa-miR-1301-3p	MIMAT0005797	MI0003815	no	UUGCAGCUGCCUGGGAGUGA	0	-4		0.0120777	0.00128227	0.124791	0.244744	0.000118749	0.882033	0.933009	0.00238506	0.00846813	0.0258973	0.00225853	0.0046787	0.0153019	n.a.	n.a.
hsa-miR-1301-3p	MIMAT0005797	MI0003815	no	UUGCAGCUGCCUGGGAGUGAC	0	-3		0.0383515	0.00181201	0.204549	0.354404	-0.0022234	0.134173	0.258689	0.00368851	0.00537976	0.0172912	0.00303145	0.0289799	0.0750456	n.a.	n.a.
hsa-miR-1301-3p	MIMAT0005797	MI0003815	no	CAGCUGCCUGGGAGUGACUUCA	3	1		0.0174739	-0.000113456	0.902483	0.946215	0.000605001	0.532105	0.689617	0.00230582	0.0221422	0.0598738	0.00119681	0.211117	0.362028	n.a.	n.a.
hsa-miR-1301-3p	MIMAT0005797	MI0003815	no	UGCAGCUGCCUGGGAGUGACUUC	1	0		0.0135233	0.000694009	0.322755	0.492515	0.000814572	0.251091	0.411927	-0.00155631	0.0261686	0.0688092	-0.000906217	0.227366	0.38375	n.a.	n.a.
hsa-miR-1301-3p	MIMAT0005797	MI0003815	no	CAGCUGCCUGGGAGUGACUUCAU	3	2	23C->U;	0.0437687	0.000965885	0.575945	0.725218	0.00227149	0.209819	0.360462	0.000524355	0.768602	0.864361	0.000952869	0.592396	0.739457	n.a.	n.a.
hsa-miR-324-5p	MIMAT0000761	MI0000813	yes	CGCAUCCCCUAGGGCAUUGGUGU	0	0		0.454764	-0.0240175	2.51484e-08	1.77533e-07	-0.0192298	3.7585e-06	2.09413e-05	-0.0778487	9.09923e-49	4.36125e-47	-0.0453407	1.21989e-22	2.04045e-21	00011	0.999984
hsa-miR-324-5p	MIMAT0000761	MI0000813	no	CGCAUCCCCUAGGGCAUUGGUG	0	-1		0.262703	0.0161488	6.53884e-05	0.000308356	0.00613479	0.106899	0.216493	0.0745465	2.61334e-46	1.12731e-44	0.0426929	5.96495e-23	1.00801e-21	00011	1
hsa-miR-324-5p	MIMAT0000761	MI0000813	no	CGCAUCCCCUAGGGCAUUGGUGUA	0	1		0.0586193	0.00387966	0.0134091	0.0389167	0.00754159	1.72504e-05	8.78711e-05	0.00493355	0.00183987	0.00667828	0.00239213	0.145621	0.275384	01110	0.482036
hsa-miR-324-5p	MIMAT0000761	MI0000813	no	CGCAUCCCCUAGGGCAUUGGUGA	0	0	23U->A;	0.103063	0.00314885	0.172794	0.312563	0.0086609	8.18081e-05	0.000378385	0.00363723	0.0951053	0.197688	-0.00274778	0.195932	0.343133	01110	0.544795
hsa-miR-324-5p	MIMAT0000761	MI0000813	no	CGCAUCCCCUAGGGCAUUGGUGUU	0	1	24A->U;	0.0336564	-0.00127782	0.302967	0.471538	-0.00206571	0.104638	0.212808	-0.00341239	0.00301548	0.0103844	-0.00428925	0.000294757	0.00124656	00011	0.525901
hsa-miR-324-5p	MIMAT0000761	MI0000813	no	CGCAUCCCCUAGGGCAUUGGU	0	-2		0.0266251	-0.000792103	0.477773	0.641829	-0.00129593	0.275665	0.440248	-0.00212471	0.0585289	0.134839	0.000299983	0.769961	0.865295	n.a.	n.a.
hsa-miR-324-5p	MIMAT0000761	MI0000813	no	CGCAUCCCCUAGGGCAUUGGUA	0	-1	22G->A;	0.0177161	0.000267715	0.788714	0.879257	-0.000163716	0.865041	0.922865	0.000319049	0.740572	0.84718	-0.000948243	0.315818	0.484819	n.a.	n.a.
hsa-miR-582-3p	MIMAT0004797	MI0003589	no	UAACUGGUUGAACAACUGAACCC	0	1		0.237407	-0.00386696	0.111246	0.224074	-0.00163764	0.509693	0.669785	-0.0491853	1.29216e-48	6.15729e-47	-0.0340933	1.04842e-31	2.65211e-30	00011	1
hsa-miR-582-3p	MIMAT0004797	MI0003589	yes	UAACUGGUUGAACAACUGAACC	0	0		0.509639	0.00217033	0.440867	0.60882	0.00160806	0.580394	0.728359	0.0510445	3.19629e-37	9.63118e-36	0.0316286	8.5055e-20	1.22731e-18	00011	1
hsa-miR-582-3p	MIMAT0004797	MI0003589	no	AACUGGUUGAACAACUGAACCC	1	1		0.0270813	-0.000759017	0.206021	0.356083	-0.000677125	0.250236	0.410926	-0.00748823	3.5857e-28	7.49703e-27	-0.00389379	2.30694e-10	1.90409e-09	00011	0.998372
hsa-miR-582-3p	MIMAT0004797	MI0003589	no	AACUGGUUGAACAACUGAACC	1	0		0.0333686	0.00115206	0.0767782	0.166783	0.00242504	0.000296508	0.00125202	0.00748006	1.55608e-22	2.59417e-21	0.00499616	6.89982e-12	6.33979e-11	00011	1
hsa-miR-582-3p	MIMAT0004797	MI0003589	no	UAACUGGUUGAACAACUGAACCCA	0	2		0.0099717	0.00131487	0.000243867	0.00104755	0.000256811	0.453764	0.620151	0.000394468	0.230687	0.387521	0.000926853	0.0111615	0.0331208	01001	0.811779
hsa-miR-582-3p	MIMAT0004797	MI0003589	no	UAACUGGUUGAACAACUGAACCCU	0	2	24A->U;	0.0761161	0.000713329	0.546475	0.701693	-0.000493499	0.652936	0.785018	-0.00200389	0.110811	0.223366	-0.000928073	0.448762	0.615574	n.a.	n.a.
hsa-miR-582-3p	MIMAT0004797	MI0003589	no	UAACUGGUUGAACAACUGAAC	0	-1		0.0548824	-3.84991e-05	0.967195	0.981081	0.000531866	0.569729	0.720317	0.000304664	0.761643	0.860274	0.000542073	0.579317	0.727787	n.a.	n.a.
hsa-miR-141-3p	MIMAT0000432	MI0000457	no	UAACACUGUCUGGUAAAGAUG	0	-1		0.762131	-0.000169656	0.969122	0.982184	0.00190303	0.64504	0.779411	0.0202009	1.10596e-05	5.79566e-05	0.0852799	2.70305e-48	1.26595e-46	00001	1
hsa-miR-141-3p	MIMAT0000432	MI0000457	no	UAACACUGUCUGGUAAAGAUGGC	0	1		0.138865	0.00257947	0.447703	0.614738	-0.000556991	0.855076	0.917183	-0.0127001	0.000151966	0.000678506	-0.0582333	3.90022e-39	1.25358e-37	00001	1
hsa-miR-141-3p	MIMAT0000432	MI0000457	yes	UAACACUGUCUGGUAAAGAUGG	0	0		0.0359626	0.000177451	0.922438	0.957177	5.58981e-05	0.974515	0.985167	-0.00115389	0.512895	0.672805	-0.0126202	1.98831e-14	2.13301e-13	00001	1
hsa-miR-141-3p	MIMAT0000432	MI0000457	no	UAACACUGUCUGGUAAAGAUGGCU	0	2		0.0174477	-0.000392073	0.728603	0.840483	-0.00128536	0.259699	0.421902	-0.00286674	0.0144724	0.0416342	-0.00444817	1.89441e-06	1.09806e-05	00011	0.886332
hsa-miR-181c-5p	MIMAT0000258	MI0000271	no	AACAUUCAACCUGUCGGUGAGUUU	0	2		0.0442837	-0.0011482	0.0262887	0.0690142	0.00164372	0.00195567	0.00704249	-0.0108028	4.84326e-48	2.25542e-46	-0.00150297	0.00775834	0.0240224	00010	1
hsa-miR-181c-5p	MIMAT0000258	MI0000271	no	AACAUUCAACCUGUCGGUGAGUU	0	1		0.435867	0.00223587	0.155783	0.28913	0.000712542	0.634187	0.770843	0.0191548	1.0984e-24	2.02303e-23	0.0114144	3.04785e-11	2.69474e-10	00011	1
hsa-miR-181c-5p	MIMAT0000258	MI0000271	yes	AACAUUCAACCUGUCGGUGAGU	0	0		0.369747	-0.00251693	0.076442	0.166185	-0.0040418	0.00408695	0.0135889	-0.00877942	4.62213e-09	3.5012e-08	-0.00968236	1.91233e-12	1.8225e-11	00011	0.998634
hsa-miR-181c-5p	MIMAT0000258	MI0000271	no	AACAUUCAACCUGUCGGUGAG	0	-1		0.0963512	0.0012205	0.231739	0.38865	-0.00103497	0.30591	0.474302	3.56952e-05	0.97476	0.985218	-6.67437e-05	0.951106	0.972046	n.a.	n.a.
hsa-miR-181b-5p	MIMAT0000257_1	MI0000683	no	AACAUUCAUUGCUGUCGGUGGGUU	0	1		0.246163	-0.0192234	1.66494e-29	3.73859e-28	-0.0262245	9.14645e-48	4.11892e-46	-0.00682058	2.20068e-06	1.26841e-05	-0.00670683	1.18915e-06	7.09988e-06	01100	1
hsa-miR-181b-5p	MIMAT0000257_1	MI0000683	no	AACAUUCAUUGCUGUCGGUGGGUUU	0	2		0.0560281	-0.00540619	9.4025e-21	1.42974e-19	-0.00491811	2.51488e-15	2.83911e-14	-0.0108948	3.46313e-45	1.40514e-43	-0.00689611	1.04661e-27	2.12326e-26	01111	0.999934
hsa-miR-181b-5p	MIMAT0000257_1	MI0000683	no	AACAUUCAUUGCUGUCGGUGGGUA	0	1	24U->A;	0.00954093	0.00112485	2.43055e-17	3.07419e-16	0.000964879	3.30203e-15	3.71241e-14	0.00175499	1.62583e-30	3.82912e-29	0.00121907	9.26479e-20	1.33327e-18	01111	1
hsa-miR-181b-5p	MIMAT0000257_1	MI0000683	yes	AACAUUCAUUGCUGUCGGUGGGU	0	0		0.227979	0.0119389	5.65515e-19	7.75077e-18	0.0130352	9.99857e-22	1.61634e-20	0.0143281	1.62736e-27	3.26907e-26	0.00326652	0.00127832	0.00476884	01110	1
hsa-miR-181b-5p	MIMAT0000257_1	MI0000683	no	AACAUUCAUUGCUGUCGGUGGG	0	-1		0.168857	0.0079813	2.69899e-06	1.53405e-05	0.0103548	6.06242e-10	4.8809e-09	0.0125964	1.95786e-12	1.86156e-11	0.0176337	7.43436e-22	1.20897e-20	01111	0.841496
hsa-miR-181b-5p	MIMAT0000257_1	MI0000683	no	AACAUUCAUUGCUGUCGGUGGGA	0	0	23U->A;	0.0463779	0.00162202	5.19794e-07	3.21285e-06	0.00228571	1.01697e-14	1.10399e-13	-1.00673e-05	0.972113	0.983878	-0.00148586	3.01906e-08	2.12032e-07	01100	1
hsa-miR-181b-5p	MIMAT0000257_1	MI0000683	no	AACAUUCAUUGCUGUCGGUGGA	0	-1	22G->A;	0.0729324	0.00136967	0.15889	0.293655	0.00141045	0.127044	0.247976	-0.00414674	2.7468e-05	0.000136359	-0.00147558	0.114634	0.229101	00011	0.682065
hsa-miR-181b-5p	MIMAT0000257_1	MI0000683	no	AACAUUCAUUGCUGUCGGUGG	0	-2		0.01652	0.000791811	0.00261854	0.00915594	0.000622173	0.0129851	0.0378874	-0.000180377	0.464197	0.629581	0.000215283	0.372479	0.544178	01100	0.778396
hsa-miR-181b-5p	MIMAT0000257	MI0000270	no	AACAUUCAUUGCUGUCGGUGGGUU	0	1		0.264522	-0.0218875	8.64107e-28	1.77056e-26	-0.0298355	2.78828e-46	1.19648e-44	-0.00989054	9.13469e-09	6.73273e-08	-0.00919789	4.4823e-08	3.11594e-07	01100	1
hsa-miR-181b-5p	MIMAT0000257	MI0000270	no	AACAUUCAUUGCUGUCGGUGGGUA	0	1	24U->A;	0.0102284	0.0011912	9.06383e-16	1.05074e-14	0.00101355	4.04043e-14	4.26195e-13	0.00179917	2.88715e-28	6.06746e-27	0.00125496	4.58483e-17	5.65923e-16	01111	1
hsa-miR-181b-5p	MIMAT0000257	MI0000270	no	AACAUUCAUUGCUGUCGGUGGG	0	-1		0.181907	0.0071738	4.08956e-05	0.000197863	0.00985707	3.19541e-09	2.44992e-08	0.010439	2.02682e-09	1.57757e-08	0.016976	1.40597e-19	1.99711e-18	01111	0.645803
hsa-miR-181b-5p	MIMAT0000257	MI0000270	yes	AACAUUCAUUGCUGUCGGUGGGU	0	0		0.245821	0.0107965	7.61987e-14	7.90538e-13	0.0131837	7.09361e-19	9.68987e-18	0.0114919	2.59201e-16	3.06111e-15	0.000669652	0.555487	0.709486	01110	1
hsa-miR-181b-5p	MIMAT0000257	MI0000270	no	AACAUUCAUUGCUGUCGGUGGGA	0	0	23U->A;	0.0498998	0.00131053	0.000171054	0.000757404	0.00220706	2.19324e-12	2.07333e-11	-0.000749667	0.0138338	0.0399796	-0.00206717	7.45913e-12	6.83073e-11	01100	0.999755
hsa-miR-181b-5p	MIMAT0000257	MI0000270	no	AACAUUCAUUGCUGUCGGUGA	0	-2	21G->A;	0.0102919	3.98393e-05	0.807045	0.890562	4.19494e-05	0.800244	0.885966	-0.000852668	3.59913e-07	2.25007e-06	-0.000331724	0.0162951	0.0462446	00010	0.814295
hsa-miR-181b-5p	MIMAT0000257	MI0000270	no	AACAUUCAUUGCUGUCGGUGGA	0	-1	22G->A;	0.0783471	0.00109832	0.293545	0.461076	0.00112636	0.245394	0.405167	-0.00541394	4.64873e-07	2.88863e-06	-0.00195211	0.0514962	0.122054	00010	0.668409
hsa-miR-181b-5p	MIMAT0000257	MI0000270	no	AACAUUCAUUGCUGUCGGUGG	0	-2		0.0178261	0.000680482	0.0142076	0.0409299	0.000486072	0.0622261	0.14155	-0.00052954	0.0398486	0.0980483	5.69483e-05	0.826269	0.901884	n.a.	n.a.
hsa-miR-130b-3p	MIMAT0000691	MI0000748	no	CAGUGCAAUGAUGAAAGGGCA	0	-1		0.070281	0.00245554	0.00372005	0.0125317	-0.00043694	0.633723	0.770677	0.0161561	3.37685e-40	1.12507e-38	0.0155474	1.55252e-45	6.36221e-44	00011	1
hsa-miR-130b-3p	MIMAT0000691	MI0000748	no	CAGUGCAAUGAUGAAAGGGCAUU	0	1	23C->U;	0.317705	-0.0104529	6.95009e-14	7.25643e-13	-0.00989463	1.91752e-11	1.72136e-10	-0.0185436	2.19225e-28	4.61893e-27	-0.0150964	1.14606e-21	1.84178e-20	01111	0.999998
hsa-miR-130b-3p	MIMAT0000691	MI0000748	no	CAGUGCAAUGAUGAAAGGGC	0	-2		0.0234546	0.00155402	0.00323897	0.0110611	0.000361999	0.475813	0.640566	0.000236102	0.658198	0.789606	0.00260696	9.67748e-08	6.46427e-07	01001	0.933038
hsa-miR-130b-3p	MIMAT0000691	MI0000748	no	CAGUGCAAUGAUGAAAGGGCAUA	0	1	23C->A;	0.287976	0.00510848	0.00923344	0.0279561	0.00883674	5.36674e-06	2.95802e-05	0.00852606	6.32414e-06	3.44861e-05	0.0015952	0.374966	0.547421	01110	0.780182
hsa-miR-130b-3p	MIMAT0000691	MI0000748	no	CAGUGCAAUGAUGAAAGGGCAUC	0	1		0.0104455	0.0006402	0.00480929	0.0156665	0.000647264	0.00295561	0.0101954	0.000754674	0.000636609	0.00252304	0.00041049	0.0416674	0.101942	01111	0.641925
hsa-miR-130b-3p	MIMAT0000691	MI0000748	yes	CAGUGCAAUGAUGAAAGGGCAU	0	0		0.192959	0.00134703	0.454015	0.620288	0.000546751	0.780376	0.87293	-0.00604864	0.00165499	0.00605074	-0.00296435	0.1441	0.273263	00011	0.735906
hsa-miR-130b-3p	MIMAT0000691	MI0000748	no	CAGUGCAAUGAUGAAAGGGCAA	0	0	22U->A;	0.016223	0.000592258	0.129216	0.251377	9.90284e-05	0.792648	0.881378	-0.000485937	0.206267	0.356434	0.00025241	0.448164	0.615165	n.a.	n.a.
hsa-miR-181c-3p	MIMAT0004559	MI0000271	no	ACCAUCGACCGUUGAGUGGACC	1	1		0.582551	-0.0160398	6.41334e-07	3.92266e-06	0.00245282	0.426759	0.59576	-0.0581148	3.00661e-45	1.22598e-43	-0.0394016	1.64557e-29	3.70524e-28	00011	1
hsa-miR-181c-3p	MIMAT0004559	MI0000271	no	ACCAUCGACCGUUGAGUGGAC	1	0		0.0704039	0.00564816	7.83251e-05	0.000363712	-0.000966196	0.497831	0.659163	0.0197819	1.27087e-29	2.89335e-28	0.0110324	1.11072e-12	1.07225e-11	00011	0.999999
hsa-miR-181c-3p	MIMAT0004559	MI0000271	no	ACCAUCGACCGUUGAGUGGACA	1	1	22C->A;	0.0570554	0.00294884	0.0146885	0.042182	-9.6559e-05	0.935527	0.963484	0.0125142	1.03897e-19	1.4887e-18	0.00591646	1.37478e-07	9.05034e-07	00010	0.884788
hsa-miR-181c-3p	MIMAT0004559	MI0000271	no	ACCAUCGACCGUUGAGUGGACU	1	1	22C->U;	0.217886	0.00424264	0.0587448	0.135169	-0.00355082	0.0853925	0.181903	0.0182437	2.77926e-14	2.95063e-13	0.0182121	2.41897e-15	2.73461e-14	00011	1
hsa-miR-181c-3p	MIMAT0004559	MI0000271	no	ACCAUCGACCGUUGAGUGGACCU	1	2	23C->U;	0.0300376	-7.95931e-05	0.925306	0.958994	0.000123077	0.882124	0.933009	0.000961791	0.261855	0.424394	0.00059055	0.47691	0.64141	n.a.	n.a.
hsa-miR-421	MIMAT0003339	MI0003685	no	AUCAACAGACAUUAAUUGGGCG	0	-1		0.106707	0.00786349	5.75632e-05	0.000273184	0.000387729	0.822711	0.900619	0.0328841	3.55992e-45	1.4373e-43	0.028395	3.432e-42	1.25016e-40	00011	1
hsa-miR-421	MIMAT0003339	MI0003685	yes	AUCAACAGACAUUAAUUGGGCGC	0	0		0.363001	-0.00793001	0.00471478	0.0154076	-0.00106053	0.7195	0.833148	-0.0404367	5.83961e-27	1.15329e-25	-0.0441477	1.28939e-35	3.74745e-34	00011	1
hsa-miR-421	MIMAT0003339	MI0003685	no	AUCAACAGACAUUAAUUGGGCGCA	0	1	24C->A;	0.0188974	0.000478898	0.133313	0.257393	0.00104167	0.000759759	0.00296382	0.00356959	6.17842e-27	1.21435e-25	0.00100397	0.00084553	0.00326577	00010	1
hsa-miR-421	MIMAT0003339	MI0003685	no	AUCAACAGACAUUAAUUGGGC	0	-2		0.132421	1.48757e-05	0.99222	0.99489	-0.00225622	0.167017	0.305348	0.0037286	0.0298313	0.0769101	0.0160394	1.3621e-23	2.36521e-22	00001	1
hsa-miR-421	MIMAT0003339	MI0003685	no	AUCAACAGACAUUAAUUGGGCGCU	0	1	24C->U;	0.0251607	0.000357099	0.298412	0.466664	0.000943462	0.00276753	0.00963988	0.00338886	7.06302e-17	8.58881e-16	-0.00129553	6.76028e-05	0.00031752	00010	0.999999
hsa-miR-421	MIMAT0003339	MI0003685	no	AUCAACAGACAUUAAUUGGGCGA	0	0	23C->A;	0.0415264	0.000915232	0.0877541	0.185488	0.000401604	0.435815	0.60347	0.00102433	0.0360815	0.0901807	0.00315409	1.76153e-08	1.26091e-07	00001	0.999338
hsa-miR-421	MIMAT0003339	MI0003685	no	AUCAACAGACAUUAAUUGGGCGU	0	0	23C->U;	0.207846	-0.00272975	0.100999	0.206962	-0.000912649	0.602818	0.747697	-0.00622654	0.000240589	0.0010351	-0.00370749	0.0213304	0.0580231	00011	0.389929
hsa-miR-421	MIMAT0003339	MI0003685	no	UCAACAGACAUUAAUUGGGCGC	1	0		0.018727	-0.000408905	0.189357	0.334909	-0.000481152	0.175158	0.315863	-0.000726236	0.0194394	0.0535548	-0.000979058	0.00260868	0.00912535	00011	0.262727
hsa-miR-345-5p	MIMAT0000772	MI0000825	no	GCUGACUCCUAGUCCAGGGCU	0	-1		0.409259	0.00662866	0.017103	0.0481539	0.00281686	0.268214	0.432222	0.0548517	1.401e-43	5.29151e-42	0.0422468	1.27826e-38	3.9987e-37	00011	1
hsa-miR-345-5p	MIMAT0000772	MI0000825	yes	GCUGACUCCUAGUCCAGGGCUC	0	0		0.33967	-0.0090194	0.00068162	0.00268973	-0.00513897	0.0382118	0.094732	-0.0495183	2.15455e-41	7.64446e-40	-0.0388788	7.92683e-36	2.31204e-34	00011	1
hsa-miR-345-5p	MIMAT0000772	MI0000825	no	GCUGACUCCUAGUCCAGGGCUU	0	0	22C->U;	0.0447685	-0.0016287	3.01397e-05	0.000148453	-0.00180246	9.98647e-06	5.267e-05	-0.00432059	1.01044e-20	1.52796e-19	-0.0037312	1.86297e-16	2.20968e-15	00011	1
hsa-miR-345-5p	MIMAT0000772	MI0000825	no	GCUGACUCCUAGUCCAGGGC	0	-2		0.0373208	0.000318213	0.52759	0.68552	-0.000213601	0.657892	0.789586	-0.000575181	0.259001	0.421049	0.00335889	1.59442e-11	1.43919e-10	00001	1
hsa-miR-345-5p	MIMAT0000772	MI0000825	no	GCUGACUCCUAGUCCAGGGCUCUU	0	2	23G->U;	0.0105655	0.000217437	0.222804	0.37784	0.000278122	0.130453	0.253064	-0.00122563	7.43762e-11	6.38311e-10	-0.000829247	4.53136e-06	2.5077e-05	00011	1
hsa-miR-345-5p	MIMAT0000772	MI0000825	no	GCUGACUCCUAGUCCAGGGCUCA	0	1	23G->A;	0.025859	0.00141585	7.35301e-05	0.000343392	0.00131435	0.000234371	0.00101031	0.00147571	5.69884e-05	0.000270612	0.000414233	0.197637	0.345528	01110	0.992409
hsa-miR-345-5p	MIMAT0000772	MI0000825	no	GCUGACUCCUAGUCCAGGGCUA	0	0	22C->A;	0.0170822	0.00100314	0.00025581	0.00109599	0.000314205	0.266601	0.43013	0.000324062	0.228837	0.385502	0.000414949	0.119122	0.23621	01000	0.747192
hsa-miR-345-5p	MIMAT0000772	MI0000825	no	GCUGACUCCUAGUCCAGGGCUCU	0	1	23G->U;	0.0374458	0.00113108	0.0401446	0.0986877	0.00158648	0.00196177	0.00706133	0.00023662	0.662639	0.792687	-0.00118291	0.030353	0.0780341	01100	0.666317
hsa-miR-223-3p	MIMAT0000280	MI0000300	no	UGUCAGUUUGUCAAAUACC	0	-3		0.0471874	0.00180724	0.331777	0.502447	0.000615077	0.713971	0.830383	0.0328877	3.27642e-42	1.19882e-40	0.0200312	5.44824e-23	9.24509e-22	00011	1
hsa-miR-223-3p	MIMAT0000280	MI0000300	no	UGUCAGUUUGUCAAAUACCCC	0	-1		0.104986	-0.00487495	0.0028635	0.00994881	-0.00156668	0.354348	0.526259	-0.0209567	6.41409e-29	1.41317e-27	-0.0125599	5.27539e-13	5.19053e-12	00011	1
hsa-miR-223-3p	MIMAT0000280	MI0000300	no	UGUCAGUUUGUCAAAUACCCCAAA	0	2	24G->A;	0.0142826	0.000213185	0.125196	0.245244	0.00103506	5.86892e-12	5.42297e-11	0.000269581	0.0506634	0.120254	9.09219e-05	0.565066	0.717471	00100	0.999994
hsa-miR-223-3p	MIMAT0000280	MI0000300	no	UGUCAGUUUGUCAAAUACCCCAAU	0	2	24G->U;	0.0278767	-0.000510952	0.0553362	0.129139	-0.00056487	0.0512282	0.121524	-0.00223462	9.30096e-12	8.47007e-11	-0.00169304	9.01835e-09	6.66496e-08	00011	0.999998
hsa-miR-223-3p	MIMAT0000280	MI0000300	no	UGUCAGUUUGUCAAAUACCCCAAG	0	2		0.0148111	0.000304386	0.0701474	0.155554	0.00106853	2.40029e-11	2.13371e-10	0.000723629	9.30217e-06	4.9251e-05	-0.000159048	0.311209	0.480805	00110	0.993253
hsa-miR-223-3p	MIMAT0000280	MI0000300	no	UGUCAGUUUGUCAAAUACCCCU	0	0	22A->U;	0.0143844	-0.000630229	0.00317386	0.0108571	-0.000141776	0.480983	0.64454	-0.000876958	2.54603e-05	0.000126776	-0.00108953	2.33515e-07	1.49173e-06	01011	0.969877
hsa-miR-223-3p	MIMAT0000280	MI0000300	no	UGUCAGUUUGUCAAAUACCCCAU	0	1	23A->U;	0.0418727	0.000920371	0.0360899	0.0901807	0.00087705	0.039294	0.0968873	-0.00223433	6.90437e-07	4.21357e-06	-0.00198633	1.32509e-05	6.87803e-05	00011	0.999998
hsa-miR-223-3p	MIMAT0000280	MI0000300	no	UGUCAGUUUGUCAAAUACCCCAA	0	1		0.282832	-0.00279448	0.476165	0.640768	-0.00720992	0.0570571	0.132177	-0.0158553	3.66986e-05	0.000178188	-0.00507391	0.209652	0.360308	00010	0.718682
hsa-miR-223-3p	MIMAT0000280	MI0000300	yes	UGUCAGUUUGUCAAAUACCCCA	0	0		0.218566	0.00311745	0.0652566	0.146935	2.77211e-05	0.987438	0.992037	-0.00291076	0.0887062	0.186947	-0.00216545	0.207143	0.357571	n.a.	n.a.
hsa-miR-223-3p	MIMAT0000280	MI0000300	no	GUCAGUUUGUCAAAUACCCCA	1	0		0.0106464	0.000443729	0.14723	0.277338	7.89769e-05	0.798142	0.884714	0.000380956	0.238477	0.396703	0.000370217	0.27918	0.444389	n.a.	n.a.
hsa-miR-223-3p	MIMAT0000280	MI0000300	no	UGUCAGUUUGUCAAAUACCC	0	-2		0.0537	-0.00135831	0.247888	0.408134	-0.000470728	0.660925	0.792066	0.00103967	0.351745	0.524164	0.000958816	0.41746	0.587282	n.a.	n.a.
hsa-miR-223-3p	MIMAT0000280	MI0000300	no	GUCAGUUUGUCAAAUACCCCAA	1	1		0.0241696	0.00049022	0.443202	0.610989	-0.000384725	0.543436	0.699215	-0.000399904	0.541121	0.696894	-0.000163499	0.815488	0.895944	n.a.	n.a.
hsa-miR-147b	MIMAT0004928	MI0005544	no	AGUGUGCGGAAAUGCUUCUGCU	-1	-1		0.276024	-0.0194252	0.000394189	0.00163088	-0.0267577	3.07984e-07	1.93874e-06	-0.0868838	4.45101e-41	1.559e-39	-0.0547003	3.33019e-22	5.50287e-21	00011	1
hsa-miR-147b	MIMAT0004928	MI0005544	yes	GUGUGCGGAAAUGCUUCUGCUA	0	0		0.543239	0.0411252	3.14855e-11	2.77219e-10	0.0406275	9.55539e-11	8.12406e-10	0.0838367	1.65081e-30	3.8768e-29	0.0643467	2.32703e-20	3.44889e-19	01111	0.775868
hsa-miR-147b	MIMAT0004928	MI0005544	no	GUGUGCGGAAAUGCUUCUGCUAC	0	1		0.0494517	-0.00374991	0.142527	0.271159	-0.00267847	0.284934	0.451357	-0.0195009	2.09392e-14	2.24044e-13	-0.00344762	0.124264	0.244119	00010	1
hsa-miR-147b	MIMAT0004928	MI0005544	no	GUGUGCGGAAAUGCUUCUGCU	0	-1		0.074903	-0.0188914	3.1617e-09	2.42634e-08	-0.0222743	2.42665e-11	2.1548e-10	0.0165967	1.7494e-07	1.13524e-06	-0.0111687	0.000550196	0.00220833	01101	0.999974
hsa-let-7d-5p	MIMAT0000065	MI0000065	no	AGAGGUAGUAGGUUGCAUAGU	0	-1		0.0964548	0.00561753	2.66553e-09	2.05326e-08	0.00403106	1.33956e-05	6.94876e-05	0.0135153	6.13128e-41	2.11877e-39	0.00475518	1.40662e-08	1.02024e-07	00010	1
hsa-let-7d-5p	MIMAT0000065	MI0000065	yes	AGAGGUAGUAGGUUGCAUAGUU	0	0		0.726797	-0.00930958	1.88978e-09	1.47511e-08	-0.0126187	1.68236e-15	1.9231e-14	-0.0211292	2.96956e-32	7.62964e-31	-0.00418356	0.00237468	0.0083928	01110	0.579093
hsa-let-7d-5p	MIMAT0000065	MI0000065	no	AGAGGUAGUAGGUUGCAUAGUUU	0	1		0.0504538	0.00285403	7.79123e-06	4.1846e-05	0.00422159	8.86879e-10	7.0503e-09	0.00460609	4.40619e-12	4.10377e-11	-0.0012987	0.027579	0.0719865	01110	1
hsa-let-7d-5p	MIMAT0000065	MI0000065	no	AGAGGUAGUAGGUUGCAUAGUUA	0	1	23U->A;	0.0418448	-0.000854563	0.0843509	0.180067	0.000688291	0.180477	0.323038	-0.00172159	0.000451791	0.00184959	0.000206024	0.698219	0.819154	01010	0.819491
hsa-miR-423-3p	MIMAT0001340	MI0001445	no	AGCUCGGUCUGAGGCCCCU	0	-4		0.0136425	0.0013647	0.00442308	0.0145472	0.000449641	0.400695	0.571047	0.00888414	1.51622e-40	5.1564e-39	0.00857135	7.04944e-40	2.32972e-38	00011	1
hsa-miR-423-3p	MIMAT0001340	MI0001445	no	AAGCUCGGUCUGAGGCCCCUCAGU	-1	0		0.0687212	-0.00156524	0.00227575	0.00806748	-0.0017334	4.55258e-05	0.000218716	-0.00786087	3.45012e-39	1.12211e-37	-0.0047876	2.93333e-20	4.33181e-19	00011	1
hsa-miR-423-3p	MIMAT0001340	MI0001445	yes	AGCUCGGUCUGAGGCCCCUCAGU	0	0		0.522073	-0.00622965	0.00160261	0.00588484	-0.00763353	3.5312e-05	0.000171965	-0.0316842	9.20516e-39	2.91295e-37	-0.0232614	4.84224e-27	9.58623e-26	00011	1
hsa-miR-423-3p	MIMAT0001340	MI0001445	no	AAGCUCGGUCUGAGGCCCCU	-1	-4		0.00953985	0.000250822	0.379195	0.552218	-0.000587241	0.0795172	0.17152	0.00561223	1.36222e-38	4.24516e-37	0.00459126	3.118e-32	7.98597e-31	00011	1
hsa-miR-423-3p	MIMAT0001340	MI0001445	no	AGCUCGGUCUGAGGCCCCUCAG	0	-1		0.0284607	0.000424593	0.244585	0.404156	0.000193816	0.605782	0.749319	0.00499742	1.12465e-28	2.44501e-27	0.00258661	3.31143e-11	2.90895e-10	00011	0.999968
hsa-miR-423-3p	MIMAT0001340	MI0001445	no	AGCUCGGUCUGAGGCCCCUCA	0	-2		0.00974362	0.000330904	0.164236	0.301069	6.93766e-05	0.793869	0.882125	0.00242311	2.64742e-17	3.31778e-16	0.00255783	2.47657e-17	3.12758e-16	00011	1
hsa-miR-423-3p	MIMAT0001340	MI0001445	no	AGCUCGGUCUGAGGCCCCUCAGUA	0	1	24C->A;	0.0860952	0.00243053	0.00288248	0.010009	0.0045804	9.10606e-07	5.50393e-06	0.00875119	2.69758e-17	3.37548e-16	0.00493767	2.24508e-07	1.43755e-06	00111	0.944695
hsa-miR-423-3p	MIMAT0001340	MI0001445	no	AGCUCGGUCUGAGGCCCCUCAGUU	0	1	24C->U;	0.0897756	-0.00133475	0.0184102	0.0511244	-0.000567507	0.352698	0.525058	0.000691439	0.257705	0.419577	-0.00317537	5.72208e-08	3.93112e-07	00001	0.866317
hsa-miR-423-3p	MIMAT0001340	MI0001445	no	AAGCUCGGUCUGAGGCCCCUCAGA	-1	0	24U->A;	0.0097648	0.000465435	0.00122818	0.00460064	0.000592995	6.67886e-06	3.62276e-05	0.000696942	2.52541e-07	1.60707e-06	0.000515265	0.000444275	0.00181973	01111	0.994792
hsa-miR-423-3p	MIMAT0001340	MI0001445	no	AGCUCGGUCUGAGGCCCCUCAGA	0	0	23U->A;	0.045172	0.00070586	0.199613	0.348292	0.0010816	0.0444808	0.107764	0.000685635	0.275602	0.440248	0.0017042	0.00379104	0.0127133	n.a.	n.a.
hsa-miR-574-3p	MIMAT0003239	MI0003581	no	CACGCUCAUGCACACACCCAC	0	-1		0.165488	-0.00429337	0.0037183	0.0125309	-0.00217303	0.181035	0.323824	-0.0255496	9.70695e-40	3.18233e-38	-0.0112946	7.64723e-13	7.45264e-12	00010	1
hsa-miR-574-3p	MIMAT0003239	MI0003581	no	CACGCUCAUGCACACACCCA	0	-2		0.108844	0.000597566	0.783829	0.875359	-0.00139499	0.490403	0.651644	0.030105	1.31423e-33	3.639e-32	0.0225641	1.18364e-27	2.39534e-26	00011	1
hsa-miR-574-3p	MIMAT0003239	MI0003581	yes	CACGCUCAUGCACACACCCACA	0	0		0.575482	0.00184445	0.459984	0.625419	0.00227858	0.39002	0.561298	-0.00508326	0.0475386	0.113959	-0.0164729	4.40183e-11	3.82524e-10	00001	0.996748
hsa-miR-574-3p	MIMAT0003239	MI0003581	no	CACGCUCAUGCACACACCCACAA	0	1	23C->A;	0.0235772	0.000111465	0.819811	0.898421	-0.000650542	0.179252	0.321678	-0.000577654	0.260619	0.422809	0.000884791	0.0860287	0.182998	n.a.	n.a.
hsa-miR-574-3p	MIMAT0003239	MI0003581	no	CACGCUCAUGCACACACCCACU	0	0	22A->U;	0.0441558	-0.000458555	0.49468	0.655991	-0.000437781	0.503355	0.664652	-0.000174953	0.796452	0.883677	-5.87267e-05	0.924174	0.958269	n.a.	n.a.
hsa-miR-532-5p	MIMAT0002888	MI0003205	no	CAUGCCUUGAGUGUAGGACCG	0	-1		0.0863011	-0.00013119	0.890061	0.938391	-0.00369708	8.06883e-05	0.000373628	0.0165197	6.52478e-39	2.08082e-37	0.0104036	1.5199e-23	2.62809e-22	00011	1
hsa-miR-532-5p	MIMAT0002888	MI0003205	yes	CAUGCCUUGAGUGUAGGACCGU	0	0		0.494726	-0.00735332	1.48977e-05	7.66968e-05	-0.01493	3.10373e-15	3.49425e-14	-0.0272308	4.21125e-33	1.14289e-31	-0.0172629	7.89608e-20	1.14138e-18	00111	1
hsa-miR-532-5p	MIMAT0002888	MI0003205	no	CAUGCCUUGAGUGUAGGACCGUAA	0	2	23U->A;24G->A;	0.0183755	0.00201992	7.36773e-10	5.9086e-09	0.00407539	4.43436e-29	9.84934e-28	0.00169724	3.45491e-06	1.93816e-05	0.000946449	0.00618143	0.0195837	00100	0.999958
hsa-miR-532-5p	MIMAT0002888	MI0003205	no	CAUGCCUUGAGUGUAGGACCGUA	0	1	23U->A;	0.102457	0.00631041	1.71266e-15	1.94957e-14	0.0106936	9.51302e-28	1.93952e-26	0.0108118	1.39981e-26	2.71226e-25	0.00382373	8.34713e-06	4.46852e-05	00110	0.57144
hsa-miR-532-5p	MIMAT0002888	MI0003205	no	AUGCCUUGAGUGUAGGACCGU	1	0		0.018435	-5.86118e-05	0.803373	0.888349	-0.000661434	0.00362024	0.0122458	-0.000860987	5.05726e-05	0.000241969	-0.000890493	6.56213e-05	0.000309099	00111	0.991118
hsa-miR-532-5p	MIMAT0002888	MI0003205	no	CAUGCCUUGAGUGUAGGACCGUAU	0	2	23U->A;24G->U;	0.011242	-0.000399753	0.0542859	0.127231	-0.00011372	0.534833	0.691948	-0.000759989	5.26854e-05	0.000251198	-0.000539235	0.00858914	0.026238	01011	0.65189
hsa-miR-532-5p	MIMAT0002888	MI0003205	no	CAUGCCUUGAGUGUAGGACC	0	-2		0.0611188	-0.0013197	0.132374	0.255822	-0.00243915	0.0106274	0.0317082	-0.0036264	0.00016704	0.000740834	0.00182641	0.0382039	0.094732	01110	0.807248
hsa-miR-532-5p	MIMAT0002888	MI0003205	no	CAUGCCUUGAGUGUAGGACCGA	0	0	22U->A;	0.0561509	0.000683792	0.297078	0.465822	0.00204934	0.00205964	0.00737796	0.00212334	0.00288898	0.0100161	0.00121649	0.0691498	0.1538	00111	0.414021
hsa-miR-532-5p	MIMAT0002888	MI0003205	no	CAUGCCUUGAGUGUAGGACCGUU	0	1		0.0506509	-0.000285621	0.571696	0.721976	-0.000618964	0.194089	0.340632	-0.000959966	0.0350284	0.0879842	5.21923e-05	0.914972	0.952602	n.a.	n.a.
hsa-miR-671-3p	MIMAT0004819	MI0003760	yes	UCCGGUUCUCAGGGCUCCACC	0	0		0.516803	-0.0149023	9.27181e-05	0.00042501	-0.0125379	0.000475332	0.00193533	-0.0592374	3.91723e-38	1.20698e-36	-0.0559033	3.56184e-36	1.04634e-34	00011	1
hsa-miR-671-3p	MIMAT0004819	MI0003760	no	CUCCGGUUCUCAGGGCUCCACC	-1	0		0.0155567	-0.00101064	0.158586	0.293335	0.00270268	8.56799e-05	0.000395179	-0.00442944	3.12176e-10	2.55604e-09	-0.00939226	3.67363e-34	1.04184e-32	00011	0.999998
hsa-miR-671-3p	MIMAT0004819	MI0003760	no	UCCGGUUCUCAGGGCUCCACCU	0	1		0.228387	0.00596266	0.0291673	0.0754832	0.00394588	0.135512	0.26046	0.0247017	6.80575e-14	7.11479e-13	0.023406	9.52003e-15	1.03758e-13	00011	1
hsa-miR-671-3p	MIMAT0004819	MI0003760	no	UCCGGUUCUCAGGGCUCCACU	0	0	21C->U;	0.0627108	0.00360681	0.0136789	0.0396016	-0.00144101	0.322033	0.491739	0.00784601	1.86245e-08	1.32967e-07	0.0108383	1.1974e-12	1.15457e-11	00011	0.984494
hsa-miR-671-3p	MIMAT0004819	MI0003760	no	UCCGGUUCUCAGGGCUCCAC	0	-1		0.0118445	0.00257109	0.000331069	0.001383	0.00056126	0.400933	0.571089	0.00311471	1.54066e-05	7.90683e-05	0.00429907	4.9809e-09	3.75906e-08	01011	0.993078
hsa-miR-671-3p	MIMAT0004819	MI0003760	no	UCCGGUUCUCAGGGCUCCACA	0	0	21C->A;	0.0118268	0.000697113	0.279097	0.444343	0.000732435	0.260953	0.423184	0.00318492	3.39784e-06	1.90875e-05	0.00239067	0.000484813	0.001971	00011	0.985657
hsa-miR-671-3p	MIMAT0004819	MI0003760	no	UCCGGUUCUCAGGGCUCCACCA	0	1	22U->A;	0.0138161	0.000121707	0.863165	0.921399	0.000491519	0.446038	0.613172	0.00321389	3.64353e-06	2.03561e-05	0.00239229	0.000785287	0.00305758	00011	0.997777
hsa-miR-671-3p	MIMAT0004819	MI0003760	no	UCCGGUUCUCAGGGCUCCACCUU	0	2	23C->U;	0.0526582	0.00158162	0.31712	0.486271	0.00159044	0.297236	0.465927	0.00597838	3.29266e-05	0.000160826	0.00424466	0.00727245	0.0226463	00011	0.872879
hsa-miR-671-3p	MIMAT0004819	MI0003760	no	UCCGGUUCUCAGGGCUCCACCUA	0	2	23C->A;	0.0196281	-0.000256334	0.754218	0.856173	0.000298514	0.725038	0.837785	0.00336732	0.000135764	0.000609044	0.00340759	0.000164781	0.00073121	00011	0.999842
hsa-miR-151a-3p	MIMAT0000757	MI0000809	no	CUAGACUGAAGCUCCUUGAGGA	0	1		0.421758	-0.00128524	0.386837	0.559008	-0.00433649	0.0061641	0.0195514	-0.00310899	0.0543687	0.127352	-0.0265136	9.57327e-38	2.92771e-36	00001	1
hsa-miR-151a-3p	MIMAT0000757	MI0000809	no	CUAGACUGAAGCUCCUUGAGGU	0	1	22A->U;	0.0587755	-0.000828465	0.213785	0.365571	-0.0011126	0.100606	0.206297	-0.000264063	0.668238	0.796753	-0.00573633	1.65253e-15	1.89164e-14	00001	1
hsa-miR-151a-3p	MIMAT0000757	MI0000809	no	CUAGACUGAAGCUCCUUGAGAA	0	1	21G->A;	0.00976661	0.00113267	1.19345e-06	7.10866e-06	0.00150599	8.79164e-12	8.03303e-11	0.00098639	8.77468e-06	4.66692e-05	0.000757735	0.00037681	0.00156451	01111	0.954707
hsa-miR-151a-3p	MIMAT0000757	MI0000809	yes	CUAGACUGAAGCUCCUUGAGG	0	0		0.161549	-0.00280841	0.0581004	0.134063	-0.0054274	0.000646844	0.00256113	-0.00476179	0.00244037	0.00858791	-0.00852185	4.21784e-09	3.20681e-08	00111	0.660887
hsa-miR-151a-3p	MIMAT0000757	MI0000809	no	CUAGACUGAAGCUCCUUGAGGAA	0	2	23C->A;	0.0430976	0.000984882	0.0694223	0.154206	0.000837411	0.130018	0.252518	0.00247251	1.68256e-05	8.59743e-05	-0.000342816	0.519609	0.678356	00010	0.748184
hsa-miR-151a-3p	MIMAT0000757	MI0000809	no	CUAGACUGAAGCUCCUUGAGU	0	0	21G->U;	0.0104605	-8.684e-05	0.659508	0.79083	-0.000297327	0.134938	0.259613	-0.000644254	0.0011547	0.00435724	-0.000810422	2.96035e-05	0.000146075	00011	0.8802
hsa-miR-151a-3p	MIMAT0000757	MI0000809	no	CUAGACUGAAGCUCCUUGAGA	0	0	21G->A;	0.0404965	0.0018972	0.000440319	0.00180443	0.00212665	6.45045e-05	0.000304539	0.000763076	0.149402	0.280325	0.000426572	0.380663	0.553804	01100	0.953363
hsa-miR-151a-3p	MIMAT0000757	MI0000809	no	CUAGACUGAAGCUCCUUGAGGAU	0	2	23C->U;	0.0569817	0.000511273	0.38069	0.553804	4.17456e-05	0.939289	0.965252	0.000124529	0.83327	0.905887	-0.00198951	0.000338829	0.00141469	00001	0.993926
hsa-miR-151a-3p	MIMAT0000757	MI0000809	no	UACUAGACUGAAGCUCCUUGAGG	-2	0		0.0286512	2.57119e-05	0.947523	0.969963	0.000497236	0.217181	0.369989	0.000438616	0.273686	0.438198	-0.00111657	0.00571422	0.0183016	n.a.	n.a.
hsa-miR-151a-3p	MIMAT0000757	MI0000809	no	UACUAGACUGAAGCUCCUUGAG	-2	-1		0.0119553	-6.19165e-06	0.979368	0.987849	0.000101089	0.668553	0.797013	0.000574538	0.0184964	0.051319	0.000414	0.078269	0.169349	n.a.	n.a.
hsa-miR-151a-3p	MIMAT0000757	MI0000809	no	UACUAGACUGAAGCUCCUUGAGA	-2	0	23G->A;	0.0163119	0.00013678	0.605019	0.749103	0.000382824	0.155443	0.288934	0.000318019	0.208225	0.358716	0.000273043	0.254278	0.4154	n.a.	n.a.
hsa-miR-425-3p	MIMAT0001343	MI0001448	no	AUCGGGAAUGUCGUGUCCGCC	0	-1		0.134879	0.00312584	0.0991168	0.204162	-0.0001768	0.925899	0.95935	0.0313859	1.02582e-36	3.04624e-35	0.0163104	1.14254e-15	1.32076e-14	00011	1
hsa-miR-425-3p	MIMAT0001343	MI0001448	yes	AUCGGGAAUGUCGUGUCCGCCC	0	0		0.0708449	0.000719788	0.599847	0.745352	0.000106315	0.9329	0.961888	-0.0155702	1.19701e-22	2.00628e-21	-0.00641875	1.40804e-06	8.31434e-06	00010	0.991808
hsa-miR-425-3p	MIMAT0001343	MI0001448	no	CAUCGGGAAUGUCGUGUCCGCCC	-1	0		0.0239102	0.000459098	0.543807	0.699364	-5.03818e-05	0.942314	0.967009	-0.00419214	2.08751e-08	1.48003e-07	-0.00169519	0.0245493	0.065369	00010	0.795351
hsa-miR-425-3p	MIMAT0001343	MI0001448	no	AUCGGGAAUGUCGUGUCCGCCCA	0	1		0.00950989	0.00136561	0.0048799	0.0158776	0.00113002	0.0146222	0.0420062	0.00240776	6.97775e-07	4.25518e-06	0.00236758	1.23337e-06	7.31987e-06	00011	0.532428
hsa-miR-425-3p	MIMAT0001343	MI0001448	no	CAUCGGGAAUGUCGUGUCCGC	-1	-2		0.0439374	-0.00289653	0.00295809	0.0101996	-0.00220266	0.0111869	0.033184	-0.00446311	9.11794e-07	5.50704e-06	-0.00150335	0.113297	0.227483	01010	0.352253
hsa-miR-425-3p	MIMAT0001343	MI0001448	no	AUCGGGAAUGUCGUGUCCGCCU	0	0	22C->U;	0.0681897	-0.000543014	0.69154	0.814113	-0.00271556	0.0343204	0.0865364	-0.00550782	4.05217e-05	0.000196286	-0.00247929	0.0891555	0.187539	00010	0.416544
hsa-miR-425-3p	MIMAT0001343	MI0001448	no	CCAUCGGGAAUGUCGUGUCCGU	-2	-2	22C->U;	0.0274004	-0.00111496	0.201686	0.350886	0.000227534	0.768482	0.864344	-0.00257807	0.00119858	0.00449592	-0.00181942	0.024358	0.0649653	01011	0.546238
hsa-miR-425-3p	MIMAT0001343	MI0001448	no	CAUCGGGAAUGUCGUGUCCGCCA	-1	0	23C->A;	0.0460815	0.00193894	0.0630107	0.14282	0.00283313	0.00525655	0.0169456	0.00238012	0.0207267	0.0565875	0.00155696	0.100142	0.205705	n.a.	n.a.
hsa-miR-425-3p	MIMAT0001343	MI0001448	no	CAUCGGGAAUGUCGUGUCCGCCU	-1	0	23C->U;	0.132107	-0.0009058	0.654838	0.786611	0.00294536	0.131169	0.254152	-0.00494219	0.0122768	0.0359872	-0.00203497	0.29822	0.466452	n.a.	n.a.
hsa-miR-425-3p	MIMAT0001343	MI0001448	no	CAUCGGGAAUGUCGUGUCCGCC	-1	-1		0.208857	-0.00321558	0.14001	0.267263	-0.00314756	0.140671	0.268188	0.00472685	0.0334036	0.0847867	-0.000109352	0.959714	0.976683	n.a.	n.a.
hsa-miR-425-3p	MIMAT0001343	MI0001448	no	CAUCGGGAAUGUCGUGUCCGCCCU	-1	1	24A->U;	0.0199612	-0.000380472	0.570369	0.720633	0.00023735	0.70702	0.82517	-0.00120677	0.0411715	0.100849	-0.000434572	0.450767	0.617498	n.a.	n.a.
hsa-miR-425-3p	MIMAT0001343	MI0001448	no	AUCGGGAAUGUCGUGUCCGC	0	-2		0.0180019	0.000373442	0.55895	0.712023	-0.000901987	0.159566	0.294631	-9.82065e-06	0.987621	0.9921	0.000974407	0.101797	0.208219	n.a.	n.a.
hsa-miR-425-3p	MIMAT0001343	MI0001448	no	AUCGGGAAUGUCGUGUCCGCCA	0	0	22C->A;	0.0158113	0.000270944	0.610068	0.751558	-9.00218e-05	0.868145	0.925149	0.000914385	0.114055	0.228332	0.000418689	0.441197	0.609091	n.a.	n.a.
hsa-miR-425-3p	MIMAT0001343	MI0001448	no	AUCGGGAAUGUCGUGUCCGCCCU	0	1	23A->U;	0.0361169	0.000914943	0.289623	0.456665	0.00122868	0.17245	0.312009	-0.000449807	0.601417	0.746789	-0.00070638	0.426604	0.595647	n.a.	n.a.
hsa-miR-425-5p	MIMAT0003393	MI0001448	no	AAUGACACGAUCACUCCCGUUGAGU	0	2		0.100668	-0.00736487	4.16422e-12	3.88723e-11	-0.00684607	5.47332e-11	4.72204e-10	-0.0159118	9.63888e-35	2.77194e-33	-0.013619	4.44464e-35	1.28722e-33	00011	1
hsa-miR-425-5p	MIMAT0003393	MI0001448	no	AUGACACGAUCACUCCCGUUGAG	1	1		0.0215841	0.000258506	0.183171	0.32653	-2.12207e-08	0.999917	0.999924	0.00189825	1.10491e-16	1.32589e-15	0.000802182	3.45241e-05	0.000168428	00010	0.993519
hsa-miR-425-5p	MIMAT0003393	MI0001448	no	AAUGACACGAUCACUCCCGUUGAG	0	1		0.0946047	0.00268514	0.00419704	0.013921	0.00273363	0.00601816	0.0191404	0.00652572	1.81913e-10	1.51367e-09	0.00039234	0.66284	0.792687	00010	0.98222
hsa-miR-425-5p	MIMAT0003393	MI0001448	no	AUGACACGAUCACUCCCGUUGAGU	1	2		0.0473322	-0.000430021	0.299747	0.468394	-0.000852881	0.0614765	0.140234	-0.00245347	2.31066e-07	1.47724e-06	-0.00151245	0.000600895	0.00239307	00011	0.852615
hsa-miR-425-5p	MIMAT0003393	MI0001448	yes	AAUGACACGAUCACUCCCGUUGA	0	0		0.146768	0.00434487	0.00233839	0.00827525	0.00319119	0.0324205	0.0827268	0.00527019	0.000397888	0.00164204	0.00673019	4.47388e-06	2.47756e-05	01111	0.602608
hsa-miR-425-5p	MIMAT0003393	MI0001448	no	AAUGACACGAUCACUCCCGUUGU	0	0	23A->U;	0.0342512	-0.000537407	0.136267	0.261557	-0.000637828	0.0635989	0.143994	-0.000884913	0.00730511	0.0227393	-0.000250108	0.466845	0.632231	n.a.	n.a.
hsa-miR-425-5p	MIMAT0003393	MI0001448	no	AAUGACACGAUCACUCCCGUUGAU	0	1	24G->U;	0.0106161	-0.000231669	0.201653	0.350886	-6.65775e-05	0.693358	0.815551	-0.00045914	0.00900954	0.0273692	-0.00031855	0.0535809	0.125884	n.a.	n.a.
hsa-miR-425-5p	MIMAT0003393	MI0001448	no	AAUGACACGAUCACUCCCGUUG	0	-1		0.467101	0.00197722	0.540647	0.696611	0.00201878	0.541061	0.696894	0.00602744	0.0809253	0.174039	0.00721733	0.0270253	0.0706763	n.a.	n.a.
hsa-miR-148b-3p	MIMAT0000759	MI0000811	no	UCAGUGCAUCACAGAACUUUG	0	-1		0.0127561	0.00149418	0.00209181	0.00747361	0.0004664	0.323283	0.493045	0.00715129	2.03137e-34	5.82137e-33	0.00479796	1.2899e-21	2.0689e-20	00011	1
hsa-miR-148b-3p	MIMAT0000759	MI0000811	no	UCAGUGCAUCACAGAACUUUGUA	0	1	23C->A;	0.029427	0.000836335	0.0246031	0.0654274	0.000969873	0.0104436	0.0311938	0.00358351	3.84249e-20	5.65405e-19	0.00152694	9.15388e-05	0.000420074	00010	0.999972
hsa-miR-148b-3p	MIMAT0000759	MI0000811	no	UCAGUGCAUCACAGAACUUUGUU	0	1	23C->U;	0.242112	0.00403773	0.0304219	0.0781869	-0.00179322	0.331211	0.50178	0.016932	6.99812e-17	8.52253e-16	0.0127653	5.39893e-12	5.00561e-11	00011	1
hsa-miR-148b-3p	MIMAT0000759	MI0000811	no	UCAGUGCAUCACAGAACUUUGUUU	0	2	23C->U;	0.425789	-0.0122791	0.011765	0.0346483	-0.00294769	0.533124	0.690391	-0.0340336	4.27541e-12	3.98649e-11	-0.0272706	9.56885e-09	7.02115e-08	00011	0.997373
hsa-miR-148b-3p	MIMAT0000759	MI0000811	no	UCAGUGCAUCACAGAACUUUGUUA	0	2	23C->U;24U->A;	0.0186119	0.00132503	5.13622e-05	0.000245317	0.0022294	2.04039e-10	1.69261e-09	0.00156438	4.38255e-06	2.43027e-05	0.000588382	0.0687471	0.153237	01110	0.98999
hsa-miR-148b-3p	MIMAT0000759	MI0000811	yes	UCAGUGCAUCACAGAACUUUGU	0	0		0.191672	0.00458379	0.198811	0.34721	-0.00090329	0.807697	0.890967	0.00618237	0.0654179	0.147177	0.00961527	0.00630962	0.0199436	n.a.	n.a.
hsa-miR-23b-3p	MIMAT0000418	MI0000439	no	AUCACAUUGCCAGGGAUUACCA	0	1		0.152306	0.00312833	0.062254	0.141574	-0.00204874	0.238262	0.396587	0.0253264	4.99559e-34	1.407e-32	0.0133257	6.02544e-13	5.90018e-12	00011	1
hsa-miR-23b-3p	MIMAT0000418	MI0000439	no	AUCACAUUGCCAGGGAUUACCAC	0	2		0.093141	-0.00471825	9.11955e-05	0.000418968	-0.00215617	0.0787788	0.170272	-0.0188844	1.59827e-29	3.60865e-28	-0.0174897	7.48831e-32	1.90603e-30	00011	1
hsa-miR-23b-3p	MIMAT0000418	MI0000439	no	AUCACAUUGCCAGGGAUUACCACU	0	3	24G->U;	0.386001	-0.00308815	0.283212	0.44918	0.00189874	0.489405	0.650529	0.00104209	0.687446	0.811509	-0.016734	7.69228e-10	6.15257e-09	00001	0.999969
hsa-miR-23b-3p	MIMAT0000418	MI0000439	no	AUCACAUUGCCAGGGAUUAC	0	-1		0.0202914	-0.00037474	0.526703	0.68489	-0.000406659	0.461593	0.626776	0.00318604	7.40528e-08	5.02015e-07	0.00332538	8.38941e-08	5.62681e-07	00011	1
hsa-miR-23b-3p	MIMAT0000418	MI0000439	yes	AUCACAUUGCCAGGGAUUACC	0	0		0.257214	0.00460858	0.111482	0.224387	0.00120095	0.645363	0.779686	-0.0116928	5.21924e-05	0.000248992	0.0148074	3.09677e-07	1.94641e-06	00010	0.678741
hsa-miR-23b-3p	MIMAT0000418	MI0000439	no	UCACAUUGCCAGGGAUUACCACU	1	3	23G->U;	0.027352	6.29909e-05	0.898785	0.943932	-0.000259971	0.617471	0.758058	-0.00102003	0.0537159	0.126112	-0.000272924	0.593294	0.740353	n.a.	n.a.
hsa-miR-23b-3p	MIMAT0000418	MI0000439	no	AUCACAUUGCCAGGGAUUACCAU	0	2	23C->U;	0.0103727	-0.000485417	0.153652	0.286473	-0.000431695	0.173535	0.313557	-0.000366562	0.26782	0.431673	-0.000123593	0.697219	0.81885	n.a.	n.a.
hsa-let-7d-3p	MIMAT0004484	MI0000065	no	CUAUACGACCUGCUGCCUUU	0	-2		0.0126427	0.000655757	0.194554	0.341302	-0.000171041	0.748679	0.852239	0.00711334	8.61043e-34	2.40038e-32	0.00348611	3.40463e-11	2.98762e-10	00011	0.999263
hsa-let-7d-3p	MIMAT0004484	MI0000065	no	CUAUACGACCUGCUGCCUUUC	0	-1		0.0794984	0.00173902	0.160503	0.295807	-0.001976	0.0745201	0.163089	0.0157167	2.47452e-31	6.03606e-30	0.00759153	5.78918e-10	4.6655e-09	00011	0.999916
hsa-let-7d-3p	MIMAT0004484	MI0000065	yes	CUAUACGACCUGCUGCCUUUCU	0	0		0.720241	-0.00404002	0.0857775	0.182558	0.00272091	0.253828	0.414836	-0.0177647	3.12368e-11	2.75583e-10	-0.00730369	0.00534841	0.0172107	00010	0.955377
hsa-let-7d-3p	MIMAT0004484	MI0000065	no	CUAUACGACCUGCUGCCUUUCA	0	0	22U->A;	0.0390617	-9.89311e-05	0.841792	0.910442	-0.000883656	0.063167	0.143134	-0.00183518	0.000306511	0.00129227	-0.00207577	0.000138259	0.000619898	00011	0.734002
hsa-let-7d-3p	MIMAT0004484	MI0000065	no	UAUACGACCUGCUGCCUUUCU	1	0		0.0732559	-0.000454314	0.620681	0.7612	-0.00146395	0.0868054	0.184029	-0.00238882	0.00941912	0.0284552	-0.000666145	0.436537	0.603858	n.a.	n.a.
hsa-miR-183-5p	MIMAT0000261	MI0000273	no	UAUGGCACUGGUAGAAUUCACUG	0	1		0.457157	0.0018143	0.913146	0.951727	0.0064966	0.684929	0.80947	-0.00142789	0.929836	0.960904	-0.178376	6.61106e-33	1.77653e-31	00001	1
hsa-miR-183-5p	MIMAT0000261	MI0000273	no	AUGGCACUGGUAGAAUUCACUG	1	1		0.188221	-0.0332218	0.0171559	0.0482531	-0.0117968	0.356443	0.528379	-0.0215432	0.103556	0.211077	0.0211554	0.0330035	0.083901	n.a.	n.a.
hsa-miR-183-5p	MIMAT0000261	MI0000273	yes	UAUGGCACUGGUAGAAUUCACU	0	0		0.245417	0.0165984	0.264719	0.427683	0.0230799	0.104685	0.212849	0.0245333	0.0922977	0.192864	0.0186515	0.103783	0.211435	n.a.	n.a.
hsa-miR-24-3p	MIMAT0000080	MI0000081	no	UGGCUCAGUUCAGCAGGAACA	0	-1		0.104283	-0.00595708	6.62016e-06	3.59807e-05	-0.0117627	6.42912e-18	8.41742e-17	0.00639928	7.23319e-07	4.4044e-06	0.017514	1.15373e-32	3.07012e-31	00011	1
hsa-miR-24-3p	MIMAT0000080	MI0000081	yes	UGGCUCAGUUCAGCAGGAACAG	0	0		0.131276	-0.000997218	0.486933	0.648705	0.00311499	0.0206816	0.0565021	0.00166909	0.225447	0.381139	-0.0126864	3.27222e-17	4.07585e-16	00001	1
hsa-miR-24-3p	MIMAT0000080	MI0000081	no	UGGCUCAGUUCAGCAGGAACAGU	0	1	23G->U;	0.342223	-0.00884512	0.00709336	0.0221306	-0.0100126	0.00340019	0.0115635	-0.0136727	0.000151993	0.000678506	-0.0192413	2.2951e-07	1.46843e-06	01111	0.537431
hsa-miR-24-3p	MIMAT0000080	MI0000081	no	UGGCUCAGUUCAGCAGGAACAGUU	0	2	23G->U;24G->U;	0.0212555	-0.00147302	1.40972e-06	8.31826e-06	-0.00103771	0.000203081	0.000884877	-0.000384626	0.136319	0.261573	-0.00119183	7.12226e-05	0.000333376	01101	0.990521
hsa-miR-24-3p	MIMAT0000080	MI0000081	no	UGGCUCAGUUCAGCAGGAACAGA	0	1	23G->A;	0.0902183	-0.00257866	0.00493098	0.0160184	0.000608322	0.536947	0.69326	0.00444734	3.10961e-06	1.75733e-05	0.00114631	0.244144	0.403917	00010	0.959169
hsa-miR-24-3p	MIMAT0000080	MI0000081	no	UGGCUCAGUUCAGCAGGAAC	0	-2		0.236183	0.0152313	0.000358751	0.00149331	0.0138265	0.00110244	0.0041735	0.00162699	0.69832	0.819154	0.0137059	0.00313038	0.010744	01101	0.991746
hsa-miR-125b-5p	MIMAT0000423	MI0000446	yes	UCCCUGAGACCCUAACUUGUGA	0	0		0.29356	-0.000143969	0.980781	0.9885	-0.00518833	0.406498	0.576163	-0.00275067	0.644233	0.778895	0.0828283	1.70351e-32	4.50386e-31	00001	1
hsa-miR-125b-5p	MIMAT0000423	MI0000446	no	UCCCUGAGACCCUAACUUGUGAA	0	1	23U->A;	0.441352	0.00204273	0.755349	0.856508	-0.00124179	0.845545	0.911945	0.00462431	0.459299	0.625006	-0.0844052	6.47865e-31	1.56174e-29	00001	1
hsa-miR-125b-5p	MIMAT0000423	MI0000446	no	UCCCUGAGACCCUAACUUGU	0	-2		0.0872991	-0.00463296	0.167949	0.306709	-0.000352321	0.918482	0.954605	-0.00369172	0.281751	0.447565	-0.00877334	0.00350365	0.0118808	n.a.	n.a.
hsa-miR-125b-5p	MIMAT0000423	MI0000446	no	UCCCUGAGACCCUAACUUGUG	0	-1		0.0599753	0.000216159	0.939199	0.965252	0.00334194	0.25053	0.411256	2.11054e-05	0.994018	0.995962	0.00435741	0.101006	0.206962	n.a.	n.a.
hsa-miR-125b-5p	MIMAT0000423	MI0000446	no	UCCCUGAGACCCUAACUUGUGAAA	0	2	23U->A;24G->A;	0.0520072	0.00365622	0.150186	0.281548	0.00323812	0.197693	0.345552	0.00412821	0.120051	0.237781	-0.00188982	0.431341	0.599737	n.a.	n.a.
hsa-miR-125b-5p	MIMAT0000423_1	MI0000470	yes	UCCCUGAGACCCUAACUUGUGA	0	0		0.297105	0.0008464	0.891668	0.939588	0.000405081	0.948291	0.970042	-0.00144426	0.804227	0.888632	0.0853055	1.77002e-32	4.66466e-31	00001	1
hsa-miR-125b-5p	MIMAT0000423_1	MI0000470	no	UCCCUGAGACCCUAACUUGUGAA	0	1	23G->A;	0.446058	0.00403217	0.546236	0.701497	0.00373408	0.576898	0.72577	0.00572488	0.387683	0.559607	-0.0837227	2.63623e-30	6.13823e-29	00001	1
hsa-miR-125b-5p	MIMAT0000423_1	MI0000470	no	UCCCUGAGACCCUAACUUGU	0	-2		0.0868413	-0.00269435	0.442475	0.610423	-0.000690867	0.833619	0.90601	-0.00104091	0.757429	0.85768	-0.00732999	0.0150282	0.0430217	n.a.	n.a.
hsa-miR-125b-5p	MIMAT0000423_1	MI0000470	no	UCCCUGAGACCCUAACUUGUGAAA	0	2	23G->A;24G->A;	0.0523035	0.0034578	0.187699	0.33248	0.00304409	0.248861	0.40913	0.0028053	0.320273	0.48964	-0.0017085	0.479376	0.643355	n.a.	n.a.
hsa-miR-125b-5p	MIMAT0000423_1	MI0000470	no	UCCCUGAGACCCUAACUUGUG	0	-1		0.0614931	0.000901012	0.761507	0.860274	0.00401168	0.194457	0.341206	-0.000509178	0.863661	0.921688	0.0030171	0.270967	0.435374	n.a.	n.a.
hsa-miR-2467-5p	MIMAT0019952	MI0017432	no	UGAGGCUCUGUUAGCCUUGGCUCU	0	1		0.140782	-0.00890599	0.00378099	0.0126848	-0.00257643	0.432067	0.600411	-0.0433266	1.85815e-32	4.88121e-31	-0.0294453	6.34454e-17	7.76118e-16	00011	1
hsa-miR-2467-5p	MIMAT0019952	MI0017432	no	UGAGGCUCUGUUAGCCUUGGCU	0	-1		0.735608	0.014835	0.000955109	0.00365627	0.00566792	0.262991	0.425983	0.0644038	1.97426e-32	5.16967e-31	0.0445999	1.45705e-18	1.96738e-17	00011	1
hsa-miR-2467-5p	MIMAT0019952	MI0017432	no	UGAGGCUCUGUUAGCCUUGGCUU	0	0	23C->U;	0.0351423	-0.00398811	0.0168109	0.0474783	-0.00290252	0.0692395	0.153925	-0.0114204	2.39108e-11	2.12783e-10	-0.00956424	7.69447e-10	6.15257e-09	00011	0.999833
hsa-miR-26a-5p	MIMAT0000082_1	MI0000083	no	UUCAAGUAAUCCAGGAUAGGCUU	0	1	23G->U;	0.0438874	-0.00050582	0.210823	0.361865	-5.99216e-05	0.884721	0.935032	-0.00594462	1.07838e-31	2.71952e-30	-0.00347453	3.92763e-15	4.35178e-14	00011	1
hsa-miR-26a-5p	MIMAT0000082_1	MI0000083	no	UUCAAGUAAUCCAGGAUAGGC	0	-1		0.0365689	0.000383962	0.172899	0.312682	0.000446102	0.127954	0.249218	0.00166334	1.89786e-07	1.22866e-06	0.00353922	1.83825e-28	3.89311e-27	00001	0.9888
hsa-miR-26a-5p	MIMAT0000082_1	MI0000083	no	UUCAAGUAAUCCAGGAUAGGCUA	0	1	23G->A;	0.0149729	0.000467466	0.0171872	0.0483155	0.00107687	7.70601e-08	5.2111e-07	-0.00150874	2.0121e-11	1.80429e-10	0.000131616	0.512274	0.672206	00010	1
hsa-miR-26a-5p	MIMAT0000082_1	MI0000083	yes	UUCAAGUAAUCCAGGAUAGGCU	0	0		0.825556	0.000478751	0.717203	0.831899	-0.00355286	0.0121954	0.0357842	0.00676641	4.67252e-06	2.58408e-05	0.000849433	0.555027	0.70923	00010	0.999177
hsa-miR-26a-5p	MIMAT0000082	MI0000750	no	UUCAAGUAAUCCAGGAUAGGCUU	0	1	23G->U;	0.0438549	-0.000507098	0.208638	0.359167	-6.18466e-05	0.880946	0.932414	-0.00592605	1.21088e-31	3.04428e-30	-0.003473	3.9279e-15	4.35178e-14	00011	1
hsa-miR-26a-5p	MIMAT0000082	MI0000750	no	UUCAAGUAAUCCAGGAUAGGC	0	-1		0.036537	0.000387032	0.169476	0.308535	0.000443772	0.130441	0.253064	0.0016726	1.63782e-07	1.06705e-06	0.00354664	1.45554e-28	3.13113e-27	00001	0.985291
hsa-miR-26a-5p	MIMAT0000082	MI0000750	no	UUCAAGUAAUCCAGGAUAGGCUA	0	1	23G->A;	0.0149602	0.000470421	0.0165778	0.0469333	0.00107572	7.47074e-08	5.06035e-07	-0.00150705	2.10558e-11	1.88605e-10	0.000135166	0.500655	0.662155	00010	1
hsa-miR-26a-5p	MIMAT0000082	MI0000750	yes	UUCAAGUAAUCCAGGAUAGGCU	0	0		0.824844	0.000579731	0.661654	0.79238	-0.00350702	0.0132709	0.0385567	0.00696963	2.55283e-06	1.46315e-05	0.00102387	0.476571	0.641083	00010	0.999177
hsa-miR-24-3p	MIMAT0000080_1	MI0000080	no	UGGCUCAGUUCAGCAGGAACA	0	-1		0.101907	-0.00569614	1.43031e-05	7.38214e-05	-0.0115082	2.42009e-17	3.0657e-16	0.00610851	1.95832e-06	1.1335e-05	0.0170415	1.21649e-31	3.04905e-30	00011	1
hsa-miR-24-3p	MIMAT0000080_1	MI0000080	yes	UGGCUCAGUUCAGCAGGAACAG	0	0		0.128386	-0.00098277	0.477064	0.64151	0.00295423	0.0244009	0.0650373	0.00131418	0.320171	0.489574	-0.012662	5.64442e-18	7.41372e-17	00001	1
hsa-miR-24-3p	MIMAT0000080_1	MI0000080	no	UGGCUCAGUUCAGCAGGAACAGU	0	1	23G->U;	0.33458	-0.00864723	0.00662391	0.0207847	-0.00960375	0.00365309	0.0123416	-0.0141533	5.33358e-05	0.000254004	-0.0196245	5.89397e-08	4.03567e-07	00011	0.485026
hsa-miR-24-3p	MIMAT0000080_1	MI0000080	no	UGGCUCAGUUCAGCAGGAACAGUU	0	2	23G->U;24A->U;	0.0208585	-0.0014196	8.45599e-07	5.12234e-06	-0.00105281	0.000108516	0.000493289	-0.000454943	0.0650837	0.146666	-0.0013397	4.29517e-06	2.38504e-05	01101	0.989052
hsa-miR-24-3p	MIMAT0000080_1	MI0000080	no	UGGCUCAGUUCAGCAGGAACAGA	0	1	23G->A;	0.0882299	-0.00222349	0.0115749	0.0341743	0.000554594	0.555731	0.709526	0.00415813	4.1013e-06	2.28048e-05	0.00102205	0.280617	0.446104	00010	0.974027
hsa-miR-24-3p	MIMAT0000080_1	MI0000080	no	UGGCUCAGUUCAGCAGGAACAGUA	0	2	23G->U;	0.0121523	-0.000715828	0.00074907	0.0029277	-0.000283931	0.132359	0.255822	0.000758245	0.000587422	0.00234055	0.000902149	1.85296e-05	9.39202e-05	00011	0.999194
hsa-miR-24-3p	MIMAT0000080_1	MI0000080	no	UGGCUCAGUUCAGCAGGAAC	0	-2		0.230822	0.0149623	0.000377644	0.00156717	0.0134902	0.00116975	0.00440795	0.00100178	0.809796	0.892202	0.0127828	0.00509261	0.0164781	01101	0.99151
hsa-miR-212-3p	MIMAT0000269	MI0000288	no	UAACAGUCUCCAGUCACGGCCAC	0	2		0.0826752	0.0162168	2.18971e-05	0.000110171	0.0232861	7.6279e-11	6.52591e-10	-0.0492986	1.59375e-31	3.95829e-30	-0.0393428	2.40312e-21	3.79499e-20	00011	1
hsa-miR-212-3p	MIMAT0000269	MI0000288	yes	UAACAGUCUCCAGUCACGGCC	0	0		0.405611	-0.067759	6.53194e-17	7.9785e-16	-0.066167	3.60541e-16	4.23352e-15	0.0804349	2.42986e-19	3.38693e-18	0.0910912	4.63021e-26	8.86663e-25	00011	1
hsa-miR-212-3p	MIMAT0000269	MI0000288	no	UAACAGUCUCCAGUCACGGCCA	0	1		0.365347	0.0419934	4.06543e-10	3.30558e-09	0.0332101	3.95346e-07	2.46595e-06	-0.0443368	4.53591e-10	3.67719e-09	-0.0659813	1.57151e-18	2.11496e-17	00011	1
hsa-miR-212-3p	MIMAT0000269	MI0000288	no	UAACAGUCUCCAGUCACGGCCU	0	1	22A->U;	0.101973	0.0105447	0.00698252	0.0218264	0.00897317	0.0182978	0.0508714	0.0106856	0.00768715	0.023847	-0.00942539	0.0239809	0.0641683	n.a.	n.a.
hsa-miR-30c-5p	MIMAT0000244_1	MI0000254	no	UGUAAACAUCCUACACUCUCAGCUU	0	2	25G->U;	0.01234	-0.000223891	0.072383	0.159348	0.000149809	0.225292	0.380955	-0.00190816	2.08027e-31	5.13552e-30	-0.00174383	3.36401e-30	7.81059e-29	00011	1
hsa-miR-30c-5p	MIMAT0000244_1	MI0000254	yes	UGUAAACAUCCUACACUCUCAGC	0	0		0.114149	0.00466432	8.45281e-05	0.000390086	0.00158601	0.207874	0.358379	-0.00318818	0.0118816	0.0349498	0.00692268	3.37632e-08	2.36515e-07	01001	0.979933
hsa-miR-30c-5p	MIMAT0000244_1	MI0000254	no	UGUAAACAUCCUACACUCUCAGCU	0	1		0.802034	-0.00503788	0.000870773	0.00335378	-0.0031941	0.0411325	0.100814	0.0058148	0.000725231	0.00284538	-0.00593364	0.000185808	0.000817436	01101	0.5195
hsa-miR-30c-5p	MIMAT0000244	MI0000736	no	UGUAAACAUCCUACACUCUCAGCUU	0	2	25G->U;	0.0123524	-0.000221633	0.0753974	0.164481	0.000156268	0.201085	0.350137	-0.00190157	2.31479e-31	5.6973e-30	-0.00174523	2.37954e-30	5.55633e-29	00011	1
hsa-miR-30c-5p	MIMAT0000244	MI0000736	yes	UGUAAACAUCCUACACUCUCAGC	0	0		0.11419	0.00466155	8.3295e-05	0.000384612	0.0015686	0.212553	0.363844	-0.0031923	0.0117269	0.0345483	0.00693429	3.04682e-08	2.13799e-07	01001	0.982542
hsa-miR-30c-5p	MIMAT0000244	MI0000736	no	UGUAAACAUCCUACACUCUCAGCU	0	1		0.802309	-0.00504415	0.00083901	0.00324824	-0.00317938	0.0423433	0.10338	0.00582148	0.000734541	0.00287777	-0.00593478	0.000190924	0.000838025	01101	0.51424
hsa-miR-193b-3p	MIMAT0002819	MI0003137	yes	AACUGGCCCUCAAAGUCCCGCU	0	0		0.839454	-0.00688797	0.720715	0.834438	0.00794166	0.702803	0.822412	0.0232041	0.244426	0.403975	-0.249813	2.3362e-31	5.73278e-30	00001	1
hsa-miR-200b-3p	MIMAT0000318	MI0000342	no	UAAUACUGCCUGGUAAUGAUGACU	0	2	24G->U;	0.222195	8.81726e-05	0.981841	0.989065	0.00359014	0.315175	0.484104	0.00127836	0.756125	0.856914	-0.0517585	4.08754e-31	9.91169e-30	00001	1
hsa-miR-200b-3p	MIMAT0000318	MI0000342	yes	UAAUACUGCCUGGUAAUGAUGA	0	0		0.0570961	-0.0014343	0.470815	0.636156	-0.00543573	0.00493571	0.0160252	-0.00315312	0.0763127	0.166036	0.017649	6.14407e-20	8.96028e-19	00001	1
hsa-miR-200b-3p	MIMAT0000318	MI0000342	no	UAAUACUGCCUGGUAAUGAUGAC	0	1		0.546442	0.00968742	0.0273877	0.0715554	0.0147374	0.000325287	0.00136232	0.00406593	0.357915	0.52989	0.0344983	1.28489e-13	1.31145e-12	00001	0.998684
hsa-miR-200b-3p	MIMAT0000318	MI0000342	no	UAAUACUGCCUGGUAAUGAUGAA	0	1	23C->A;	0.0490509	-0.00204542	0.346906	0.518462	-0.00491011	0.0169683	0.0478239	-0.00174727	0.390929	0.561819	-0.00783901	7.58312e-05	0.000353132	00101	0.719651
hsa-miR-200b-3p	MIMAT0000318	MI0000342	no	AAUACUGCCUGGUAAUGAUGACU	1	2	23G->U;	0.0517449	-0.00432851	0.0139995	0.0404013	-0.00361624	0.0301839	0.077669	-0.00423722	0.0130074	0.0379255	-0.00334448	0.0199973	0.0549255	n.a.	n.a.
hsa-miR-200b-3p	MIMAT0000318	MI0000342	no	UAAUACUGCCUGGUAAUGAUGACA	0	2	24G->A;	0.0444198	-0.000552361	0.723612	0.836812	-0.00209626	0.160902	0.296282	0.00246793	0.127633	0.248711	-0.00353709	0.0167535	0.0473325	n.a.	n.a.
hsa-miR-378a-3p	MIMAT0000732	MI0000786	no	ACUGGACUUGGAGUCAGAAGG	0	-1		0.0985417	0.000729467	0.481744	0.645159	-0.000463787	0.657233	0.789026	0.0126867	1.38533e-27	2.78971e-26	0.0132458	7.05711e-31	1.69123e-29	00011	1
hsa-miR-378a-3p	MIMAT0000732	MI0000786	yes	ACUGGACUUGGAGUCAGAAGGC	0	0		0.483114	-0.00254333	0.239166	0.397526	-0.0042867	0.0593739	0.136387	-0.0253974	1.55401e-24	2.84937e-23	-0.0196095	1.24962e-20	1.88616e-19	00011	1
hsa-miR-378a-3p	MIMAT0000732	MI0000786	no	ACUGGACUUGGAGUCAGAAGGCA	0	1	23C->A;	0.11382	0.00198732	0.137009	0.262426	0.00336048	0.0152709	0.0435946	0.0106717	1.86666e-13	1.88878e-12	0.00383972	0.000934003	0.00358216	00010	0.999972
hsa-miR-378a-3p	MIMAT0000732	MI0000786	no	CUGGACUUGGAGUCAGAAGGC	1	0		0.038705	-0.000378956	0.325203	0.495605	-0.00050076	0.263713	0.426562	-0.00169683	9.1037e-05	0.000418474	-0.00218865	2.93883e-08	2.06752e-07	00011	0.999233
hsa-miR-378a-3p	MIMAT0000732	MI0000786	no	ACUGGACUUGGAGUCAGAAG	0	-2		0.0116914	-0.000132618	0.4624	0.627455	-0.000381272	0.0485202	0.115906	0.000230049	0.189461	0.33502	0.000905726	2.71412e-07	1.72041e-06	00001	0.978511
hsa-miR-378a-3p	MIMAT0000732	MI0000786	no	ACUGGACUUGGAGUCAGAAGGA	0	0	22C->A;	0.0318277	0.000976437	0.0484962	0.115882	0.000441615	0.360736	0.532815	0.00111165	0.0107985	0.0321366	0.00171368	3.15623e-05	0.000155087	01011	0.564718
hsa-miR-378a-3p	MIMAT0000732	MI0000786	no	ACUGGACUUGGAGUCAGAAGGCU	0	1	23C->U;	0.0999582	-0.000824147	0.465975	0.631383	0.00063241	0.573954	0.723934	0.00182081	0.119006	0.236054	0.00368205	0.000532138	0.00213794	00011	0.522826
hsa-miR-378a-3p	MIMAT0000732	MI0000786	no	CUGGACUUGGAGUCAGAAGGCU	1	1	22C->U;	0.0122917	-0.000301362	0.0780232	0.168995	-0.000155104	0.349352	0.521071	0.000184208	0.31274	0.48217	-0.00023173	0.149102	0.279899	n.a.	n.a.
hsa-miR-532-3p	MIMAT0004780	MI0003205	no	CCUCCCACACCCAAGGCUUG	0	-2		0.0299159	0.00302725	0.00537115	0.0172703	0.000699675	0.547458	0.702516	0.0154965	7.34546e-31	1.7552e-29	0.00934581	8.38359e-15	9.16159e-14	00011	1
hsa-miR-532-3p	MIMAT0004780	MI0003205	no	CCUCCCACACCCAAGGCUUGCAU	0	1	23A->U;	0.0514302	-0.00305121	0.00125337	0.00468641	0.0021321	0.0217199	0.0589457	-0.00603241	1.25835e-09	9.94544e-09	-0.00365204	0.000341816	0.00142644	01011	0.999874
hsa-miR-532-3p	MIMAT0004780	MI0003205	yes	CCUCCCACACCCAAGGCUUGCA	0	0		0.623474	-0.00183379	0.472933	0.638156	-0.00858993	0.00249811	0.00876104	-0.00590996	0.0318391	0.0814207	-0.0147968	4.05893e-08	2.83364e-07	00101	0.540428
hsa-miR-532-3p	MIMAT0004780	MI0003205	no	CCUCCCACACCCAAGGCUUGC	0	-1		0.193169	0.000717235	0.73556	0.844303	-0.000986291	0.664769	0.793912	-0.0114123	9.16065e-07	5.5247e-06	0.00918769	2.39119e-05	0.000119866	00010	0.998519
hsa-miR-532-3p	MIMAT0004780	MI0003205	no	CCUCCCACACCCAAGGCUUGCAA	0	1		0.0716777	0.000751536	0.57183	0.721976	0.00387246	0.00922239	0.027933	0.00294497	0.0275164	0.071846	0.00026823	0.83966	0.908975	n.a.	n.a.
hsa-miR-197-3p	MIMAT0000227	MI0000239	yes	UUCACCACCUUCUCCACCCAGC	0	0		0.719622	-0.00466956	0.0185956	0.0515245	-0.00829575	2.90795e-05	0.000143836	-0.0277852	7.99684e-31	1.90529e-29	-0.0219969	3.16994e-25	5.9317e-24	00011	1
hsa-miR-197-3p	MIMAT0000227	MI0000239	no	UUCACCACCUUCUCCACCCAG	0	-1		0.0746129	0.000261747	0.833715	0.90601	0.000541191	0.646831	0.780885	0.0171611	3.91011e-28	8.15452e-27	0.0135469	8.17396e-24	1.43456e-22	00011	1
hsa-miR-197-3p	MIMAT0000227	MI0000239	no	UUCACCACCUUCUCCACCCAGCA	0	1		0.0438433	0.00173392	0.00577207	0.018458	0.00161199	0.00582107	0.018564	0.00493869	3.11937e-14	3.30742e-13	0.00356753	5.12135e-08	3.54515e-07	00011	0.999889
hsa-miR-197-3p	MIMAT0000227	MI0000239	no	UUCACCACCUUCUCCACCCAGCU	0	1	23A->U;	0.0209722	0.000934589	0.00211355	0.00754142	0.000870573	0.00427558	0.0141244	0.00129066	3.57253e-05	0.000173874	0.00161449	7.77902e-07	4.72623e-06	01111	0.875439
hsa-miR-197-3p	MIMAT0000227	MI0000239	no	UUCACCACCUUCUCCACCCAGA	0	0	22C->A;	0.0340419	0.000183851	0.677911	0.80361	-0.00026284	0.539523	0.695382	0.000478488	0.270589	0.434937	0.00109042	0.00795397	0.0245078	n.a.	n.a.
hsa-miR-197-3p	MIMAT0000227	MI0000239	no	UUCACCACCUUCUCCACCCAGU	0	0	22C->U;	0.0202795	-0.000352455	0.138215	0.264305	-0.000209775	0.353155	0.525501	-0.000538017	0.0284058	0.0738706	-0.000643708	0.00992539	0.029815	n.a.	n.a.
hsa-miR-142-5p	MIMAT0000433	MI0000458	no	CCCAUAAAGUAGAAAGCACUA	-2	-2		0.0522316	0.00128112	0.0530095	0.124877	0.000683233	0.327815	0.498011	0.00929088	5.49132e-30	1.27138e-28	0.00462029	1.04907e-10	8.88244e-10	00011	0.901418
hsa-miR-142-5p	MIMAT0000433	MI0000458	no	CCCAUAAAGUAGAAAGCACUACA	-2	0	23U->A;	0.0208729	0.00102118	5.32486e-05	0.000253736	0.00168832	1.44951e-10	1.21848e-09	0.00175547	8.55946e-10	6.811e-09	0.000381667	0.132707	0.256344	01110	0.758019
hsa-miR-142-5p	MIMAT0000433	MI0000458	yes	CAUAAAGUAGAAAGCACUACU	0	0		0.415979	-0.0102047	0.00149865	0.00553533	-0.018234	9.52777e-09	6.99728e-08	-0.0120046	0.000158059	0.000703668	0.00204393	0.524426	0.682687	01110	0.999749
hsa-miR-142-5p	MIMAT0000433	MI0000458	no	CAUAAAGUAGAAAGCACUACUA	0	1		0.0170073	-0.000559294	0.00405953	0.0135142	-0.000977681	1.18039e-06	7.06167e-06	-0.000831485	4.68809e-05	0.000224831	-0.000304358	0.104425	0.212533	01110	0.586083
hsa-miR-142-5p	MIMAT0000433	MI0000458	no	CCCAUAAAGUAGAAAGCACUAC	-2	-1		0.223477	0.00462391	0.0546726	0.127955	0.0120451	1.75797e-06	1.0255e-05	-0.00517209	0.0434713	0.105505	-0.008903	0.000492045	0.00199545	01100	0.905768
hsa-miR-142-5p	MIMAT0000433	MI0000458	no	CCCAUAAAGUAGAAAGCACUAA	-2	-1	22C->A;	0.0110894	0.000186912	0.190744	0.336274	0.00035129	0.00936479	0.0283016	0.00044841	0.00126993	0.00474185	0.00031215	0.0378779	0.0940179	01111	0.504939
hsa-miR-142-5p	MIMAT0000433	MI0000458	no	CAUAAAGUAGAAAGCACUAC	0	-1		0.0248759	-1.54275e-05	0.938045	0.964887	-0.000522987	0.00631325	0.0199473	-0.000623132	0.00165517	0.00605074	0.00032489	0.0963076	0.19968	00110	0.993382
hsa-miR-142-5p	MIMAT0000433	MI0000458	no	CCCAUAAAGUAGAAAGCACU	-2	-3		0.160041	0.00377994	0.0568861	0.132004	0.00313129	0.121521	0.240229	0.00534362	0.00921293	0.0279147	0.00107977	0.565845	0.717905	n.a.	n.a.
hsa-miR-132-3p	MIMAT0000426	MI0000449	no	UAACAGUCUACAGCCAUGGUC	0	-1		0.0421027	-0.010144	1.22408e-17	1.57745e-16	-0.0118753	1.20793e-26	2.34601e-25	0.0125372	3.1511e-24	5.66368e-23	0.0145307	5.53425e-30	1.27771e-28	00011	1
hsa-miR-132-3p	MIMAT0000426	MI0000449	no	ACAGUCUACAGCCAUGGUCGUU	2	2	21C->U;22C->U;	0.013256	0.0040368	4.77806e-15	5.28488e-14	0.00547152	1.91992e-25	3.62573e-24	0.00402061	6.27947e-14	6.573e-13	-0.00461762	2.79498e-17	3.49202e-16	01110	1
hsa-miR-132-3p	MIMAT0000426	MI0000449	no	UAACAGUCUACAGCCAUGGUCGA	0	1	23C->A;	0.015055	-0.0040828	5.82306e-17	7.14458e-16	-0.00365577	1.70853e-15	1.94758e-14	-0.000997958	0.0302661	0.0778353	0.00176266	0.00017816	0.000786323	01100	1
hsa-miR-132-3p	MIMAT0000426	MI0000449	yes	UAACAGUCUACAGCCAUGGUCG	0	0		0.623558	0.0118096	6.58394e-05	0.00030977	0.00918763	0.00288419	0.010009	-0.00168306	0.534731	0.691948	-0.0187494	9.77062e-11	8.29844e-10	00001	0.999974
hsa-miR-132-3p	MIMAT0000426	MI0000449	no	UAACAGUCUACAGCCAUGGUCGU	0	1	23C->U;	0.212771	-0.00660378	0.00822933	0.0252802	-0.00586725	0.0262229	0.0689075	-0.0130146	4.28394e-08	2.98564e-07	0.00731115	0.00350171	0.0118792	01110	0.983796
hsa-miR-132-3p	MIMAT0000426	MI0000449	no	UAACAGUCUACAGCCAUGGUCU	0	0	22G->U;	0.0150713	-0.00149426	0.00167754	0.0061298	-0.000841343	0.0465444	0.112035	0.000143838	0.754388	0.856202	0.00124302	0.0125988	0.036839	01100	0.817118
hsa-miR-132-3p	MIMAT0000426	MI0000449	no	AACAGUCUACAGCCAUGGUCG	1	0		0.0132651	0.000653413	0.119869	0.237479	-5.86726e-05	0.885787	0.935774	-0.000209298	0.631111	0.768358	-0.000499285	0.251647	0.412271	n.a.	n.a.
hsa-miR-342-3p	MIMAT0000753	MI0000805	no	UCUCACACAGAAAUCGCACCCGUCU	0	2	25A->U;	0.0570735	-0.00612144	3.63515e-14	3.83939e-13	-0.00583191	3.26126e-12	3.05827e-11	-0.0107632	7.61775e-30	1.74888e-28	-0.00921103	1.21543e-24	2.23355e-23	01111	0.999999
hsa-miR-342-3p	MIMAT0000753	MI0000805	no	UCUCACACAGAAAUCGCACCCG	0	-1		0.0623901	0.0049733	4.33552e-07	2.6981e-06	0.00391062	4.10364e-05	0.000198427	0.0118705	7.221e-29	1.58669e-27	0.0056242	1.45491e-10	1.22052e-09	00010	1
hsa-miR-342-3p	MIMAT0000753	MI0000805	no	UCUCACACAGAAAUCGCACCCGUCA	0	2		0.0281341	-0.00244514	1.26214e-09	9.96581e-09	-0.00219334	1.44602e-08	1.04511e-07	-0.00469163	2.35438e-26	4.54035e-25	-0.00406493	4.91254e-21	7.64007e-20	00011	0.963208
hsa-miR-342-3p	MIMAT0000753	MI0000805	no	UCUCACACAGAAAUCGCACCCGUA	0	1	24C->A;	0.0230524	0.000705473	0.0163012	0.046246	0.0021947	5.05624e-11	4.37603e-10	0.00236354	6.29813e-12	5.79343e-11	0.00193263	1.64954e-08	1.18489e-07	00111	0.999996
hsa-miR-342-3p	MIMAT0000753	MI0000805	yes	UCUCACACAGAAAUCGCACCCGU	0	0		0.405927	0.00685471	6.67557e-05	0.000313901	0.00683992	3.94065e-05	0.00019111	0.00669371	0.000155288	0.000692083	0.0119884	9.18832e-12	8.37681e-11	01111	0.992012
hsa-miR-342-3p	MIMAT0000753	MI0000805	no	UCACACAGAAAUCGCACCCGUCA	2	2		0.0308216	-0.00111544	0.00520304	0.0168023	-0.00108613	0.0058201	0.018564	-0.0027058	7.94956e-11	6.79402e-10	-0.00162333	6.35946e-05	0.000300589	00010	0.444479
hsa-miR-342-3p	MIMAT0000753	MI0000805	no	UCUCACACAGAAAUCGCACCCGUC	0	1		0.296077	-0.00279729	0.0464905	0.111938	-0.00660521	8.69958e-07	5.26212e-06	-0.00543521	4.44035e-05	0.000213575	-0.00460228	0.000174421	0.000771066	00111	0.487847
hsa-miR-342-3p	MIMAT0000753	MI0000805	no	UCUCACACAGAAAUCGCACCCGUU	0	1	24C->U;	0.0191674	-0.000241751	0.341605	0.512979	0.000125353	0.643876	0.778743	0.000201696	0.42012	0.589668	-0.0001209	0.649167	0.782506	n.a.	n.a.
hsa-miR-199b-5p	MIMAT0000263	MI0000282	no	CCCAGUGUUUAGACUAUCUGUU	0	-1		0.0659304	0.00208506	0.102883	0.20993	-0.000481775	0.690418	0.813313	0.0158171	8.24651e-30	1.88794e-28	0.0088668	7.22141e-13	7.05443e-12	00011	1
hsa-miR-199b-5p	MIMAT0000263	MI0000282	yes	CCCAGUGUUUAGACUAUCUGUUC	0	0		0.704128	-0.00147905	0.658468	0.789699	-0.00306734	0.356835	0.528864	-0.0216713	2.22236e-09	1.72486e-08	-0.0104071	0.00192893	0.00696456	00010	0.681468
hsa-miR-199b-5p	MIMAT0000263	MI0000282	no	CCCAGUGUUUAGACUAUCUGUUA	0	0	23C->A;	0.0289075	0.000687281	0.273054	0.437697	0.000759828	0.184848	0.328608	0.00263176	1.85883e-05	9.41012e-05	0.00211839	0.000202068	0.000880929	00011	0.97693
hsa-miR-199b-5p	MIMAT0000263	MI0000282	no	CCCAGUGUUUAGACUAUCUGUUCU	0	1	24A->U;	0.10656	-0.00184147	0.225707	0.381343	-2.87724e-05	0.984457	0.990013	5.50064e-05	0.9711	0.983338	-0.00366186	0.0137755	0.0398391	n.a.	n.a.
hsa-miR-199b-5p	MIMAT0000263	MI0000282	no	CCCAGUGUUUAGACUAUCUGUUCA	0	1		0.0410019	-0.000440591	0.583999	0.731539	0.00178164	0.0219894	0.0595391	0.000944499	0.246084	0.405979	0.00147417	0.0687986	0.153306	n.a.	n.a.
hsa-miR-199b-5p	MIMAT0000263	MI0000282	no	CCCAGUGUUUAGACUAUCUGU	0	-2		0.0184048	0.000468564	0.342337	0.513882	0.0002624	0.626319	0.76491	0.00115237	0.0407207	0.0998644	0.00102826	0.0604202	0.138478	n.a.	n.a.
hsa-let-7e-5p	MIMAT0000066	MI0000066	no	UGAGGUAGGAGGUUGUAUAGU	0	-1		0.0490367	-0.00933751	5.89141e-07	3.62236e-06	-0.0225954	2.01978e-29	4.52299e-28	-0.00699289	1.51348e-05	7.77221e-05	0.0133529	1.2194e-12	1.17441e-11	01110	0.999985
hsa-let-7e-5p	MIMAT0000066	MI0000066	yes	UGAGGUAGGAGGUUGUAUAGUU	0	0		0.872039	0.0123891	0.000152408	0.000679985	0.0271256	1.00035e-14	1.08738e-13	0.00763516	0.0199052	0.0547094	-0.0224814	6.74407e-10	5.41375e-09	00001	0.998844
hsa-let-7e-5p	MIMAT0000066	MI0000066	no	UGAGGUAGGAGGUUGUAUAGUUA	0	1	23G->A;	0.0268551	-0.00425525	0.00118384	0.00445284	-0.00832879	3.89231e-12	3.63755e-11	-0.00659457	5.98464e-07	3.67416e-06	0.00396235	0.00655319	0.0205864	01110	0.999994
hsa-let-7e-5p	MIMAT0000066	MI0000066	no	UGAGGUAGGAGGUUGUAUAGUUG	0	1		0.0225763	0.00180307	0.140975	0.268613	0.00519703	7.50459e-06	4.0439e-05	0.00409794	0.000241942	0.00103983	-0.00092816	0.486428	0.648219	00110	0.777757
hsa-miR-6503-3p	MIMAT0025463	MI0022215	no	GGACUAGGAUGCAGACCUCC	1	0		0.0409631	-0.000630475	0.593227	0.740353	0.000789783	0.526557	0.68489	0.0150496	3.8435e-29	8.56015e-28	0.0070549	5.52565e-09	4.13591e-08	00011	0.97633
hsa-miR-6503-3p	MIMAT0025463	MI0022215	no	AGGGGACUAGGAUGCAGACCUCC	-2	0		0.0690727	-0.00136425	0.27183	0.436566	0.000542222	0.664558	0.793912	-0.014161	2.27798e-23	3.89778e-22	-0.00590298	9.63625e-06	5.09212e-05	00010	0.994803
hsa-miR-6503-3p	MIMAT0025463	MI0022215	no	AGGGGACUAGGAUGCAGACCU	-2	-2		0.00959719	0.000964535	0.0286249	0.0742201	0.00076025	0.107178	0.217003	0.00388411	4.96046e-14	5.2257e-13	0.00150074	0.00264585	0.00924356	00010	0.999971
hsa-miR-6503-3p	MIMAT0025463	MI0022215	yes	GGGACUAGGAUGCAGACCUCC	0	0		0.0921248	-0.00216867	0.151273	0.282679	-0.00014718	0.91506	0.952602	-0.0112263	5.68709e-14	5.97581e-13	-0.00834762	4.62087e-09	3.5012e-08	00011	1
hsa-miR-6503-3p	MIMAT0025463	MI0022215	no	AGGGGACUAGGAUGCAGACCUC	-2	-1		0.056885	0.00109492	0.429355	0.597757	0.00285256	0.0239195	0.0640458	0.00923812	2.83523e-11	2.50945e-10	0.00136323	0.265503	0.428443	00010	0.999976
hsa-miR-6503-3p	MIMAT0025463	MI0022215	no	GACUAGGAUGCAGACCUCCCU	2	2		0.081361	-0.000566391	0.703027	0.822557	-0.00234706	0.122088	0.240986	-0.00797009	2.47046e-07	1.57571e-06	-0.00463388	0.000779072	0.00303483	00011	0.833617
hsa-miR-6503-3p	MIMAT0025463	MI0022215	no	GGACUAGGAUGCAGACCUCCCU	1	2		0.314248	-0.00452163	0.145157	0.274823	-0.0046096	0.130806	0.253591	-0.0141665	1.08225e-05	5.67506e-05	-0.00772799	0.0136987	0.0396451	00010	0.583584
hsa-miR-6503-3p	MIMAT0025463	MI0022215	no	GGACUAGGAUGCAGACCUCCC	1	1		0.0525311	-0.000924856	0.421396	0.590891	-0.000895697	0.426338	0.595377	0.00142673	0.189787	0.335308	0.00397207	0.000308056	0.00129745	00001	0.585688
hsa-miR-6503-3p	MIMAT0025463	MI0022215	no	GGACUAGGAUGCAGACCUCCCUU	1	3	23G->U;	0.0333553	0.000449946	0.5755	0.72488	0.000312477	0.686432	0.810662	9.46422e-05	0.911488	0.950937	0.000256031	0.742476	0.848479	n.a.	n.a.
hsa-miR-215-5p	MIMAT0000272	MI0000291	yes	AUGACCUAUGAAUUGACAGAC	0	0		0.269596	-0.0146588	0.326252	0.496558	-0.0119462	0.426338	0.595377	0.0242356	0.0998324	0.205223	-0.142982	1.36154e-28	2.94437e-27	00001	1
hsa-miR-215-5p	MIMAT0000272	MI0000291	no	AUGACCUAUGAAUUGACAGACA	0	1		0.720574	0.0156956	0.293892	0.461445	0.0106006	0.480653	0.644224	-0.0258877	0.0786503	0.170039	0.113069	2.29401e-20	3.40611e-19	00001	1
hsa-miR-361-3p	MIMAT0004682	MI0000760	no	CCCCCAGGUGUGAUUCUGAUUUGC	1	2		0.0857854	-0.00471984	0.000789328	0.00306894	0.0013476	0.343714	0.51537	-0.0170581	3.59269e-24	6.44326e-23	-0.0176733	6.75722e-28	1.39151e-26	00011	1
hsa-miR-361-3p	MIMAT0004682	MI0000760	no	UCCCCCAGGUGUGAUUCUGAUUUGC	0	2		0.0163894	-0.00144877	0.00243668	0.00857863	-0.000664423	0.14598	0.275935	-0.00580462	5.64094e-24	1.00289e-22	-0.00481727	4.49383e-19	6.17977e-18	00011	1
hsa-miR-361-3p	MIMAT0004682	MI0000760	no	UCCCCCAGGUGUGAUUCUGAUU	0	-1		0.321995	0.00588711	0.0219125	0.0593703	-0.00424268	0.0950145	0.19765	0.0190061	7.02462e-16	8.15492e-15	0.0236589	4.9382e-18	6.507e-17	00011	1
hsa-miR-361-3p	MIMAT0004682	MI0000760	no	UCCCCCAGGUGUGAUUCUGAU	0	-2		0.0668818	0.000578783	0.648047	0.781846	7.04325e-05	0.954421	0.973909	0.00948362	2.51015e-13	2.52122e-12	0.00513825	8.61714e-06	4.59513e-05	00011	0.996394
hsa-miR-361-3p	MIMAT0004682	MI0000760	no	CCCCCAGGUGUGAUUCUGAUUUGCU	1	3		0.0143422	-0.00164798	0.000846445	0.00326776	-0.000296019	0.512541	0.672448	-0.00173644	0.000114537	0.00051893	-0.0030865	1.80561e-10	1.50394e-09	01011	0.98436
hsa-miR-361-3p	MIMAT0004682	MI0000760	no	UCCCCCAGGUGUGAUUCUGAUUUGU	0	2	25C->U;	0.0140111	-0.0019678	1.64272e-05	8.40957e-05	-0.00105129	0.0181571	0.0506177	-0.00249589	7.17875e-09	5.34882e-08	-0.00244035	7.51707e-09	5.58567e-08	01011	0.949711
hsa-miR-361-3p	MIMAT0004682	MI0000760	no	UCCCCCAGGUGUGAUUCUGAUUUG	0	1		0.116778	-0.00150264	0.331665	0.50237	0.000589519	0.664756	0.793912	-0.00184678	0.25831	0.420478	-0.00868863	3.53283e-08	2.47268e-07	00001	0.999935
hsa-miR-361-3p	MIMAT0004682	MI0000760	no	CCCCCAGGUGUGAUUCUGAUUUGU	1	2	24C->U;	0.0153689	-0.000638285	0.16094	0.296286	-0.000668623	0.116598	0.232233	-0.00177001	0.00011594	0.000524705	-0.00223467	5.55464e-07	3.423e-06	00011	0.988095
hsa-miR-361-3p	MIMAT0004682	MI0000760	yes	UCCCCCAGGUGUGAUUCUGAUUU	0	0		0.207335	0.00267545	0.169277	0.308447	-0.00250686	0.18824	0.333294	-0.008042	6.93072e-05	0.000324967	0.00480684	0.0129174	0.0377168	00110	0.676974
hsa-miR-361-3p	MIMAT0004682	MI0000760	no	CCCCCAGGUGUGAUUCUGAUUUG	1	1		0.0417991	0.00160227	0.0512603	0.121565	0.00195512	0.0154784	0.0441562	0.00284236	0.000257741	0.0011031	0.00162417	0.0385008	0.0952468	01111	0.588659
hsa-miR-361-3p	MIMAT0004682	MI0000760	no	CCCCCAGGUGUGAUUCUGAUUUGA	1	2	24C->A;	0.0122987	0.000792183	0.0545601	0.127728	0.00140143	0.000689594	0.00271726	-1.62434e-05	0.970301	0.983015	0.000731101	0.0802307	0.172681	01101	0.625162
hsa-miR-361-3p	MIMAT0004682	MI0000760	no	UCCCCCAGGUGUGAUUCUGAUA	0	-1	22U->A;	0.0130002	0.000212925	0.633005	0.770092	0.000971185	0.0224722	0.0606461	0.00127867	0.00539401	0.0173224	0.000775553	0.0906542	0.189783	n.a.	n.a.
hsa-miR-361-3p	MIMAT0004682	MI0000760	no	UCCCCCAGGUGUGAUUCUGAAA	0	-1	21U->A;22U->A;	0.00982701	0.000370098	0.383022	0.556013	0.000425015	0.289567	0.456665	0.00125188	0.00771865	0.0239266	-0.000194876	0.610593	0.752093	n.a.	n.a.
hsa-miR-7704	MIMAT0030019	MI0025240	no	GGCGGGGUCGGCGGCGACGU	-2	-1		0.188505	-0.0123768	2.6904e-05	0.00013364	-0.0090375	0.000959624	0.00367012	-0.0409093	8.67854e-28	1.7738e-26	-0.0318124	3.22816e-22	5.34505e-21	00011	1
hsa-miR-7704	MIMAT0030019	MI0025240	no	GCGGGGUCGGCGGCGACG	-1	-2		0.13708	0.0112437	0.000478911	0.00194894	0.00305001	0.332484	0.503146	0.0193449	3.40767e-09	2.60777e-08	0.0305351	1.24335e-18	1.68438e-17	00011	0.994255
hsa-miR-7704	MIMAT0030019	MI0025240	no	GGCGGGGUCGGCGGCGACG	-2	-2		0.237022	0.00708139	0.0761949	0.16589	0.00369418	0.346201	0.517772	0.0255899	4.0406e-09	3.0835e-08	0.0302121	4.23733e-10	3.43853e-09	00011	0.999999
hsa-miR-7704	MIMAT0030019	MI0025240	no	GCGGGGUCGGCGGCGACGUG	-1	0		0.158266	-0.00176937	0.530232	0.687596	-0.000628185	0.816967	0.896715	-0.0040996	0.161959	0.297644	-0.0156961	2.51082e-07	1.60021e-06	00001	0.99936
hsa-miR-7704	MIMAT0030019	MI0025240	no	CGGCGGGGUCGGCGGCGACG	-3	-2		0.0155521	0.000397698	0.716531	0.831646	0.000957473	0.40043	0.570769	0.00536394	1.93056e-05	9.75514e-05	0.00422506	0.000325689	0.0013633	00011	0.997983
hsa-miR-7704	MIMAT0030019	MI0025240	no	GCGGGGUCGGCGGCGACGU	-1	-1		0.0531045	-0.0012773	0.383975	0.556706	-0.000654575	0.671795	0.798995	-0.00635333	5.36544e-05	0.000255372	-0.0054108	0.000405587	0.00167213	00011	0.996766
hsa-miR-7704	MIMAT0030019	MI0025240	yes	CGGGGUCGGCGGCGACGUG	0	0		0.120428	0.00138965	0.556038	0.709526	0.00638358	0.00839581	0.0256953	0.00565479	0.0322376	0.0823113	-0.00425617	0.0623101	0.141663	n.a.	n.a.
hsa-miR-7704	MIMAT0030019	MI0025240	no	CGGGGUCGGCGGCGACGU	0	-1		0.0367327	-0.00107202	0.39531	0.565833	-0.000768324	0.551834	0.706626	-0.00265671	0.0496824	0.118234	-0.0012197	0.366586	0.53866	n.a.	n.a.
hsa-miR-7704	MIMAT0030019	MI0025240	no	GGCGGGGUCGGCGGCGAC	-2	-3		0.01338	0.000748872	0.371451	0.543354	0.000702953	0.388189	0.559944	0.00136994	0.121744	0.240438	6.18378e-05	0.937605	0.964555	n.a.	n.a.
hsa-miR-7704	MIMAT0030019	MI0025240	no	GGGGUCGGCGGCGACGUG	1	0		0.0159998	-0.000836975	0.363638	0.535461	-0.000195195	0.847016	0.912959	0.00141521	0.154725	0.288145	-0.000603871	0.553686	0.707737	n.a.	n.a.
hsa-miR-181a-2-3p	MIMAT0004558	MI0000269	no	ACCACUGACCGUUGACUGUA	0	-2		0.0137901	0.000335939	0.54842	0.70331	-0.000163849	0.775232	0.869311	0.00733584	1.01037e-27	2.05484e-26	0.00365623	6.21283e-10	4.99709e-09	00011	0.999774
hsa-miR-181a-2-3p	MIMAT0004558	MI0000269	yes	ACCACUGACCGUUGACUGUACC	0	0		0.695889	-0.00059064	0.813499	0.894598	-0.00308314	0.191899	0.337615	-0.0210788	1.41551e-15	1.62486e-14	-0.0100881	1.85747e-05	9.40903e-05	00010	0.732875
hsa-miR-181a-2-3p	MIMAT0004558	MI0000269	no	ACCACUGACCGUUGACUGUAC	0	-1		0.0971618	0.000983849	0.487901	0.649479	0.000291917	0.82267	0.900619	0.00818297	1.82625e-09	1.42688e-08	0.00354518	0.00581327	0.0185536	00010	0.895407
hsa-miR-181a-2-3p	MIMAT0004558	MI0000269	no	ACCACUGACCGUUGACUGUACU	0	0	22C->U;	0.0337257	-0.00032083	0.574652	0.724331	-0.000726001	0.220689	0.375185	0.00193404	0.00201016	0.00721967	0.00181496	0.00436233	0.0143936	00011	0.996757
hsa-miR-181a-2-3p	MIMAT0004558	MI0000269	no	ACCACUGACCGUUGACUGUAA	0	-1	21C->A;	0.028146	-0.000413769	0.571392	0.721702	0.000418329	0.557689	0.710748	0.0019795	0.00603684	0.0191849	0.000127983	0.861103	0.920309	n.a.	n.a.
hsa-miR-181a-2-3p	MIMAT0004558	MI0000269	no	ACCACUGACCGUUGACUGUACCU	0	1		0.0615577	-0.00149611	0.0918396	0.19202	-0.00123281	0.155221	0.288812	-0.000470392	0.599535	0.745078	-0.00176252	0.0430925	0.104742	n.a.	n.a.
hsa-miR-181a-2-3p	MIMAT0004558	MI0000269	no	ACCACUGACCGUUGACUGUACAA	0	1	22C->A;23U->A;	0.0137131	0.000177258	0.684068	0.808803	8.36373e-05	0.83897	0.908757	0.000228458	0.578128	0.726846	0.000578519	0.175871	0.316939	n.a.	n.a.
hsa-miR-181a-2-3p	MIMAT0004558	MI0000269	no	ACCACUGACCGUUGACUGUACCA	0	1	23U->A;	0.0101907	0.000416587	0.214337	0.366286	0.00030005	0.372547	0.54418	6.68304e-05	0.842794	0.911092	0.000389748	0.259823	0.421936	n.a.	n.a.
hsa-miR-30d-5p	MIMAT0000245	MI0000255	yes	UGUAAACAUCCCCGACUGGAAG	0	0		0.041499	0.00195144	0.0010282	0.00392326	0.000862983	0.129256	0.251396	0.00672453	4.55953e-22	7.48896e-21	0.00692657	1.27332e-27	2.57047e-26	00011	1
hsa-miR-30d-5p	MIMAT0000245	MI0000255	no	UGUAAACAUCCCCGACUGGAAGC	0	1		0.159783	0.000397943	0.748293	0.852239	0.00019329	0.875672	0.928956	-0.00814904	5.47277e-10	4.42355e-09	0.00177017	0.190599	0.336163	00010	1
hsa-miR-30d-5p	MIMAT0000245	MI0000255	no	UGUAAACAUCCCCGACUGGAAGA	0	1	23C->A;	0.0172914	-0.000153126	0.582703	0.730362	-0.000206162	0.447261	0.614235	6.02137e-05	0.835017	0.906823	0.00123459	1.87111e-05	9.46645e-05	00001	0.999853
hsa-miR-30d-5p	MIMAT0000245	MI0000255	no	UGUAAACAUCCCCGACUGGAAGCU	0	2		0.576725	0.00194861	0.562381	0.715614	0.00385191	0.188358	0.33343	0.00986864	0.00242183	0.00853024	-0.0101466	0.000402507	0.00166027	00001	0.966075
hsa-miR-30d-5p	MIMAT0000245	MI0000255	no	UGUAAACAUCCCCGACUGGAA	0	-1		0.0401127	-0.00110888	0.0960459	0.199188	-0.00162468	0.0167242	0.0472662	-0.000585713	0.402497	0.572521	0.00192815	0.00309889	0.0106448	n.a.	n.a.
hsa-miR-30d-5p	MIMAT0000245	MI0000255	no	UGUAAACAUCCCCGACUGGAAGU	0	1	23C->U;	0.0137843	-0.000165791	0.345802	0.517472	-0.000273269	0.103623	0.211163	-0.000420507	0.013109	0.0381538	0.000125326	0.423349	0.59292	n.a.	n.a.
hsa-miR-30d-5p	MIMAT0000245	MI0000255	no	UGUAAACAUCCCCGACUGGA	0	-2		0.0682179	-0.000553516	0.706601	0.824854	-0.00215682	0.119143	0.23621	-0.00158213	0.253937	0.414926	0.00219943	0.120274	0.238166	n.a.	n.a.
hsa-miR-103a-3p	MIMAT0000101_1	MI0000109	no	AGCAGCAUUGUACAGGGCUAUG	0	-1		0.0941515	0.00217257	0.0112803	0.0334492	-0.00150719	0.06571	0.147793	0.0104139	1.84195e-27	3.6911e-26	0.00651938	9.35419e-14	9.65578e-13	00011	1
hsa-miR-103a-3p	MIMAT0000101_1	MI0000109	no	AGCAGCAUUGUACAGGGCUAUGU	0	0	23A->U;	0.119411	-0.00230534	0.00421754	0.0139608	-0.00145155	0.0576473	0.133242	-0.00772403	8.34468e-24	1.46139e-22	-0.0016433	0.0173159	0.0486365	00010	1
hsa-miR-103a-3p	MIMAT0000101_1	MI0000109	no	AGCAGCAUUGUACAGGGCUAUGAA	0	1		0.0198216	0.000669243	0.00216729	0.00771302	0.00175356	7.3168e-14	7.61988e-13	0.00211039	9.91234e-19	1.34506e-17	0.00147887	1.61112e-13	1.63628e-12	00111	0.999999
hsa-miR-103a-3p	MIMAT0000101_1	MI0000109	yes	AGCAGCAUUGUACAGGGCUAUGA	0	0		0.609116	-0.0024189	0.0774623	0.168047	-0.0029701	0.0200969	0.0551621	-0.00797067	1.59258e-09	1.25147e-08	-0.0104881	1.5829e-15	1.81447e-14	00011	1
hsa-miR-103a-3p	MIMAT0000101_1	MI0000109	no	AGCAGCAUUGUACAGGGCUAU	0	-2		0.0219422	-9.59244e-05	0.732987	0.842698	-0.000374345	0.170041	0.309109	0.000273264	0.329353	0.499514	0.000759465	0.0044935	0.0147433	n.a.	n.a.
hsa-miR-103a-3p	MIMAT0000101_1	MI0000109	no	AGCAGCAUUGUACAGGGCUAUGAU	0	1	24A->U;	0.0280917	-0.000396918	0.0299692	0.0771929	0.000392847	0.0464636	0.111906	0.000180966	0.403435	0.572962	-0.000531207	0.00945924	0.0285554	n.a.	n.a.
hsa-miR-103a-3p	MIMAT0000101_1	MI0000109	no	AGCAGCAUUGUACAGGGCUAUGUU	0	1	23A->U;24A->U;	0.018034	-0.000328203	0.0659914	0.148304	8.68413e-05	0.6395	0.775129	-0.000184809	0.313402	0.482555	0.000397738	0.0252411	0.0667408	n.a.	n.a.
hsa-miR-155-3p	MIMAT0004658	MI0000681	yes	CUCCUACAUAUUAGCAUUAACA	0	0		0.70483	0.235503	3.27911e-27	6.53907e-26	0.21439	3.49653e-27	6.93888e-26	0.222654	5.5344e-26	1.05488e-24	0.177565	8.30068e-18	1.07988e-16	01111	1
hsa-miR-652-5p	MIMAT0022709	MI0003667	no	ACAACCCUAGGAGAGGGUGCCA	-1	-4		0.185496	0.00830022	0.0669812	0.150158	0.00209945	0.642856	0.777919	0.0581568	3.39536e-27	6.75446e-26	0.0458428	2.0978e-20	3.1318e-19	00011	1
hsa-miR-652-5p	MIMAT0022709	MI0003667	no	ACAACCCUAGGAGAGGGUGCCAU	-1	-3		0.308274	-0.00249976	0.621618	0.761779	0.0010761	0.825669	0.90169	-0.0309969	1.26661e-11	1.14582e-10	-0.0216474	1.46654e-06	8.63489e-06	00011	0.999997
hsa-miR-652-5p	MIMAT0022709	MI0003667	no	ACAACCCUAGGAGAGGGUGCC	-1	-5		0.0297302	0.00270618	0.192161	0.337973	-0.000284228	0.889336	0.938215	0.00793444	8.93341e-05	0.000411338	0.00778195	9.56316e-05	0.000437875	00011	0.925223
hsa-miR-652-5p	MIMAT0022709	MI0003667	no	CAACCCUAGGAGAGGGUGCCAU	0	-3		0.0307595	0.00104017	0.532944	0.690268	8.2508e-05	0.959458	0.976636	-0.00588684	0.000250336	0.00107422	-0.00273286	0.0966026	0.20009	00011	0.591243
hsa-miR-652-5p	MIMAT0022709	MI0003667	no	CAACCCUAGGAGAGGGUGCCAUU	0	-2		0.0420275	-0.00325201	0.0848861	0.181037	-0.0043095	0.0165929	0.0469597	-0.00373916	0.033506	0.0849151	-0.00569679	0.000811063	0.0031445	01111	0.619459
hsa-miR-652-5p	MIMAT0022709	MI0003667	no	ACAACCCUAGGAGAGGGUGCCAUU	-1	-2		0.250069	0.00122345	0.794926	0.882701	0.0058579	0.160265	0.295573	-0.00504889	0.247521	0.407745	-0.0101548	0.0323474	0.082566	n.a.	n.a.
hsa-miR-652-5p	MIMAT0022709	MI0003667	no	CAACCCUAGGAGAGGGUGCCA	0	-4		0.0535991	0.00110566	0.606226	0.749414	-0.000505171	0.818919	0.898367	0.00325986	0.136641	0.261968	0.000148898	0.945531	0.968778	n.a.	n.a.
hsa-miR-103a-3p	MIMAT0000101	MI0000108	no	AGCAGCAUUGUACAGGGCUAUG	0	-1		0.0935687	0.0020949	0.013668	0.039584	-0.00156484	0.0540423	0.126754	0.0102208	6.05643e-27	1.19323e-25	0.00634273	2.76684e-13	2.76549e-12	00011	1
hsa-miR-103a-3p	MIMAT0000101	MI0000108	no	AGCAGCAUUGUACAGGGCUAUGU	0	0	23A->U;	0.118681	-0.0023339	0.00372253	0.0125349	-0.00154876	0.0421355	0.102995	-0.00777225	5.75167e-24	1.01816e-22	-0.00182916	0.00775603	0.0240224	00010	1
hsa-miR-103a-3p	MIMAT0000101	MI0000108	no	AGCAGCAUUGUACAGGGCUAUGAA	0	1		0.0197117	0.000660656	0.00209431	0.00747603	0.00171774	9.80994e-14	1.01008e-12	0.00207788	9.02376e-19	1.22651e-17	0.00143927	2.70578e-13	2.70862e-12	00111	0.999999
hsa-miR-103a-3p	MIMAT0000101	MI0000108	yes	AGCAGCAUUGUACAGGGCUAUGA	0	0		0.605359	-0.00253475	0.0643474	0.145287	-0.00362977	0.00384655	0.0128784	-0.00846865	1.01607e-10	8.61188e-10	-0.0113424	4.41294e-18	5.86198e-17	00011	1
hsa-miR-103a-3p	MIMAT0000101	MI0000108	no	AGCAGCAUUGUACAGGGCUAUGAU	0	1	24A->U;	0.0279367	-0.000414047	0.021107	0.05753	0.000373099	0.0548102	0.128203	0.000145039	0.494655	0.655991	-0.000577552	0.00412873	0.0137056	n.a.	n.a.
hsa-miR-103a-3p	MIMAT0000101	MI0000108	no	AGCAGCAUUGUACAGGGCUAU	0	-2		0.0218119	-0.00010514	0.706417	0.824757	-0.000382306	0.157984	0.292421	0.000257466	0.353519	0.525679	0.000732232	0.00579583	0.0185123	n.a.	n.a.
hsa-miR-103a-3p	MIMAT0000101	MI0000108	no	AGCAGCAUUGUACAGGGCUAUGUU	0	1	23A->U;24A->U;	0.0179398	-0.000332405	0.0607656	0.13901	6.32283e-05	0.732194	0.842518	-0.000199771	0.275137	0.439832	0.000349436	0.0461171	0.1113	n.a.	n.a.
hsa-miR-423-5p	MIMAT0004748	MI0001445	yes	UGAGGGGCAGAGAGCGAGACUUU	0	0		0.586599	-0.00730523	0.00105834	0.00401954	-0.00351947	0.121078	0.239525	-0.0273956	6.80524e-27	1.33116e-25	-0.0198467	2.35023e-15	2.66424e-14	00011	1
hsa-miR-423-5p	MIMAT0004748	MI0001445	no	UGAGGGGCAGAGAGCGAGACUU	0	-1		0.0559597	0.00103243	0.154997	0.288521	-0.00158618	0.0318176	0.0813911	0.00823279	3.65132e-24	6.53411e-23	0.00473632	3.7898e-10	3.09067e-09	00011	1
hsa-miR-423-5p	MIMAT0004748	MI0001445	no	UGAGGGGCAGAGAGCGAGACU	0	-2		0.0950285	0.00497991	0.00292098	0.0101014	0.000343964	0.845066	0.911945	0.0171835	2.22398e-19	3.11585e-18	0.0150908	4.79552e-16	5.59091e-15	00011	1
hsa-miR-423-5p	MIMAT0004748	MI0001445	no	UGAGGGGCAGAGAGCGAGA	0	-4		0.0167159	0.000939097	0.0353527	0.088663	-0.000398187	0.377782	0.550649	0.0022755	2.84341e-06	1.61277e-05	0.0021977	1.60172e-06	9.38361e-06	00011	0.809331
hsa-miR-423-5p	MIMAT0004748	MI0001445	no	UGAGGGGCAGAGAGCGAGACUUUU	0	1		0.0912519	-0.00449994	5.13574e-05	0.000245317	-0.000280094	0.822635	0.900619	-0.00515572	1.13919e-05	5.96221e-05	-0.00528142	7.26934e-06	3.91971e-05	01011	0.999948
hsa-miR-423-5p	MIMAT0004748	MI0001445	no	UGAGGGGCAGAGAGCGAGAC	0	-3		0.0118638	0.0006067	0.0292161	0.0755617	0.000328523	0.270273	0.434686	0.000979938	0.00040723	0.00167806	-0.00120922	1.2301e-05	6.41344e-05	00001	0.99805
hsa-miR-423-5p	MIMAT0004748	MI0001445	no	UGAGGGGCAGAGAGCGAGACUUUA	0	1	24U->A;	0.0215433	0.000429434	0.2708	0.435192	0.00140554	0.000531972	0.00213794	-0.000236162	0.568193	0.719399	0.00144533	0.000123351	0.000555791	00101	0.911865
hsa-miR-423-5p	MIMAT0004748	MI0001445	no	UGAGGGGCAGAGAGCGAGACUUA	0	0	23U->A;	0.0150951	0.000599627	0.00830311	0.0254635	0.000252293	0.29275	0.460138	-6.41944e-06	0.978823	0.987677	0.000455066	0.0255607	0.0674704	n.a.	n.a.
hsa-miR-326	MIMAT0000756	MI0000808	yes	CCUCUGGGCCCUUCCUCCAG	0	0		0.048441	0.000570161	0.494472	0.655991	-0.000839093	0.313996	0.483016	0.010223	8.74281e-27	1.7061e-25	0.00629332	1.0445e-14	1.13237e-13	00011	1
hsa-miR-326	MIMAT0000756	MI0000808	no	CCUCUGGGCCCUUCCUCCAGUA	0	2	21C->U;22C->A;	0.104307	0.00311756	0.0348484	0.0876127	0.00537524	0.000515524	0.00208242	0.012332	2.17437e-12	2.05787e-11	0.00633063	4.96858e-05	0.000237865	00010	0.943597
hsa-miR-326	MIMAT0000756	MI0000808	no	CCUCUGGGCCCUUCCUCCAAU	0	1	20G->A;21C->U;	0.0309083	-0.000555707	0.383188	0.556156	-0.000922009	0.155527	0.288934	-0.00215276	0.000754628	0.00294661	-0.00463462	3.98746e-11	3.47836e-10	00001	0.97263
hsa-miR-326	MIMAT0000756	MI0000808	no	CCUCUGGGCCCUUCCUCCAGA	0	1	21C->A;	0.218529	-0.0071833	0.00463768	0.0151799	-0.00457265	0.0500873	0.119128	-0.0148493	7.96361e-08	5.37199e-07	0.000223469	0.926258	0.959385	00010	0.762196
hsa-miR-326	MIMAT0000756	MI0000808	no	CCUCUGGGCCCUUCCUCCAUU	0	1	20G->U;21C->U;	0.0285359	-0.000318068	0.612249	0.753227	-0.000754824	0.220561	0.375045	0.000523915	0.403931	0.573565	-0.00351842	1.29126e-07	8.54173e-07	00001	0.999922
hsa-miR-326	MIMAT0000756	MI0000808	no	CCUCUGGGCCCUUCCUCCAGU	0	1	21C->U;	0.399857	0.00431455	0.18012	0.322822	0.000950699	0.759483	0.859293	-0.010642	0.00111078	0.00420116	-0.00426908	0.17223	0.311817	00011	0.650917
hsa-miR-326	MIMAT0000756	MI0000808	no	CCUCUGGGCCCUUCCUCCAGUU	0	2	21C->U;22C->U;	0.122793	-0.0015694	0.185642	0.329476	-0.00170592	0.1616	0.297121	0.000149868	0.903082	0.946504	-0.00067383	0.551036	0.705891	n.a.	n.a.
hsa-miR-17-5p	MIMAT0000070	MI0000071	no	CAAAGUGCUUACAGUGCAGGUAGA	0	1	24U->A;	0.0383665	0.000738472	0.113885	0.228241	0.00185146	3.21785e-05	0.000157642	0.00349035	5.68044e-12	5.25472e-11	0.00553611	2.52689e-26	4.8616e-25	00011	0.999994
hsa-miR-17-5p	MIMAT0000070	MI0000071	no	CAAAGUGCUUACAGUGCAGGUA	0	-1		0.074261	0.00241767	0.00558408	0.0179058	-0.00117216	0.193438	0.339619	0.00689689	2.70663e-13	2.70862e-12	0.00331356	0.000422565	0.00173601	01011	0.806223
hsa-miR-17-5p	MIMAT0000070	MI0000071	yes	CAAAGUGCUUACAGUGCAGGUAG	0	0		0.544936	-0.000429198	0.849052	0.913832	0.00243241	0.263513	0.426382	-0.0101977	2.32231e-05	0.000116556	-0.0160472	7.56956e-11	6.48277e-10	00011	0.999998
hsa-miR-17-5p	MIMAT0000070	MI0000071	no	CAAAGUGCUUACAGUGCAGGU	0	-2		0.0663608	-0.000351238	0.615266	0.756484	-0.00237791	0.00125002	0.00467603	0.000389083	0.594202	0.741035	0.00399495	3.66485e-07	2.28941e-06	00001	0.999963
hsa-miR-17-5p	MIMAT0000070	MI0000071	no	CAAAGUGCUUACAGUGCAGGUAA	0	0	23G->A;	0.0226687	0.000221168	0.44703	0.61402	3.25911e-05	0.910834	0.950375	0.000455816	0.144231	0.273449	0.0014206	3.57808e-06	2.00451e-05	00001	0.987014
hsa-miR-17-5p	MIMAT0000070	MI0000071	no	CAAAGUGCUUACAGUGCAGGUAU	0	0	23G->U;	0.0368217	-0.000532456	0.302433	0.471243	-0.00144764	0.00643192	0.0202626	-0.0018129	0.00126016	0.00470966	0.000753902	0.115451	0.230564	00110	0.823539
hsa-miR-17-5p	MIMAT0000070	MI0000071	no	CAAAGUGCUUACAGUGCAGGUAGU	0	1		0.132761	-0.00279452	0.0163512	0.0463238	0.000309095	0.806432	0.89017	-0.00166947	0.168692	0.307654	-0.00285313	0.00645765	0.0203252	n.a.	n.a.
hsa-miR-17-5p	MIMAT0000070	MI0000071	no	UCAAAGUGCUUACAGUGCAGGU	-1	-2		0.0110718	0.000110012	0.557446	0.710623	-0.000305536	0.0843013	0.180033	0.00033855	0.0572534	0.132481	0.00046009	0.0128582	0.0375572	n.a.	n.a.
hsa-miR-193a-5p	MIMAT0004614	MI0000487	no	UGGGUCUUUGCGGGCGAGAUG	0	-1		0.155629	0.0134365	6.18353e-08	4.22687e-07	0.00675058	0.00330885	0.0112809	0.0313588	6.83753e-26	1.30024e-24	0.0110747	1.46633e-05	7.55378e-05	00010	1
hsa-miR-193a-5p	MIMAT0004614	MI0000487	no	UGGGUCUUUGCGGGCGAGAUGU	0	0	22A->U;	0.0917425	0.00682429	0.000157987	0.000703668	0.0154417	9.66079e-18	1.25285e-16	-0.00181275	0.271744	0.436538	-0.00529681	0.00207058	0.00740422	01100	0.999817
hsa-miR-193a-5p	MIMAT0004614	MI0000487	yes	UGGGUCUUUGCGGGCGAGAUGA	0	0		0.485601	-0.00087817	0.823546	0.900961	0.00244431	0.516682	0.676042	-0.031784	2.34595e-15	2.66307e-14	-0.0255992	5.47966e-09	4.10524e-08	00011	1
hsa-miR-193a-5p	MIMAT0004614	MI0000487	no	UGGGUCUUUGCGGGCGAGAU	0	-2		0.126734	-0.0110172	8.47861e-06	4.53003e-05	-0.0151113	1.79964e-10	1.50049e-09	-0.00131626	0.567868	0.719247	0.00732921	0.00498302	0.0161682	01100	0.999996
hsa-miR-193a-5p	MIMAT0004614	MI0000487	no	UGGGUCUUUGCGGGCGAGAUGAA	0	1	23G->A;	0.0304011	-0.00429205	4.07704e-05	0.000197374	-0.00444965	9.29892e-06	4.9251e-05	0.000431437	0.693995	0.816066	0.00523374	3.63189e-06	2.03188e-05	01100	0.963089
hsa-miR-193a-5p	MIMAT0004614	MI0000487	no	UGGGUCUUUGCGGGCGAGAUGAU	0	1	23G->U;	0.0262406	-0.00299461	0.00104647	0.00397998	-0.00386549	1.15692e-05	6.04726e-05	-0.00234	0.010682	0.0318248	0.000623456	0.500193	0.66165	01110	0.987794
hsa-miR-193a-5p	MIMAT0004614	MI0000487	no	UGGGUCUUUGCGGGCGAGA	0	-3		0.0129795	0.00039452	0.624243	0.763626	-0.0005658	0.450563	0.61732	0.00284697	0.000214616	0.000931672	0.0017777	0.0251594	0.0665909	00011	0.92507
hsa-miR-193a-5p	MIMAT0004614	MI0000487	no	UGGGUCUUUGCGGGCGAGAUU	0	-1	21G->U;	0.0195344	-0.00241297	0.00292288	0.0101037	-0.00238416	0.00201292	0.00722642	-0.000757108	0.346358	0.517831	-0.000236603	0.792588	0.881378	01100	0.867002
hsa-miR-505-3p	MIMAT0002876	MI0003190	no	CGUCAACACUUGCUGGUUUCCUC	0	1		0.0883889	-0.00186153	0.297258	0.465927	-0.000418339	0.817401	0.896963	-0.0222947	6.97259e-26	1.32285e-24	-0.0120678	4.97378e-10	4.0242e-09	00011	0.999998
hsa-miR-505-3p	MIMAT0002876	MI0003190	yes	CGUCAACACUUGCUGGUUUCCU	0	0		0.199803	-0.000282039	0.927175	0.959567	-0.00854482	0.0101911	0.030495	0.0361506	8.6983e-22	1.41171e-20	0.0196396	4.89059e-09	3.69772e-08	00011	1
hsa-miR-505-3p	MIMAT0002876	MI0003190	no	CGUCAACACUUGCUGGUUUCCUCU	0	2		0.216219	-0.000774452	0.82367	0.900961	0.00660756	0.0520717	0.123133	-0.0240012	8.89719e-12	8.12042e-11	-0.0189528	1.48229e-07	9.73467e-07	00011	1
hsa-miR-505-3p	MIMAT0002876	MI0003190	no	GUCAACACUUGCUGGUUUCCU	1	0		0.0725304	-0.00249071	0.370219	0.542229	-0.00575249	0.0242564	0.0647575	0.0199574	7.50822e-11	6.43696e-10	0.01323	8.50948e-06	4.54357e-05	00011	1
hsa-miR-505-3p	MIMAT0002876	MI0003190	no	CGUCAACACUUGCUGGUUUCC	0	-1		0.0139145	-0.000651988	0.425729	0.595124	-0.00039892	0.622791	0.76276	0.00582975	1.45284e-10	1.22003e-09	0.00323259	3.19917e-05	0.000156914	00011	0.999845
hsa-miR-505-3p	MIMAT0002876	MI0003190	no	UCAACACUUGCUGGUUUCCU	2	0		0.0127762	0.00150382	0.0774237	0.168008	0.00140031	0.0760064	0.16559	0.00366638	5.67622e-06	3.11186e-05	0.00376018	8.80926e-06	4.68227e-05	00011	0.979423
hsa-miR-505-3p	MIMAT0002876	MI0003190	no	UCAACACUUGCUGGUUUCCUC	2	1		0.01729	2.21754e-05	0.977629	0.986901	0.000761521	0.359508	0.531576	-0.00342051	3.25406e-05	0.000159321	-0.00227503	0.00830454	0.0254635	00011	0.997339
hsa-miR-505-3p	MIMAT0002876	MI0003190	no	UCAACACUUGCUGGUUUCCUCU	2	2		0.0781569	-0.00265028	0.143738	0.272841	-0.00104393	0.564073	0.716544	-0.00668582	4.39093e-05	0.000211322	-0.00468856	0.00793163	0.0244482	00011	0.627681
hsa-miR-505-3p	MIMAT0002876	MI0003190	no	GUCAACACUUGCUGGUUUCCUC	1	1		0.0389936	0.000751397	0.582811	0.730382	0.000961555	0.459981	0.625419	-0.00273967	0.0367835	0.0917461	-0.00205291	0.123218	0.242557	n.a.	n.a.
hsa-miR-505-3p	MIMAT0002876	MI0003190	no	GUCAACACUUGCUGGUUUCCUCU	1	2		0.197174	0.004829	0.204912	0.354721	0.00348884	0.383434	0.556285	-0.00646773	0.100066	0.2056	-0.000926663	0.816406	0.896711	n.a.	n.a.
hsa-miR-191-3p	MIMAT0001618	MI0000465	no	GCUGCGCUUGGAUUUCGUCCC	0	-1		0.167206	-0.0294769	2.40695e-06	1.38243e-05	-0.011456	0.0548845	0.128304	-0.0537676	3.93384e-18	5.25966e-17	-0.0701277	1.97952e-25	3.72969e-24	00011	0.999807
hsa-miR-191-3p	MIMAT0001618	MI0000465	no	CUGCGCUUGGAUUUCGUCCC	1	-1		0.130195	0.0173829	0.00291844	0.0100969	0.00977884	0.0705949	0.156335	0.0184599	0.0023401	0.00827771	0.0266856	6.36584e-06	3.46904e-05	01011	0.66723
hsa-miR-191-3p	MIMAT0001618	MI0000465	yes	GCUGCGCUUGGAUUUCGUCCCC	0	0		0.086348	0.000497807	0.905936	0.948342	-0.00234788	0.593549	0.740558	-0.0147575	0.000938153	0.00359472	-0.0175246	0.000221993	0.000962167	00011	0.992752
hsa-miR-191-3p	MIMAT0001618	MI0000465	no	CUGCGCUUGGAUUUCGUCCCC	1	0		0.350673	0.00613245	0.477842	0.641829	0.00945728	0.27908	0.444343	-0.0149701	0.0835273	0.178791	0.0213387	0.0131057	0.0381538	n.a.	n.a.
hsa-miR-1296-5p	MIMAT0005794	MI0003780	no	UUAGGGCCCUGGCUCCAUCU	0	-2		0.0903027	0.00282367	0.591201	0.738528	0.00606137	0.207104	0.357571	0.0589086	2.45942e-25	4.61267e-24	0.041715	2.55502e-14	2.71608e-13	00011	1
hsa-miR-1296-5p	MIMAT0005794	MI0003780	yes	UUAGGGCCCUGGCUCCAUCUCC	0	0		0.285769	-0.00029129	0.96524	0.979947	-0.0007518	0.907414	0.949102	-0.0750082	1.95216e-23	3.36132e-22	-0.0499607	3.03528e-13	3.0301e-12	00011	1
hsa-miR-1296-5p	MIMAT0005794	MI0003780	no	UUAGGGCCCUGGCUCCAUCUCCA	0	1	23U->A;	0.0802533	0.00922394	0.026002	0.0684369	0.00597031	0.0994012	0.204542	0.016683	6.3959e-05	0.000302137	0.014711	0.000186155	0.000818525	00011	0.443677
hsa-miR-1296-5p	MIMAT0005794	MI0003780	no	UUAGGGCCCUGGCUCCAUCUCCU	0	1		0.246455	-0.0190973	0.00440713	0.0145064	-0.0126687	0.0460861	0.111291	-0.01079	0.0874768	0.185117	-0.0153479	0.0169585	0.0478129	n.a.	n.a.
hsa-miR-30e-3p	MIMAT0000693	MI0000749	no	CUUUCAGUCGGAUGUUUACAG	0	-1		0.046586	0.00301894	2.34191e-06	1.34697e-05	0.00139474	0.0360384	0.090107	0.00838535	4.14141e-25	7.71432e-24	0.00559585	2.06629e-14	2.21376e-13	00011	0.999999
hsa-miR-30e-3p	MIMAT0000693	MI0000749	no	CUUUCAGUCGGAUGUUUACAGCA	0	1	23G->A;	0.0249902	0.00104642	0.00647366	0.0203678	0.000787884	0.0513352	0.121708	0.0036904	7.11905e-18	9.29104e-17	0.00399313	2.96993e-19	4.11175e-18	00011	1
hsa-miR-30e-3p	MIMAT0000693	MI0000749	yes	CUUUCAGUCGGAUGUUUACAGC	0	0		0.711797	-0.0128635	1.01758e-06	6.11893e-06	-0.00564636	0.0285748	0.0741371	-0.023407	3.53496e-15	3.94722e-14	-0.0194089	5.06618e-13	4.99067e-12	01011	0.939341
hsa-miR-30e-3p	MIMAT0000693	MI0000749	no	CUUUCAGUCGGAUGUUUACAGUU	0	1	22C->U;23G->U;	0.0299397	0.000697991	0.0515609	0.122101	0.000689269	0.0734142	0.161183	0.00252642	2.12419e-10	1.7568e-09	0.00152965	0.000115839	0.000524542	00011	0.906326
hsa-miR-30e-3p	MIMAT0000693	MI0000749	no	CUUUCAGUCGGAUGUUUACA	0	-2		0.0107141	0.000536468	0.0369342	0.0920098	-0.0001198	0.649298	0.782506	0.00104975	3.2115e-05	0.000157425	0.00162447	1.02888e-09	8.15539e-09	00011	0.926249
hsa-miR-30e-3p	MIMAT0000693	MI0000749	no	CUUUCAGUCGGAUGUUUACAGU	0	0	22C->U;	0.088771	0.00594335	0.000579852	0.00231489	0.000601367	0.72246	0.835998	0.00820284	3.7141e-06	2.07221e-05	0.00628011	0.000130762	0.000586924	01011	0.998723
hsa-miR-30e-3p	MIMAT0000693	MI0000749	no	UUUCAGUCGGAUGUUUACAGC	1	0		0.0146911	-0.000433536	0.0699983	0.155308	-0.000388932	0.101182	0.20727	-0.000411384	0.0818393	0.175769	-3.47034e-06	0.988769	0.992832	n.a.	n.a.
hsa-miR-589-5p	MIMAT0004799	MI0003599	no	UGAGAACCACGUCUGCUCUGAGC	0	1		0.193079	-0.00707448	0.00223704	0.00794056	-0.00163705	0.445526	0.612673	-0.0250141	8.60521e-25	1.59206e-23	-0.0209169	1.45021e-19	2.05284e-18	00011	1
hsa-miR-589-5p	MIMAT0004799	MI0003599	yes	UGAGAACCACGUCUGCUCUGAG	0	0		0.0406997	0.00167935	0.0868452	0.184066	0.00255904	0.00977131	0.0293892	0.00790941	5.44652e-15	5.9919e-14	0.00401163	0.000198675	0.000869377	00010	0.929514
hsa-miR-589-5p	MIMAT0004799	MI0003599	no	UGAGAACCACGUCUGCUCUGA	0	-1		0.622017	0.00692936	0.0115719	0.0341743	-0.00161973	0.551329	0.706157	0.0157751	8.01273e-09	5.93783e-08	0.0140633	6.21823e-08	4.24352e-07	00011	0.511824
hsa-miR-589-5p	MIMAT0004799	MI0003599	no	UGAGAACCACGUCUGCUCUG	0	-2		0.0216095	2.9367e-05	0.9556	0.974444	-0.0017995	0.000835668	0.00323683	0.000438402	0.420143	0.589668	0.000201649	0.696904	0.818703	00100	0.991041
hsa-miR-589-5p	MIMAT0004799	MI0003599	no	UGAGAACCACGUCUGCUCUGAGCU	0	2		0.0140426	-0.000943711	0.0169367	0.0478007	1.14239e-05	0.976924	0.986772	-0.000151507	0.711498	0.828446	-0.00100406	0.007585	0.023548	n.a.	n.a.
hsa-miR-589-5p	MIMAT0004799	MI0003599	no	UGAGAACCACGUCUGCUCUGAGCA	0	2	24U->A;	0.020012	0.000554034	0.301219	0.469887	0.00102849	0.0438862	0.106417	0.000784546	0.118946	0.235992	0.00124882	0.00884726	0.0269362	n.a.	n.a.
hsa-miR-589-5p	MIMAT0004799	MI0003599	no	UGAGAACCACGUCUGCUCUGAA	0	0	22G->A;	0.0105128	-8.58934e-05	0.813321	0.894522	0.00010723	0.754453	0.856202	0.000767991	0.0227921	0.0613277	0.000620569	0.0709638	0.156925	n.a.	n.a.
hsa-miR-500a-3p	MIMAT0002871	MI0003184	no	AUGCACCUGGGCAAGGAUUCUGAA	0	2	24G->A;	0.0458304	0.00313054	1.62143e-06	9.49231e-06	0.00515941	7.89071e-17	9.55278e-16	0.00633725	5.67502e-24	1.00676e-22	0.00725367	2.34703e-24	4.27473e-23	00111	0.989769
hsa-miR-500a-3p	MIMAT0002871	MI0003184	no	AUGCACCUGGGCAAGGAUUCUGU	0	1	23A->U;	0.107202	-0.00232097	0.00953483	0.0287413	-0.00285437	0.000899998	0.00346146	-0.00801531	5.61205e-18	7.38305e-17	-0.00263924	0.00357243	0.012099	00010	1
hsa-miR-500a-3p	MIMAT0002871	MI0003184	yes	AUGCACCUGGGCAAGGAUUCUG	0	0		0.0830955	0.000370132	0.697261	0.81885	-0.00261257	0.0018709	0.0067759	0.00278257	0.000466045	0.0019013	2.71032e-05	0.975058	0.985398	00100	0.531689
hsa-miR-500a-3p	MIMAT0002871	MI0003184	no	AUGCACCUGGGCAAGGAUUCUGA	0	1		0.515635	-0.000745876	0.792659	0.881378	-0.0010999	0.677645	0.803528	0.000242831	0.927066	0.959567	-0.00515337	0.0519217	0.122885	n.a.	n.a.
hsa-miR-500a-3p	MIMAT0002871	MI0003184	no	AUGCACCUGGGCAAGGAUUCUGAU	0	2	24G->U;	0.0324325	7.842e-05	0.838439	0.908757	0.000313667	0.408883	0.578892	3.19359e-05	0.92989	0.960904	-0.000587841	0.148767	0.279463	n.a.	n.a.
hsa-miR-500a-3p	MIMAT0002871	MI0003184	no	AUGCACCUGGGCAAGGAUUCUGUU	0	2	23A->U;24G->U;	0.0110233	-0.000146542	0.302373	0.47124	0.000139877	0.288123	0.454847	-1.34178e-05	0.914222	0.952499	-8.66244e-06	0.947714	0.969963	n.a.	n.a.
hsa-miR-500a-3p	MIMAT0002871	MI0003184	no	AAUGCACCUGGGCAAGGAUUC	-1	-2		0.0241902	-2.88953e-05	0.945621	0.968778	-0.000385639	0.384498	0.556929	0.000251298	0.569734	0.720317	0.00041235	0.327778	0.498011	n.a.	n.a.
hsa-miR-500a-3p	MIMAT0002871	MI0003184	no	AUGCACCUGGGCAAGGAUUCU	0	-1		0.0564867	-5.03615e-05	0.977093	0.986772	-0.00105361	0.51793	0.67681	-0.00113196	0.477267	0.64151	0.00114303	0.482648	0.646013	n.a.	n.a.
hsa-miR-500a-3p	MIMAT0002871	MI0003184	no	AAUGCACCUGGGCAAGGAUUCU	-1	-1		0.0279243	-9.20051e-05	0.909252	0.949357	-0.000446425	0.581585	0.729221	-0.000195348	0.798577	0.884957	7.95948e-05	0.915651	0.952854	n.a.	n.a.
hsa-miR-548e-5p	MIMAT0026736	MI0006344	no	CAAAAGCAAUCGCGGUUUUUG	0	-1		0.0883592	0.00219077	0.506114	0.667329	0.00313732	0.272513	0.437087	0.0343678	2.85502e-24	5.1655e-23	0.0109469	0.000667063	0.00263609	00010	1
hsa-miR-548e-5p	MIMAT0026736	MI0006344	yes	CAAAAGCAAUCGCGGUUUUUGC	0	0		0.386723	-0.00132867	0.79997	0.885966	-0.00014766	0.97699	0.986772	-0.0416986	2.47278e-14	2.63207e-13	-0.0191284	0.000273923	0.00116385	00011	0.520069
hsa-miR-548e-5p	MIMAT0026736	MI0006344	no	CAAAAGCAAUCGCGGUUUUUGCU	0	1		0.0498015	0.000716975	0.761656	0.860274	0.00159824	0.487304	0.649	0.00199735	0.399372	0.56966	0.00480932	0.0381959	0.094732	n.a.	n.a.
hsa-miR-548e-5p	MIMAT0026736	MI0006344	no	AAAAGCAAUCGCGGUUUUUGC	1	0		0.0735997	0.000364414	0.882861	0.933669	0.000710268	0.771267	0.86617	0.00324391	0.190888	0.336413	0.0027795	0.244081	0.403894	n.a.	n.a.
hsa-miR-548e-5p	MIMAT0026736	MI0006344	no	AAAAGCAAUCGCGGUUUUUGCU	1	1		0.207257	-0.00159575	0.718931	0.833148	-0.00445728	0.317272	0.486412	0.00357613	0.435514	0.60336	-0.000987739	0.816655	0.896715	n.a.	n.a.
hsa-miR-548e-5p	MIMAT0026736	MI0006344	no	GUACAAAAGCAAUCGCGGUUUU	-3	-3		0.168984	-0.00322589	0.441717	0.609583	-0.00256746	0.522007	0.680656	-0.00189729	0.662573	0.792687	0.00222049	0.563824	0.71645	n.a.	n.a.
hsa-miR-371b-3p	MIMAT0019893	MI0017393	yes	AAGUGCCCCCACAGUUUGAGUGC	0	0		0.321653	-0.012168	0.171417	0.310688	-0.0181392	0.0466575	0.112241	-0.10286	2.96256e-24	5.33651e-23	-0.0643825	1.13706e-14	1.22946e-13	00011	1
hsa-miR-371b-3p	MIMAT0019893	MI0017393	no	AAGUGCCCCCACAGUUUGAGUG	0	-1		0.497295	0.0185387	0.0651424	0.146739	0.0228428	0.0242164	0.0646928	0.106766	1.41623e-19	2.0082e-18	0.07331	1.40521e-12	1.34861e-11	00011	1
hsa-miR-454-3p	MIMAT0003885	MI0003820	no	UAGUGCAAUAUUGCUUAUAGGGUUU	0	2		0.0474928	-0.00382444	8.16185e-08	5.49667e-07	-0.00366164	2.57297e-09	1.98383e-08	-0.00752907	7.18008e-24	1.26555e-22	-0.00563612	2.26625e-19	3.16966e-18	01111	0.974916
hsa-miR-454-3p	MIMAT0003885	MI0003820	no	UAGUGCAAUAUUGCUUAUAGGGA	0	0	23U->A;	0.00990016	0.000105507	0.704112	0.823173	0.000187906	0.48892	0.650058	0.000576921	0.02537	0.0670533	0.000806073	0.00379308	0.012715	n.a.	n.a.
hsa-miR-454-3p	MIMAT0003885	MI0003820	yes	UAGUGCAAUAUUGCUUAUAGGGU	0	0		0.615155	0.00510111	0.0100922	0.0302435	0.003645	0.0773077	0.1678	0.00362365	0.0981146	0.202556	0.00280008	0.134221	0.258719	n.a.	n.a.
hsa-miR-454-3p	MIMAT0003885	MI0003820	no	UAGUGCAAUAUUGCUUAUAGGG	0	-1		0.0198574	-0.0001407	0.717836	0.832514	0.000243402	0.495139	0.656279	0.000105143	0.771052	0.866106	0.000910959	0.0207954	0.0567564	n.a.	n.a.
hsa-miR-454-3p	MIMAT0003885	MI0003820	no	AGUGCAAUAUUGCUUAUAGGGUU	1	1		0.0115402	0.000269656	0.392648	0.563697	0.000222728	0.470042	0.635615	0.000648023	0.0426988	0.104062	0.000212176	0.470565	0.636008	n.a.	n.a.
hsa-miR-454-3p	MIMAT0003885	MI0003820	no	UAGUGCAAUAUUGCUUAUAGGGUU	0	1		0.234458	-0.000243531	0.868754	0.925437	-0.00109757	0.483989	0.646832	0.00281286	0.0838152	0.179267	0.000583047	0.677524	0.8035	n.a.	n.a.
hsa-miR-128-3p	MIMAT0000424	MI0000447	no	UCACAGUGAACCGGUCUCU	0	-2		0.0228636	0.000393317	0.555933	0.709526	4.45287e-05	0.950489	0.971711	0.00739025	1.15986e-23	2.02259e-22	0.0063843	4.39183e-18	5.84342e-17	00011	1
hsa-miR-128-3p	MIMAT0000424	MI0000447	no	UCACAGUGAACCGGUCUCUU	0	-1		0.069975	-9.02474e-05	0.935888	0.963485	-0.00286038	0.0260762	0.06861	0.0118535	2.85328e-20	4.2212e-19	0.0107808	1.51753e-16	1.81308e-15	00011	1
hsa-miR-128-3p	MIMAT0000424	MI0000447	no	UCACAGUGAACCGGUCUCUUUA	0	1	22U->A;	0.129676	0.0069725	1.46087e-07	9.60165e-07	0.00389035	0.00391839	0.0130716	0.00330686	0.00721454	0.0224765	0.00251501	0.0581398	0.134116	01000	0.584876
hsa-miR-128-3p	MIMAT0000424	MI0000447	no	UCACAGUGAACCGGUCUCUUUAU	0	2	22U->A;	0.0718472	-0.00303206	0.0042018	0.0139256	0.000299611	0.768456	0.864344	-0.00461144	1.76795e-05	8.98892e-05	-0.00530811	3.36207e-07	2.10669e-06	01011	0.98529
hsa-miR-128-3p	MIMAT0000424	MI0000447	yes	UCACAGUGAACCGGUCUCUUU	0	0		0.394502	-0.000581211	0.782839	0.874612	-0.00856032	0.00012713	0.000572191	-0.0111611	6.42296e-07	3.92562e-06	-0.0067985	0.00244697	0.00860747	00111	0.991387
hsa-miR-128-3p	MIMAT0000424	MI0000447	no	UCACAGUGAACCGGUCUCUUUUA	0	2	23U->A;	0.0124157	0.000532112	0.0870009	0.184348	0.00105292	0.000868329	0.00334594	-5.9567e-05	0.845494	0.911945	-0.000303308	0.345619	0.517292	01100	0.802888
hsa-miR-128-3p	MIMAT0000424	MI0000447	no	UCACAGUGAACCGGUCUCUUUU	0	1		0.149291	-0.00103276	0.419791	0.589605	0.00144762	0.25902	0.421049	-0.00436896	0.0017197	0.00627545	-0.00322532	0.014246	0.0410117	00011	0.853012
hsa-miR-128-3p	MIMAT0000424	MI0000447	no	UCACAGUGAACCGGUCUCUUUAA	0	2	22U->A;23U->A;	0.0477937	-0.00101558	0.170687	0.309914	0.00265251	0.0020836	0.00744753	0.0011552	0.141109	0.268709	-0.00068284	0.361668	0.533518	00110	0.783135
hsa-miR-128-3p	MIMAT0000424	MI0000447	no	UCACAGUGAACCGGUCUCUUA	0	0	21U->A;	0.00983302	0.000307587	0.192704	0.338637	0.000434627	0.0597285	0.137086	0.000396243	0.0944621	0.19665	0.000660695	0.0045779	0.0150082	n.a.	n.a.
hsa-miR-128-3p	MIMAT0000424	MI0000447	no	UCACAGUGAACCGGUCUCUUAA	0	1	21U->A;22U->A;	0.0131744	4.6344e-06	0.988685	0.992832	2.85611e-05	0.922121	0.957035	-9.47831e-05	0.751541	0.854031	0.000168681	0.566968	0.71855	n.a.	n.a.
hsa-miR-1249	MIMAT0005901	MI0006384	no	ACGCCCUUCCCCCCCUUCUU	0	-2		0.134056	0.00462588	0.0371537	0.0924445	0.000154006	0.944618	0.968609	0.0240609	1.30501e-23	2.27088e-22	0.00565201	0.0136598	0.0395743	00010	1
hsa-miR-1249	MIMAT0005901	MI0006384	no	ACGCCCUUCCCCCCCUUCUUC	0	-1		0.14352	-0.00254355	0.113794	0.228241	0.000795231	0.654198	0.786073	-0.0162238	2.03252e-21	3.2284e-20	-0.0084957	1.03861e-07	6.92634e-07	00011	0.997034
hsa-miR-1249	MIMAT0005901	MI0006384	no	ACGCCCUUCCCCCCCUUCU	0	-3		0.0704043	0.00252796	0.173072	0.312859	3.67391e-05	0.983901	0.989819	0.0147621	2.23635e-14	2.3866e-13	0.0054282	0.00198821	0.0071471	00010	0.999876
hsa-miR-1249	MIMAT0005901	MI0006384	yes	ACGCCCUUCCCCCCCUUCUUCA	0	0		0.474972	-0.00817497	0.028868	0.0747795	-0.00604144	0.140476	0.267879	-0.0232005	2.16191e-10	1.78619e-09	-0.00211686	0.556198	0.70962	00010	0.998636
hsa-miR-1249	MIMAT0005901	MI0006384	no	ACGCCCUUCCCCCCCUUCUUCAU	0	1	23C->U;	0.0195948	-0.000602196	0.316776	0.485925	0.000255883	0.668118	0.796725	-0.00195166	0.00140062	0.00519433	-0.00108977	0.0867534	0.183967	00011	0.468153
hsa-miR-1249	MIMAT0005901	MI0006384	no	ACGCCCUUCCCCCCCUUCUUA	0	-1	21C->A;	0.0232518	0.000372015	0.565257	0.717603	0.00106202	0.0883264	0.18629	0.000727457	0.269299	0.433545	-7.16735e-05	0.915894	0.952957	n.a.	n.a.
hsa-miR-1249	MIMAT0005901	MI0006384	no	ACGCCCUUCCCCCCCUUCUUCAA	0	1	23C->A;	0.035503	4.20499e-05	0.962992	0.978513	0.0014936	0.0987359	0.203531	-0.00143534	0.0991775	0.20422	-0.000259805	0.780225	0.872881	n.a.	n.a.
hsa-miR-1249	MIMAT0005901	MI0006384	no	ACGCCCUUCCCCCCCUUCUUCU	0	0	22A->U;	0.0412838	-6.63297e-05	0.933721	0.962456	-0.000171049	0.832356	0.905684	-0.000879608	0.29403	0.461572	0.000184596	0.82172	0.900257	n.a.	n.a.
hsa-miR-1249	MIMAT0005901	MI0006384	no	ACGCCCUUCCCCCCCUUCUUU	0	-1	21C->U;	0.0120164	0.000461105	0.302174	0.471018	0.000189429	0.66318	0.792914	0.000100098	0.829188	0.903607	-0.000124691	0.791164	0.880791	n.a.	n.a.
hsa-miR-652-3p	MIMAT0003322	MI0003667	yes	AAUGGCGCCACUAGGGUUGUG	0	0		0.0971073	0.000121129	0.916769	0.95346	-0.00140922	0.256109	0.417642	0.0138843	2.26417e-23	3.88224e-22	0.00564846	1.26371e-06	7.49445e-06	00010	0.975183
hsa-miR-652-3p	MIMAT0003322	MI0003667	no	AAUGGCGCCACUAGGGUUGUGC	0	1		0.179656	-0.00322898	0.0705442	0.156265	-0.00187531	0.291843	0.459126	-0.0187138	2.66941e-19	3.70822e-18	-0.0121639	1.85863e-11	1.67216e-10	00011	1
hsa-miR-652-3p	MIMAT0003322	MI0003667	no	AAUGGCGCCACUAGGGUUGUGUA	0	2	22C->U;	0.0184871	0.000741872	0.0407176	0.0998644	0.0007503	0.0332398	0.0844232	0.00234676	2.20166e-11	1.96566e-10	0.000740101	0.0425651	0.103798	00010	0.999688
hsa-miR-652-3p	MIMAT0003322	MI0003667	no	AAUGGCGCCACUAGGGUUG	0	-2		0.0395249	-0.000288334	0.793328	0.881762	-0.000855129	0.453065	0.619507	0.00475055	8.2492e-05	0.000381119	0.00519176	2.11247e-06	1.21842e-05	00011	0.999998
hsa-miR-652-3p	MIMAT0003322	MI0003667	no	AAUGGCGCCACUAGGGUUGUGU	0	1	22C->U;	0.329723	-0.00144671	0.486201	0.648163	-0.00350567	0.102706	0.209664	-0.00982095	4.34627e-06	2.41178e-05	-0.00807967	0.000188039	0.000826365	00011	0.956745
hsa-miR-652-3p	MIMAT0003322	MI0003667	no	AAUGGCGCCACUAGGGUUGUGAA	0	2	22C->A;	0.0296974	0.00126523	0.194847	0.341596	0.00202264	0.0342877	0.0865029	0.0035966	0.00031782	0.00133377	0.00363507	0.000128484	0.000577965	00011	0.499295
hsa-miR-652-3p	MIMAT0003322	MI0003667	no	AAUGGCGCCACUAGGGUUGU	0	-1		0.033679	-0.000635181	0.297883	0.466014	-0.00054128	0.429487	0.597839	-0.000281622	0.663535	0.793107	0.002016	0.00117404	0.00442207	00001	0.987368
hsa-miR-652-3p	MIMAT0003322	MI0003667	no	AAUGGCGCCACUAGGGUUGUGA	0	1	22C->A;	0.125511	0.00262603	0.0436228	0.10581	0.00228876	0.0571516	0.132283	0.00328299	0.00791343	0.0244288	0.000485271	0.688533	0.812034	n.a.	n.a.
hsa-miR-652-3p	MIMAT0003322	MI0003667	no	AAUGGCGCCACUAGGGUUGUGCU	0	2	23A->U;	0.0135742	0.000356967	0.302768	0.471538	0.00036871	0.253021	0.414006	0.00012252	0.703538	0.822802	0.000803043	0.0124691	0.0365119	n.a.	n.a.
hsa-miR-652-3p	MIMAT0003322	MI0003667	no	AAUGGCGCCACUAGGGUUGUGUU	0	2	22C->U;23A->U;	0.0206766	-0.000324207	0.332038	0.50275	-0.000270075	0.425044	0.594786	-0.000490993	0.155746	0.289127	-0.000370713	0.302954	0.471538	n.a.	n.a.
hsa-miR-671-5p	MIMAT0003880	MI0003760	no	AGGAAGCCCUGGAGGGGCUGGAGG	0	1		0.308496	0.00333697	0.663855	0.793373	0.0111939	0.136716	0.262049	-0.0645319	3.47567e-15	3.8863e-14	-0.0844024	5.53972e-23	9.38089e-22	00011	1
hsa-miR-671-5p	MIMAT0003880	MI0003760	yes	AGGAAGCCCUGGAGGGGCUGGAG	0	0		0.17334	0.00549532	0.402234	0.572246	-0.00672882	0.274185	0.438868	0.0341337	1.50996e-07	9.8926e-07	0.0535545	1.13384e-14	1.22761e-13	00011	1
hsa-miR-671-5p	MIMAT0003880	MI0003760	no	AGGAAGCCCUGGAGGGGCUGGAGGU	0	2		0.12561	-0.00103682	0.83765	0.908557	0.00427217	0.383766	0.556502	-0.019212	0.000198321	0.000868289	-0.0247197	8.73122e-06	4.64682e-05	00011	0.99992
hsa-miR-671-5p	MIMAT0003880	MI0003760	no	AGGAAGCCCUGGAGGGGCUGGAGA	0	1	24G->A;	0.114313	0.000794389	0.889715	0.938391	0.00913917	0.107428	0.217241	0.0259325	2.16479e-05	0.000108984	0.0220933	0.000434301	0.00178066	00011	0.946053
hsa-miR-671-5p	MIMAT0003880	MI0003760	no	AGGAAGCCCUGGAGGGGCUGGAGU	0	1	24G->U;	0.131029	-0.00851363	0.122068	0.240986	-0.0133273	0.00805679	0.0248059	-0.00951672	0.0718209	0.158531	0.00246316	0.664572	0.793912	n.a.	n.a.
hsa-miR-363-3p	MIMAT0000707	MI0000764	no	AAUUGCACGGUAUCCAUCUG	0	-2		0.0460268	0.00132912	0.0731365	0.160691	0.000337799	0.686074	0.810356	0.00920748	9.58151e-23	1.61253e-21	0.00395539	7.81932e-07	4.74368e-06	00010	0.999228
hsa-miR-363-3p	MIMAT0000707	MI0000764	no	AAUUGCACGGUAUCCAUCUGU	0	-1		0.310956	-0.0030796	0.192842	0.338734	-0.00746647	0.00152011	0.0056061	-0.00864023	0.000390278	0.00161715	-0.00692199	0.00361864	0.0122454	00111	0.804307
hsa-miR-363-3p	MIMAT0000707	MI0000764	no	AAUUGCACGGUAUCCAUCUGUAA	0	1		0.265766	0.000945721	0.65648	0.788237	0.00612763	0.00315909	0.0108244	-0.000458245	0.824928	0.901393	0.0011646	0.530509	0.687766	n.a.	n.a.
hsa-miR-363-3p	MIMAT0000707	MI0000764	yes	AAUUGCACGGUAUCCAUCUGUA	0	0		0.0855314	0.00102807	0.305836	0.474292	0.00111357	0.236813	0.394736	0.00272288	0.00440276	0.0144978	0.00198743	0.0475021	0.113905	n.a.	n.a.
hsa-miR-363-3p	MIMAT0000707	MI0000764	no	AUUGCACGGUAUCCAUCUGU	1	-1		0.0186616	-0.000413969	0.297866	0.466014	-0.000983145	0.012418	0.0363753	-0.000735629	0.0642598	0.145129	-0.000849996	0.0367487	0.091715	n.a.	n.a.
hsa-miR-363-3p	MIMAT0000707	MI0000764	no	AAUUGCACGGUAUCCAUCUGUAU	0	1	23A->U;	0.13253	0.00088367	0.425867	0.595124	0.00109126	0.33606	0.507251	-0.00146243	0.170278	0.309376	0.000252915	0.823903	0.900961	n.a.	n.a.
hsa-miR-363-3p	MIMAT0000707	MI0000764	no	AUUGCACGGUAUCCAUCUGUAA	1	1		0.0388671	0.000677946	0.305576	0.474068	0.00052746	0.39756	0.568113	-0.000156365	0.805917	0.889722	0.000631653	0.319917	0.489278	n.a.	n.a.
hsa-miR-363-3p	MIMAT0000707	MI0000764	no	AUUGCACGGUAUCCAUCUGUAU	1	1	22A->U;	0.0245931	-0.000137017	0.758471	0.858504	7.22108e-05	0.86171	0.92048	0.000197715	0.669133	0.79724	0.00044729	0.313481	0.482586	n.a.	n.a.
hsa-miR-3613-5p	MIMAT0017990	MI0016003	no	UGUUGUACUUUUUUUUUUGUU	0	-1		0.157692	0.00514731	0.476198	0.640768	-0.00729809	0.301485	0.470123	0.0789848	1.16888e-22	1.96314e-21	0.0726523	4.52149e-20	6.64125e-19	00011	1
hsa-miR-3613-5p	MIMAT0017990	MI0016003	yes	UGUUGUACUUUUUUUUUUGUUC	0	0		0.745058	-0.0122753	0.157703	0.292032	0.0070702	0.403127	0.572962	-0.0773159	8.90743e-17	1.07361e-15	-0.0611637	1.22733e-12	1.18066e-11	00011	1
hsa-miR-3613-5p	MIMAT0017990	MI0016003	no	UGUUGUACUUUUUUUUUUGUUCA	0	1	23G->A;	0.0628	0.00914303	0.0368312	0.0918372	0.00295765	0.503182	0.664652	-0.000236046	0.958424	0.976022	-0.00133188	0.770256	0.865509	n.a.	n.a.
hsa-miR-17-3p	MIMAT0000071	MI0000071	no	ACUGCAGUGAAGGCACUUG	0	-3		0.0715167	0.00267725	0.262334	0.425088	-0.000614107	0.755761	0.856856	0.0247736	2.04108e-22	3.39325e-21	0.0176314	1.38185e-15	1.58845e-14	00011	1
hsa-miR-17-3p	MIMAT0000071	MI0000071	no	ACUGCAGUGAAGGCACUUGUAGC	0	1		0.0419794	-0.0021953	0.0493901	0.117641	-0.00027364	0.818013	0.897515	-0.0109901	1.8651e-19	2.62652e-18	-0.00762891	9.92864e-11	8.42393e-10	00011	1
hsa-miR-17-3p	MIMAT0000071	MI0000071	no	ACUGCAGUGAAGGCACUUGU	0	-2		0.14246	0.0002463	0.914464	0.952499	-0.00504258	0.02962	0.0764375	-0.0214318	7.18875e-19	9.8035e-18	-0.00523974	0.0149678	0.0428936	00010	1
hsa-miR-17-3p	MIMAT0000071	MI0000071	no	ACUGCAGUGAAGGCACUUGUA	0	-1		0.441193	0.004724	0.190475	0.336016	0.00645376	0.109353	0.220699	0.0365693	4.89859e-18	6.47563e-17	0.0109632	0.00416292	0.0138135	00010	1
hsa-miR-17-3p	MIMAT0000071	MI0000071	no	CUGCAGUGAAGGCACUUGUAGC	1	1		0.0217243	-0.00133913	0.119868	0.237479	-0.00159069	0.0644259	0.145424	-0.00509748	1.63833e-10	1.37158e-09	-0.00308647	0.000190999	0.000838025	00011	0.880751
hsa-miR-17-3p	MIMAT0000071	MI0000071	no	ACUGCAGUGAAGGCACUUGUAGCU	0	2	24A->U;	0.0473583	-0.00100625	0.478041	0.641984	-0.00119897	0.354964	0.526949	-0.00656424	2.23183e-06	1.28546e-05	-0.00249852	0.0585504	0.134839	00010	0.970853
hsa-miR-17-3p	MIMAT0000071	MI0000071	no	ACUGCAGUGAAGGCACUUGUAGU	0	1	23C->U;	0.0144548	-0.000564427	0.425514	0.595124	-0.000547783	0.445647	0.612736	-0.0025167	0.000264739	0.00113069	-0.000631023	0.355621	0.527542	00010	0.924748
hsa-miR-17-3p	MIMAT0000071	MI0000071	yes	ACUGCAGUGAAGGCACUUGUAG	0	0		0.116821	-0.00275641	0.221631	0.376397	0.00230563	0.306521	0.474838	-0.00731874	0.000803647	0.00311722	-0.00335108	0.12692	0.247853	01011	0.523634
hsa-miR-17-3p	MIMAT0000071	MI0000071	no	CUGCAGUGAAGGCACUUGUAGCU	1	2	23A->U;	0.0266958	0.000732283	0.459847	0.625419	0.000564857	0.576914	0.72577	-0.0030226	0.00320737	0.0109623	-0.000979079	0.325552	0.49586	n.a.	n.a.
hsa-miR-17-3p	MIMAT0000071	MI0000071	no	ACUGCAGUGAAGGCACUUGUAGA	0	1	23C->A;	0.0168294	0.00078824	0.305991	0.474302	-0.000162633	0.817005	0.896715	-0.00157672	0.023491	0.0630839	9.51643e-05	0.891619	0.939588	n.a.	n.a.
hsa-miR-28-3p	MIMAT0004502	MI0000086	yes	CACUAGAUUGUGAGCUCCUGGA	0	0		0.431106	0.00273256	0.106562	0.215862	-0.00397274	0.0177375	0.0496336	-0.00582879	0.00107823	0.0040932	-0.0168505	5.82582e-22	9.53062e-21	00001	1
hsa-miR-28-3p	MIMAT0004502	MI0000086	no	CACUAGAUUGUGAGCUCCUGGAAA	0	2	23G->A;24G->A;	0.0164379	7.13544e-06	0.962559	0.978316	0.000848791	6.24805e-07	3.83301e-06	0.000761667	8.61726e-06	4.59513e-05	0.00180208	1.38148e-21	2.20714e-20	00001	0.883012
hsa-miR-28-3p	MIMAT0004502	MI0000086	no	CACUAGAUUGUGAGCUCCUGGAAU	0	2	23G->A;24G->U;	0.0133693	-0.000788557	3.96733e-07	2.47272e-06	-0.000466607	0.00130471	0.00486065	-0.00111377	6.19655e-14	6.49449e-13	-0.000841901	1.30245e-07	8.60186e-07	01011	0.903733
hsa-miR-28-3p	MIMAT0004502	MI0000086	no	CACUAGAUUGUGAGCUCCUGG	0	-1		0.0405808	0.000994816	0.0245712	0.0654062	0.00116658	0.013804	0.0399074	0.00082561	0.0801914	0.172642	0.00363569	8.40061e-11	7.17202e-10	00001	0.999996
hsa-miR-28-3p	MIMAT0004502	MI0000086	no	CACUAGAUUGUGAGCUCCUGGAA	0	1	23G->A;	0.373121	-0.00333193	0.021244	0.0578267	0.00242366	0.11723	0.233152	0.00515605	0.00142063	0.00526618	0.00974516	2.24136e-09	1.73796e-08	00011	0.923684
hsa-miR-28-3p	MIMAT0004502	MI0000086	no	CACUAGAUUGUGAGCUCCUGGAG	0	1		0.0100774	0.000583167	0.000128946	0.00057941	0.000518986	0.000301418	0.0012721	0.000752927	1.2871e-06	7.62218e-06	0.000522161	0.00018182	0.00080075	01111	0.997148
hsa-miR-28-3p	MIMAT0004502	MI0000086	no	ACUAGAUUGUGAGCUCCUGGAG	1	1		0.0110002	0.000576909	0.000795193	0.00308881	0.000407355	0.011538	0.0341021	0.000449205	0.00919695	0.0278765	0.000126491	0.437192	0.60456	01110	0.86921
hsa-miR-28-3p	MIMAT0004502	MI0000086	no	CACUAGAUUGUGAGCUCCUGGAU	0	1	23G->U;	0.00985614	-0.000121935	0.480243	0.643885	-0.000282179	0.0875118	0.185144	-0.000124503	0.475527	0.640286	0.000141736	0.410338	0.580074	n.a.	n.a.
hsa-miR-1304-3p	MIMAT0022720	MI0006371	yes	UCUCACUGUAGCCUCGAACCCC	0	0		0.325314	-0.00567465	0.151218	0.282679	0.00208263	0.608478	0.750389	-0.0409305	7.08084e-22	1.15377e-20	-0.0250142	3.1873e-10	2.6071e-09	00011	1
hsa-miR-1304-3p	MIMAT0022720	MI0006371	no	UCUCACUGUAGCCUCGAACC	0	-2		0.113882	-0.00154195	0.574201	0.724023	-0.00204262	0.471823	0.637078	0.0261583	1.48513e-17	1.90189e-16	0.0187314	3.98934e-11	3.47836e-10	00011	1
hsa-miR-1304-3p	MIMAT0022720	MI0006371	no	UCUCACUGUAGCCUCGAACCC	0	-1		0.185397	-0.00142924	0.65369	0.785578	-0.00571359	0.0503525	0.11962	0.00583288	0.0342371	0.0864204	0.00362855	0.224675	0.380069	n.a.	n.a.
hsa-miR-1304-3p	MIMAT0022720	MI0006371	no	UCUCACUGUAGCCUCGAACCCA	0	0	22C->A;	0.012913	-0.00121167	0.149431	0.280325	-0.000684894	0.356293	0.528348	-0.000106228	0.898003	0.943296	-0.00150667	0.0478312	0.114573	n.a.	n.a.
hsa-miR-1304-3p	MIMAT0022720	MI0006371	no	CUCACUGUAGCCUCGAACCCCU	1	1		0.139966	-0.00122668	0.68185	0.806879	-0.00038074	0.890724	0.938834	0.00142477	0.584749	0.732143	-0.00492132	0.0584523	0.134723	n.a.	n.a.
hsa-miR-1304-3p	MIMAT0022720	MI0006371	no	UCUCACUGUAGCCUCGAAA	0	-3	19C->A;	0.0149365	0.00179757	0.0843654	0.180067	0.00130074	0.245872	0.40571	0.00107431	0.313282	0.482555	0.00190599	0.0624065	0.141747	n.a.	n.a.
hsa-miR-1304-3p	MIMAT0022720	MI0006371	no	UCUCACUGUAGCCUCGAACCCCU	0	1		0.098932	0.00341662	0.16081	0.296179	-0.000653725	0.773902	0.868408	0.00286561	0.278716	0.444082	0.00200699	0.438071	0.605469	n.a.	n.a.
hsa-miR-128-3p	MIMAT0000424_1	MI0000727	no	UCACAGUGAACCGGUCUCUU	0	-1		0.081239	0.001925	0.159979	0.295119	-0.00276271	0.071209	0.157397	0.0151099	1.01573e-21	1.63554e-20	0.0127749	1.4679e-17	1.88277e-16	00011	1
hsa-miR-128-3p	MIMAT0000424_1	MI0000727	no	UCACAGUGAACCGGUCUCU	0	-2		0.0283276	0.000230593	0.828296	0.903043	-0.00108425	0.31315	0.482531	0.00819295	8.17815e-15	8.94902e-14	0.00662229	7.76553e-10	6.20334e-09	00011	1
hsa-miR-128-3p	MIMAT0000424_1	MI0000727	no	UCACAGUGAACCGGUCUCUUUAC	0	2	22C->A;	0.0838962	-0.00184181	0.439492	0.607125	0.00521038	0.0201442	0.0552735	-0.0142009	1.21218e-11	1.09779e-10	-0.00802239	0.000129899	0.000583372	00011	0.999751
hsa-miR-128-3p	MIMAT0000424_1	MI0000727	no	UCACAGUGAACCGGUCUCUUUC	0	1		0.061796	-0.00343845	0.0284451	0.0738706	-0.000972349	0.484618	0.647214	-0.00836509	1.90891e-08	1.35929e-07	-0.00550868	9.80929e-05	0.000447894	00011	0.7564
hsa-miR-128-3p	MIMAT0000424_1	MI0000727	yes	UCACAGUGAACCGGUCUCUUU	0	0		0.455895	-0.00289486	0.273514	0.438179	-0.0124598	6.28079e-06	3.43182e-05	-0.0127466	2.41366e-06	1.38532e-05	-0.00819132	0.00270404	0.00943078	00111	0.918985
hsa-miR-128-3p	MIMAT0000424_1	MI0000727	no	UCACAGUGAACCGGUCUCUUUA	0	1	22C->A;	0.15026	0.00722751	7.72509e-05	0.000359131	0.00275119	0.102648	0.209643	0.00379492	0.0205545	0.0562112	0.00238518	0.153588	0.286435	01000	0.584642
hsa-miR-128-3p	MIMAT0000424_1	MI0000727	no	UCACAGUGAACCGGUCUCUUUAA	0	2	22C->A;23C->A;	0.0557137	-0.00128821	0.195615	0.342796	0.00244334	0.0251625	0.0665909	0.00117071	0.281776	0.447565	-0.00125117	0.251317	0.412124	n.a.	n.a.
hsa-miR-128-3p	MIMAT0000424_1	MI0000727	no	UCACAGUGAACCGGUCUCUUAA	0	1	21U->A;22C->A;	0.0158123	-0.000282463	0.556033	0.709526	0.000394332	0.382729	0.555686	0.000425216	0.368571	0.540514	0.000359582	0.433909	0.601746	n.a.	n.a.
hsa-miR-1343-3p	MIMAT0019776	MI0017320	yes	CUCCUGGGGCCCGCACUCUCGC	0	0		0.543309	-0.0314153	0.0171898	0.0483155	-0.0321562	0.00633117	0.0199962	-0.131821	8.27485e-21	1.27482e-19	-0.0881301	1.22874e-10	1.03609e-09	00011	1
hsa-miR-1343-3p	MIMAT0019776	MI0017320	no	CUCCUGGGGCCCGCACUCUCGCA	0	1	23U->A;	0.130323	0.0110953	0.151684	0.283254	0.00340309	0.639038	0.774865	0.0350139	1.76774e-05	8.98892e-05	0.0176705	0.0236031	0.0633228	00010	0.648748
hsa-miR-1343-3p	MIMAT0019776	MI0017320	no	CUCCUGGGGCCCGCACUCUCGCU	0	1		0.194572	-0.0159395	0.0866867	0.18392	-0.010144	0.241699	0.400438	0.0265803	0.00454982	0.0149221	0.00197503	0.83244	0.905684	n.a.	n.a.
hsa-miR-130a-3p	MIMAT0000425	MI0000448	no	CAGUGCAAUGUUAAAAGGGCA	0	-1		0.200578	0.00169932	0.363765	0.535551	-0.00157819	0.358248	0.530257	0.0200079	5.81269e-19	7.95339e-18	0.0189663	8.60102e-21	1.31274e-19	00011	1
hsa-miR-130a-3p	MIMAT0000425	MI0000448	no	CAGUGCAAUGUUAAAAGGGCAUA	0	1	23U->A;	0.172426	0.000764086	0.647646	0.781638	0.00286796	0.0887848	0.187014	4.19307e-05	0.982403	0.989283	-0.00977323	1.66905e-08	1.19786e-07	00001	1
hsa-miR-130a-3p	MIMAT0000425	MI0000448	no	CAGUGCAAUGUUAAAAGGGCAUU	0	1		0.201826	-0.00604229	0.00139473	0.00517483	-0.00521383	0.00382298	0.0128047	-0.0107031	1.8706e-08	1.33433e-07	-0.00786524	6.92889e-06	3.75094e-05	01111	0.829057
hsa-miR-130a-3p	MIMAT0000425	MI0000448	no	CAGUGCAAUGUUAAAAGGGCAA	0	0	22U->A;	0.0273427	0.00129291	0.0296309	0.0764416	-2.02855e-05	0.971016	0.983338	-0.00167041	0.00168558	0.00615643	-0.00186674	0.000879423	0.00338551	00011	0.991428
hsa-miR-130a-3p	MIMAT0000425	MI0000448	no	CAGUGCAAUGUUAAAAGGGC	0	-2		0.191579	0.00162791	0.540348	0.696336	0.00138098	0.602885	0.747697	-0.00943335	0.00128893	0.00480621	-0.00229097	0.432704	0.600742	00010	0.905051
hsa-miR-130a-3p	MIMAT0000425	MI0000448	yes	CAGUGCAAUGUUAAAAGGGCAU	0	0		0.155685	-0.000447997	0.885495	0.935609	-0.000191214	0.950672	0.971777	-0.0012863	0.690938	0.813638	-0.00123701	0.710919	0.828008	n.a.	n.a.
hsa-miR-342-5p	MIMAT0004694	MI0000805	no	AGGGGUGCUAUCUGUGAUUGAGGGAC	0	5		0.0527662	-0.0110025	9.7332e-06	5.13672e-05	-0.017342	2.00629e-13	2.02757e-12	-0.0245021	9.05693e-21	1.37975e-19	-0.0212094	1.77837e-16	2.11239e-15	00111	0.955514
hsa-miR-342-5p	MIMAT0004694	MI0000805	no	GGGGUGCUAUCUGUGAUUGAGGGAC	1	5		0.0552734	-0.00948999	0.000113564	0.000514808	-0.0152717	1.69139e-10	1.41168e-09	-0.0211815	1.7339e-18	2.32969e-17	-0.0186082	1.14346e-13	1.17002e-12	00111	0.866889
hsa-miR-342-5p	MIMAT0004694	MI0000805	no	AGGGGUGCUAUCUGUGAUUGAG	0	1		0.0902512	0.00960041	0.00240584	0.00848462	0.0140774	1.81387e-05	9.20526e-05	0.0213346	6.83613e-11	5.87922e-10	0.0219263	2.00093e-10	1.66156e-09	00111	0.735923
hsa-miR-342-5p	MIMAT0004694	MI0000805	no	AGGGGUGCUAUCUGUGAUUGAGG	0	2		0.308447	0.015573	0.0159631	0.0453842	0.0244552	0.00023249	0.0010032	0.0321176	2.11103e-07	1.35809e-06	0.0252944	0.000163714	0.000727262	01111	0.704073
hsa-miR-342-5p	MIMAT0004694	MI0000805	no	AGGGGUGCUAUCUGUGAUUGAGGA	0	3	24G->A;	0.0328762	0.00506493	0.0206028	0.0563243	0.00757736	0.000239138	0.0010294	0.00473076	0.0326151	0.083094	0.00897267	6.95009e-05	0.000325688	01111	0.528093
hsa-miR-342-5p	MIMAT0004694	MI0000805	yes	AGGGGUGCUAUCUGUGAUUGA	0	0		0.0719518	0.00391996	0.159073	0.293906	0.0069135	0.0182185	0.0507198	0.0113969	0.000269821	0.00114881	0.00525451	0.0759572	0.165527	00110	0.257106
hsa-miR-342-5p	MIMAT0004694	MI0000805	no	GGGGUGCUAUCUGUGAUUGAGG	1	2		0.0497347	0.000200764	0.935071	0.963157	0.00277851	0.239986	0.398461	0.00818021	0.00247326	0.00868503	0.000276634	0.912258	0.951381	00010	0.754741
hsa-miR-342-5p	MIMAT0004694	MI0000805	no	AGGGGUGCUAUCUGUGAUUGAGA	0	2	23G->A;	0.0557224	0.000131024	0.962698	0.978335	0.00162094	0.564476	0.716945	0.00513134	0.0609146	0.139262	0.00504096	0.0775992	0.168299	n.a.	n.a.
hsa-miR-187-3p	MIMAT0000262	MI0000274	yes	UCGUGUCUUGUGUUGCAGCCGG	0	0		0.250882	0.118506	2.62023e-08	1.84814e-07	0.212808	9.98287e-21	1.51238e-19	0.125772	2.28551e-08	1.61483e-07	0.0909053	2.66707e-05	0.000132561	01111	0.919439
hsa-miR-187-3p	MIMAT0000262	MI0000274	no	UCGUGUCUUGUGUUGCAGCCGGA	0	1		0.613046	-0.120465	5.26982e-08	3.64484e-07	-0.213725	5.98423e-20	8.74274e-19	-0.130375	1.14344e-08	8.34689e-08	-0.134308	8.93732e-11	7.61437e-10	01111	0.999999
hsa-miR-330-5p	MIMAT0004693	MI0000803	no	UCUCUGGGCCUGUGUCUUAGGCUC	0	2		0.0449977	-0.00246096	0.212259	0.363417	0.000352766	0.8571	0.91839	-0.0176753	1.75512e-20	2.63945e-19	-0.0113715	1.92753e-09	1.50314e-08	00011	1
hsa-miR-330-5p	MIMAT0004693	MI0000803	no	UCUCUGGGCCUGUGUCUUAGGCU	0	1		0.680354	0.0013505	0.774202	0.868513	-0.00990024	0.021134	0.0575653	0.0281886	1.26631e-09	9.98909e-09	0.0118248	0.0124087	0.0363611	00011	0.796085
hsa-miR-330-5p	MIMAT0004693	MI0000803	no	UCUCUGGGCCUGUGUCUUAGGCUU	0	2	24C->U;	0.0518521	-0.0028466	0.144086	0.273263	-0.000207123	0.911739	0.951077	-0.0103791	5.47474e-08	3.77702e-07	-0.00676268	0.000206782	0.00089909	00011	0.982467
hsa-miR-330-5p	MIMAT0004693	MI0000803	no	UCUCUGGGCCUGUGUCUUAGGCA	0	1	23U->A;	0.0246858	-0.000162643	0.907014	0.948926	0.0027884	0.0502886	0.119503	0.00128558	0.387876	0.559787	0.00146342	0.306536	0.474838	n.a.	n.a.
hsa-miR-330-5p	MIMAT0004693	MI0000803	no	UCUCUGGGCCUGUGUCUUAGGA	0	0	22C->A;	0.121101	0.00567566	0.0725022	0.15954	0.00256998	0.434776	0.602642	-0.00205018	0.53511	0.692088	0.000467831	0.888488	0.937924	n.a.	n.a.
hsa-miR-330-5p	MIMAT0004693	MI0000803	yes	UCUCUGGGCCUGUGUCUUAGGC	0	0		0.0306704	0.000957458	0.565523	0.717718	0.00204937	0.217134	0.369989	-0.000780477	0.620878	0.761328	0.00266997	0.0958768	0.198888	n.a.	n.a.
hsa-miR-766-3p	MIMAT0003888	MI0003836	no	ACUCCAGCCCCACAGCCUCAG	0	-1		0.0847652	-0.000994218	0.570331	0.720633	-0.00382845	0.0169575	0.0478129	0.0167361	2.06535e-20	3.08898e-19	0.00660007	0.000289345	0.00122493	00010	0.546142
hsa-miR-766-3p	MIMAT0003888	MI0003836	yes	ACUCCAGCCCCACAGCCUCAGC	0	0		0.555632	0.00106626	0.831383	0.905221	-0.00110033	0.805289	0.889428	-0.0427806	3.89781e-16	4.5703e-15	-0.0127026	0.00913686	0.0277149	00010	1
hsa-miR-766-3p	MIMAT0003888	MI0003836	no	ACUCCAGCCCCACAGCCUCAGAA	0	1	22C->A;23C->A;	0.0158256	0.00105008	0.0530378	0.124877	0.00306794	2.5255e-07	1.60707e-06	0.00308861	1.59151e-07	1.04019e-06	0.00125446	0.0292528	0.0756329	00110	0.996635
hsa-miR-766-3p	MIMAT0003888	MI0003836	no	ACUCCAGCCCCACAGCCUCAGCA	0	1	23C->A;	0.050083	-0.000766647	0.536691	0.69326	-0.00169221	0.146762	0.276774	0.00664684	3.71125e-07	2.31664e-06	0.00198556	0.0931451	0.194402	00010	0.973304
hsa-miR-766-3p	MIMAT0003888	MI0003836	no	ACUCCAGCCCCACAGCCUCAGA	0	0	22C->A;	0.0801742	-0.000240536	0.853369	0.916433	0.00113096	0.346207	0.517772	0.00641861	5.84112e-06	3.19798e-05	0.00149417	0.289228	0.456284	00010	0.997983
hsa-miR-766-3p	MIMAT0003888	MI0003836	no	ACUCCAGCCCCACAGCCUCA	0	-2		0.0131761	0.000867987	0.167832	0.306632	0.000574337	0.318706	0.487973	0.00257792	1.38365e-05	7.15309e-05	0.00259726	1.28069e-05	6.66445e-05	00011	0.992354
hsa-miR-766-3p	MIMAT0003888	MI0003836	no	ACUCCAGCCCCACAGCCUCAGCU	0	1	23C->U;	0.0393803	-0.00182828	0.068288	0.152462	-0.00080334	0.411735	0.581623	0.00249345	0.0144872	0.0416622	-0.000622076	0.538731	0.694798	n.a.	n.a.
hsa-miR-766-3p	MIMAT0003888	MI0003836	no	ACUCCAGCCCCACAGCCUCAGU	0	0	22C->U;	0.0916836	-0.00259229	0.07266	0.159829	-0.00176082	0.208838	0.359211	0.00148965	0.273271	0.43796	-0.00191786	0.184663	0.328378	n.a.	n.a.
hsa-miR-766-3p	MIMAT0003888	MI0003836	no	CUCCAGCCCCACAGCCUCAGC	1	0		0.0168328	8.14536e-05	0.887139	0.936863	7.19761e-05	0.899048	0.943966	-0.000624927	0.277555	0.442663	-9.50001e-05	0.874974	0.928956	n.a.	n.a.
hsa-miR-769-5p	MIMAT0003886	MI0003834	no	UGAGACCUCUGGGUUCUGAGCUA	0	1	23G->A;	0.0121406	0.00166722	5.46383e-06	3.00749e-05	0.00181284	2.4052e-06	1.3824e-05	0.00350203	2.21978e-20	3.30788e-19	0.000310527	0.402667	0.572663	01110	0.966765
hsa-miR-769-5p	MIMAT0003886	MI0003834	no	UGAGACCUCUGGGUUCUGAGC	0	-1		0.0373138	-0.000406913	0.496875	0.658216	-0.000710115	0.234236	0.391236	-0.00311518	7.46903e-07	4.54126e-06	-0.00187257	0.000936718	0.0035909	00011	0.904547
hsa-miR-769-5p	MIMAT0003886	MI0003834	yes	UGAGACCUCUGGGUUCUGAGCU	0	0		0.769629	-0.00404436	0.0220027	0.0595555	-0.00775859	7.17629e-06	3.87974e-05	-0.00428276	0.0159135	0.0452871	0.00261405	0.146668	0.276661	01110	0.989675
hsa-miR-769-5p	MIMAT0003886	MI0003834	no	UGAGACCUCUGGGUUCUGAGCUU	0	1	23G->U;	0.0725712	0.00202846	0.0199952	0.0549255	0.00301886	0.000418803	0.00172142	0.00219107	0.00521871	0.0168396	-0.000209904	0.790154	0.880188	01110	0.971107
hsa-miR-769-5p	MIMAT0003886	MI0003834	no	CUGAGACCUCUGGGUUCUGAGCU	-1	0		0.0254378	2.8686e-05	0.942186	0.967009	0.000825609	0.0350696	0.0880428	-9.23942e-05	0.800063	0.885966	-0.000109253	0.784066	0.875505	n.a.	n.a.
hsa-miR-30b-3p	MIMAT0004589	MI0000441	yes	CUGGGAGGUGGAUGUUUACUUC	0	0		0.664455	-0.0166681	0.148506	0.279037	-0.0113968	0.264191	0.427082	-0.0788285	4.98233e-11	4.31661e-10	-0.114532	6.87234e-20	9.95154e-19	00011	1
hsa-miR-301a-3p	MIMAT0000688	MI0000745	no	CAGUGCAAUAGUAUUGUCAAAG	0	-1		0.0171021	0.00100627	0.00276318	0.00962884	0.000339488	0.248605	0.408904	0.00326432	1.30905e-19	1.86591e-18	0.00216028	3.80963e-10	3.10375e-09	00011	0.999997
hsa-miR-301a-3p	MIMAT0000688	MI0000745	yes	CAGUGCAAUAGUAUUGUCAAAGC	0	0		0.92526	-0.000921643	0.350582	0.522811	-0.00164273	0.101249	0.207356	-0.0051964	3.18638e-07	2.00119e-06	-0.00368858	0.000507519	0.00205312	00011	0.978632
hsa-miR-301a-3p	MIMAT0000688	MI0000745	no	CAGUGCAAUAGUAUUGUCAAAGCU	0	1	24A->U;	0.0224815	-0.00031547	0.401735	0.571834	6.14859e-05	0.851004	0.915138	0.00120302	0.00122733	0.00459955	0.000299648	0.397991	0.568282	00010	0.920736
hsa-miR-181d-5p	MIMAT0002821	MI0003139	no	AACAUUCAUUGUUGUCGGUGGGUU	0	1		0.396287	0.01412	9.23892e-06	4.90111e-05	0.0301357	1.74155e-19	2.45676e-18	-0.0103343	0.00151388	0.00558907	0.0234582	2.17918e-11	1.94772e-10	01101	0.999999
hsa-miR-181d-5p	MIMAT0002821	MI0003139	no	AACAUUCAUUGUUGUCGGUGGGUUU	0	2	25G->U;	0.0271532	-0.00139134	0.0406548	0.0997924	0.000977417	0.167884	0.306659	-0.00559313	2.1817e-13	2.20212e-12	-0.00304529	1.77032e-05	8.99538e-05	00011	0.99917
hsa-miR-181d-5p	MIMAT0002821	MI0003139	no	AACAUUCAUUGUUGUCGGUGGG	0	-1		0.091268	0.000199851	0.902983	0.946504	-0.00626976	0.000118313	0.000534857	0.0116679	9.0736e-11	7.72245e-10	0.0049469	0.00172087	0.00627691	00011	0.994998
hsa-miR-181d-5p	MIMAT0002821	MI0003139	no	AACAUUCAUUGUUGUCGGUGGA	0	-1	22G->A;	0.0781564	-0.00400071	0.012117	0.0355826	-0.00905496	2.14357e-09	1.66686e-08	-0.000110156	0.945347	0.968778	-0.00762495	1.36833e-06	8.09152e-06	00101	0.701596
hsa-miR-181d-5p	MIMAT0002821	MI0003139	no	AACAUUCAUUGUUGUCGGUGGGUA	0	1	24U->A;	0.012894	0.00101769	0.0557216	0.129964	0.00035129	0.509673	0.669785	0.00287185	4.81158e-07	2.98529e-06	0.00020561	0.700499	0.820764	00010	0.980911
hsa-miR-181d-5p	MIMAT0002821	MI0003139	yes	AACAUUCAUUGUUGUCGGUGGGU	0	0		0.279474	-0.00767142	0.0024219	0.00853024	-0.0127663	5.72265e-07	3.52388e-06	0.000194482	0.939343	0.965252	-0.0113346	2.5673e-06	1.46681e-05	01101	0.989495
hsa-miR-181d-5p	MIMAT0002821	MI0003139	no	AACAUUCAUUGUUGUCGGUGGGA	0	0	23U->A;	0.0521639	-0.00137335	0.211899	0.362876	-0.00457008	2.94167e-05	0.00014524	0.00374554	0.00051178	0.00206934	-0.00454362	9.61093e-05	0.000439571	01101	0.596174
hsa-miR-181d-5p	MIMAT0002821	MI0003139	no	AACAUUCAUUGUUGUCGGUGG	0	-2		0.0140853	-0.000923278	0.13985	0.26711	-0.00157625	0.00476259	0.0155391	-0.000138312	0.819538	0.898421	-0.00084789	0.155314	0.288914	n.a.	n.a.
hsa-miR-877-5p	MIMAT0004949	MI0005561	no	GUAGAGGAGAUGGCGCAGGGGACA	0	4		0.0617293	0.00803326	9.58905e-05	0.000438816	0.0173262	1.26027e-15	1.45277e-14	0.00600312	0.00263706	0.00921678	-0.0191131	2.30784e-19	3.22232e-18	00001	1
hsa-miR-877-5p	MIMAT0004949	MI0005561	no	GUAGAGGAGAUGGCGCAGGGGAC	0	3		0.0591294	-0.0060704	0.000491586	0.00199457	-0.00818186	4.11506e-06	2.28658e-05	-0.0111003	1.21878e-10	1.02875e-09	-0.011701	1.20932e-10	1.02181e-09	01111	0.866242
hsa-miR-877-5p	MIMAT0004949	MI0005561	no	GUAGAGGAGAUGGCGCAGG	0	-1		0.024013	0.0014912	0.252385	0.413049	0.000248277	0.862339	0.920757	0.00363393	0.00493699	0.0160252	0.00723334	2.85506e-07	1.80278e-06	00001	0.531265
hsa-miR-877-5p	MIMAT0004949	MI0005561	no	GUAGAGGAGAUGGCGCAGGGG	0	1		0.0169099	0.00171128	0.146139	0.276045	0.00109928	0.297562	0.466014	0.00529354	1.8089e-06	1.05372e-05	0.00349639	0.0022039	0.0078354	00011	0.8383
hsa-miR-877-5p	MIMAT0004949	MI0005561	yes	GUAGAGGAGAUGGCGCAGGG	0	0		0.044176	0.00103833	0.528855	0.686381	0.000247407	0.875945	0.928991	-0.00142011	0.39442	0.565151	0.00625962	0.000105833	0.000481359	00001	0.988022
hsa-miR-877-5p	MIMAT0004949	MI0005561	no	GUAGAGGAGAUGGCGCAGGGGACU	0	4	24A->U;	0.0366548	-0.000226385	0.881201	0.932514	-0.000703977	0.616176	0.757148	-0.0032717	0.0203302	0.0556893	-0.00564998	0.000148336	0.000662903	00011	0.825428
hsa-miR-877-5p	MIMAT0004949	MI0005561	no	GUAGAGGAGAUGGCGCAGGGGAAU	0	4	23C->A;24A->U;	0.0528029	-0.00316575	0.0707125	0.156511	-0.000831769	0.611216	0.752634	-0.00258484	0.140192	0.267524	-0.00555509	0.00118842	0.00446651	01011	0.353267
hsa-miR-877-5p	MIMAT0004949	MI0005561	no	GUAGAGGAGAUGGCGCAGGGGAU	0	3	23C->U;	0.0295022	-0.00183272	0.142961	0.271795	-0.00217709	0.0559319	0.130418	-0.00336574	0.00610486	0.0193861	-0.00209235	0.0725095	0.15954	n.a.	n.a.
hsa-miR-877-5p	MIMAT0004949	MI0005561	no	GUAGAGGAGAUGGCGCAGGGGA	0	2		0.147248	-0.000719187	0.810926	0.893207	-0.0038478	0.211338	0.362142	0.00218362	0.494131	0.655896	0.0085893	0.00624906	0.019775	n.a.	n.a.
hsa-miR-877-5p	MIMAT0004949	MI0005561	no	GUAGAGGAGAUGGCGCAGGGA	0	1	21G->A;	0.0487022	0.00141418	0.405936	0.575614	-0.00155398	0.356955	0.528947	0.000816334	0.636427	0.772764	0.00394024	0.0202604	0.0555367	n.a.	n.a.
hsa-miR-877-5p	MIMAT0004949	MI0005561	no	GUAGAGGAGAUGGCGCAGGGGAA	0	3	23C->A;	0.141054	-0.00345962	0.21716	0.369989	-0.00267188	0.329738	0.499913	-0.00501131	0.0618229	0.140828	0.00674287	0.0225089	0.0606909	n.a.	n.a.
hsa-miR-877-5p	MIMAT0004949	MI0005561	no	GUAGAGGAGAUGGCGCAGGGAA	0	2	21G->A;	0.0934802	-0.00257863	0.273652	0.438198	-0.00127348	0.630033	0.767709	0.00237646	0.34161	0.512979	0.00508081	0.047477	0.113878	n.a.	n.a.
hsa-miR-877-5p	MIMAT0004949	MI0005561	no	GUAGAGGAGAUGGCGCAGGGAAU	0	3	21G->A;23C->U;	0.0247717	-0.00236037	0.0547481	0.128095	-0.000864509	0.451144	0.617808	-0.00197847	0.0995362	0.204769	-0.000166613	0.890229	0.938433	n.a.	n.a.
hsa-miR-877-5p	MIMAT0004949	MI0005561	no	GUAGAGGAGAUGGCGCAGGGGAAA	0	4	23C->A;	0.0178262	0.00134759	0.224288	0.379572	0.00167943	0.131768	0.255132	0.00109566	0.309232	0.478201	0.000161516	0.875837	0.928991	n.a.	n.a.
hsa-miR-877-5p	MIMAT0004949	MI0005561	no	GUAGAGGAGAUGGCGCAGGA	0	0	20G->A;	0.0159026	0.000405976	0.702771	0.822412	-0.00105754	0.275057	0.43979	-0.000843086	0.393109	0.563956	0.00145849	0.135673	0.26066	n.a.	n.a.
hsa-miR-101-5p	MIMAT0004513	MI0000103	yes	CAGUUAUCACAGUGCUGAUGCU	0	0		0.13065	0.0302028	1.45068e-08	1.04756e-07	0.0288543	1.67805e-07	1.09146e-06	0.051432	3.14021e-19	4.34017e-18	-0.00104231	0.843823	0.911491	01110	1
hsa-miR-101-5p	MIMAT0004513	MI0000103	no	CAGUUAUCACAGUGCUGAUGC	0	-1		0.382876	-0.0275126	0.00156575	0.00576241	-0.0343417	0.000200426	0.000875636	-0.0672338	5.12139e-12	4.75906e-11	-0.085123	3.89962e-17	4.8353e-16	00011	0.999975
hsa-miR-101-5p	MIMAT0004513	MI0000103	no	UCAGUUAUCACAGUGCUGAUGC	-1	-1		0.229736	-0.0360921	2.96183e-07	1.86732e-06	-0.0193432	0.00170995	0.00624265	-0.044066	4.71606e-10	3.81945e-09	0.023633	0.00105111	0.0039958	01110	0.999785
hsa-miR-101-5p	MIMAT0004513	MI0000103	no	CAGUUAUCACAGUGCUGAUGCUG	0	1		0.0645555	0.0258046	2.01659e-09	1.5711e-08	0.0244851	4.09313e-09	3.11488e-08	0.0041507	0.302881	0.471538	-0.0215495	3.28509e-07	2.0616e-06	01100	0.999807
hsa-miR-101-5p	MIMAT0004513	MI0000103	no	UCAGUUAUCACAGUGCUGAUGCU	-1	0		0.0850883	-2.59284e-05	0.994676	0.996389	5.63009e-05	0.988843	0.992832	-0.00412497	0.248558	0.408904	0.00718847	0.0895634	0.187941	n.a.	n.a.
hsa-miR-328-3p	MIMAT0000752	MI0000804	yes	CUGGCCCUCUCUGCCCUUCCGU	0	0		0.36763	-0.00309815	0.398521	0.568839	-0.00448847	0.221584	0.376394	-0.0333097	3.27335e-18	4.39089e-17	-0.0162787	1.63513e-05	8.37597e-05	00010	0.534567
hsa-miR-328-3p	MIMAT0000752	MI0000804	no	CUGGCCCUCUCUGCCCUUCCG	0	-1		0.029396	0.000333611	0.779702	0.872627	-0.000704837	0.534773	0.691948	0.0113559	9.11534e-18	1.18398e-16	0.0082498	6.96449e-12	6.39205e-11	00011	1
hsa-miR-328-3p	MIMAT0000752	MI0000804	no	CUGGCCCUCUCUGCCCUUCCGUA	0	1	23C->A;	0.12006	0.00482898	0.0240748	0.064373	0.00574567	0.00737092	0.0229268	0.015683	3.64013e-12	3.40577e-11	0.00375012	0.0834404	0.178698	00010	0.999893
hsa-miR-328-3p	MIMAT0000752	MI0000804	no	CUGGCCCUCUCUGCCCUUCCGUUU	0	2	23C->U;24C->U;	0.0629777	-0.00293549	0.0370215	0.0921874	-0.000609778	0.656314	0.788154	-0.00584092	2.60452e-05	0.000129531	-0.00347291	0.0185833	0.051508	01011	0.615679
hsa-miR-328-3p	MIMAT0000752	MI0000804	no	CUGGCCCUCUCUGCCCUUCCGA	0	0	22U->A;	0.059288	-0.00249454	0.124934	0.244966	-0.00469769	0.00152054	0.0056061	-0.00286195	0.0534137	0.125546	-0.00269511	0.0796671	0.171649	01111	0.381393
hsa-miR-328-3p	MIMAT0000752	MI0000804	no	CUGGCCCUCUCUGCCCUUCCGUAU	0	2	23C->A;24C->U;	0.022272	-0.00110122	0.145142	0.274823	-0.000969948	0.216342	0.36902	-0.00230599	0.0016097	0.00590297	-0.0010967	0.165925	0.303689	00010	0.298425
hsa-miR-328-3p	MIMAT0000752	MI0000804	no	CUGGCCCUCUCUGCCCUUCCGUU	0	1	23C->U;	0.23508	0.000352363	0.9024	0.946215	-0.00184204	0.470282	0.635835	0.00881653	0.0018905	0.00683483	0.00529339	0.0624425	0.141767	00011	0.881693
hsa-miR-328-3p	MIMAT0000752	MI0000804	no	CUGGCCCUCUCUGCCCUUCCGUAA	0	2	23C->A;24C->A;	0.0153444	0.000702654	0.372045	0.544029	0.00151382	0.0368537	0.0918654	0.00162453	0.0242522	0.0647575	0.00121634	0.095298	0.197941	n.a.	n.a.
hsa-miR-328-3p	MIMAT0000752	MI0000804	no	CUGGCCCUCUCUGCCCUUCCGUUA	0	2	23C->U;24C->A;	0.0120251	3.30918e-06	0.995899	0.996872	0.00131709	0.0370506	0.0922159	0.000130734	0.823717	0.900961	0.000392694	0.522036	0.680656	n.a.	n.a.
hsa-miR-125a-3p	MIMAT0004602	MI0000469	yes	ACAGGUGAGGUUCUUGGGAGCC	0	0		0.715278	-0.0479309	1.04688e-05	5.49664e-05	-0.0342223	0.000726175	0.00284772	-0.0913049	3.28367e-18	4.39754e-17	-0.101341	3.55683e-13	3.52501e-12	00011	0.999415
hsa-miR-125a-3p	MIMAT0004602	MI0000469	no	ACAGGUGAGGUUCUUGGGAGC	0	-1		0.0991811	-0.0134413	0.128676	0.250447	-0.026541	0.000459027	0.00187828	0.0558223	4.40585e-11	3.82524e-10	0.0937974	7.62818e-17	9.2486e-16	00011	1
hsa-miR-125a-3p	MIMAT0004602	MI0000469	no	CAGGUGAGGUUCUUGGGAGCC	1	0		0.140245	0.0536035	5.23216e-11	4.51873e-10	0.0491888	1.03467e-11	9.40149e-11	0.045524	8.88221e-10	7.05412e-09	-0.0172584	0.0679432	0.152065	01110	1
hsa-miR-3690	MIMAT0018119	MI0016091	no	ACCUGGACCCAGCGUAGACAAAGA	0	1		0.127549	0.000373597	0.865102	0.922865	0.000742663	0.748797	0.852239	-0.0211502	3.97539e-18	5.30657e-17	-0.0197781	2.35574e-15	2.6668e-14	00011	1
hsa-miR-3690	MIMAT0018119	MI0016091	no	ACCUGGACCCAGCGUAGACA	0	-3		0.0471807	0.00439733	0.00992743	0.029815	0.00104539	0.539029	0.694854	0.00964797	1.22642e-08	8.94283e-08	0.00528778	0.00235725	0.00833478	01011	0.614802
hsa-miR-3690	MIMAT0018119	MI0016091	no	ACCUGGACCCAGCGUAGACAA	0	-2		0.102663	-0.000793719	0.690518	0.813313	-0.0024836	0.170763	0.309982	-0.00503869	0.00683997	0.0214053	0.0071464	0.000228105	0.000986569	00001	0.994415
hsa-miR-3690	MIMAT0018119	MI0016091	no	ACCUGGACCCAGCGUAGACAAA	0	-1		0.195921	-0.00282214	0.228874	0.385502	-0.00285466	0.240746	0.399262	0.00714417	0.00407037	0.0135448	0.0061813	0.00445871	0.0146409	n.a.	n.a.
hsa-miR-3690	MIMAT0018119	MI0016091	no	ACCUGGACCCAGCGUAGACAAAA	0	0	23G->A;	0.0183217	-0.000495378	0.623518	0.763162	-0.000698748	0.471176	0.636414	0.00180151	0.0659646	0.148285	0.000873269	0.360696	0.532815	n.a.	n.a.
hsa-miR-3690	MIMAT0018119	MI0016091	yes	ACCUGGACCCAGCGUAGACAAAG	0	0		0.481398	-0.00484798	0.150362	0.281683	0.00120428	0.710338	0.827566	0.00535161	0.128359	0.249947	-0.00132687	0.698734	0.819523	n.a.	n.a.
hsa-miR-181a-5p	MIMAT0000256_1	MI0000269	no	AACAUUCAACGCUGUCGGUGAGUU	0	1		0.0371033	0.000188664	0.615691	0.756779	9.49028e-05	0.767512	0.864053	0.00322131	1.11274e-17	1.44076e-16	0.00245393	3.35966e-10	2.74261e-09	00011	1
hsa-miR-181a-5p	MIMAT0000256_1	MI0000269	yes	AACAUUCAACGCUGUCGGUGAGU	0	0		0.5174	-0.000508258	0.839637	0.908975	0.00396804	0.0907925	0.190024	-0.0119089	2.08708e-06	1.20463e-05	-0.0102576	6.02048e-06	3.29398e-05	00011	0.999965
hsa-miR-181a-5p	MIMAT0000256_1	MI0000269	no	AACAUUCAACGCUGUCGGUGAG	0	-1		0.356833	0.00273399	0.291884	0.459126	-0.00202694	0.394669	0.56531	0.0115421	7.21684e-06	3.89909e-05	0.0101734	1.69183e-05	8.63401e-05	00011	0.990189
hsa-miR-181a-5p	MIMAT0000256_1	MI0000269	no	AACAUUCAACGCUGUCGGUGA	0	-2		0.0156388	-0.000201928	0.259794	0.421936	-0.000400224	0.0255562	0.0674704	-0.000416607	0.0191504	0.0528653	-0.000452942	0.00911379	0.0276654	n.a.	n.a.
hsa-miR-181a-5p	MIMAT0000256_1	MI0000269	no	AACAUUCAACGCUGUCGGUGAGA	0	0	23U->A;	0.0145467	3.5818e-05	0.796222	0.883541	-2.1452e-05	0.854618	0.916986	-0.000230022	0.087089	0.184452	-0.000166069	0.166305	0.304248	n.a.	n.a.
hsa-miR-181a-5p	MIMAT0000256	MI0000289	no	AACAUUCAACGCUGUCGGUGAGUU	0	1		0.037103	0.000190497	0.612145	0.753227	9.54584e-05	0.766486	0.863979	0.00322314	1.14388e-17	1.47641e-16	0.0024544	3.35515e-10	2.74166e-09	00011	1
hsa-miR-181a-5p	MIMAT0000256	MI0000289	yes	AACAUUCAACGCUGUCGGUGAGU	0	0		0.517397	-0.00050961	0.839236	0.908757	0.00396039	0.0913428	0.191078	-0.0119093	2.0858e-06	1.20463e-05	-0.0102555	6.06903e-06	3.31833e-05	00011	0.999965
hsa-miR-181a-5p	MIMAT0000256	MI0000289	no	AACAUUCAACGCUGUCGGUGAG	0	-1		0.356831	0.00273724	0.291333	0.458569	-0.00203015	0.393934	0.564784	0.0115405	7.23479e-06	3.90622e-05	0.0101729	1.6929e-05	8.63409e-05	00011	0.990076
hsa-miR-181a-5p	MIMAT0000256	MI0000289	no	AACAUUCAACGCUGUCGGUGA	0	-2		0.0156393	-0.000202349	0.2587	0.420779	-0.000400793	0.0254128	0.0671449	-0.000416871	0.0190461	0.0526304	-0.00045432	0.00892364	0.0271184	n.a.	n.a.
hsa-miR-181a-5p	MIMAT0000256	MI0000289	no	AACAUUCAACGCUGUCGGUGAGA	0	0	23U->A;	0.0145466	3.65297e-05	0.792155	0.881298	-2.15028e-05	0.854372	0.916986	-0.000229915	0.087187	0.184599	-0.000166259	0.165857	0.303633	n.a.	n.a.
hsa-miR-424-3p	MIMAT0004749	MI0001446	no	CAAAACGUGAGGCGCUGCUAUA	0	1		0.24226	-0.0148773	5.61963e-06	3.08496e-05	-0.00287887	0.414738	0.584958	-0.0216116	4.27864e-09	3.25002e-08	-0.0328343	1.24168e-17	1.59511e-16	01011	0.777611
hsa-miR-424-3p	MIMAT0004749	MI0001446	no	CAAAACGUGAGGCGCUGCUA	0	-1		0.0527436	0.00599405	0.000956425	0.0036596	0.00262702	0.13723	0.262682	0.0158245	3.76862e-15	4.19668e-14	0.00983811	9.19978e-08	6.15522e-07	00011	0.987764
hsa-miR-424-3p	MIMAT0004749	MI0001446	no	CAAAACGUGAGGCGCUGCU	0	-2		0.158051	0.00134154	0.699215	0.819852	-0.00240581	0.50509	0.666513	0.0185726	2.95792e-06	1.67541e-05	0.0154673	2.47757e-05	0.000123743	00011	0.999995
hsa-miR-424-3p	MIMAT0004749	MI0001446	no	CAAAACGUGAGGCGCUGCUAUAA	0	2	23C->A;	0.0534296	0.00379477	0.0315947	0.0809726	0.00429387	0.0159252	0.0453047	0.000200216	0.910351	0.950083	0.0048135	0.00476021	0.0155375	n.a.	n.a.
hsa-miR-424-3p	MIMAT0004749	MI0001446	yes	CAAAACGUGAGGCGCUGCUAU	0	0		0.35992	0.00357026	0.376802	0.549514	0.00121619	0.752988	0.85537	-0.0112286	0.00512432	0.0165676	0.0025406	0.508315	0.669355	n.a.	n.a.
hsa-miR-424-3p	MIMAT0004749	MI0001446	no	CAAAACGUGAGGCGCUGCUAUU	0	1	22A->U;	0.0632167	-0.000345986	0.832699	0.905684	-0.00152429	0.343468	0.515203	-0.00422083	0.0145438	0.0417955	-0.000998361	0.531681	0.689176	n.a.	n.a.
hsa-miR-424-3p	MIMAT0004749	MI0001446	no	CAAAACGUGAGGCGCUGCUAUAU	0	2	23C->U;	0.0217948	0.000395473	0.74718	0.851367	-5.73815e-05	0.962499	0.978316	0.000692215	0.566127	0.718069	0.000995202	0.405567	0.575191	n.a.	n.a.
hsa-miR-324-3p	MIMAT0000762	MI0000813	no	CCACUGCCCCAGGUGCUGCUGG	-2	0		0.272551	-0.0125809	0.011586	0.0341912	-0.00968921	0.0553931	0.129235	-0.0429116	1.57574e-17	2.01478e-16	-0.01976	1.49991e-05	7.71219e-05	00010	0.999088
hsa-miR-324-3p	MIMAT0000762	MI0000813	no	CCACUGCCCCAGGUGCUG	-2	-4		0.0298271	0.0031881	0.0684502	0.152658	0.000738313	0.678297	0.803718	0.0122301	1.68233e-10	1.40554e-09	0.0153259	2.25839e-17	2.86528e-16	00011	1
hsa-miR-324-3p	MIMAT0000762	MI0000813	no	CCACUGCCCCAGGUGCUGCUG	-2	-1		0.106451	0.00476514	0.211545	0.362422	0.00238506	0.487552	0.649153	0.0301403	1.705e-15	1.94627e-14	0.017106	9.76049e-07	5.87349e-06	00011	0.998617
hsa-miR-324-3p	MIMAT0000762	MI0000813	no	ACUGCCCCAGGUGCUGCUGGU	0	1	21G->U;	0.130806	-0.00342676	0.270379	0.434762	-0.00331596	0.323011	0.492723	-0.014281	1.15442e-05	6.03803e-05	-0.00673128	0.0294439	0.0760548	00010	0.810175
hsa-miR-324-3p	MIMAT0000762	MI0000813	no	ACUGCCCCAGGUGCUGCUGGUA	0	2	21G->U;22G->A;	0.0766178	0.00583426	0.0182177	0.0507198	0.00348319	0.174419	0.314946	0.0106466	1.4041e-05	7.25143e-05	0.00229583	0.345307	0.517109	00010	0.502547
hsa-miR-324-3p	MIMAT0000762	MI0000813	no	CCACUGCCCCAGGUGCUGCUGGAU	-2	2	23G->A;24G->U;	0.0646174	0.000469784	0.836623	0.907665	0.000892963	0.677776	0.803566	0.0014478	0.508993	0.669681	-0.00699834	0.00117974	0.00444149	00001	0.984005
hsa-miR-324-3p	MIMAT0000762	MI0000813	no	CCACUGCCCCAGGUGCUGCUGU	-2	0	22G->U;	0.0364635	0.00318099	0.0782351	0.16932	0.00218491	0.189913	0.335458	-0.00179851	0.305457	0.473972	-0.00403598	0.0191166	0.0527897	n.a.	n.a.
hsa-miR-324-3p	MIMAT0000762	MI0000813	no	CCACUGCCCCAGGUGCUGCUGGA	-2	1	23G->A;	0.0364508	0.000423588	0.803267	0.888349	-0.00351936	0.0423066	0.103321	-0.00228383	0.178534	0.320523	-0.00217817	0.171286	0.310589	n.a.	n.a.
hsa-miR-324-3p	MIMAT0000762	MI0000813	yes	ACUGCCCCAGGUGCUGCUGG	0	0		0.0234787	-0.00228113	0.103943	0.211656	0.00100019	0.47534	0.640139	-0.00254746	0.0624164	0.141747	-0.000113123	0.932817	0.961888	n.a.	n.a.
hsa-miR-324-3p	MIMAT0000762	MI0000813	no	CCACUGCCCCAGGUGCUGCUGGU	-2	1	23G->U;	0.0622234	0.000624152	0.765392	0.863001	0.00328016	0.115299	0.230318	-0.000744082	0.716271	0.831646	-0.00304247	0.130156	0.252727	n.a.	n.a.
hsa-miR-324-3p	MIMAT0000762	MI0000813	no	CCACUGCCCCAGGUGCUGCU	-2	-2		0.0219273	-0.00175974	0.250537	0.411256	0.000311093	0.811969	0.893767	0.00191027	0.186221	0.330173	0.00177993	0.194614	0.341335	n.a.	n.a.
hsa-let-7i-3p	MIMAT0004585	MI0000434	no	CUGCGCAAGCUACUGCCUUG	0	-2		0.209083	0.00124879	0.807112	0.890562	0.00558522	0.269769	0.434045	0.0497268	1.62606e-17	2.07589e-16	0.0273004	5.59638e-08	3.84798e-07	00011	0.999817
hsa-let-7i-3p	MIMAT0004585	MI0000434	yes	CUGCGCAAGCUACUGCCUUGCU	0	0		0.465031	0.00662362	0.260083	0.422274	-0.00304173	0.573751	0.72379	-0.0280905	3.01903e-06	1.70884e-05	-0.0169262	0.00156729	0.00576547	00011	0.99612
hsa-let-7i-3p	MIMAT0004585	MI0000434	no	CUGCGCAAGCUACUGCCUUGC	0	-1		0.229696	-0.0135907	0.000516124	0.00208382	-0.0114006	0.00387357	0.0129551	-0.0173071	8.06182e-06	4.32143e-05	-0.0111371	0.00316801	0.0108459	01111	0.947009
hsa-let-7i-3p	MIMAT0004585	MI0000434	no	CUGCGCAAGCUACUGCCUUGCA	0	0	22U->A;	0.0267147	0.00353317	0.0530291	0.124877	0.00573792	0.00181422	0.00659688	0.00154389	0.351562	0.523986	0.00055945	0.744573	0.849745	01100	0.620999
hsa-miR-32-5p	MIMAT0000090	MI0000090	no	UAUUGCACAUUACUAAGUUGC	0	-1		0.540025	-0.0116023	0.11576	0.230901	-0.00225573	0.739331	0.846544	-0.0620544	1.94874e-17	2.4801e-16	-0.033593	1.15812e-06	6.93349e-06	00011	0.992984
hsa-miR-32-5p	MIMAT0000090	MI0000090	no	UAUUGCACAUUACUAAGUUG	0	-2		0.329217	0.00450344	0.556672	0.709893	2.54484e-05	0.997258	0.997867	0.0631659	3.25033e-14	3.44183e-13	0.0272191	0.000397059	0.00163944	00010	0.939309
hsa-miR-32-5p	MIMAT0000090	MI0000090	yes	UAUUGCACAUUACUAAGUUGCA	0	0		0.114064	0.00352382	0.39647	0.567197	-0.00139403	0.715422	0.831127	-0.00419204	0.279586	0.444777	0.00367751	0.374921	0.547421	n.a.	n.a.
hsa-miR-576-3p	MIMAT0004796	MI0003583	no	AAGAUGUGGAAAAAUUGGAAUCC	0	1		0.706167	-0.00921559	0.342213	0.513789	-0.00220554	0.813972	0.894998	-0.0878763	4.47454e-17	5.53142e-16	-0.0844482	2.84133e-16	3.35073e-15	00011	1
hsa-miR-576-3p	MIMAT0004796	MI0003583	yes	AAGAUGUGGAAAAAUUGGAAUC	0	0		0.283215	0.00898556	0.337882	0.50918	0.0021303	0.812845	0.894118	0.0845511	3.28908e-16	3.87317e-15	0.067051	1.92153e-12	1.82913e-11	00011	1
hsa-miR-365b-5p	MIMAT0022833	MI0000769	no	AGGGACUUUCAGGGGCAGCUGUG	0	1		0.753427	0.0486152	0.0533725	0.125485	0.0444908	0.0586124	0.13494	0.0574604	0.0204031	0.0558344	-0.268611	8.37716e-17	1.01267e-15	00001	1
hsa-miR-33a-3p	MIMAT0004506	MI0000091	no	CAAUGUUUCCACAGUGCAUCA	0	-1		0.385428	0.00351721	0.705865	0.824465	0.00306897	0.727839	0.840311	-0.0136054	0.166934	0.305263	-0.0840235	8.84266e-17	1.06737e-15	00001	1
hsa-miR-33a-3p	MIMAT0004506	MI0000091	no	CAAUGUUUCCACAGUGCAU	0	-3		0.100815	0.00536772	0.455723	0.622137	0.000226196	0.973016	0.984605	0.0244219	0.000678945	0.00268046	0.0438129	1.6959e-09	1.32756e-08	00011	0.953323
hsa-miR-33a-3p	MIMAT0004506	MI0000091	no	CAAUGUUUCCACAGUGCAUC	0	-2		0.250019	-0.00245135	0.760993	0.860274	-0.0153214	0.056028	0.130567	-0.00878266	0.313943	0.483016	0.0214144	0.011628	0.0342939	n.a.	n.a.
hsa-miR-33a-3p	MIMAT0004506	MI0000091	no	CAAUGUUUCCACAGUGCAUCAU	0	0	22C->U;	0.22611	-0.0160137	0.0577218	0.133377	-0.000757287	0.921872	0.956898	-0.00438453	0.605921	0.749331	0.00634322	0.41164	0.58159	n.a.	n.a.
hsa-miR-191-5p	MIMAT0000440	MI0000465	no	CAACGGAAUCCCAAAAGCAGCUGU	0	1		0.0499052	-0.000829124	0.0690174	0.153621	0.000621179	0.163961	0.300767	-0.00205207	1.66652e-06	9.74935e-06	-0.00393066	1.03624e-16	1.24713e-15	00011	0.998574
hsa-miR-191-5p	MIMAT0000440	MI0000465	no	CAACGGAAUCCCAAAAGCAGCU	0	-1		0.0263719	0.000389893	0.461771	0.626913	0.000961309	0.0562509	0.130938	0.00190918	0.00058344	0.00232581	0.00170302	0.000929557	0.00356679	00011	0.516596
hsa-miR-191-5p	MIMAT0000440	MI0000465	yes	CAACGGAAUCCCAAAAGCAGCUG	0	0		0.841453	0.000881874	0.509402	0.669723	-0.00287179	0.0347169	0.0873356	-0.000302186	0.819144	0.898367	0.00172804	0.177265	0.318821	n.a.	n.a.
hsa-miR-191-5p	MIMAT0000440	MI0000465	no	AACGGAAUCCCAAAAGCAGCUG	1	0		0.019512	1.24695e-05	0.957701	0.975676	-0.000285051	0.209458	0.360126	0.000103381	0.652361	0.784605	0.000307088	0.145415	0.275057	n.a.	n.a.
hsa-miR-101-3p	MIMAT0000099_1	MI0000739	no	GUACAGUACUGUGAUAACUGAA	-1	0		0.168756	0.00873238	1.16444e-16	1.39325e-15	0.0077943	1.05747e-12	1.02326e-11	0.0054348	2.17174e-07	1.39277e-06	-0.00205407	0.0281351	0.073298	01110	1
hsa-miR-101-3p	MIMAT0000099_1	MI0000739	no	UACAGUACUGUGAUAACUGAAA	0	1	22G->A;	0.0385606	0.000867399	0.00146958	0.00543531	0.000627255	0.0181411	0.0506072	0.00154903	9.04395e-09	6.67785e-08	0.00116019	1.50566e-05	7.73693e-05	01011	0.432064
hsa-miR-101-3p	MIMAT0000099_1	MI0000739	no	GUACAGUACUGUGAUAACUGA	-1	-1		0.147854	-0.0041204	1.05173e-05	5.51855e-05	-0.00514826	8.28327e-08	5.56929e-07	-0.00499858	1.60705e-07	1.04951e-06	0.00248141	0.00613113	0.0194597	01110	1
hsa-miR-101-3p	MIMAT0000099_1	MI0000739	no	UACAGUACUGUGAUAACUGA	0	-1		0.0258502	-0.000558496	0.0200513	0.0550555	-0.00073907	0.0028905	0.0100171	-0.000982915	2.80619e-05	0.00013897	8.7827e-05	0.712655	0.829323	01110	0.947472
hsa-miR-101-3p	MIMAT0000099_1	MI0000739	no	GUACAGUACUGUGAUAACUG	-1	-2		0.0228304	-0.000895258	0.00851659	0.0260358	-0.00103432	0.00155885	0.00574216	-0.000379709	0.233247	0.39036	0.000496154	0.125132	0.245178	01110	0.619874
hsa-miR-101-3p	MIMAT0000099_1	MI0000739	no	UACAGUACUGUGAUAACUGAAGU	0	2	23A->U;	0.011771	-0.000192084	0.191917	0.337615	4.84128e-06	0.972094	0.983878	-0.000195765	0.195701	0.342874	-0.000375298	0.0083749	0.0256505	n.a.	n.a.
hsa-miR-101-3p	MIMAT0000099_1	MI0000739	no	GUACAGUACUGUGAUAACU	-1	-3		0.0194926	-0.000581447	0.0974462	0.201531	-0.000902969	0.0130257	0.0379532	-0.000874821	0.0180245	0.0503679	8.31382e-05	0.801431	0.88692	n.a.	n.a.
hsa-miR-101-3p	MIMAT0000099_1	MI0000739	no	UACAGUACUGUGAUAACUGAAU	0	1	22G->U;	0.178905	-0.00238308	0.0206555	0.0564496	-0.000546653	0.605503	0.749237	-0.000527516	0.628075	0.766483	-0.00194031	0.0617646	0.140774	n.a.	n.a.
hsa-miR-101-3p	MIMAT0000099_1	MI0000739	yes	UACAGUACUGUGAUAACUGAA	0	0		0.083673	-0.000572623	0.206806	0.357138	-0.00122493	0.0229217	0.0616562	0.00034349	0.5033	0.664652	0.000192723	0.688691	0.812043	n.a.	n.a.
hsa-miR-101-3p	MIMAT0000099_1	MI0000739	no	GUACAGUACUGUGAUAACUGAAA	-1	1	23G->A;	0.0222909	-0.000570081	0.0796672	0.171649	-0.000483928	0.114419	0.228894	-0.000388063	0.181133	0.323858	0.000699488	0.0310002	0.0795484	n.a.	n.a.
hsa-miR-101-3p	MIMAT0000099_1	MI0000739	no	UACAGUACUGUGAUAACUGAAGA	0	2		0.0333448	-2.87222e-05	0.913129	0.951727	-9.63111e-05	0.702727	0.822412	0.000547029	0.0690402	0.153621	0.000569089	0.0374686	0.0930866	n.a.	n.a.
hsa-miR-101-3p	MIMAT0000099_1	MI0000739	no	UACAGUACUGUGAUAACUGAAG	0	1		0.133086	-0.000749026	0.313641	0.482651	-0.00108381	0.122339	0.241263	0.000569601	0.414348	0.584509	-0.00144267	0.0495542	0.117963	n.a.	n.a.
hsa-miR-641	MIMAT0003311	MI0003656	yes	AAAGACAUAGGAUAGAGUCACCUC	0	0		0.205371	-0.0119867	0.0762808	0.166011	0.000311836	0.959793	0.976683	-0.0576529	1.60976e-16	1.91767e-15	-0.0454649	1.29269e-10	1.08889e-09	00011	1
hsa-miR-641	MIMAT0003311	MI0003656	no	AAAGACAUAGGAUAGAGUCACCU	0	-1		0.432289	0.0142819	0.125806	0.246088	-0.00268153	0.77736	0.870984	0.0509664	1.5247e-07	9.97322e-07	0.0285622	0.00284138	0.00987615	00011	0.862185
hsa-miR-20a-5p	MIMAT0000075	MI0000076	no	UAAAGUGCUUAUAGUGCAGGUAGA	0	1	24U->A;	0.0617123	0.000689093	0.306663	0.474919	0.00206644	0.00241556	0.00851524	0.00434957	5.59056e-09	4.18068e-08	0.00665992	1.74852e-16	2.07995e-15	00011	0.999968
hsa-miR-20a-5p	MIMAT0000075	MI0000076	yes	UAAAGUGCUUAUAGUGCAGGUAG	0	0		0.615349	-1.47761e-05	0.993321	0.995507	-0.00161584	0.366252	0.53844	-0.00983514	1.20144e-07	7.96038e-07	-0.0119221	5.52762e-10	4.46349e-09	00011	1
hsa-miR-20a-5p	MIMAT0000075	MI0000076	no	UAAAGUGCUUAUAGUGCAGGUA	0	-1		0.0503139	0.00138025	0.0125808	0.0368127	2.23011e-05	0.966727	0.981018	0.00343924	2.17262e-08	1.53905e-07	0.00107772	0.0594676	0.136526	00010	0.980719
hsa-miR-20a-5p	MIMAT0000075	MI0000076	no	UAAAGUGCUUAUAGUGCAGGU	0	-2		0.0294233	-0.000812538	0.0561518	0.130781	-0.000877015	0.0396644	0.0976832	8.54367e-05	0.841641	0.910442	0.00138239	0.000723768	0.002841	00001	0.903549
hsa-miR-20a-5p	MIMAT0000075	MI0000076	no	UAAAGUGCUUAUAGUGCAGGUAA	0	0	23G->A;	0.0368748	0.000112414	0.851795	0.915702	-0.000648568	0.263549	0.426382	-0.00121262	0.0311386	0.0798287	0.00163523	0.00476526	0.0155416	n.a.	n.a.
hsa-miR-20a-5p	MIMAT0000075	MI0000076	no	UAAAGUGCUUAUAGUGCAGGUAU	0	0	23G->U;	0.0237928	-0.000186322	0.566841	0.71855	-0.000810503	0.00715861	0.0223257	-0.000537909	0.0892771	0.187629	0.00051181	0.109058	0.220158	n.a.	n.a.
hsa-miR-20a-5p	MIMAT0000075	MI0000076	no	UAAAGUGCUUAUAGUGCAGGUAGU	0	1		0.121715	-0.00224098	0.0377005	0.0936343	-6.14205e-05	0.954597	0.973967	-0.000739425	0.506517	0.667726	-0.00277656	0.0175019	0.0490915	n.a.	n.a.
hsa-miR-101-3p	MIMAT0000099	MI0000103	no	GUACAGUACUGUGAUAACUGAA	-1	0		0.176903	0.00908672	4.13974e-16	4.84013e-15	0.00816559	1.96198e-12	1.86331e-11	0.00567946	1.67074e-07	1.08764e-06	-0.00205829	0.0407141	0.0998644	01110	1
hsa-miR-101-3p	MIMAT0000099	MI0000103	no	UACAGUACUGUGAUAACUGAAA	0	1	22G->A;	0.0402342	0.000908771	0.00189541	0.00684956	0.000733708	0.00836198	0.0256205	0.00174139	9.7408e-10	7.72852e-09	0.00131846	2.51622e-06	1.44318e-05	00011	0.384953
hsa-miR-101-3p	MIMAT0000099	MI0000103	no	GUACAGUACUGUGAUAACUGA	-1	-1		0.155181	-0.0044947	2.74441e-06	1.5577e-05	-0.00560381	1.76363e-08	1.26132e-07	-0.00548666	1.6105e-08	1.15888e-07	0.00255941	0.0057008	0.0182657	01110	1
hsa-miR-101-3p	MIMAT0000099	MI0000103	no	UACAGUACUGUGAUAACUGA	0	-1		0.0271018	-0.000593002	0.0164068	0.0464652	-0.000756864	0.00340828	0.0115862	-0.00101058	4.28732e-05	0.000206699	0.000132214	0.594995	0.741621	01110	0.970765
hsa-miR-101-3p	MIMAT0000099	MI0000103	no	GUACAGUACUGUGAUAACUG	-1	-2		0.0239367	-0.000943419	0.00780672	0.024154	-0.00109894	0.00123317	0.00461719	-0.000350012	0.291118	0.458318	0.000618468	0.0606821	0.138925	01110	0.507637
hsa-miR-101-3p	MIMAT0000099	MI0000103	no	GUACAGUACUGUGAUAACU	-1	-3		0.0204881	-0.000632327	0.087824	0.185527	-0.000944389	0.0127396	0.0372241	-0.000934175	0.0163201	0.0462836	9.34388e-05	0.785002	0.876431	n.a.	n.a.
hsa-miR-101-3p	MIMAT0000099	MI0000103	no	UACAGUACUGUGAUAACUGAAGU	0	2	23G->U;	0.0123092	-0.000243187	0.114463	0.228925	1.10365e-05	0.938846	0.965105	-0.000197165	0.215936	0.368556	-0.000370036	0.0152381	0.0435162	n.a.	n.a.
hsa-miR-101-3p	MIMAT0000099	MI0000103	no	UACAGUACUGUGAUAACUGAAU	0	1	22G->U;	0.187045	-0.00260426	0.0202183	0.0554397	-0.00078495	0.500137	0.66165	-0.000241403	0.83811	0.90865	-0.00192077	0.0795237	0.17152	n.a.	n.a.
hsa-miR-101-3p	MIMAT0000099	MI0000103	yes	UACAGUACUGUGAUAACUGAA	0	0		0.0875671	-0.000645158	0.174798	0.315421	-0.00124282	0.0257934	0.0679969	0.000399395	0.452108	0.618611	0.000365516	0.449954	0.617002	n.a.	n.a.
hsa-miR-101-3p	MIMAT0000099	MI0000103	no	GUACAGUACUGUGAUAACUGAAA	-1	1	23G->A;	0.0233637	-0.000608189	0.0730162	0.160526	-0.000537361	0.0898044	0.188341	-0.000402982	0.179912	0.32259	0.000734877	0.0298861	0.0770273	n.a.	n.a.
hsa-miR-101-3p	MIMAT0000099	MI0000103	no	UACAGUACUGUGAUAACUGAAG	0	1		0.138998	-0.000734646	0.353912	0.525959	-0.000951782	0.211766	0.362723	0.000916006	0.219076	0.372752	-0.00115632	0.138855	0.265405	n.a.	n.a.
hsa-let-7c-5p	MIMAT0000064	MI0000064	no	UGAGGUAGUAGGUUGUAUGGUUAAG	0	3	23U->A;	0.0325729	0.00834518	9.06879e-06	4.81398e-05	0.00835156	3.17513e-05	0.000155829	0.0143939	2.41072e-10	1.98576e-09	0.0162157	1.22294e-15	1.41172e-14	00011	0.55379
hsa-let-7c-5p	MIMAT0000064	MI0000064	yes	UGAGGUAGUAGGUUGUAUGGUU	0	0		0.645436	-0.0058228	0.258654	0.420779	-0.0110528	0.0263122	0.0690536	-0.0220089	1.30058e-05	6.75509e-05	-0.0172841	0.00030649	0.00129227	00011	0.520811
hsa-let-7c-5p	MIMAT0000064	MI0000064	no	UGAGGUAGUAGGUUGUAUGGUUA	0	1	23U->A;	0.0458106	-0.00466107	0.00885221	0.0269412	-0.00147207	0.39068	0.561694	-0.00360312	0.0427718	0.104177	-0.0046603	0.0094659	0.028565	n.a.	n.a.
hsa-let-7c-5p	MIMAT0000064	MI0000064	no	UGAGGUAGUAGGUUGUAUGGU	0	-1		0.102395	0.00538511	0.0311353	0.0798287	-0.000517667	0.833434	0.905945	0.00362987	0.12447	0.244397	0.00314419	0.184502	0.328255	n.a.	n.a.
hsa-let-7c-5p	MIMAT0000064	MI0000064	no	UGAGGUAGUAGGUUGUAUGGUUU	0	1		0.0802813	-0.00180032	0.407329	0.57719	-0.00129528	0.537395	0.693729	-0.00377935	0.0611021	0.139574	-0.00168599	0.420776	0.590325	n.a.	n.a.
hsa-miR-3614-5p	MIMAT0017992	MI0016004	no	CCACUUGGAUCUGAAGGCUGCC	0	-1		0.881536	0.00317207	0.515707	0.674981	0.012641	0.0100634	0.0301901	0.0370994	3.63274e-14	3.83939e-13	0.0351736	3.30783e-15	3.71383e-14	00011	0.999999
hsa-miR-486-5p	MIMAT0002177_1	MI0023622	yes	UCCUGUACUGAGCUGCCCCGAG	0	0		0.240245	0.00246076	0.00420143	0.0139256	0.00147818	0.0821955	0.176351	0.00773935	1.71246e-14	1.84433e-13	0.00233329	0.0104567	0.0312215	00010	1
hsa-miR-486-5p	MIMAT0002177_1	MI0023622	no	UCCUGUACUGAGCUGCCCCGAGU	0	1	23C->U;	0.247232	-0.000921476	0.38875	0.560346	-0.00150598	0.169471	0.308535	-0.00757686	2.24908e-09	1.74229e-08	-0.00278165	0.00877974	0.0267604	00010	0.999032
hsa-miR-486-5p	MIMAT0002177_1	MI0023622	no	UCCUGUACUGAGCUGCCCCGAGUUU	0	3	23C->U;25G->U;	0.0140752	-0.000658564	0.000323675	0.00135695	-0.000466541	0.0138713	0.0400736	-0.000809835	1.36058e-05	7.04889e-05	-0.000629629	0.000792756	0.00308081	01111	0.895859
hsa-miR-486-5p	MIMAT0002177_1	MI0023622	no	UCCUGUACUGAGCUGCCCCGAGA	0	1	23C->A;	0.187355	0.00307172	0.0173485	0.0487114	0.00251676	0.0386025	0.0954414	0.00175281	0.178376	0.320397	0.00378743	0.0015702	0.00577149	01111	0.368084
hsa-miR-486-5p	MIMAT0002177_1	MI0023622	no	UCCUGUACUGAGCUGCCCCGAAA	0	1	22G->A;23C->A;	0.026439	9.99064e-05	0.721493	0.835102	0.000693573	0.0115541	0.0341373	0.00078732	0.00337056	0.0114722	0.000776082	0.0047248	0.0154342	n.a.	n.a.
hsa-miR-486-5p	MIMAT0002177_1	MI0023622	no	UCCUGUACUGAGCUGCCCCGA	0	-1		0.104472	-0.000951151	0.446547	0.613563	-0.00344689	0.00782197	0.024192	-0.000720786	0.595387	0.741855	-0.000383032	0.753355	0.855667	n.a.	n.a.
hsa-miR-486-5p	MIMAT0002177_1	MI0023622	no	UCCUGUACUGAGCUGCCCCGAA	0	0	22G->A;	0.0305048	-0.000793523	0.105998	0.214918	-0.000605041	0.235804	0.393615	0.000459248	0.39242	0.563567	-0.000505369	0.323005	0.492723	n.a.	n.a.
hsa-miR-486-5p	MIMAT0002177_1	MI0023622	no	UCCUGUACUGAGCUGCCCCGAGUU	0	2	23C->U;	0.0269157	-0.000252434	0.243441	0.402998	-6.72807e-05	0.748729	0.852239	0.000105842	0.625082	0.764083	0.000165904	0.421721	0.591053	n.a.	n.a.
hsa-miR-486-5p	MIMAT0002177_1	MI0023622	no	UCCUGUACUGAGCUGCCCCGAGAU	0	2	23C->A;	0.022077	0.000143454	0.544957	0.700354	0.000196621	0.391413	0.562317	-0.00018418	0.458324	0.624095	-0.000110995	0.614113	0.755292	n.a.	n.a.
hsa-miR-486-5p	MIMAT0002177_1	MI0023622	no	UCCUGUACUGAGCUGCCCCGAGAA	0	2	23C->A;24U->A;	0.0173485	-0.000221112	0.615259	0.756484	0.000291804	0.508205	0.669332	-0.000352974	0.440523	0.608447	-0.000183821	0.683033	0.807812	n.a.	n.a.
hsa-let-7b-5p	MIMAT0000063	MI0000063	no	UGAGGUAGUAGGUUGUGUGGU	0	-1		0.0679199	0.00133214	0.0782995	0.16937	0.000280402	0.728341	0.840483	0.00340156	1.75411e-05	8.92964e-05	0.00618186	2.17492e-14	2.32407e-13	00011	0.978662
hsa-let-7b-5p	MIMAT0000063	MI0000063	yes	UGAGGUAGUAGGUUGUGUGGUU	0	0		0.505817	0.000217897	0.909071	0.949357	-0.00481271	0.0198495	0.0545744	-0.0010377	0.588886	0.736093	-0.0139243	8.52484e-14	8.81079e-13	00001	0.999585
hsa-let-7b-5p	MIMAT0000063	MI0000063	no	UGAGGUAGUAGGUUGUGUGG	0	-2		0.0172561	2.48195e-05	0.927725	0.959934	-0.000685669	0.0182889	0.050864	3.20764e-05	0.909088	0.949357	0.0022012	1.00789e-12	9.76441e-12	00001	1
hsa-let-7b-5p	MIMAT0000063	MI0000063	no	UGAGGUAGUAGGUUGUGUGGUUA	0	1	23U->A;	0.0630958	0.00203774	0.00366088	0.0123628	0.00218691	0.00441684	0.0145325	0.00307608	7.61284e-06	4.09415e-05	0.00384019	1.17268e-07	7.7887e-07	01111	0.87983
hsa-let-7b-5p	MIMAT0000063	MI0000063	no	UGAGGUAGUAGGUUGUGUGGUUU	0	1		0.180493	-0.0036529	0.0032265	0.0110231	-0.000611658	0.637186	0.773187	-0.00677617	1.3266e-07	8.74725e-07	-0.000644889	0.597084	0.742933	01010	0.507662
hsa-let-7b-5p	MIMAT0000063	MI0000063	no	UGAGGUAGUAGGUUGUGUGGUUAA	0	2	23U->A;24C->A;	0.0103275	3.22136e-05	0.843309	0.91124	0.000530022	0.00305431	0.0105049	0.000458234	0.00641505	0.0202222	0.000866671	3.52272e-06	1.97485e-05	00111	0.924723
hsa-let-7b-5p	MIMAT0000063	MI0000063	no	UGAGGUAGUAGGUUGUGUGGUUUU	0	2	24C->U;	0.0182099	-0.000877931	0.00499724	0.0162015	1.65078e-05	0.959881	0.976683	-0.00132426	7.22186e-05	0.00033746	-0.00123209	7.46559e-05	0.000347857	01011	0.970605
hsa-let-7b-5p	MIMAT0000063	MI0000063	no	UGAGGUAGUAGGUUGUGUGGUUAU	0	2	23U->A;24C->U;	0.0274472	-0.000565319	0.201927	0.351049	0.000336435	0.446687	0.613651	-0.00132427	0.00137581	0.00510927	-0.00147648	0.000656777	0.0025992	00011	0.781387
hsa-miR-15a-5p	MIMAT0000068	MI0000069	no	UAGCAGCACAUAAUGGUUUG	0	-2		0.0830124	0.00175792	0.228831	0.385502	0.000525399	0.724814	0.837762	0.0126668	2.27411e-14	2.42375e-13	0.00899462	5.95301e-09	4.44766e-08	00011	1
hsa-miR-15a-5p	MIMAT0000068	MI0000069	yes	UAGCAGCACAUAAUGGUUUGUG	0	0		0.314411	-0.00339277	0.143749	0.272841	-0.00124141	0.605533	0.749237	-0.00327401	0.147537	0.277852	-0.0137439	6.43957e-10	5.17438e-09	00001	0.999909
hsa-miR-15a-5p	MIMAT0000068	MI0000069	no	UAGCAGCACAUAAUGGUUUGUGG	0	1		0.0135918	9.10681e-05	0.742247	0.848341	0.000638388	0.0425338	0.103752	5.03999e-05	0.865293	0.922949	-0.000992552	0.000496544	0.00201071	00001	0.985702
hsa-miR-15a-5p	MIMAT0000068	MI0000069	no	UAGCAGCACAUAAUGGUUUGU	0	-1		0.441634	0.0016317	0.541505	0.69706	-0.00327492	0.22553	0.381202	-0.00915586	0.00102958	0.00392669	0.00691117	0.00578937	0.0185042	00110	0.685312
hsa-miR-15a-5p	MIMAT0000068	MI0000069	no	UAGCAGCACAUAAUGGUUUGUGA	0	1	23G->A;	0.0344267	0.000360512	0.54794	0.702804	0.00147417	0.0184522	0.0512137	0.000174669	0.771105	0.866106	-0.000151858	0.793991	0.88214	n.a.	n.a.
hsa-miR-15a-5p	MIMAT0000068	MI0000069	no	UAGCAGCACAUAAUGGUUUGUGU	0	1	23G->U;	0.0324387	-0.000250618	0.662894	0.792687	-0.000497081	0.416045	0.585894	-0.000970472	0.0939637	0.195662	-0.00145625	0.0217198	0.0589457	n.a.	n.a.
hsa-miR-15a-5p	MIMAT0000068	MI0000069	no	UAGCAGCACAUAAUGGUUUGUA	0	0	22G->A;	0.0382261	-0.000151185	0.685164	0.809516	0.000750485	0.0533161	0.125424	0.000264183	0.483598	0.646663	0.000888772	0.0256749	0.0677283	n.a.	n.a.
hsa-miR-31-5p	MIMAT0000089	MI0000089	no	AGGCAAGAUGCUGGCAUAGCUG	0	1		0.450231	0.0831974	0.000844894	0.00326485	0.0676973	0.00409436	0.013608	0.0776822	0.000787663	0.00306538	0.14953	7.28483e-14	7.59625e-13	01111	0.528801
hsa-miR-31-5p	MIMAT0000089	MI0000089	yes	AGGCAAGAUGCUGGCAUAGCU	0	0		0.331308	-0.0551987	0.0101307	0.0303476	-0.0278339	0.180114	0.322822	-0.0210161	0.26451	0.42743	-0.113228	7.92177e-10	6.32199e-09	00001	0.781684
hsa-miR-107	MIMAT0000104	MI0000114	no	AGCAGCAUUGUACAGGGCUAUCU	0	0	23A->U;	0.301866	-0.00984641	0.000185482	0.00081644	-0.00257232	0.336733	0.507888	-0.020861	7.68788e-14	7.96585e-13	-0.0109658	3.58296e-06	2.00587e-05	01011	0.830862
hsa-miR-107	MIMAT0000104	MI0000114	no	AGCAGCAUUGUACAGGGCUAUC	0	-1		0.428573	0.00239569	0.328228	0.498431	-0.0055386	0.0344492	0.0867156	0.0197078	5.57444e-13	5.4782e-12	0.00310932	0.213672	0.365531	00010	1
hsa-miR-107	MIMAT0000104	MI0000114	no	AGCAGCAUUGUACAGGGCUAUCAA	0	1		0.0271164	0.000194129	0.744615	0.849745	0.00265112	1.25986e-05	6.56442e-05	-0.00049272	0.428635	0.597261	0.000603929	0.326754	0.497045	00100	0.992155
hsa-miR-107	MIMAT0000104	MI0000114	no	AGCAGCAUUGUACAGGGCUAU	0	-2		0.0244343	-0.000361919	0.229343	0.38599	-0.000624217	0.0474715	0.113878	0.000425431	0.160795	0.296179	0.000668863	0.0265603	0.0696193	n.a.	n.a.
hsa-miR-107	MIMAT0000104	MI0000114	yes	AGCAGCAUUGUACAGGGCUAUCA	0	0		0.157071	0.00369713	0.065358	0.147082	0.00166111	0.424671	0.594366	-0.00143295	0.475115	0.639941	0.000887585	0.630065	0.767709	n.a.	n.a.
hsa-miR-130b-5p	MIMAT0004680	MI0000748	no	ACUCUUUCCCUGUUGCACUA	0	-1		0.039986	0.000582712	0.622722	0.76276	-0.000818522	0.437748	0.605227	0.00860081	9.71454e-14	1.00151e-12	0.00428235	6.29513e-05	0.00029772	00011	0.977033
hsa-miR-130b-5p	MIMAT0004680	MI0000748	yes	ACUCUUUCCCUGUUGCACUAC	0	0		0.0771979	0.000493557	0.719408	0.833148	-0.000592139	0.646313	0.780682	-0.00277697	0.0249626	0.0661259	-0.00357371	0.00776366	0.0240298	n.a.	n.a.
hsa-miR-130b-5p	MIMAT0004680	MI0000748	no	ACUCUUUCCCUGUUGCACU	0	-2		0.0378984	-0.00176417	0.0975285	0.2016	-0.00170151	0.121726	0.240438	-0.00092558	0.348704	0.520294	-0.00287365	0.00970772	0.0292087	n.a.	n.a.
hsa-miR-130b-5p	MIMAT0004680	MI0000748	no	ACUCUUUCCCUGUUGCACUACU	0	1		0.820869	0.000802749	0.734777	0.844159	0.000538845	0.79761	0.884364	-0.00248803	0.253234	0.414273	0.00273211	0.218919	0.372639	n.a.	n.a.
hsa-miR-4645-3p	MIMAT0019706	MI0017272	yes	AGACAGUAGUUCUUGCCUGGUU	0	0		0.0587981	0.00788509	0.065325	0.147048	0.00683433	0.0723755	0.159348	0.0312021	1.05772e-13	1.08635e-12	0.00268576	0.519483	0.678356	00010	1
hsa-miR-4645-3p	MIMAT0019706	MI0017272	no	CGAGACAGUAGUUCUUGCCUGGUA	-2	0	24U->A;	0.177403	-0.0233285	0.000121964	0.000550148	-0.0180532	0.00463558	0.0151791	-0.0197489	0.000850516	0.00328193	0.000959871	0.872906	0.928569	01110	0.997556
hsa-miR-4645-3p	MIMAT0019706	MI0017272	no	GAGACAGUAGUUCUUGCCUGGU	-1	-1		0.0774416	-0.0113508	0.00661077	0.0207593	-0.0128779	0.00239646	0.00845517	-0.0115412	0.00194358	0.00701434	-0.00906919	0.030192	0.077669	01111	0.830466
hsa-miR-4645-3p	MIMAT0019706	MI0017272	no	CGAGACAGUAGUUCUUGCCUGG	-2	-2		0.196721	0.0102852	0.111341	0.224159	0.0152073	0.0115017	0.0340317	0.0017681	0.763923	0.862062	0.00645427	0.301192	0.469887	n.a.	n.a.
hsa-miR-4645-3p	MIMAT0019706	MI0017272	no	CGAGACAGUAGUUCUUGCCUGGUU	-2	0		0.100391	0.00998757	0.0230931	0.0620844	0.00121924	0.780883	0.873259	0.00230827	0.590113	0.737281	-0.00446175	0.32076	0.490201	n.a.	n.a.
hsa-miR-4645-3p	MIMAT0019706	MI0017272	no	CGAGACAGUAGUUCUUGCCUGGU	-2	-1		0.227845	0.00370676	0.5942	0.741035	-0.00130848	0.828529	0.903129	-0.000540346	0.931689	0.961566	-0.00509401	0.458088	0.623877	n.a.	n.a.
hsa-miR-93-5p	MIMAT0000093	MI0000095	no	CAAAGUGCUGUUCGUGCAGGUA	0	-1		0.128751	0.00303338	0.00291609	0.0100964	0.000476911	0.624951	0.764083	0.00833795	1.07966e-13	1.10749e-12	0.00598914	1.32246e-09	1.0412e-08	00011	0.994854
hsa-miR-93-5p	MIMAT0000093	MI0000095	yes	CAAAGUGCUGUUCGUGCAGGUAG	0	0		0.328106	0.00208089	0.384826	0.557151	0.00191868	0.411049	0.580855	-0.00242028	0.343894	0.51537	-0.0155573	1.83408e-11	1.65188e-10	00001	0.999999
hsa-miR-93-5p	MIMAT0000093	MI0000095	no	CAAAGUGCUGUUCGUGCAGGUAGA	0	1	24U->A;	0.026585	-0.000461259	0.0553102	0.129115	0.000585784	0.014154	0.0408041	0.000446944	0.08514	0.181484	0.00107006	1.82306e-05	9.24617e-05	00111	0.92687
hsa-miR-93-5p	MIMAT0000093	MI0000095	no	CAAAGUGCUGUUCGUGCAGGU	0	-2		0.296963	-0.00348527	0.154935	0.288471	-0.00425848	0.0991945	0.20422	-0.000838617	0.763377	0.861677	0.0107549	1.96977e-05	9.94714e-05	00001	0.999715
hsa-miR-93-5p	MIMAT0000093	MI0000095	no	CAAAGUGCUGUUCGUGCAGGUAGU	0	1		0.0950097	-0.000756814	0.359135	0.531121	0.0008282	0.306016	0.474302	-0.00338272	0.000168211	0.000745218	-0.00294127	0.000707649	0.00278172	00011	0.987579
hsa-miR-93-5p	MIMAT0000093	MI0000095	no	CAAAGUGCUGUUCGUGCAGGUAU	0	0	23G->U;	0.0417662	-0.000260498	0.49768	0.65907	-0.000409155	0.302002	0.47084	-0.00147987	0.000235252	0.0010132	0.000269194	0.479828	0.643687	00010	0.920148
hsa-miR-93-5p	MIMAT0000093	MI0000095	no	CAAAGUGCUGUUCGUGCAGGUAA	0	0	23G->A;	0.0131412	-6.51104e-05	0.550007	0.704793	-0.000100845	0.343075	0.514801	-0.000120322	0.283809	0.449923	0.000174987	0.0965167	0.200063	n.a.	n.a.
hsa-miR-140-3p	MIMAT0004597	MI0000456	no	ACCACAGGGUAGAACCACGGAAA	1	3	22C->A;	0.0156244	-7.99953e-05	0.603884	0.748355	4.12689e-05	0.767333	0.864053	0.000452884	0.00188699	0.00682515	0.0010855	1.50268e-13	1.52993e-12	00001	0.890236
hsa-miR-140-3p	MIMAT0004597	MI0000456	no	UACCACAGGGUAGAACCACGGAA	0	2	23C->A;	0.0754195	-0.000193139	0.737067	0.84525	-0.000278297	0.609477	0.751169	0.00235831	4.71134e-05	0.000225814	0.0046642	1.74004e-13	1.76502e-12	00011	0.994961
hsa-miR-140-3p	MIMAT0004597	MI0000456	no	ACCACAGGGUAGAACCACGGAA	1	2	22C->A;	0.0316808	0.000525951	0.0481059	0.115117	0.000199768	0.478566	0.642478	0.00140626	1.94938e-07	1.26002e-06	0.00203975	3.14089e-13	3.13172e-12	00011	0.999996
hsa-miR-140-3p	MIMAT0004597	MI0000456	no	ACCACAGGGUAGAACCACGGAC	1	2		0.314012	0.000819004	0.639603	0.775129	0.00032237	0.853694	0.916541	-0.00546306	0.00375313	0.0126172	-0.00906863	7.16801e-08	4.87544e-07	00011	0.99809
hsa-miR-140-3p	MIMAT0004597	MI0000456	no	UACCACAGGGUAGAACCACGGAC	0	2		0.119139	-0.001558	0.136535	0.261887	-0.00176534	0.0673463	0.150935	-0.00502398	4.00798e-06	2.2301e-05	-0.00587836	7.99757e-08	5.39047e-07	00011	0.999646
hsa-miR-140-3p	MIMAT0004597	MI0000456	no	ACCACAGGGUAGAACCACGGACA	1	3		0.0372128	0.00194488	5.51089e-06	3.02932e-05	0.000870703	0.0386873	0.0956215	0.00177986	2.76563e-05	0.000137127	0.00196411	5.11405e-07	3.16577e-06	01011	0.924644
hsa-miR-140-3p	MIMAT0004597	MI0000456	no	UACCACAGGGUAGAACCACGGA	0	1		0.0722621	0.00047215	0.521334	0.680171	-0.000970471	0.168922	0.307937	0.00355024	5.90051e-07	3.62523e-06	0.00233079	0.000306926	0.00129335	00011	0.998535
hsa-miR-140-3p	MIMAT0004597	MI0000456	no	ACCACAGGGUAGAACCACGGACU	1	3	23A->U;	0.0922652	-0.0026178	0.00529432	0.0170567	-0.00162495	0.0771565	0.167517	-0.00454179	2.94131e-06	1.66715e-05	-0.00325645	0.000614813	0.00244138	01011	0.629283
hsa-miR-140-3p	MIMAT0004597	MI0000456	no	ACCACAGGGUAGAACCACGGA	1	1		0.039946	0.000129513	0.809259	0.891849	-0.000780534	0.117433	0.233442	0.00212313	2.26848e-05	0.000113924	0.00152408	0.00294451	0.0101614	00011	0.997904
hsa-miR-140-3p	MIMAT0004597	MI0000456	no	UACCACAGGGUAGAACCACGGACA	0	3		0.014531	0.000473903	0.0413882	0.10132	0.000357417	0.109639	0.221167	0.000466516	0.0642364	0.145129	0.000177375	0.418843	0.588799	n.a.	n.a.
hsa-miR-140-3p	MIMAT0004597	MI0000456	no	CCACAGGGUAGAACCACGGACU	2	3	22A->U;	0.0277583	-0.000135853	0.607163	0.749783	1.44613e-06	0.995877	0.996872	-0.000550001	0.0425855	0.103816	-0.00049651	0.0548398	0.128236	n.a.	n.a.
hsa-miR-140-3p	MIMAT0004597	MI0000456	no	UACCACAGGGUAGAACCACGGACU	0	3	24A->U;	0.046029	-0.000448199	0.382007	0.555075	0.000108085	0.828007	0.90292	4.43336e-05	0.931976	0.961661	-8.6257e-05	0.851047	0.915138	n.a.	n.a.
hsa-let-7e-3p	MIMAT0004485	MI0000066	yes	CUAUACGGCCUCCUAGCUUUCC	0	0		0.825882	-0.0203814	0.377309	0.550155	-0.018655	0.379129	0.552218	-0.11749	2.27125e-06	1.30724e-05	-0.226808	2.21635e-13	2.23434e-12	00001	0.532907
hsa-miR-22-5p	MIMAT0004495	MI0000078	yes	AGUUCUUCAGUGGCAAGCUUUA	0	0		0.55362	0.00736916	0.0860109	0.182998	0.0174536	4.36808e-05	0.000210345	-0.0087986	0.0446331	0.108101	-0.0331118	2.24824e-13	2.26371e-12	00001	0.986583
hsa-miR-22-5p	MIMAT0004495	MI0000078	no	AGUUCUUCAGUGGCAAGCUUU	0	-1		0.299564	-0.00427137	0.274374	0.438955	-0.0219693	1.42231e-08	1.02979e-07	-0.00217884	0.562094	0.715375	0.0162274	5.78988e-05	0.000274558	00100	0.92516
hsa-miR-22-5p	MIMAT0004495	MI0000078	no	AGUUCUUCAGUGGCAAGCUUUAA	0	1	23U->A;	0.0282386	0.00218906	0.10729	0.217176	0.000760275	0.581544	0.729221	4.6905e-05	0.973571	0.984867	0.0059196	2.83506e-05	0.000140315	00001	0.903705
hsa-miR-22-5p	MIMAT0004495	MI0000078	no	AGUUCUUCAGUGGCAAGCUU	0	-2		0.0646382	-0.00269123	0.233283	0.39036	0.00130292	0.601458	0.746789	0.00686369	0.0043019	0.0141999	0.00454028	0.0641336	0.144964	n.a.	n.a.
hsa-miR-106b-3p	MIMAT0004672	MI0000734	yes	CCGCACUGUGGGUACUUGCUGC	0	0		0.0338704	-0.000470857	0.607108	0.749783	-0.00120597	0.208551	0.359093	-0.00749347	2.41786e-13	2.43151e-12	-0.0036959	7.25475e-06	3.91441e-05	00011	0.591418
hsa-miR-106b-3p	MIMAT0004672	MI0000734	no	CCGCACUGUGGGUACUUGCUG	0	-1		0.111148	0.00135238	0.372306	0.544119	-0.000407058	0.800197	0.885966	0.0120542	2.11908e-11	1.89607e-10	0.00450652	0.00461423	0.0151212	00010	0.997486
hsa-miR-106b-3p	MIMAT0004672	MI0000734	no	UACCGCACUGUGGGUACUUGCU	-2	-2		0.227335	-0.00817757	0.00032666	0.00136667	-0.00622116	0.00970366	0.0292072	-0.0133034	1.09219e-07	7.26589e-07	-0.00359639	0.122566	0.241536	01010	0.349256
hsa-miR-106b-3p	MIMAT0004672	MI0000734	no	CCGCACUGUGGGUACUUGCUGCA	0	1	23U->A;	0.0669857	0.00149578	0.13467	0.259281	0.00233643	0.0157455	0.0448402	0.00404614	8.40084e-06	4.49434e-05	0.00105364	0.261504	0.423909	00110	0.490484
hsa-miR-106b-3p	MIMAT0004672	MI0000734	no	CCGCACUGUGGGUACUUGCUGU	0	0	22C->U;	0.0652128	0.000639306	0.457073	0.623219	0.00152711	0.0886243	0.186822	-0.00228783	0.00708148	0.022102	-0.00274728	0.00130823	0.00487152	00011	0.989515
hsa-miR-106b-3p	MIMAT0004672	MI0000734	no	CCGCACUGUGGGUACUUGC	0	-3		0.0120469	-0.000391764	0.257224	0.419044	-0.000732258	0.0335309	0.0849518	-0.00113098	0.00157572	0.00578872	-0.000764924	0.035851	0.0897204	00111	0.414143
hsa-miR-106b-3p	MIMAT0004672	MI0000734	no	CCGCACUGUGGGUACUUGCUGCU	0	1		0.0497282	0.000799963	0.269983	0.434304	0.00244866	0.00182592	0.00663649	0.00183098	0.0115104	0.0340445	0.000392365	0.587382	0.734541	00110	0.714687
hsa-miR-106b-3p	MIMAT0004672	MI0000734	no	CCGCACUGUGGGUACUUGCUGCAU	0	2	23U->A;24C->U;	0.0208876	-0.000412097	0.384098	0.556747	-0.000110429	0.819759	0.898421	-0.000432454	0.381856	0.555009	-0.00148165	0.00391213	0.0130656	n.a.	n.a.
hsa-miR-106b-3p	MIMAT0004672	MI0000734	no	CCGCACUGUGGGUACUUGCU	0	-2		0.253168	0.00327221	0.180373	0.323038	-0.000704354	0.78591	0.877086	0.00705074	0.00489459	0.0159135	0.00353985	0.168055	0.306818	n.a.	n.a.
hsa-miR-106b-3p	MIMAT0004672	MI0000734	no	CCGCACUGUGGGUACUUGCUGA	0	0	22C->A;	0.0407609	-0.000212081	0.723226	0.836635	0.000326773	0.631239	0.768399	-0.00148906	0.0245831	0.0654116	-0.00103192	0.0860953	0.183092	n.a.	n.a.
hsa-miR-106b-3p	MIMAT0004672	MI0000734	no	ACCGCACUGUGGGUACUUGCU	-1	-2		0.0138406	-0.00029758	0.420241	0.589675	-0.000565128	0.0951609	0.197753	-3.22919e-05	0.93167	0.961566	0.000218883	0.522485	0.681026	n.a.	n.a.
hsa-miR-106b-3p	MIMAT0004672	MI0000734	no	CCGCACUGUGGGUACUUGCUGAA	0	1	22C->A;23U->A;	0.0114404	0.000179312	0.563474	0.71645	0.00040537	0.233507	0.390497	0.000551192	0.0985929	0.203287	0.000455515	0.172318	0.311908	n.a.	n.a.
hsa-miR-106b-3p	MIMAT0004672	MI0000734	no	CCGCACUGUGGGUACUUGCUGCAC	0	2	23U->A;	0.0174793	0.00051104	0.286604	0.453483	-2.85297e-05	0.947675	0.969963	4.10025e-05	0.93273	0.961888	0.000469552	0.274212	0.438868	n.a.	n.a.
hsa-miR-106b-3p	MIMAT0004672	MI0000734	no	CCGCACUGUGGGUACUUGCUGCAA	0	2	23U->A;24C->A;	0.0155004	-0.000353872	0.433191	0.600953	0.000146166	0.748953	0.852239	-4.15998e-05	0.929266	0.960679	0.000184598	0.679297	0.804787	n.a.	n.a.
hsa-miR-29b-1-5p	MIMAT0004514	MI0000105	yes	GCUGGUUUCAUAUGGUGGUUUAGA	0	0		0.638509	-0.0144006	0.18394	0.327449	-0.00456627	0.661568	0.79238	-0.0690729	1.3019e-10	1.09552e-09	-0.0964622	2.6781e-13	2.68663e-12	00011	1
hsa-miR-29b-1-5p	MIMAT0004514	MI0000105	no	GCUGGUUUCAUAUGGUGGUUUA	0	-2		0.106803	-0.0111565	0.151245	0.282679	-0.0242496	0.000698524	0.00274717	0.0167854	0.0194323	0.0535531	0.0410225	1.70333e-06	9.95047e-06	00011	0.997581
hsa-miR-29b-1-5p	MIMAT0004514	MI0000105	no	GCUGGUUUCAUAUGGUGGUUUAG	0	-1		0.109414	0.000758801	0.908405	0.949357	-0.00220015	0.724271	0.837253	-0.0169827	0.004464	0.0146524	-0.0203562	0.00616874	0.0195586	n.a.	n.a.
hsa-miR-486-5p	MIMAT0002177	MI0002470	yes	UCCUGUACUGAGCUGCCCCGAG	0	0		0.253918	0.00241652	0.00855742	0.0261509	0.00155926	0.0889677	0.187305	0.00767996	3.30582e-13	3.28817e-12	0.00252817	0.00806686	0.0248183	00010	0.999998
hsa-miR-486-5p	MIMAT0002177	MI0002470	no	UCCUGUACUGAGCUGCCCCGAGU	0	1	23G->U;	0.261338	-0.00148013	0.219023	0.372739	-0.0020886	0.0846143	0.180505	-0.00857925	1.65612e-09	1.29891e-08	-0.00309983	0.0093195	0.0281751	00010	0.999646
hsa-miR-486-5p	MIMAT0002177	MI0002470	no	UCCUGUACUGAGCUGCCCCGAGA	0	1	23G->A;	0.197869	0.00309886	0.0262164	0.0689075	0.00261703	0.045616	0.110253	0.00138589	0.322199	0.49185	0.00398949	0.00206525	0.00738861	01101	0.442204
hsa-miR-486-5p	MIMAT0002177	MI0002470	no	UCCUGUACUGAGCUGCCCCGA	0	-1		0.110444	-0.00111544	0.389505	0.561052	-0.00370057	0.00643281	0.0202626	-0.00115252	0.416704	0.586707	-0.000561176	0.661789	0.792406	n.a.	n.a.
hsa-miR-486-5p	MIMAT0002177	MI0002470	no	UCCUGUACUGAGCUGCCCCGAAA	0	1	22G->A;23G->A;	0.0280668	-8.88808e-05	0.7578	0.857863	0.000537337	0.0623321	0.141667	0.000682663	0.0171534	0.0482531	0.000650983	0.0218189	0.0591557	n.a.	n.a.
hsa-miR-486-5p	MIMAT0002177	MI0002470	no	UCCUGUACUGAGCUGCCCCGAA	0	0	22G->A;	0.0323436	-0.000957317	0.0587616	0.13517	-0.000762581	0.143653	0.272841	0.000252106	0.651198	0.784078	-0.000632086	0.235613	0.393457	n.a.	n.a.
hsa-miR-486-5p	MIMAT0002177	MI0002470	no	UCCUGUACUGAGCUGCCCCGAGAA	0	2	23G->A;24C->A;	0.0183642	-0.000249435	0.581496	0.729221	0.000250251	0.586915	0.734181	-0.000505767	0.29014	0.457305	-0.000354723	0.456796	0.623034	n.a.	n.a.
hsa-miR-449c-5p	MIMAT0010251	MI0003823	no	AGGCAGUGUAUUGCUAGCGGCUGUU	1	1		0.827805	-0.0142207	0.348266	0.519918	-0.0150185	0.326978	0.497293	-0.0694427	3.41852e-06	1.91905e-05	-0.121089	4.12507e-13	4.08322e-12	00011	0.990943
hsa-miR-4485	MIMAT0019019	MI0016846	no	UAACGGCCGCGGUACCCU	0	-2		0.322051	-0.0184832	0.356431	0.528379	-0.0230978	0.30374	0.472382	-0.00475253	0.835352	0.907062	-0.128808	4.79517e-13	4.73509e-12	00001	0.999992
hsa-miR-29c-3p	MIMAT0000681	MI0000735	yes	UAGCACCAUUUGAAAUCGGUUA	0	0		0.408099	-0.00462482	0.0389146	0.0960964	-0.00846388	0.000142003	0.000635641	-0.0170131	4.87168e-13	4.80485e-12	-0.00932255	2.00442e-05	0.000101097	00010	0.560119
hsa-miR-29c-3p	MIMAT0000681	MI0000735	no	UAGCACCAUUUGAAAUCGGU	0	-2		0.0340626	0.00232806	0.0040508	0.0134961	0.00173782	0.0461943	0.111388	0.0046913	1.29728e-08	9.4427e-08	0.0010064	0.251097	0.411927	00010	0.744066
hsa-miR-29c-3p	MIMAT0000681	MI0000735	no	UAGCACCAUUUGAAAUCGGA	0	-2	20U->A;	0.0132697	0.0010746	0.0216699	0.0588491	0.00116207	0.0163396	0.0463183	0.00154569	0.000917905	0.00352703	-0.000149767	0.754565	0.856212	01110	0.969531
hsa-miR-29c-3p	MIMAT0000681	MI0000735	no	UAGCACCAUUUGAAAUCGGUU	0	-1		0.147663	-0.000147839	0.93851	0.965105	-0.00327443	0.0867508	0.183967	0.00609036	0.00220436	0.0078354	0.00450092	0.0187065	0.0517793	00011	0.970663
hsa-miR-29c-3p	MIMAT0000681	MI0000735	no	UAGCACCAUUUGAAAUCGGUUAAA	0	2	23U->A;24G->A;	0.018732	0.000443692	0.353458	0.525679	0.000901259	0.0540597	0.126754	-0.000278954	0.573086	0.723306	0.000581308	0.211227	0.362028	n.a.	n.a.
hsa-miR-29c-3p	MIMAT0000681	MI0000735	no	UAGCACCAUUUGAAAUCGGUUAAG	0	2	23U->A;	0.0175085	0.00049211	0.311152	0.480805	0.000545884	0.269633	0.433912	0.000817456	0.11384	0.228241	-0.000394782	0.431481	0.5998	n.a.	n.a.
hsa-miR-29c-3p	MIMAT0000681	MI0000735	no	UAGCACCAUUUGAAAUCGGUUAA	0	1	23U->A;	0.222885	-0.000575099	0.777134	0.870849	0.00134029	0.51182	0.671817	0.00210904	0.293287	0.460759	0.00240016	0.20983	0.360462	n.a.	n.a.
hsa-miR-29c-3p	MIMAT0000681	MI0000735	no	UAGCACCAUUUGAAAUCGGUUAU	0	1		0.0542634	-9.83543e-05	0.90489	0.947582	0.00022394	0.789618	0.880025	0.000214003	0.803567	0.888433	-5.99285e-05	0.943102	0.967417	n.a.	n.a.
hsa-miR-3653	MIMAT0018073	MI0016053	no	AAGAAGUUGACUGAAGGG	2	2		0.264544	0.0120569	0.365065	0.53708	-0.00294359	0.842333	0.910787	0.0113332	0.436463	0.603857	0.0934968	6.44211e-13	6.30066e-12	00001	1
hsa-miR-3653	MIMAT0018073	MI0016053	no	AAGAAGUUGACUGAAGGGG	2	3		0.177022	0.0238539	0.0461553	0.111341	0.0169308	0.22211	0.377024	0.0225187	0.10417	0.212066	0.0554942	5.82241e-07	3.58262e-06	00001	0.863859
hsa-miR-3653	MIMAT0018073	MI0016053	no	AGAAGUUGACUGAAGGGG	3	3		0.193745	-0.00151717	0.898065	0.943296	-0.0337775	0.00603414	0.0191838	-0.0292064	0.0279901	0.0729899	-0.0530416	1.72656e-06	1.0079e-05	00111	0.941393
hsa-miR-339-5p	MIMAT0000764	MI0000815	no	UCCCUGUCCUCCAGGAGCUCAC	0	-1		0.0362233	0.000470654	0.741914	0.848231	0.000327011	0.826643	0.902032	-0.0111593	9.17477e-13	8.90953e-12	-0.00435189	0.0044337	0.0145763	00010	0.970663
hsa-miR-339-5p	MIMAT0000764	MI0000815	no	UCCCUGUCCUCCAGGAGCUCA	0	-2		0.101041	0.00271516	0.251367	0.412124	-0.000330016	0.879329	0.931375	0.0141164	1.0692e-09	8.45864e-09	0.00776994	0.000396784	0.00163913	00011	0.968501
hsa-miR-339-5p	MIMAT0000764	MI0000815	no	UCCCUGUCCUCCAGGAGCUCACGU	0	1		0.103472	-0.00036386	0.901158	0.945575	-0.00192191	0.523551	0.681655	-0.0110913	9.95767e-05	0.00045391	-0.00899127	0.00098714	0.00376833	00011	0.987614
hsa-miR-339-5p	MIMAT0000764	MI0000815	yes	UCCCUGUCCUCCAGGAGCUCACG	0	0		0.351403	0.00240152	0.582897	0.730382	0.00234611	0.569741	0.720317	0.0146559	0.000862832	0.00332633	-0.00502296	0.236247	0.394201	00010	0.951507
hsa-miR-339-5p	MIMAT0000764	MI0000815	no	UCCCUGUCCUCCAGGAGCUC	0	-3		0.239322	-0.00162556	0.632021	0.769237	-0.00752115	0.0329228	0.0837477	-0.00966383	0.00334428	0.011397	0.0083383	0.00838701	0.025678	n.a.	n.a.
hsa-miR-339-5p	MIMAT0000764	MI0000815	no	UCCCUGUCCUCCAGGAGCUCACA	0	0	23G->A;	0.0398812	0.00203597	0.123536	0.242922	0.00119891	0.369168	0.541174	0.00136278	0.297865	0.466014	0.00267776	0.0467366	0.112398	n.a.	n.a.
hsa-miR-339-5p	MIMAT0000764	MI0000815	no	UCCCUGUCCUCCAGGAGCUCU	0	-2	21A->U;	0.0366291	-0.00294988	0.0479813	0.114886	-0.000187212	0.893556	0.94094	-0.00164283	0.245555	0.405352	-0.00237081	0.0917765	0.191937	n.a.	n.a.
hsa-miR-339-5p	MIMAT0000764	MI0000815	no	UCCCUGUCCUCCAGGAGCUCACGA	0	1	24U->A;	0.0736487	-0.00320465	0.230286	0.387084	0.00429455	0.132464	0.255934	-0.00429156	0.126344	0.247023	-0.000216152	0.939877	0.96556	n.a.	n.a.
hsa-miR-3909	MIMAT0018183	MI0016413	no	UGUCCUCUAGGGCCUGCAGUC	0	-1		0.0292559	0.0036165	0.00628454	0.019872	0.00216548	0.0640014	0.144825	0.00947777	9.6233e-13	9.33403e-12	0.0037372	0.00306897	0.0105509	00010	0.999807
hsa-miR-3909	MIMAT0018183	MI0016413	no	UGUCCUCUAGGGCCUGCAGUCUU	0	1	23C->U;	0.015816	-0.00203476	0.0152059	0.0434848	-0.00124276	0.117203	0.233152	-0.0025553	0.00104139	0.00396435	-0.00131136	0.0999709	0.205457	01111	0.38037
hsa-miR-3909	MIMAT0018183	MI0016413	yes	UGUCCUCUAGGGCCUGCAGUCU	0	0		0.853028	-0.00295954	0.267268	0.431036	-0.0037984	0.131582	0.254892	-0.00804021	0.00270366	0.00943078	-0.00443415	0.079646	0.171649	00010	0.272334
hsa-miR-3909	MIMAT0018183	MI0016413	no	UGUCCUCUAGGGCCUGCAGUCUUU	0	2	23C->U;24A->U;	0.0378229	-0.002869	0.0193176	0.0532728	-0.00161339	0.200106	0.348877	-0.0032327	0.00479964	0.0156413	-0.000613591	0.610014	0.751558	n.a.	n.a.
hsa-miR-3909	MIMAT0018183	MI0016413	no	UUGUCCUCUAGGGCCUGCAGUCU	-1	0		0.0207686	0.00108836	0.238095	0.396426	0.00145659	0.100809	0.206662	-0.000208355	0.824697	0.901393	-6.08296e-05	0.946083	0.968778	n.a.	n.a.
hsa-miR-200a-3p	MIMAT0000682	MI0000737	no	UAACACUGUCUGGUAACGAUGUU	0	1		0.625703	0.0137665	0.334544	0.505516	0.0334053	0.0108433	0.0322467	0.000257882	0.985463	0.99066	-0.0914707	1.305e-12	1.2539e-11	00001	1
hsa-miR-200a-3p	MIMAT0000682	MI0000737	yes	UAACACUGUCUGGUAACGAUGU	0	0		0.236748	-0.0128465	0.278855	0.444133	-0.0233933	0.0317502	0.0812694	-0.0118677	0.311736	0.481165	0.0475223	3.30953e-06	1.86554e-05	00001	0.999745
hsa-miR-3174	MIMAT0015051	MI0014208	no	UAGUGAGUUAGAGAUGCAGAGC	0	-1		0.23653	0.0349211	0.000712513	0.0027995	0.0303931	0.00288596	0.0100099	0.0792286	1.7331e-12	1.65941e-11	0.0533307	1.69e-07	1.09757e-06	00011	0.916424
hsa-miR-3174	MIMAT0015051	MI0014208	yes	UAGUGAGUUAGAGAUGCAGAGCC	0	0		0.374205	-0.00814958	0.463802	0.629253	-0.0236809	0.0255879	0.0675203	-0.0280795	0.0120838	0.0354979	-0.0204762	0.0591499	0.136025	n.a.	n.a.
hsa-miR-3174	MIMAT0015051	MI0014208	no	UAGUGAGUUAGAGAUGCAGAGCCU	0	1	24C->U;	0.270181	-0.0070409	0.486335	0.648219	0.0146596	0.124524	0.244397	-0.0106574	0.304464	0.472934	0.00727577	0.414955	0.585063	n.a.	n.a.
hsa-miR-148a-3p	MIMAT0000243	MI0000253	no	UCAGUGCACUACAGAACUUUGUA	0	1	23C->A;	0.0133804	0.000766632	7.40791e-05	0.000345529	0.00071419	0.000234456	0.00101031	0.00150881	1.82323e-12	1.7396e-11	0.00125519	1.41364e-08	1.02442e-07	00011	0.578829
hsa-miR-148a-3p	MIMAT0000243	MI0000253	no	UCAGUGCACUACAGAACUUUGUUU	0	2	23C->U;	0.0112311	-0.000254516	0.151928	0.283645	5.44812e-05	0.730613	0.841475	-0.000781576	1.19997e-05	6.26032e-05	-0.00033231	0.058709	0.135125	00010	0.804753
hsa-miR-148a-3p	MIMAT0000243	MI0000253	no	UCAGUGCACUACAGAACUUUGUCU	0	2		0.0373544	-0.000151679	0.766941	0.863979	0.000177293	0.707274	0.82517	-0.00203423	2.92955e-05	0.000144729	-0.0017135	0.000279286	0.00118541	00011	0.999744
hsa-miR-148a-3p	MIMAT0000243	MI0000253	no	UCAGUGCACUACAGAACUUUGUU	0	1	23C->U;	0.0161459	0.000191028	0.353616	0.52571	6.11322e-05	0.778138	0.871629	0.000755874	0.000563807	0.00225633	0.00051803	0.011968	0.0351827	00011	0.853811
hsa-miR-148a-3p	MIMAT0000243	MI0000253	yes	UCAGUGCACUACAGAACUUUGU	0	0		0.512111	-0.00619157	0.0606306	0.138846	-0.00984655	0.00329837	0.0112499	-0.00120888	0.693878	0.816046	-0.000423505	0.893749	0.94094	n.a.	n.a.
hsa-miR-148a-3p	MIMAT0000243	MI0000253	no	UCAGUGCACUACAGAACUUUGUC	0	1		0.325629	0.00513716	0.0678099	0.151808	0.00642446	0.0210191	0.0573286	0.000113392	0.967138	0.981081	0.000411698	0.87821	0.930911	n.a.	n.a.
hsa-miR-21-5p	MIMAT0000076	MI0000077	yes	UAGCUUAUCAGACUGAUGUUGA	0	0		0.244307	0.00286689	0.209389	0.360083	-0.00113028	0.586516	0.733794	0.006466	0.00211548	0.00754504	0.015066	2.77865e-12	2.62069e-11	00001	0.950008
hsa-miR-21-5p	MIMAT0000076	MI0000077	no	UAGCUUAUCAGACUGAUGUUG	0	-1		0.0112508	0.000183529	0.248768	0.40909	-1.75528e-05	0.915982	0.952957	-6.77856e-05	0.663517	0.793107	0.000802419	2.7246e-07	1.72572e-06	00001	0.996786
hsa-miR-21-5p	MIMAT0000076	MI0000077	no	UAGCUUAUCAGACUGAUGUUGACA	0	2	24U->A;	0.042658	0.00158938	0.00358009	0.01212	0.000752925	0.144548	0.273986	0.00131043	0.0168348	0.0475294	0.00231963	1.38199e-05	7.15077e-05	01011	0.630598
hsa-miR-21-5p	MIMAT0000076	MI0000077	no	UAGCUUAUCAGACUGAUGUUGAC	0	1		0.343587	0.00117107	0.591952	0.739128	-0.00241782	0.251589	0.412271	-0.00316924	0.13634	0.261573	-0.00906856	1.44578e-05	7.45727e-05	00001	0.915607
hsa-miR-21-5p	MIMAT0000076	MI0000077	no	UAGCUUAUCAGACUGAUGUUGACU	0	2		0.291475	-0.00642102	0.00469241	0.0153407	0.000162886	0.945852	0.968778	-0.00394686	0.0903422	0.189227	-0.00765377	0.000412092	0.00169554	01011	0.701965
hsa-miR-4521	MIMAT0019058	MI0016887	no	GCUAAGGAAGUCCUGUGCUCAGUUUU	0	4		0.480496	0.00929039	0.179729	0.322332	0.00744432	0.231475	0.388286	-0.00409715	0.536412	0.693235	-0.0505817	3.58347e-12	3.35658e-11	00001	1
hsa-miR-4521	MIMAT0019058	MI0016887	no	GCUAAGGAAGUCCUGUGCUCAGUUU	0	3		0.496891	-0.0177386	0.0121988	0.0357842	-0.0166344	0.00992586	0.029815	-0.0104371	0.127282	0.248146	0.0467234	1.65796e-10	1.3866e-09	00001	1
hsa-miR-548e-3p	MIMAT0005874	MI0006344	no	AAAAACUGAGACUACUUUUG	0	-2		0.021575	0.0018588	0.185309	0.3291	0.00277471	0.0616871	0.140636	0.0105613	5.45477e-12	5.05167e-11	0.00738526	7.29027e-08	4.95038e-07	00011	0.999955
hsa-miR-548e-3p	MIMAT0005874	MI0006344	yes	AAAAACUGAGACUACUUUUGCA	0	0		0.240716	0.00790798	0.0221862	0.0599532	-0.00130921	0.703147	0.822579	0.0144189	3.16164e-05	0.000155259	0.0107277	0.0016171	0.00592215	01011	0.937636
hsa-miR-548e-3p	MIMAT0005874	MI0006344	no	AAAAACUGAGACUACUUUUGC	0	-1		0.279785	-0.0056405	0.144935	0.274656	-0.00100249	0.77253	0.867112	-0.0154673	4.65998e-05	0.000223745	-0.00757867	0.0352262	0.0883729	00010	0.55546
hsa-miR-548e-3p	MIMAT0005874	MI0006344	no	AAAAACUGAGACUACUUUUGCAA	0	1	23C->A;	0.269561	-0.00997411	0.0171399	0.0482414	-0.00603497	0.121309	0.239867	-0.00359218	0.355384	0.527382	-0.00753301	0.0594215	0.136458	n.a.	n.a.
hsa-miR-548e-3p	MIMAT0005874	MI0006344	no	AAACUGAGACUACUUUUGCACC	2	2		0.0303261	-0.000214109	0.86843	0.925332	0.00158825	0.233609	0.390588	-0.00210397	0.11763	0.233776	-0.00216535	0.10289	0.20993	n.a.	n.a.
hsa-miR-548e-3p	MIMAT0005874	MI0006344	no	CAAAAACUGAGACUACUUUUGC	-1	-1		0.024694	0.000385797	0.741952	0.848231	0.00100225	0.394026	0.564784	-0.00185533	0.122425	0.241375	0.000184166	0.879665	0.931607	n.a.	n.a.
hsa-miR-548e-3p	MIMAT0005874	MI0006344	no	AAACUGAGACUACUUUUGCACCA	2	3		0.02184	0.00164448	0.170657	0.309914	0.00132594	0.216901	0.369742	-0.00166766	0.14811	0.278594	-0.000378807	0.73351	0.842821	n.a.	n.a.
hsa-miR-548e-3p	MIMAT0005874	MI0006344	no	AACUGAGACUACUUUUGCACCA	3	3		0.0373187	2.58011e-05	0.986689	0.991407	-0.00162246	0.276373	0.440995	0.00100665	0.514949	0.67471	-0.00136344	0.338001	0.509239	n.a.	n.a.
hsa-miR-548e-3p	MIMAT0005874	MI0006344	no	AACUGAGACUACUUUUGCACC	3	2		0.0223628	0.00104873	0.392567	0.563679	-0.000130831	0.906648	0.948785	-0.000792217	0.523526	0.681655	-0.000354353	0.75876	0.858713	n.a.	n.a.
hsa-miR-6842-3p	MIMAT0027587	MI0022688	no	UUGGCUGGUCUCUGCUCCGCAGUA	0	2	23G->U;24C->A;	0.0486687	0.00267324	0.0155361	0.0443054	0.00580302	3.70004e-08	2.5853e-07	0.00836001	7.22817e-12	6.62663e-11	0.00576426	2.64061e-07	1.67641e-06	00111	0.997866
hsa-miR-6842-3p	MIMAT0027587	MI0022688	no	UUGGCUGGUCUCUGCUCCGCAGU	0	1	23G->U;	0.232165	-0.00439296	0.0861638	0.18319	-0.00945359	0.000292766	0.00123878	-0.0142136	2.20874e-07	1.41539e-06	-0.0100384	7.37985e-05	0.000344449	00111	0.955362
hsa-miR-6842-3p	MIMAT0027587	MI0022688	yes	UUGGCUGGUCUCUGCUCCGCAG	0	0		0.23083	0.000150671	0.953209	0.972914	-0.00661649	0.00313785	0.0107651	-0.00316881	0.181113	0.323858	-0.000220894	0.930069	0.960904	n.a.	n.a.
hsa-miR-6842-3p	MIMAT0027587	MI0022688	no	UUGGCUGGUCUCUGCUCCGCAGAA	0	2	23G->A;24C->A;	0.0181611	-0.000596342	0.366559	0.53866	0.00144766	0.0329835	0.0838761	0.00177104	0.00888959	0.0270349	0.00116649	0.0604362	0.138478	n.a.	n.a.
hsa-miR-6842-3p	MIMAT0027587	MI0022688	no	UUGGCUGGUCUCUGCUCCGCAGUU	0	2	23G->U;24C->U;	0.0943099	0.00105726	0.499646	0.661139	0.000620402	0.702611	0.822412	0.00339192	0.025894	0.0681965	-0.000896767	0.552373	0.70672	n.a.	n.a.
hsa-miR-6842-3p	MIMAT0027587	MI0022688	no	UUGGCUGGUCUCUGCUCCGCAGA	0	1	23G->A;	0.338871	-0.000606186	0.852328	0.915838	0.00651436	0.0327891	0.0834509	0.00158092	0.609122	0.750961	0.000892663	0.779636	0.872627	n.a.	n.a.
hsa-miR-143-3p	MIMAT0000435	MI0000459	yes	UGAGAUGAAGCACUGUAGCUC	0	0		0.174206	-0.00419345	0.0118736	0.0349429	-0.00293609	0.0854126	0.181903	-0.0129735	1.74159e-11	1.57031e-10	-0.0112586	4.19743e-10	3.40953e-09	00011	0.999991
hsa-miR-143-3p	MIMAT0000435	MI0000459	no	UGAGAUGAAGCACUGUAGCU	0	-1		0.416036	0.00505088	0.143412	0.272462	-0.000567372	0.878204	0.930911	0.0230501	4.91513e-09	3.71285e-08	0.0191662	7.62989e-08	5.16388e-07	00011	0.999978
hsa-miR-143-3p	MIMAT0000435	MI0000459	no	UGAGAUGAAGCACUGUAGC	0	-2		0.0276888	-0.000310602	0.567162	0.718686	-0.000186269	0.728544	0.840483	-0.00184419	0.00173599	0.00632363	-0.000449489	0.404138	0.57376	00010	0.937564
hsa-miR-143-3p	MIMAT0000435	MI0000459	no	UGAGAUGAAGCACUGUAGCUU	0	0	21C->U;	0.019353	6.49971e-06	0.986306	0.991143	3.46857e-05	0.928806	0.960469	-0.0010346	0.00860718	0.0262833	-0.000635644	0.103016	0.210105	n.a.	n.a.
hsa-miR-143-3p	MIMAT0000435	MI0000459	no	UGAGAUGAAGCACUGUAGCUCU	0	1	22A->U;	0.155789	0.000842326	0.630986	0.768358	0.00147558	0.402853	0.572828	-0.00385637	0.0340181	0.0859736	-0.00216151	0.223667	0.378834	n.a.	n.a.
hsa-miR-143-3p	MIMAT0000435	MI0000459	no	UGAGAUGAAGCACUGUAGCUCA	0	1		0.10494	-0.00104813	0.370651	0.542571	0.000125887	0.915478	0.952831	-0.000943532	0.417582	0.587353	-0.00206287	0.0967354	0.200213	n.a.	n.a.
hsa-miR-340-5p	MIMAT0004692	MI0000802	no	UUAUAAAGCAAUGAGACUGAU	0	-1		0.175773	0.000234547	0.832933	0.905684	-0.000983475	0.389279	0.560825	0.00846547	2.20963e-11	1.97063e-10	0.00773476	3.59452e-11	3.14415e-10	00011	1
hsa-miR-340-5p	MIMAT0004692	MI0000802	no	UUAUAAAGCAAUGAGACUGAUA	0	0	22U->A;	0.0140098	0.000681492	9.666e-05	0.000441844	0.00052232	0.00233659	0.00827327	0.000635145	0.000433237	0.00177718	0.00086664	1.213e-06	7.21461e-06	01111	0.975898
hsa-miR-340-5p	MIMAT0004692	MI0000802	yes	UUAUAAAGCAAUGAGACUGAUU	0	0		0.733852	-0.00151488	0.308687	0.477449	-0.00206999	0.184513	0.328255	-0.00660108	6.18085e-05	0.000292484	-0.00707959	1.69604e-05	8.64472e-05	00011	0.995865
hsa-miR-340-5p	MIMAT0004692	MI0000802	no	UUAUAAAGCAAUGAGACUGA	0	-2		0.0114253	0.000527932	0.0114566	0.0339472	0.000305324	0.134345	0.258884	-2.75679e-05	0.88901	0.938215	-1.3172e-05	0.942112	0.967009	n.a.	n.a.
hsa-miR-874-3p	MIMAT0004911	MI0005532	no	CUGCCCUGGCCCGAGGGACCGACU	0	2		0.202988	-0.010363	0.0191763	0.052919	-0.0105358	0.0227625	0.0612681	-0.0317713	2.46347e-11	2.18513e-10	0.00243776	0.606315	0.749414	00010	0.999107
hsa-miR-874-3p	MIMAT0004911	MI0005532	yes	CUGCCCUGGCCCGAGGGACCGA	0	0		0.30401	0.0113534	0.0668552	0.149958	0.00644573	0.303162	0.471752	0.0331152	4.9957e-07	3.09484e-06	-0.0115065	0.0651517	0.146739	00010	0.966523
hsa-miR-874-3p	MIMAT0004911	MI0005532	no	CUGCCCUGGCCCGAGGGACCGAC	0	1		0.235332	-0.00465179	0.399326	0.56966	-0.00728943	0.174686	0.315288	-0.00518441	0.312385	0.481804	0.0195044	0.000205565	0.000894271	00001	0.997911
hsa-miR-874-3p	MIMAT0004911	MI0005532	no	CUGCCCUGGCCCGAGGGACCGAU	0	1	23C->U;	0.0780558	6.78585e-05	0.983079	0.989356	0.000737648	0.825634	0.90169	0.0010869	0.738993	0.846274	-0.0119276	0.000354232	0.00147525	00001	0.996063
hsa-miR-874-3p	MIMAT0004911	MI0005532	no	CUGCCCUGGCCCGAGGGACCGAA	0	1	23C->A;	0.0630775	0.00366109	0.266851	0.430449	0.00391714	0.189184	0.334676	0.00714826	0.0178729	0.0499782	-0.00018421	0.951331	0.972087	n.a.	n.a.
hsa-miR-874-3p	MIMAT0004911	MI0005532	no	CUGCCCUGGCCCGAGGGACCGACA	0	2	24U->A;	0.0532818	0.00471061	0.111671	0.224658	0.0020033	0.49808	0.659335	0.00377752	0.201979	0.351049	0.00211399	0.450929	0.617616	n.a.	n.a.
hsa-miR-25-3p	MIMAT0000081	MI0000082	no	CAUUGCACUUGUCUCGGUCUGAA	0	1	23C->A;	0.0578737	0.000857069	0.0880879	0.185883	0.00175427	0.00097816	0.00373753	0.00353219	2.77789e-11	2.46136e-10	0.00261215	7.87435e-08	5.32054e-07	00111	0.506333
hsa-miR-25-3p	MIMAT0000081	MI0000082	no	CAUUGCACUUGUCUCGGUCUG	0	-1		0.0336083	0.000803759	0.00699762	0.0218486	0.000458058	0.111759	0.22478	0.00159944	4.6719e-07	2.90082e-06	0.00196635	2.96801e-10	2.43502e-09	00011	0.985773
hsa-miR-25-3p	MIMAT0000081	MI0000082	yes	CAUUGCACUUGUCUCGGUCUGA	0	0		0.761629	-0.000547516	0.705783	0.824465	-0.0033647	0.0270871	0.0707926	-0.00570689	0.000124356	0.000560014	-0.00714109	7.30204e-07	4.44303e-06	00011	0.545964
hsa-miR-25-3p	MIMAT0000081	MI0000082	no	CAUUGCACUUGUCUCGGUCUGU	0	0	22A->U;	0.0167819	0.000513471	0.0180623	0.0504561	0.000342696	0.0829062	0.177647	0.000116981	0.584277	0.731775	0.000562133	0.00745459	0.0231694	n.a.	n.a.
hsa-miR-25-3p	MIMAT0000081	MI0000082	no	CAUUGCACUUGUCUCGGUCU	0	-2		0.037247	-0.0011878	0.0134659	0.039054	-0.00102699	0.0476238	0.11413	-0.000420514	0.435723	0.603445	0.000543379	0.274855	0.439579	n.a.	n.a.
hsa-miR-25-3p	MIMAT0000081	MI0000082	no	CAUUGCACUUGUCUCGGUCUGAU	0	1	23C->U;	0.0193369	-0.000175389	0.397609	0.568113	-3.59338e-05	0.856269	0.917863	-0.000110523	0.580263	0.728315	0.000244188	0.151512	0.283019	n.a.	n.a.
hsa-miR-30b-5p	MIMAT0000420	MI0000441	no	UGUAAACAUCCUACACUCAGC	0	-1		0.0150878	0.000561249	0.0447262	0.108262	-0.000205821	0.471795	0.637078	0.000476157	0.068734	0.153237	0.00172309	3.57227e-11	3.12802e-10	00001	0.998871
hsa-miR-30b-5p	MIMAT0000420	MI0000441	yes	UGUAAACAUCCUACACUCAGCU	0	0		0.91192	-0.000372237	0.714695	0.830753	-0.00135204	0.185483	0.329265	0.00035504	0.740265	0.847139	-0.00273218	0.010399	0.0310946	n.a.	n.a.
hsa-miR-501-3p	MIMAT0004774	MI0003185	no	AAUGCACCCGGGCAAGGAUUC	0	-1		0.0249267	0.00299035	0.0193668	0.0533906	0.000480743	0.692487	0.814959	0.00789117	3.7036e-11	3.23611e-10	0.00475687	7.12815e-05	0.000333461	00011	0.766794
hsa-miR-501-3p	MIMAT0004774	MI0003185	no	AAUGCACCCGGGCAAGGAUUCUGU	0	2	24A->U;	0.0351088	-0.000511482	0.573618	0.72379	-8.82002e-05	0.912796	0.951695	-0.00417515	5.9894e-08	4.09759e-07	-0.00369219	2.44812e-05	0.000122421	00011	0.999971
hsa-miR-501-3p	MIMAT0004774	MI0003185	no	AAUGCACCCGGGCAAGGAUUCUG	0	1		0.153552	0.0081697	0.0355618	0.0890784	0.0067458	0.0674567	0.151059	0.00275692	0.386722	0.559008	-0.0030838	0.394309	0.565091	n.a.	n.a.
hsa-miR-501-3p	MIMAT0004774	MI0003185	no	AAUGCACCCGGGCAAGGAUUCUA	0	1	23G->A;	0.0162283	0.000206067	0.672843	0.799684	0.000264541	0.576844	0.72577	-0.000837208	0.0679658	0.152074	-0.000395656	0.443034	0.610887	n.a.	n.a.
hsa-miR-501-3p	MIMAT0004774	MI0003185	yes	AAUGCACCCGGGCAAGGAUUCU	0	0		0.59488	-0.00666481	0.557505	0.710623	-0.00991803	0.33724	0.508372	-0.00732715	0.419831	0.589605	0.00631172	0.538526	0.694757	n.a.	n.a.
hsa-miR-501-3p	MIMAT0004774	MI0003185	no	AUGCACCCGGGCAAGGAUUCU	1	0		0.0201638	0.000516905	0.3545	0.526355	0.000206298	0.681614	0.806833	-9.79032e-05	0.844688	0.911945	0.000481783	0.400786	0.571078	n.a.	n.a.
hsa-miR-338-3p	MIMAT0000763	MI0000814	no	UCCAGCAUCAGUGAUUUUGUUGA	0	1		0.261023	-0.00425997	0.113574	0.227983	-0.00609036	0.00792435	0.0244437	-0.0164597	1.6058e-09	1.26065e-08	-0.0166479	4.8732e-11	4.22653e-10	00011	0.999931
hsa-miR-338-3p	MIMAT0000763	MI0000814	no	UCCAGCAUCAGUGAUUUUGUU	0	-1		0.192885	-0.000320605	0.908774	0.949357	0.00196214	0.429325	0.597757	0.011993	4.16256e-05	0.000201039	0.00750987	0.00385281	0.0128941	00011	0.953711
hsa-miR-338-3p	MIMAT0000763	MI0000814	yes	UCCAGCAUCAGUGAUUUUGUUG	0	0		0.486434	0.00194726	0.487004	0.648705	0.00281566	0.288136	0.454847	0.00797702	0.00545931	0.0175125	0.00762198	0.00790215	0.0244032	n.a.	n.a.
hsa-miR-338-3p	MIMAT0000763	MI0000814	no	UCCAGCAUCAGUGAUUUUGUUGAA	0	2		0.0109503	-3.08641e-05	0.948225	0.970042	-0.000436119	0.272793	0.437365	-0.000926941	0.0530331	0.124877	7.79035e-05	0.858469	0.91839	n.a.	n.a.
hsa-miR-338-3p	MIMAT0000763	MI0000814	no	UCCAGCAUCAGUGAUUUUG	0	-3		0.0116545	0.000257653	0.648621	0.782239	0.000436208	0.406132	0.575793	-0.00110337	0.071961	0.158608	-0.000205128	0.708477	0.825985	n.a.	n.a.
hsa-miR-338-3p	MIMAT0000763	MI0000814	no	UCCAGCAUCAGUGAUUUUGU	0	-2		0.0180789	0.00112602	0.0957128	0.198598	0.000576891	0.369834	0.541956	-0.000342919	0.606189	0.749414	0.000506479	0.45261	0.61909	n.a.	n.a.
hsa-miR-29b-3p	MIMAT0000100_1	MI0000105	yes	UAGCACCAUUUGAAAUCAGUGUU	0	0		0.812707	0.00530787	0.258678	0.420779	0.0220747	1.59317e-06	9.3469e-06	0.033183	1.90156e-10	1.58065e-09	0.00245023	0.607846	0.749835	00110	0.999967
hsa-miR-29b-3p	MIMAT0000100_1	MI0000105	no	CUAGCACCAUUUGAAAUCAGUG	-1	-2		0.0441662	-0.00301909	0.112674	0.226398	-0.00559883	0.00034927	0.00145606	-0.0115567	5.58821e-10	4.50797e-09	-0.00467857	0.00925822	0.0280105	00010	0.957717
hsa-miR-29b-3p	MIMAT0000100_1	MI0000105	no	UAGCACCAUUUGAAAUCAGUGU	0	-1		0.0523078	-0.00168883	0.389808	0.561298	-0.00503565	0.00653252	0.0205293	-0.00964642	4.20514e-07	2.61895e-06	-0.00144746	0.43045	0.598875	00110	0.549518
hsa-miR-192-5p	MIMAT0000222	MI0000234	no	CUGACCUAUGAAUUGACAGC	0	-1		0.0182975	-0.000206343	0.574902	0.724461	-0.000344776	0.419656	0.589562	0.00215347	3.58375e-08	2.50618e-07	0.00245981	2.94271e-10	2.41668e-09	00011	1
hsa-miR-192-5p	MIMAT0000222	MI0000234	yes	CUGACCUAUGAAUUGACAGCC	0	0		0.584939	-0.00337852	0.117173	0.233151	-0.00923348	0.000229346	0.000990842	-0.0138471	6.18947e-08	4.2274e-07	-0.0093499	3.00833e-05	0.000148264	00111	0.990069
hsa-miR-192-5p	MIMAT0000222	MI0000234	no	UGACCUAUGAAUUGACAGCCAG	1	2		0.0553352	0.00219473	0.0110166	0.0327026	0.00459055	3.09234e-07	1.94512e-06	0.00152909	0.0840972	0.179776	0.00134606	0.10485	0.21308	00100	0.912888
hsa-miR-192-5p	MIMAT0000222	MI0000234	no	CUGACCUAUGAAUUGACAGCCU	0	1	22A->U;	0.038481	-0.000983604	0.122114	0.240986	-0.00113	0.0682536	0.152427	-0.00291879	5.28634e-07	3.26256e-06	-0.00088313	0.134723	0.259312	00010	0.960488
hsa-miR-192-5p	MIMAT0000222	MI0000234	no	UGACCUAUGAAUUGACAGCCAGU	1	3		0.0990146	0.00182665	0.200294	0.349129	0.00376943	0.00769925	0.0238755	0.00718604	1.59456e-06	9.34837e-06	0.00426678	0.00172791	0.00629979	00111	0.60171
hsa-miR-192-5p	MIMAT0000222	MI0000234	no	UGACCUAUGAAUUGACAGCCAGA	1	3	23U->A;	0.0151172	-0.000158831	0.649653	0.782677	-0.000605023	0.0945926	0.196872	0.00130191	0.000564486	0.00225795	0.00020151	0.576282	0.725477	00010	0.970203
hsa-miR-192-5p	MIMAT0000222	MI0000234	no	UGACCUAUGAAUUGACAGCC	1	0		0.0162652	-1.15891e-05	0.974589	0.985167	-0.000933452	0.00375107	0.0126154	0.000583676	0.0870948	0.184452	0.000702446	0.0248817	0.0659541	n.a.	n.a.
hsa-miR-192-5p	MIMAT0000222	MI0000234	no	CUGACCUAUGAAUUGACAGCCAU	0	2	23G->U;	0.0176874	-0.000152412	0.652402	0.784605	-0.000400747	0.255202	0.416512	-0.000555871	0.117873	0.234146	-0.000765506	0.0210945	0.057515	n.a.	n.a.
hsa-miR-192-5p	MIMAT0000222	MI0000234	no	UGACCUAUGAAUUGACAGCCA	1	1		0.037008	0.000244978	0.650771	0.783679	0.000483639	0.353509	0.525679	0.00116109	0.0374107	0.0930274	0.000937753	0.0836055	0.178865	n.a.	n.a.
hsa-miR-192-5p	MIMAT0000222	MI0000234	no	CUGACCUAUGAAUUGACAGCCA	0	1		0.0474399	0.000333163	0.595403	0.741855	0.000742312	0.23232	0.389225	0.000322009	0.603208	0.747828	0.000478728	0.45279	0.619234	n.a.	n.a.
hsa-let-7g-5p	MIMAT0000414	MI0000433	no	UGAGGUAGUAGUUUGUACAGUUA	0	1	23U->A;	0.0493202	0.000574799	0.291695	0.45905	0.00101062	0.0649236	0.146386	0.00108475	0.0623467	0.141667	0.00386192	8.2984e-10	6.61612e-09	00001	0.999993
hsa-let-7g-5p	MIMAT0000414	MI0000433	yes	UGAGGUAGUAGUUUGUACAGUU	0	0		0.804378	-0.00302731	0.0217374	0.0589542	-0.00287559	0.0424245	0.103547	-0.00555139	6.85418e-05	0.000321562	-0.00778071	4.57569e-08	3.17816e-07	00011	0.934766
hsa-let-7g-5p	MIMAT0000414	MI0000433	no	UGAGGUAGUAGUUUGUACAGU	0	-1		0.0493483	0.00173581	0.0149465	0.0428626	0.000534772	0.488448	0.649729	0.00387227	1.77193e-06	1.03291e-05	0.00324672	3.29151e-06	1.85666e-05	00011	0.724107
hsa-let-7g-5p	MIMAT0000414	MI0000433	no	UGAGGUAGUAGUUUGUACAGUUU	0	1		0.0175527	-0.0002377	0.297474	0.465998	8.78561e-05	0.698319	0.819154	-0.000152452	0.515619	0.674974	-1.91693e-05	0.93654	0.963923	n.a.	n.a.
hsa-miR-1273h-3p	MIMAT0030416	MI0025512	yes	CUGCAGACUCGACCUCCCAGGC	0	0		0.315627	0.000478583	0.900877	0.945402	0.0021636	0.603907	0.748355	-0.025717	1.66776e-09	1.30678e-08	-0.0170383	0.000146911	0.000656891	00011	0.999996
hsa-miR-1273h-3p	MIMAT0030416	MI0025512	no	CUGCAGACUCGACCUCCCAGGCA	0	1	23U->A;	0.0560086	0.00341682	0.12426	0.244119	0.00624591	0.00617479	0.0195702	0.0138531	2.84343e-09	2.18619e-08	0.0100082	1.2919e-05	6.71427e-05	00011	0.807085
hsa-miR-1273h-3p	MIMAT0030416	MI0025512	no	UGCAGACUCGACCUCCCAGGCU	1	1		0.0824502	-0.000386865	0.872401	0.928297	-0.00254711	0.311459	0.481009	0.0129551	2.99195e-07	1.88486e-06	0.00570927	0.0184138	0.0511244	00011	0.74151
hsa-miR-1273h-3p	MIMAT0030416	MI0025512	no	CUGCAGACUCGACCUCCCAGGCU	0	1		0.149117	0.000444122	0.875312	0.928956	0.000506873	0.859112	0.918867	0.0138559	3.11113e-06	1.75733e-05	0.00221526	0.460149	0.625453	00010	0.999459
hsa-miR-1273h-3p	MIMAT0030416	MI0025512	no	CUGCAGACUCGACCUCCCAGGCUU	0	2		0.0740617	-0.00244738	0.28884	0.455869	0.000339502	0.883078	0.933778	-0.00772427	0.000801971	0.0031122	-0.00781351	0.000673735	0.00266117	00011	0.925689
hsa-miR-1273h-3p	MIMAT0030416	MI0025512	no	CUGCAGACUCGACCUCCCAGG	0	-1		0.153455	-0.00232263	0.390705	0.561694	-0.00559386	0.0543601	0.127352	0.000247925	0.93265	0.961888	0.00411563	0.158902	0.293655	n.a.	n.a.
hsa-miR-1273h-3p	MIMAT0030416	MI0025512	no	CUGCAGACUCGACCUCCCAGGCAU	0	2	23U->A;	0.0527113	0.000304331	0.894276	0.941367	-0.000256856	0.904063	0.947169	-0.000359814	0.875685	0.928956	-0.00392537	0.0842359	0.179978	n.a.	n.a.
hsa-miR-29b-3p	MIMAT0000100	MI0000107	yes	UAGCACCAUUUGAAAUCAGUGUU	0	0		0.800013	0.00461777	0.327957	0.498136	0.0196402	1.44681e-05	7.4579e-05	0.0301175	2.43663e-09	1.8858e-08	0.00240812	0.627678	0.766113	00110	0.999617
hsa-miR-29b-3p	MIMAT0000100	MI0000107	no	UAGCACCAUUUGAAAUCAGUGU	0	-1		0.0514194	-0.00272617	0.135947	0.261058	-0.00563567	0.00109273	0.00414439	-0.0096021	9.25938e-08	6.19004e-07	-0.00220557	0.213666	0.365531	00110	0.749047
hsa-miR-29b-3p	MIMAT0000100	MI0000107	no	CUAGCACCAUUUGAAAUCAGUG	-1	-2		0.0424966	-0.00156419	0.388734	0.560346	-0.00561166	0.000485296	0.00197198	-0.00894194	9.46213e-07	5.70233e-06	-0.00393369	0.0247486	0.065729	00110	0.525596
hsa-miR-371b-5p	MIMAT0019892	MI0017393	no	ACUCAAAAGAUGGCGGCACUUUC	0	1		0.0158216	-0.00081896	0.196721	0.344167	-0.000650666	0.282546	0.448315	-0.00369801	2.49172e-09	1.92662e-08	-0.00308137	5.00617e-08	3.47129e-07	00011	0.999982
hsa-miR-371b-5p	MIMAT0019892	MI0017393	yes	ACUCAAAAGAUGGCGGCACUUU	0	0		0.422569	0.00213098	0.560786	0.713918	-0.000191908	0.951867	0.972321	0.00999428	0.00376583	0.0126443	0.0185504	5.76255e-08	3.94899e-07	00011	0.870865
hsa-miR-371b-5p	MIMAT0019892	MI0017393	no	ACUCAAAAGAUGGCGGCACU	0	-2		0.0242212	0.000322075	0.698083	0.819154	0.000491685	0.579488	0.727891	0.00368955	3.70068e-05	0.000179578	0.00256568	0.00347762	0.0118072	00011	0.987976
hsa-miR-371b-5p	MIMAT0019892	MI0017393	no	CACUCAAAAGAUGGCGGCACUU	-1	-1		0.0626269	-0.00172093	0.150443	0.281712	-0.000507192	0.666926	0.795536	-0.00322491	0.00525776	0.0169456	-0.00487276	7.98788e-05	0.000370507	00011	0.687917
hsa-miR-371b-5p	MIMAT0019892	MI0017393	no	ACACUCAAAAGAUGGCGGCACU	-2	-2		0.0987069	0.00178741	0.231394	0.38823	-0.000962771	0.517059	0.676104	-0.00328927	0.0216035	0.0587076	-0.0054916	0.000173381	0.00076688	00011	0.887661
hsa-miR-371b-5p	MIMAT0019892	MI0017393	no	ACUCAAAAGAUGGCGGCACUU	0	-1		0.236103	-0.00279671	0.261361	0.423761	-0.00210068	0.381018	0.554184	-0.00429121	0.0738524	0.16193	-0.00776412	0.00109914	0.00416484	00001	0.384701
hsa-miR-371b-5p	MIMAT0019892	MI0017393	no	ACACUCAAAAGAUGGCGGCACUA	-2	-1	23U->A;	0.0232946	0.000312244	0.676317	0.802765	0.00103213	0.156346	0.289912	-0.000433912	0.521414	0.680171	-0.000732314	0.332472	0.503146	n.a.	n.a.
hsa-miR-371b-5p	MIMAT0019892	MI0017393	no	CACUCAAAAGAUGGCGGCACU	-1	-2		0.0352164	0.000428797	0.632808	0.769967	0.000253898	0.783259	0.874962	0.000772814	0.398503	0.568839	0.00118209	0.185106	0.328881	n.a.	n.a.
hsa-miR-371b-5p	MIMAT0019892	MI0017393	no	ACACUCAAAAGAUGGCGGCAC	-2	-3		0.0204864	0.000591434	0.410355	0.580074	0.000640724	0.359703	0.531674	0.000945487	0.19872	0.347124	0.000438521	0.532642	0.690204	n.a.	n.a.
hsa-miR-371b-5p	MIMAT0019892	MI0017393	no	CACUCAAAAGAUGGCGGCACUUU	-1	0		0.0307123	0.000349959	0.665106	0.794174	0.00103824	0.205136	0.354854	-0.000526776	0.505626	0.666792	-0.000278829	0.743884	0.849167	n.a.	n.a.
hsa-miR-188-5p	MIMAT0000457	MI0000484	no	CAUCCCUUGCAUGGUGGAGGGU	0	1		0.635054	-0.0280626	3.39592e-06	1.90875e-05	-0.0187784	0.00250909	0.00879199	-0.0374999	2.75716e-09	2.12185e-08	-0.0244165	0.000121039	0.000546275	01111	0.907264
hsa-miR-188-5p	MIMAT0000457	MI0000484	no	CAUCCCUUGCAUGGUGGAGGGUA	0	2	23G->A;	0.034726	0.00304539	0.135234	0.260122	0.00351439	0.0788656	0.170415	0.00879038	1.38419e-05	7.15309e-05	0.00542874	0.00787493	0.0243375	00011	0.433382
hsa-miR-188-5p	MIMAT0000457	MI0000484	no	CAUCCCUUGCAUGGUGGAGGGUU	0	2	23G->U;	0.101333	0.00959371	0.00215778	0.00768254	0.0022127	0.448682	0.615574	0.0114683	0.000266423	0.00113729	0.00935902	0.00317844	0.010868	01011	0.966872
hsa-miR-188-5p	MIMAT0000457	MI0000484	yes	CAUCCCUUGCAUGGUGGAGGG	0	0		0.0584124	0.000826413	0.743439	0.84911	0.00061595	0.803034	0.888215	-0.00665293	0.00784862	0.0242653	-0.00894804	0.000639471	0.00253316	00011	0.987284
hsa-miR-188-5p	MIMAT0000457	MI0000484	no	CAUCCCUUGCAUGGUGGAGGGA	0	1	22U->A;	0.107884	0.00796051	0.0793525	0.171281	0.00653673	0.153597	0.286435	0.0131273	0.00759213	0.0235612	0.00611773	0.230046	0.386761	n.a.	n.a.
hsa-miR-151a-5p	MIMAT0004697	MI0000809	no	UCGAGGAGCUCACAGUCUAGUA	0	1		0.356913	-0.000638874	0.788849	0.879288	0.000427193	0.859599	0.919268	0.0139263	4.08117e-09	3.10867e-08	-0.00828763	0.000285611	0.001211	00010	0.999999
hsa-miR-151a-5p	MIMAT0004697	MI0000809	yes	UCGAGGAGCUCACAGUCUAGU	0	0		0.544099	-0.000539045	0.832721	0.905684	-0.00191562	0.453336	0.61967	-0.013718	8.31051e-08	5.57846e-07	0.00749548	0.00254988	0.00892729	00010	0.999821
hsa-miR-151a-5p	MIMAT0004697	MI0000809	no	UCGAGGAGCUCACAGUCUAG	0	-1		0.0186288	0.000498613	0.244678	0.404179	0.000166174	0.71215	0.828971	0.00111472	0.0137224	0.0396995	0.000659925	0.15605	0.289495	n.a.	n.a.
hsa-miR-151a-5p	MIMAT0004697	MI0000809	no	CUCGAGGAGCUCACAGUCUAGU	-1	0		0.010661	0.000357136	0.264422	0.427373	0.000692763	0.0240375	0.0642987	0.000325913	0.263513	0.426382	0.000174372	0.53853	0.694757	n.a.	n.a.
hsa-miR-151a-5p	MIMAT0004697	MI0000809	no	UCGAGGAGCUCACAGUCUAGUAU	0	2		0.031145	-0.000193559	0.794565	0.882538	4.46428e-05	0.94895	0.970479	-0.00122792	0.101542	0.2078	0.000142557	0.836044	0.907218	n.a.	n.a.
hsa-miR-7706	MIMAT0030021	MI0025242	no	UGAAGCGCCUGUGCUCUGCCGAG	0	-1		0.15373	0.00133581	0.555256	0.709312	0.00248939	0.284693	0.45115	0.014888	4.50914e-09	3.42194e-08	-0.00363254	0.133672	0.257965	00010	0.999997
hsa-miR-7706	MIMAT0030021	MI0025242	no	UGAAGCGCCUGUGCUCUGCCGAGAA	0	1	25C->A;	0.014901	0.000602925	0.240476	0.398896	0.00168842	0.00156337	0.00575624	0.0028953	1.07924e-07	7.18559e-07	0.000844162	0.0936429	0.195242	00110	0.768004
hsa-miR-7706	MIMAT0030021	MI0025242	no	UGAAGCGCCUGUGCUCUGCCGAGU	0	0	24A->U;	0.160656	-0.00234204	0.280638	0.446104	-0.00299347	0.137703	0.263448	-0.00760631	0.000310245	0.00130465	-0.0042556	0.0491581	0.11719	00010	0.381636
hsa-miR-7706	MIMAT0030021	MI0025242	no	UGAAGCGCCUGUGCUCUGCCGAGAU	0	1	25C->U;	0.0156645	-0.00131485	0.00744023	0.0231336	-0.000561111	0.247293	0.407563	-0.00111414	0.0319694	0.0816775	-0.00181317	0.00047031	0.00191679	01011	0.569022
hsa-miR-7706	MIMAT0030021	MI0025242	yes	UGAAGCGCCUGUGCUCUGCCGAGA	0	0		0.546872	0.0016149	0.697836	0.819154	-0.0009657	0.811763	0.893767	-0.0139335	0.000619128	0.00245732	0.00606005	0.148203	0.278594	00010	0.986944
hsa-miR-7706	MIMAT0030021	MI0025242	no	UGAAGCGCCUGUGCUCUGCCGAGUU	0	1	24A->U;25C->U;	0.0125295	-0.00088632	0.041376	0.10132	-0.000713189	0.0954701	0.198245	-0.00108417	0.0141741	0.0408477	-0.00123181	0.00529835	0.017063	n.a.	n.a.
hsa-miR-7706	MIMAT0030021	MI0025242	no	UGAAGCGCCUGUGCUCUGCCGAAA	0	0	23G->A;	0.0121271	-0.000107932	0.822081	0.900411	0.000631323	0.131923	0.255257	5.22381e-06	0.989983	0.993376	0.00092315	0.0552774	0.129075	n.a.	n.a.
hsa-miR-7706	MIMAT0030021	MI0025242	no	UGAAGCGCCUGUGCUCUGCCGA	0	-2		0.0206937	-0.000216328	0.719262	0.833148	-0.000626026	0.265453	0.428443	0.000114897	0.845853	0.911945	-0.000532317	0.385346	0.55751	n.a.	n.a.
hsa-miR-9-5p	MIMAT0000441_1	MI0000468	no	CUUUGGUUAUCUAGCUGUAUGA	1	0		0.0563441	0.0268603	1.68583e-08	1.20885e-07	0.0268551	5.12223e-09	3.86217e-08	0.0167827	0.000366827	0.0015246	-0.0183314	0.000571644	0.00228546	01110	0.999996
hsa-miR-9-5p	MIMAT0000441_1	MI0000468	no	UCUUUGGUUAUCUAGCUGUAUG	0	-1		0.170597	-0.0183287	0.000128844	0.000579269	-0.0195864	2.5293e-05	0.000126096	-0.00854389	0.0825448	0.176965	0.0060646	0.300129	0.468723	01110	0.691253
hsa-miR-9-5p	MIMAT0000441_1	MI0000468	yes	UCUUUGGUUAUCUAGCUGUAUGA	0	0		0.749027	-0.00311452	0.615948	0.756982	-0.00722331	0.239798	0.398324	-0.00209337	0.754798	0.856358	0.0107662	0.161592	0.297121	n.a.	n.a.
hsa-miR-340-3p	MIMAT0000750	MI0000802	no	UCCGUCUCAGUUACUUUAUAGCCU	0	2	24A->U;	0.0646162	5.46318e-05	0.972057	0.983878	-0.000794124	0.588893	0.736093	-0.00869917	6.28972e-09	4.69137e-08	-0.00209859	0.125346	0.245396	00010	0.999925
hsa-miR-340-3p	MIMAT0000750	MI0000802	no	CCGUCUCAGUUACUUUAUAGCCU	1	2	23A->U;	0.0162773	-0.00051127	0.442614	0.610462	-0.000826892	0.201763	0.350944	-0.00321758	9.13563e-07	5.51367e-06	-0.00132154	0.0403802	0.0992082	00010	0.952625
hsa-miR-340-3p	MIMAT0000750	MI0000802	yes	UCCGUCUCAGUUACUUUAUAGC	0	0		0.121852	0.00112059	0.604455	0.748921	-0.000882993	0.637247	0.773187	0.00689784	0.00161169	0.00590495	0.00925293	5.50857e-06	3.02932e-05	00011	0.99786
hsa-miR-340-3p	MIMAT0000750	MI0000802	no	UCCGUCUCAGUUACUUUAUAG	0	-1		0.0128147	-0.000138336	0.85578	0.917487	0.000281801	0.73149	0.84197	0.00328337	1.56703e-05	8.03216e-05	0.00192338	0.0156119	0.0444906	00011	0.938705
hsa-miR-340-3p	MIMAT0000750	MI0000802	no	UCCGUCUCAGUUACUUUAUAGCCA	0	2		0.015541	0.000133468	0.838843	0.908757	0.00192276	0.00637066	0.0200978	-0.000798882	0.240211	0.398618	0.00025326	0.69331	0.815551	n.a.	n.a.
hsa-miR-340-3p	MIMAT0000750	MI0000802	no	AUCCGUCUCAGUUACUUUAUAGC	-1	0		0.0118018	0.00116299	0.0751835	0.164102	0.00110941	0.0533674	0.125485	0.000118579	0.853248	0.916423	0.00157881	0.0104072	0.0311	n.a.	n.a.
hsa-miR-340-3p	MIMAT0000750	MI0000802	no	UCCGUCUCAGUUACUUUAUAGCC	0	1		0.673278	-0.000716912	0.814202	0.895011	-0.00270661	0.340615	0.511868	0.00665868	0.0365704	0.091298	-0.00595403	0.0523139	0.12367	n.a.	n.a.
hsa-miR-340-3p	MIMAT0000750	MI0000802	no	UCCGUCUCAGUUACUUUAUAGCU	0	1	23C->U;	0.0116106	2.7018e-05	0.963682	0.978729	3.32945e-05	0.951511	0.97215	-0.000192016	0.74535	0.850335	-0.000897025	0.138719	0.265207	n.a.	n.a.
hsa-miR-340-3p	MIMAT0000750	MI0000802	no	CCGUCUCAGUUACUUUAUAGCC	1	1		0.0262716	-0.000457588	0.596538	0.74244	0.000583237	0.482697	0.646013	-0.000967985	0.240391	0.398835	-0.000847323	0.326164	0.496515	n.a.	n.a.
hsa-miR-223-5p	MIMAT0004570	MI0000300	no	CGUGUAUUUGACAAGCUGAGUUGGAC	0	4		0.0127852	-0.00191868	0.000347247	0.00144837	-0.00236019	6.69503e-06	3.62913e-05	-0.00303469	7.37854e-09	5.4877e-08	-0.00222187	4.68244e-05	0.000224691	01111	0.996933
hsa-miR-223-5p	MIMAT0004570	MI0000300	no	CGUGUAUUUGACAAGCUGAGUUGGA	0	3		0.0414236	-0.00193801	0.0545245	0.127681	-0.00428118	7.56116e-06	4.0717e-05	-0.000821226	0.432818	0.600742	-0.000125791	0.906816	0.94884	00100	0.67419
hsa-miR-223-5p	MIMAT0004570	MI0000300	no	CGUGUAUUUGACAAGCUGAGUUGG	0	2		0.239484	-0.00211646	0.483656	0.646663	0.00152666	0.616767	0.757726	-2.87562e-05	0.992786	0.995336	-0.0113349	0.000189733	0.000833361	00001	0.972958
hsa-miR-223-5p	MIMAT0004570	MI0000300	no	UGUAUUUGACAAGCUGAGUUGGA	2	3		0.015211	0.000831623	0.178328	0.320381	1.20769e-05	0.985032	0.990349	0.00174547	0.0038742	0.0129551	0.000483653	0.425852	0.595124	n.a.	n.a.
hsa-miR-223-5p	MIMAT0004570	MI0000300	no	CGUGUAUUUGACAAGCUGAGUUGU	0	2	24G->U;	0.0219537	-0.000398377	0.589521	0.736654	-0.000672777	0.300188	0.468725	-0.00186128	0.00746477	0.0231923	-0.000606224	0.377511	0.550352	n.a.	n.a.
hsa-miR-223-5p	MIMAT0004570	MI0000300	no	CGUGUAUUUGACAAGCUGAGU	0	-1		0.0491017	-0.00102007	0.371198	0.543081	-0.00231673	0.0319406	0.0816294	-0.00190925	0.105076	0.21338	-0.00083532	0.44778	0.614741	n.a.	n.a.
hsa-miR-223-5p	MIMAT0004570	MI0000300	yes	CGUGUAUUUGACAAGCUGAGUU	0	0		0.12556	0.00129349	0.545831	0.701087	0.000231083	0.909758	0.949615	0.00416428	0.0697791	0.154947	0.00372512	0.0753169	0.16435	n.a.	n.a.
hsa-miR-223-5p	MIMAT0004570	MI0000300	no	CGUGUAUUUGACAAGCUGAGUUG	0	1		0.382257	0.0051408	0.0776601	0.168342	0.00421509	0.183319	0.326598	-0.000603211	0.845515	0.911945	0.00533868	0.0895789	0.187941	n.a.	n.a.
hsa-miR-223-5p	MIMAT0004570	MI0000300	no	CGUGUAUUUGACAAGCUGAGUUGA	0	2	24G->A;	0.0225347	-0.000708954	0.338517	0.50964	0.000879973	0.226735	0.382922	0.000712045	0.312227	0.481651	0.000908289	0.176796	0.318324	n.a.	n.a.
hsa-miR-223-5p	MIMAT0004570	MI0000300	no	CGUGUAUUUGACAAGCUGAGUUGGU	0	3	25A->U;	0.0162832	0.000532696	0.362722	0.534304	-0.000129451	0.817066	0.896715	-0.000724608	0.193175	0.339247	-3.2225e-05	0.958018	0.975757	n.a.	n.a.
hsa-let-7f-5p	MIMAT0000067	MI0000067	yes	UGAGGUAGUAGAUUGUAUAGUU	0	0		0.825257	-0.00282693	0.0246157	0.0654331	0.000162247	0.903913	0.947132	-0.00372748	0.00443789	0.0145842	-0.00746574	7.71333e-09	5.72631e-08	00001	0.454484
hsa-let-7f-5p	MIMAT0000067	MI0000067	no	UGAGGUAGUAGAUUGUAUAGU	0	-1		0.0655835	0.00157365	0.0524251	0.123897	-0.00105959	0.238465	0.396703	0.00313378	0.000100135	0.000456201	0.00449647	5.5454e-08	3.81613e-07	00011	0.543121
hsa-let-7f-5p	MIMAT0000067	MI0000067	no	UGAGGUAGUAGAUUGUAUAGUUA	0	1	23G->A;	0.0350618	0.000258999	0.532795	0.690268	0.000711557	0.0895909	0.187941	0.000611093	0.145348	0.275057	0.00237339	6.56152e-07	4.00732e-06	00001	0.999359
hsa-miR-200c-3p	MIMAT0000617	MI0000650	no	UAAUACUGCCGGGUAAUGAUGGU	0	0	23A->U;	0.0377164	-0.000886552	0.60476	0.749073	-0.00128256	0.474503	0.639538	-0.00255616	0.133836	0.258099	-0.00957052	9.06784e-09	6.68947e-08	00001	0.999817
hsa-miR-200c-3p	MIMAT0000617	MI0000650	no	UAAUACUGCCGGGUAAUGAUGGAU	0	1	24G->U;	0.0297477	-0.00141828	0.358292	0.530257	0.00199226	0.17408	0.314403	0.000321922	0.824948	0.901393	-0.00710052	2.0721e-07	1.33514e-06	00001	0.998562
hsa-miR-200c-3p	MIMAT0000617	MI0000650	no	UAAUACUGCCGGGUAAUGAUGG	0	-1		0.165901	-0.00722482	0.0515567	0.122101	-0.00185968	0.568073	0.719396	0.00488589	0.157493	0.291708	0.00182629	0.60517	0.749103	n.a.	n.a.
hsa-miR-200c-3p	MIMAT0000617	MI0000650	yes	UAAUACUGCCGGGUAAUGAUGGA	0	0		0.71361	0.00709156	0.13185	0.255229	-0.0033525	0.474958	0.639941	-0.00588914	0.172179	0.311794	-0.00594942	0.147933	0.278342	n.a.	n.a.
hsa-miR-500b-3p	MIMAT0027032	MI0015903	no	AGUGCACCCAGGCAAGGAUUCUG	-3	0		0.480043	-0.0267281	0.0932927	0.194611	-0.0346977	0.0292114	0.0755617	-0.0946617	1.5147e-07	9.91572e-07	-0.105351	9.43274e-09	6.9337e-08	00011	0.999738
hsa-miR-500b-3p	MIMAT0027032	MI0015903	no	AGUGCACCCAGGCAAGGAUUCU	-3	-1		0.0482599	0.0104727	0.129577	0.251842	0.00508812	0.332601	0.50323	0.0191659	0.0107165	0.0319042	0.0195799	0.00183096	0.00665184	01011	0.717301
hsa-miR-33b-3p	MIMAT0004811	MI0003646	no	CAGUGCCUCGGCAGUGCAGCC	0	-1		0.954636	-0.0250539	0.0551275	0.128762	-0.0429799	0.00110493	0.00418097	-0.0333784	0.015905	0.0452788	-0.0940862	9.82377e-09	7.19532e-08	00001	0.985683
hsa-miR-9-5p	MIMAT0000441_2	MI0000467	no	CUUUGGUUAUCUAGCUGUAUGA	1	0		0.0565659	0.0265411	1.22923e-08	8.95537e-08	0.0256224	1.83075e-08	1.30818e-07	0.015854	0.000686153	0.00270501	-0.0198169	0.000199785	0.000873298	01110	0.999813
hsa-miR-9-5p	MIMAT0000441_2	MI0000467	no	UCUUUGGUUAUCUAGCUGUAUG	0	-1		0.170842	-0.0186847	9.91478e-05	0.000452459	-0.0195451	2.52356e-05	0.000125886	-0.00914203	0.064801	0.14615	0.00542911	0.353531	0.525679	01110	0.781195
hsa-miR-9-5p	MIMAT0000441_2	MI0000467	yes	UCUUUGGUUAUCUAGCUGUAUGA	0	0		0.748591	-0.00321537	0.605219	0.749103	-0.00698652	0.257604	0.419495	-0.000934978	0.88986	0.938391	0.0118349	0.125363	0.245396	n.a.	n.a.
hsa-let-7a-5p	MIMAT0000062_1	MI0000062	no	UGAGGUAGUAGGUUGUAUAGU	0	-1		0.0608206	0.00134812	0.0600228	0.137684	8.68507e-05	0.907956	0.949254	0.00389497	1.37898e-08	1.00285e-07	0.00324633	6.59188e-06	3.58508e-05	00011	0.981536
hsa-let-7a-5p	MIMAT0000062_1	MI0000062	yes	UGAGGUAGUAGGUUGUAUAGUU	0	0		0.811568	-0.00074802	0.450339	0.617203	-0.00179733	0.0900256	0.18866	-0.0038512	0.000604706	0.00240591	-0.00265877	0.00698934	0.021831	00011	0.440854
hsa-let-7a-5p	MIMAT0000062_1	MI0000062	no	UGAGGUAGUAGGUUGUAUAGUUA	0	1	23U->A;	0.0311771	0.000181194	0.643917	0.778743	0.00132175	0.00124375	0.00465468	0.000424837	0.2743	0.438923	0.00121891	0.00281526	0.00979367	00101	0.922797
hsa-let-7a-5p	MIMAT0000062_1	MI0000062	no	UGAGGUAGUAGGUUGUAUAGUUU	0	1		0.0317339	-0.00021954	0.527023	0.685197	0.000552808	0.125493	0.245593	-0.000363454	0.279517	0.444753	-0.000714291	0.0358854	0.0897791	n.a.	n.a.
hsa-miR-9-5p	MIMAT0000441	MI0000466	no	CUUUGGUUAUCUAGCUGUAUGA	1	0		0.0564691	0.0260975	1.55473e-08	1.12171e-07	0.0254217	1.57183e-08	1.13304e-07	0.0158339	0.000691315	0.00272143	-0.0199149	0.000176291	0.000778491	01110	0.999732
hsa-miR-9-5p	MIMAT0000441	MI0000466	no	UCUUUGGUUAUCUAGCUGUAUG	0	-1		0.170425	-0.0172706	0.000329972	0.00137982	-0.0191474	3.45919e-05	0.000168659	-0.00896108	0.0719068	0.158597	0.00587687	0.318241	0.487352	01110	0.845173
hsa-miR-9-5p	MIMAT0000441	MI0000466	yes	UCUUUGGUUAUCUAGCUGUAUGA	0	0		0.749093	-0.00444518	0.480411	0.644005	-0.00725104	0.239111	0.397515	-0.00198796	0.767415	0.864053	0.0108042	0.162306	0.298131	n.a.	n.a.
hsa-miR-7977	MIMAT0031180	MI0025753	yes	UUCCCAGCCAACGCACCA	0	0		0.0539676	-0.00371023	0.0405659	0.0996339	-0.0106807	1.60897e-08	1.1588e-07	-0.00956145	5.29827e-07	3.26746e-06	-0.00932103	5.23411e-07	3.23276e-06	00111	0.997247
hsa-miR-7977	MIMAT0031180	MI0025753	no	UUUCCCAGCCAACGCACCA	-1	0		0.0881863	-0.00891783	0.0029707	0.0102345	-0.0104619	0.000229456	0.000990842	-0.003448	0.236381	0.394257	-0.00423577	0.145387	0.275057	01100	0.767173
hsa-miR-7977	MIMAT0031180	MI0025753	no	GGUUUCCCAGCCAACGCACCA	-3	0		0.0897324	-0.00179007	0.587128	0.734336	-0.0024678	0.442396	0.610418	0.0108813	0.00110066	0.00416867	0.0107193	0.00111539	0.00421668	00011	0.998748
hsa-miR-7977	MIMAT0031180	MI0025753	no	UGGUUUCCCAGCCAACGCACCA	-4	0		0.663519	0.0202487	0.0464022	0.111819	0.02448	0.0127289	0.0372061	-0.000169568	0.986244	0.991143	0.00370293	0.704395	0.823173	n.a.	n.a.
hsa-miR-7977	MIMAT0031180	MI0025753	no	GUUUCCCAGCCAACGCACCA	-2	0		0.0705502	-0.0045183	0.37918	0.552218	0.000403204	0.937469	0.964536	0.0063563	0.199761	0.348349	-0.00111262	0.828823	0.903328	n.a.	n.a.
hsa-let-7a-5p	MIMAT0000062_2	MI0000060	no	UGAGGUAGUAGGUUGUAUAGU	0	-1		0.0606286	0.00135361	0.0585522	0.134839	6.61631e-05	0.930062	0.960904	0.00390645	1.61327e-08	1.15985e-07	0.00328799	5.77284e-06	3.16271e-05	00011	0.982222
hsa-let-7a-5p	MIMAT0000062_2	MI0000060	yes	UGAGGUAGUAGGUUGUAUAGUU	0	0		0.809107	-0.000710005	0.484072	0.646832	-0.0019462	0.074823	0.163468	-0.0037364	0.00109677	0.00415777	-0.00247855	0.0132559	0.0385266	00111	0.470745
hsa-let-7a-5p	MIMAT0000062_2	MI0000060	no	UGAGGUAGUAGGUUGUAUAGUUA	0	1	23U->A;	0.0310881	0.00016427	0.675185	0.80178	0.00130833	0.00136456	0.00506977	0.000420198	0.27803	0.443256	0.00121516	0.00289674	0.0100345	00101	0.922797
hsa-let-7a-5p	MIMAT0000062_2	MI0000060	no	UGAGGUAGUAGGUUGUAUAGUUU	0	1		0.0316387	-0.00021927	0.524645	0.682864	0.000537955	0.132776	0.256417	-0.000365642	0.272119	0.436883	-0.000706741	0.0367724	0.0917461	n.a.	n.a.
hsa-miR-185-3p	MIMAT0004611	MI0000482	no	AGGGGCUGGCUUUCCUCUGGUA	0	0	22C->A;	0.0654979	0.00576683	0.0236721	0.0634662	0.00441939	0.0784851	0.169727	0.0148867	1.75814e-08	1.25959e-07	0.011128	1.68989e-05	8.62949e-05	00011	0.971831
hsa-miR-185-3p	MIMAT0004611	MI0000482	no	AGGGGCUGGCUUUCCUCUGGU	0	-1		0.352941	-0.000753566	0.879936	0.931657	0.00672851	0.199257	0.347841	-0.0150177	0.00348054	0.0118122	-0.0252682	7.79588e-07	4.73296e-06	00011	0.998184
hsa-miR-185-3p	MIMAT0004611	MI0000482	no	CAGGGGCUGGCUUUCCUCUGGU	-1	-1		0.301174	-0.0175219	0.00151954	0.0056061	-0.0230065	1.16953e-05	6.10926e-05	-0.0193881	0.000471154	0.00191927	-0.0140208	0.00598601	0.0190456	01111	0.928323
hsa-miR-185-3p	MIMAT0004611	MI0000482	no	CAGGGGCUGGCUUUCCUCUGGA	-1	-1	22U->A;	0.0310275	0.00117204	0.503205	0.664652	0.000176472	0.921434	0.956671	0.0014785	0.384752	0.557142	0.00646119	0.000558175	0.00223707	00001	0.954008
hsa-miR-185-3p	MIMAT0004611	MI0000482	no	AGGGGCUGGCUUUCCUCUGG	0	-2		0.0429101	0.00278716	0.229479	0.38599	0.000708319	0.74764	0.851773	0.00779625	0.000726562	0.00284787	0.00563874	0.0166956	0.0472045	00011	0.70352
hsa-miR-185-3p	MIMAT0004611	MI0000482	no	AGGGGCUGGCUUUCCUCUGGUAA	0	1	22C->A;23C->A;	0.0334831	0.00498624	0.0079889	0.0246062	0.00364029	0.0568793	0.132004	0.00104701	0.596534	0.74244	0.00287654	0.12715	0.248099	n.a.	n.a.
hsa-miR-185-3p	MIMAT0004611	MI0000482	no	AGGGGCUGGCUUUCCUCUGGUU	0	0	22C->U;	0.0719438	-0.0024946	0.311577	0.481101	0.00167223	0.46952	0.635118	0.00346819	0.153046	0.285668	0.000312962	0.895964	0.941934	n.a.	n.a.
hsa-let-7a-5p	MIMAT0000062	MI0000061	no	UGAGGUAGUAGGUUGUAUAGU	0	-1		0.0605243	0.00133853	0.0607176	0.138967	4.15288e-05	0.955998	0.974669	0.00388353	1.89938e-08	1.35368e-07	0.00321391	8.6902e-06	4.63101e-05	00011	0.978482
hsa-let-7a-5p	MIMAT0000062	MI0000061	yes	UGAGGUAGUAGGUUGUAUAGUU	0	0		0.807768	-0.000681757	0.503586	0.66485	-0.00231427	0.0361179	0.0902231	-0.00396441	0.000601324	0.00239361	-0.00326359	0.00143977	0.00533229	00111	0.728745
hsa-let-7a-5p	MIMAT0000062	MI0000061	no	UGAGGUAGUAGGUUGUAUAGUUA	0	1	23U->A;	0.0310333	0.000169667	0.665229	0.794205	0.0013	0.00144415	0.0053461	0.000413089	0.284815	0.451255	0.00118738	0.00354342	0.0120107	00101	0.915074
hsa-let-7a-5p	MIMAT0000062	MI0000061	no	UGAGGUAGUAGGUUGUAUAGUUU	0	1		0.0315912	-0.000230277	0.503948	0.665221	0.000517643	0.1482	0.278594	-0.000377833	0.255213	0.416512	-0.000731972	0.0305395	0.0784644	n.a.	n.a.
hsa-miR-16-2-3p	MIMAT0004518	MI0000115	no	ACCAAUAUUACUGUGCUGCUU	-1	-2		0.205811	-0.0018506	0.619746	0.760281	0.00127772	0.746712	0.851166	0.0229197	2.2786e-08	1.61134e-07	0.012314	0.000801023	0.00310999	00011	0.987476
hsa-miR-16-2-3p	MIMAT0004518	MI0000115	no	ACCAAUAUUACUGUGCUGCUUU	-1	-1		0.611527	0.0034191	0.41994	0.589657	3.79541e-05	0.993527	0.995592	-0.0218228	5.18658e-07	3.20824e-06	-0.0124067	0.00498981	0.0161838	00011	0.992156
hsa-miR-16-2-3p	MIMAT0004518	MI0000115	no	ACCAAUAUUACUGUGCUGCU	-1	-3		0.0266972	0.000819519	0.591437	0.738711	0.000911038	0.536582	0.69326	0.00702203	2.687e-06	1.52935e-05	0.00548773	3.25603e-05	0.000159322	00011	0.999215
hsa-miR-16-2-3p	MIMAT0004518	MI0000115	yes	CCAAUAUUACUGUGCUGCUUUA	0	0		0.0182142	-0.00155727	0.103069	0.210137	-0.00226091	0.0195842	0.0538992	-0.00249645	0.00885902	0.0269519	-0.00270045	0.00585706	0.0186643	n.a.	n.a.
hsa-miR-16-2-3p	MIMAT0004518	MI0000115	no	CCAAUAUUACUGUGCUGCUUU	0	-1		0.0343275	-0.00193843	0.116989	0.232841	-0.0030025	0.0201995	0.0554067	-0.00315763	0.0219596	0.0594781	-0.00229051	0.0893048	0.187629	n.a.	n.a.
hsa-miR-16-2-3p	MIMAT0004518	MI0000115	no	ACCAAUAUUACUGUGCUGCUUUA	-1	0		0.0220267	0.000964502	0.414038	0.584172	0.000637388	0.577051	0.72583	-0.00128143	0.27566	0.440248	0.000885689	0.42788	0.596716	n.a.	n.a.
hsa-miR-16-2-3p	MIMAT0004518	MI0000115	no	ACCAAUAUUACUGUGCUGCUUUU	-1	0	23A->U;	0.0432269	0.00144145	0.329671	0.499904	0.00070602	0.621182	0.761587	-0.000995535	0.511287	0.671233	-0.000686128	0.609916	0.751558	n.a.	n.a.
hsa-let-7i-5p	MIMAT0000415	MI0000434	yes	UGAGGUAGUAGUUUGUGCUGUU	0	0		0.621705	0.00816813	2.54064e-05	0.000126584	0.0087057	4.18465e-05	0.000201868	0.00484127	0.0213988	0.05819	-0.0110073	2.95454e-08	2.07679e-07	00001	0.996859
hsa-let-7i-5p	MIMAT0000415	MI0000434	no	UGAGGUAGUAGUUUGUGCUGUUA	0	1	23G->A;	0.174227	-0.00490502	0.000171321	0.000758177	-0.00596604	4.18304e-05	0.000201868	-0.00272942	0.0744387	0.162954	0.00744061	1.94385e-06	1.12592e-05	00001	0.998081
hsa-let-7i-5p	MIMAT0000415	MI0000434	no	UGAGGUAGUAGUUUGUGCUGUUU	0	1	23G->U;	0.0445656	-0.00206563	0.00020108	0.000877557	-0.00111276	0.0619454	0.141029	-0.00235424	3.97079e-05	0.000192458	-0.000278355	0.597327	0.743043	01010	0.587599
hsa-let-7i-5p	MIMAT0000415	MI0000434	no	UGAGGUAGUAGUUUGUGCUGU	0	-1		0.0522047	-0.000407369	0.488483	0.649729	-0.00113024	0.0762051	0.16589	0.000322393	0.599023	0.744754	0.00227952	0.000201201	0.000877617	00001	0.987256
hsa-miR-410-3p	MIMAT0002171	MI0002465	yes	AAUAUAACACAGAUGGCCUGU	0	0		0.944303	-0.0087925	0.151524	0.283019	-0.0146283	0.0204851	0.0560399	-0.0110107	0.0615254	0.140307	-0.0318448	3.30425e-08	2.31665e-07	00001	0.975243
hsa-miR-378a-5p	MIMAT0000731	MI0000786	no	CUCCUGACUCCAGGUCCUGUG	0	-1		0.0453929	-0.00165343	0.242793	0.402006	-0.00152469	0.325941	0.496268	0.00918776	4.45639e-08	3.10056e-07	0.00646196	2.75598e-05	0.000136731	00011	1
hsa-miR-378a-5p	MIMAT0000731	MI0000786	no	CUCCUGACUCCAGGUCCUGUGUA	0	1	23G->A;	0.0203843	0.00155876	0.070057	0.155396	0.00276718	0.00108859	0.00413058	0.00329434	0.000260788	0.0011144	0.0027181	0.00103147	0.00393204	01111	0.477573
hsa-miR-378a-5p	MIMAT0000731	MI0000786	yes	CUCCUGACUCCAGGUCCUGUGU	0	0		0.751188	0.0054411	0.123291	0.242557	0.00430693	0.187896	0.332756	-0.0104775	0.00267009	0.00932031	-0.0110472	0.00084052	0.00325255	00011	0.994434
hsa-miR-378a-5p	MIMAT0000731	MI0000786	no	UCCUGACUCCAGGUCCUGUGU	1	0		0.0422636	-0.00132514	0.314564	0.483527	-0.00241118	0.0472052	0.113359	-0.00129301	0.25474	0.415907	-0.00125203	0.304858	0.473313	n.a.	n.a.
hsa-miR-378a-5p	MIMAT0000731	MI0000786	no	CUCCUGACUCCAGGUCCUGU	0	-2		0.0216753	-0.000595636	0.517778	0.676719	-0.000903687	0.335136	0.506318	0.000461217	0.626563	0.765094	0.00170633	0.0578786	0.133589	n.a.	n.a.
hsa-miR-378a-5p	MIMAT0000731	MI0000786	no	CUCCUGACUCCAGGUCCUGUGA	0	0	22U->A;	0.0299022	-0.00145857	0.219397	0.373221	-0.00152775	0.197861	0.345772	-0.000814759	0.473358	0.638414	0.000361271	0.754039	0.856173	n.a.	n.a.
hsa-miR-378a-5p	MIMAT0000731	MI0000786	no	CUCCUGACUCCAGGUCCUGUGUU	0	1	23G->U;	0.039524	-0.000993065	0.469167	0.634851	5.04705e-05	0.968846	0.982184	0.000652399	0.630097	0.767709	-0.000684387	0.606477	0.7495	n.a.	n.a.
hsa-let-7f-5p	MIMAT0000067_1	MI0000068	no	UGAGGUAGUAGAUUGUAUAGU	0	-1		0.0635767	0.00143742	0.0718465	0.158531	-0.00113604	0.200964	0.350001	0.00312557	9.92543e-05	0.000452692	0.00441427	5.45594e-08	3.76722e-07	00011	0.758656
hsa-let-7f-5p	MIMAT0000067_1	MI0000068	no	UGAGGUAGUAGAUUGUAUAGUUA	0	1	23U->A;	0.0339983	0.00028069	0.478543	0.642478	0.000706813	0.0734882	0.161221	0.000630628	0.11307	0.227137	0.00236021	1.97059e-07	1.27173e-06	00001	0.999702
hsa-let-7f-5p	MIMAT0000067_1	MI0000068	yes	UGAGGUAGUAGAUUGUAUAGUU	0	0		0.799794	-0.00242763	0.0567496	0.131874	-8.07427e-05	0.951916	0.972321	-0.00295718	0.0251892	0.06664	-0.00629703	1.21164e-06	7.21178e-06	00001	0.599406
hsa-let-7f-5p	MIMAT0000067_1	MI0000068	no	UGAGGUAGUAGAUUGUAUAGUUU	0	1		0.0303141	-0.00027278	0.436212	0.603716	0.000105578	0.765357	0.863001	-0.000437309	0.222138	0.377024	-0.000148751	0.673575	0.800438	n.a.	n.a.
hsa-miR-629-5p	MIMAT0004810	MI0003643	yes	UGGGUUUACGUUGGGAGAACU	0	0		0.325096	0.00837253	0.0471365	0.113227	-0.000907049	0.836678	0.907665	0.0223843	1.52008e-06	8.93728e-06	0.0239618	5.51412e-08	3.80099e-07	00011	0.994399
hsa-miR-629-5p	MIMAT0004810	MI0003643	no	UGGGUUUACGUUGGGAGAACUU	0	1		0.474698	-0.0113691	0.0256993	0.0677708	-0.00711503	0.146634	0.276661	-0.0271165	6.53206e-08	4.44658e-07	-0.0263544	1.96164e-07	1.26695e-06	00011	0.993572
hsa-miR-629-5p	MIMAT0004810	MI0003643	no	UGGGUUUACGUUGGGAGAACUUA	0	2	23U->A;	0.0589977	0.00604999	0.00825031	0.0253352	0.00623567	0.00486062	0.0158211	0.00599874	0.00826166	0.0253605	0.0069509	0.00181276	0.00659449	01111	0.898983
hsa-miR-629-5p	MIMAT0004810	MI0003643	no	UGGGUUUACGUUGGGAGAAC	0	-1		0.0332602	-0.000716	0.665915	0.794677	-0.00166545	0.338225	0.509358	-0.0025151	0.116194	0.231598	-0.00110609	0.484778	0.647214	n.a.	n.a.
hsa-miR-629-5p	MIMAT0004810	MI0003643	no	UGGGUUUACGUUGGGAGAACUUU	0	2		0.0372584	4.04057e-05	0.980716	0.9885	-0.00136816	0.367551	0.539622	-0.00220681	0.204574	0.354404	-0.00125505	0.460408	0.625593	n.a.	n.a.
hsa-miR-2277-5p	MIMAT0017352	MI0011284	no	AGCGCGGGCUGAGCGCUGCCAGUCU	0	1	25A->U;	0.299024	-0.0108634	0.183185	0.32653	0.00664037	0.429773	0.598136	-0.0364999	1.4952e-05	7.69282e-05	-0.0472723	5.75097e-08	3.94435e-07	00011	0.999316
hsa-miR-2277-5p	MIMAT0017352	MI0011284	no	AGCGCGGGCUGAGCGCUGCCAGU	0	-1		0.376916	0.00995784	0.230933	0.387812	-0.00760056	0.390391	0.561538	0.0256632	0.00317394	0.0108571	0.00579273	0.47083	0.636156	n.a.	n.a.
hsa-miR-2277-5p	MIMAT0017352	MI0011284	yes	AGCGCGGGCUGAGCGCUGCCAGUC	0	0		0.0965858	-0.00436971	0.430158	0.59857	0.00090417	0.856897	0.91839	0.00723063	0.175425	0.316275	0.0140984	0.0106415	0.0317387	n.a.	n.a.
hsa-miR-2277-5p	MIMAT0017352	MI0011284	no	AGCGCGGGCUGAGCGCUGCCA	0	-3		0.0906543	-0.00200822	0.702653	0.822412	-0.00488517	0.390249	0.561432	0.00624472	0.260268	0.422408	0.0136188	0.0109326	0.0324887	n.a.	n.a.
hsa-miR-185-5p	MIMAT0000455	MI0000482	no	UGGAGAGAAAGGCAGUUCCUGAA	0	1	23U->A;	0.0875327	0.00334189	0.014956	0.042875	0.00527718	8.9694e-05	0.000412764	0.00737556	6.24935e-08	4.2612e-07	0.00418836	0.00272422	0.00949711	01111	0.662477
[truncated: 730 more rows]

## Sheet: Table S2C
Table S2C: Changes in frequency of miRNA modifications upon stimulation
[truncated: 36 more rows]

[truncated: 2 more sheets: Table S2D, Table S2E]
