# Supplementary material for: Population variation in miRNAs and isomiRs and their impact on human immunity to infection
Source: Genome Biol. 2020 Jul 30;21:187. doi: 10.1186/s13059-020-02098-w (PMC7391576; doi:10.1186/s13059-020-02098-w)
Supplement: Supplementary file 4 — Additional file 4: able S3. Genetic control of miRNA and isomiR expression. [file 13059_2020_2098_MOESM4_ESM.xlsx]

## Sheet: Table S3A
Table S3A : List of 122 miRNA under genetic control (miR-QTLs)
FDR: false discovery rate
Derived allele is obtained from 6EPO ancestral state. When ancestral state is unknown, Minor allele frequency is reported between parentheses.
Variant class is inferred based on distance from the SNP to the TSS, hairpin and mature miRNA. When the TSS is unnown, variant class is set to not available (n.a).
Effect of minor allele on miRNA expression, R2 and p-value are reported seperately for each condition, and are set to not available (n.a) when p>0.01
									Non stimulated			LPS			Pam3CSK4			R848			IAV
Variant ID	Chromosome	Position (bp)	Derived allele frequency (Europeans)	Derived allele frequency (Africans)	miRNA	Locus ID	Hairpin ID	FDR	Effect of minor allele (β)	p-value	Variance explained (R2)	Effect of minor allele (β)	p-value	Variance explained (R2)	Effect of minor allele (β)	p-value	Variance explained (R2)	Effect of minor allele (β)	p-value	Variance explained (R2)	Effect of minor allele (β)	p-value	Variance explained (R2)	Variant class	Regulatory element (ChromHmm - 15 states)
rs1910364	11	48113232	0.215	0.53	hsa-miR-3161	MIMAT0015035	MI0014191	0.000416667	1.4427	2.42783e-45	0.637984	1.47967	6.64857e-42	0.63294	1.45167	1.52062e-44	0.636855	1.48981	4.027e-42	0.623099	1.44678	2.10118e-44	0.629988	Hairpin-flanking
rs1031034	4	102223386	0.24	0.215	hsa-miR-1255a	MIMAT0005906	MI0006389	0.000416667	-0.680325	3.30924e-29	0.472914	-0.715232	1.15745e-30	0.514222	-0.726334	6.34122e-34	0.533152	-0.731943	8.44972e-36	0.560926	-0.720641	2.7181e-33	0.520694	Distant
rs2682818	12	81329536	0.16	0.38	hsa-miR-618	MIMAT0003287	MI0003632	0.000416667	-1.24949	4.02237e-34	0.529861	-1.2347	8.81579e-32	0.527564	-1.25632	2.07011e-35	0.549267	-1.23257	5.92369e-32	0.518228	-1.19706	2.13399e-32	0.510609	Hairpin-altering	Enhancer
rs4235479	5	59544653	0.465	0.325	hsa-miR-582-5p	MIMAT0003247	MI0003589	0.000416667	-0.463127	7.54251e-29	0.468511	-0.476427	3.05182e-30	0.509101	-0.504843	1.03653e-32	0.519572	-0.4619	4.31432e-28	0.471208	-0.446012	1.39225e-27	0.452638	Distant	Enhancer
rs4235479	5	59544653	0.465	0.325	hsa-miR-582-3p	MIMAT0004797	MI0003589	0.000416667	-0.46938	1.76822e-26	0.43842	-0.473685	1.70346e-30	0.512187	-0.507954	9.93286e-32	0.508302	-0.428249	5.82691e-23	0.40168	-0.43952	7.12753e-26	0.430467	Distant	Enhancer
rs9616714	22	50050859	0.56	0.15	hsa-miR-3667-3p	MIMAT0018090	MI0016068	0.000416667	-0.628695	7.84602e-20	0.344792	-0.678952	3.27762e-23	0.415283	-0.711697	1.60132e-25	0.430715	-0.773219	3.98247e-29	0.484233	-0.729509	2.67406e-27	0.449021	TSS-flanking	Promoter
rs12269882	11	79092486	0.26	0.23	hsa-miR-708-3p	MIMAT0004927	MI0005543	0.000416667	1.4772	5.6139e-25	0.418489	1.54147	3.64734e-24	0.428975	1.51468	4.04381e-26	0.438683	1.43029	1.14704e-22	0.397432	1.55072	1.23317e-27	0.453308	Distant
rs376600197	19	40736996	-0.1	-0.34	hsa-miR-641	MIMAT0003311	MI0003656	0.000416667	0.435339	9.55618e-27	0.441895	0.384294	4.5639e-20	0.367823	0.392172	1.19695e-22	0.390825	0.301757	2.94583e-14	0.262755	0.353779	4.34857e-20	0.34867	Distant
rs1954994	11	93403067	0.995	0.625	hsa-miR-1304-3p	MIMAT0022720	MI0006371	0.000416667	0.813641	2.09034e-26	0.437471	0.732825	6.00643e-22	0.39665	0.707185	7.12183e-22	0.379612	0.785546	8.55878e-26	0.441117	0.759335	1.00055e-26	0.441636	Distant
rs4799824	18	33492471	0.85	0.745	hsa-miR-187-3p	MIMAT0000262	MI0000274	0.000416667	0.746846	5.06382e-26	0.432428	0.639728	1.55146e-22	0.405394	0.582612	2.06878e-16	0.294604	0.618805	3.02379e-17	0.313654	0.603461	4.69991e-20	0.348161	n.a	Enhancer
rs12269882	11	79092486	0.26	0.23	hsa-miR-708-5p	MIMAT0004926	MI0005543	0.000416667	1.83908	4.1096e-25	0.420315	1.86957	2.20887e-23	0.417767	1.76063	3.79166e-22	0.383598	1.79061	9.28681e-24	0.413051	1.78669	1.87964e-24	0.411361	Distant
rs4822739	22	26951185	0.055	0.265	hsa-miR-548j-5p	MIMAT0005875	MI0006345	0.000416667	0.509526	2.59742e-19	0.336857	0.488165	7.42001e-18	0.332212	0.434018	4.81785e-18	0.32113	0.502507	4.77728e-20	0.358273	0.511645	1.93799e-24	0.41118	Hairpin-altering
rs12880925	14	23426422	0.515	0.01	hsa-miR-4707-3p	MIMAT0019808	MI0017340	0.000416667	-0.901162	9.99096e-24	0.401366	-0.756169	3.60046e-19	0.353605	-0.898597	2.99932e-22	0.385074	-0.873273	6.80748e-20	0.355898	-0.834672	1.15859e-21	0.372005	TSS-flanking	Promoter
rs2071904	22	50034477	0.575	0.155	hsa-miR-3667-5p	MIMAT0018089	MI0016068	0.000416667	-0.567216	1.1367e-23	0.400587	-0.491846	3.93933e-15	0.285646	-0.417601	6.97285e-12	0.215777	-0.519273	6.30715e-18	0.324765	-0.495145	3.60512e-18	0.319091	TSS-flanking
rs10061133	5	54466544	0.11	0.045	hsa-miR-449b-5p	MIMAT0003327	MI0003673	0.000416667	1.09793	1.91289e-21	0.368827	1.10342	7.34181e-19	0.348628	1.17992	2.19249e-23	0.401312	1.07908	8.99081e-19	0.338332	0.972295	1.55033e-19	0.340289	miRNA-altering
rs112763732	16	23861690	-0.46	-0.44	hsa-miR-1273h-3p	MIMAT0030416	MI0025512	0.000416667	-0.21801	4.19103e-17	0.302108	-0.208122	4.0578e-14	0.267556	-0.239982	2.45268e-22	0.386339	-0.207252	1.41151e-15	0.285658	-0.197851	2.23704e-16	0.290279	TSS-flanking	Enhancer
rs4680	22	19951271	0.53	0.195	hsa-miR-4761-3p	MIMAT0019909	MI0017402	0.000416667	-0.466867	9.62809e-21	0.358477	-0.471647	4.81626e-19	0.351577	-0.518343	7.61867e-22	0.379184	-0.479997	1.39593e-17	0.319155	-0.478858	1.17853e-19	0.342106	Hairpin-flanking
rs4254438	19	18395537	-0.36	-0.615	hsa-miR-3188	MIMAT0015070	MI0014232	0.000416667	0.496394	1.83798e-17	0.307859	0.472076	7.58762e-16	0.298163	0.522157	2.33534e-21	0.372034	0.485332	2.63397e-16	0.298019	0.459843	4.09859e-16	0.285956	n.a
rs4686520	3	189335604	0.52	0.715	hsa-miR-944	MIMAT0004987	MI0005769	0.000416667	-0.4902	1.30539e-20	0.356508	-0.420262	6.43749e-15	0.281872	-0.375551	3.79783e-13	0.238578	-0.409015	1.26698e-14	0.269184	-0.384087	5.887e-14	0.249525	Distant
rs653667	1	12251808	0.605	0.715	hsa-miR-4632-3p	MIMAT0019688	MI0017259	0.000416667	-0.375063	6.62963e-17	0.298888	-0.351283	3.0476e-15	0.28761	-0.379512	1.48093e-20	0.360066	-0.330607	1.26924e-15	0.286446	-0.367862	1.75602e-17	0.308176	Hairpin-altering	Enhancer
rs2925983	16	81566640	0.695	0.645	hsa-miR-7854-3p	MIMAT0030429	MI0025524	0.000416667	-0.346238	1.35172e-12	0.225644	-0.351416	1.98114e-10	0.197975	-0.449759	7.19941e-20	0.349644	-0.364424	1.50833e-13	0.250158	-0.415909	8.59216e-16	0.280636	Hairpin-flanking
rs2986403	11	34966546	0.265	0.16	hsa-miR-1343-3p	MIMAT0019776	MI0017320	0.000416667	-0.296101	3.64332e-10	0.181242	-0.28604	1.7395e-09	0.179232	-0.328917	2.92619e-14	0.258146	-0.297178	1.1179e-11	0.215973	-0.382561	2.03648e-18	0.322987	Hairpin-flanking
rs28456	11	61589481	0.31	0.07	hsa-miR-1908-5p	MIMAT0007881	MI0008329	0.000416667	0.507315	9.30085e-15	0.26326	0.503719	3.02062e-14	0.26987	0.529911	2.42048e-18	0.325881	0.464783	2.67252e-12	0.227492	0.445065	5.14712e-13	0.233077	TSS-flanking
rs8091514	18	20388993	0.13	0.34	hsa-miR-4741	MIMAT0019871	MI0017379	0.000416667	-0.444699	1.07002e-12	0.227449	-0.483812	1.51625e-13	0.25714	-0.468386	1.64082e-14	0.262496	-0.555473	3.25301e-17	0.313132	-0.425799	1.34001e-11	0.207718	Distant
rs74085143	1	54519800	0.975	0.63	hsa-miR-4781-3p	MIMAT0019943	MI0017426	0.000416667	-0.259602	1.02347e-07	0.134254	-0.364656	1.89392e-10	0.19836	-0.453503	4.09902e-16	0.289673	-0.409361	7.50664e-11	0.200398	-0.437568	4.21728e-17	0.302064	miRNA-altering	Promoter
rs111409602	5	92956409	0	0.155	hsa-miR-2277-5p	MIMAT0017352	MI0011284	0.000416667	-0.440349	5.41446e-15	0.267242	-0.458744	2.04011e-12	0.236191	-0.506297	5.87922e-16	0.28706	-0.510253	8.86439e-16	0.289104	-0.502737	5.7687e-17	0.299866	Hairpin-altering
rs72846198	10	105098024	0.32	0.05	hsa-miR-1307-5p	MIMAT0022727	MI0006444	0.000416667	-0.245753	4.50789e-09	0.160552	-0.277492	1.22582e-11	0.221419	-0.317793	4.46419e-13	0.237328	-0.293254	1.23366e-12	0.233649	-0.314652	9.725e-17	0.296187	Distant
rs164221	3	32563655	0.69	0.395	hsa-miR-548ay-3p	MIMAT0025453	MI0022210	0.000416667	-0.172618	1.00843e-05	0.0944481	-0.145691	0.000880243	0.0585111	-0.305632	2.50586e-16	0.293225	-0.228017	3.75706e-08	0.14763	-0.184098	4.10831e-06	0.102332	n.a
rs745666	17	72744798	0.535	0.62	hsa-miR-3615	MIMAT0017994	MI0016005	0.000416667	-0.223666	4.27373e-11	0.19851	-0.24827	4.36518e-16	0.302317	-0.219614	2.58649e-13	0.241541	-0.246513	1.57527e-14	0.26753	-0.188565	2.98286e-12	0.219502	Hairpin-altering	Promoter
rs2244923	2	207974818	0.145	0.19	hsa-miR-2355-5p	MIMAT0016895	MI0015873	0.000416667	0.278315	4.25305e-12	0.216734	0.27273	3.38145e-11	0.212944	0.330932	6.25584e-15	0.269693	0.339247	6.502e-16	0.291391	0.283689	3.00578e-15	0.27155	Hairpin-flanking
rs6011715	20	61909041	0.535	0.75	hsa-miR-4326	MIMAT0016888	MI0015866	0.000416667	-0.877609	8.56474e-14	0.246705	-0.960886	1.38226e-15	0.293629	-0.934998	1.62462e-14	0.26257	-0.960575	3.73038e-15	0.278407	-0.918318	6.41763e-14	0.248877	TSS-flanking
rs850102	7	29717751	0.33	0.315	hsa-miR-550a-3-5p	MIMAT0020925	MI0003762	0.000416667	-0.347804	1.58192e-14	0.259331	-0.346756	1.79763e-11	0.218231	-0.323369	2.93291e-11	0.204291	-0.354671	5.12048e-12	0.222277	-0.343903	9.71718e-12	0.210252	Hairpin-flanking
rs2910164	5	159912418	0.21	0.49	hsa-miR-146a-3p	MIMAT0004608	MI0000477	0.000416667	0.318046	3.19792e-07	0.124495	0.313211	3.04116e-08	0.153963	0.357938	6.87515e-12	0.215889	0.414635	2.63949e-14	0.263595	0.333547	7.03479e-08	0.137446	miRNA-altering
rs58921166	22	31707183	0	0.355	hsa-miR-3928-3p	MIMAT0018205	MI0016438	0.000416667	-0.360137	4.81935e-14	0.251026	-0.332282	8.98961e-11	0.204697	-0.281075	2.54132e-10	0.186738	-0.287954	2.6775e-10	0.189842	-0.363051	1.1262e-13	0.244639	n.a
rs7551688	1	1094063	0.28	0.41	hsa-miR-200b-3p	MIMAT0000318	MI0000342	0.000416667	0.233933	1.23331e-13	0.243952	0.175849	9.21324e-08	0.144	0.201991	3.57129e-10	0.18394	0.199606	1.06541e-09	0.178238	n.a	n.a	n.a	n.a	Promoter
rs1147611	10	106025258	0.61	0.135	hsa-miR-4482-3p	MIMAT0020958	MI0016843	0.000416667	-0.522363	1.29862e-13	0.243562	-0.468886	1.26193e-09	0.182025	-0.51281	3.64271e-12	0.220918	-0.516569	2.118e-11	0.210778	-0.488589	1.58307e-11	0.206401	n.a
rs112327716	7	73622826	0	0.115	hsa-miR-590-3p	MIMAT0004801	MI0003602	0.000416667	-0.471281	6.39633e-09	0.157639	-0.497185	1.119e-09	0.183069	-0.326488	1.13333e-06	0.115215	-0.489731	3.30888e-09	0.168606	-0.583051	2.02524e-13	0.240193	Hairpin-flanking
rs36009105	6	31325235	-0.39	-0.38	hsa-miR-6891-5p	MIMAT0027682	MI0022738	0.000416667	0.242652	3.35186e-06	0.104112	0.297352	4.02476e-09	0.171891	0.395181	2.14292e-13	0.242988	0.297853	7.552e-08	0.141522	0.193182	0.000125761	0.0720983	TSS-flanking	Promoter
rs965235	5	154063295	0.235	0.135	hsa-miR-1303	MIMAT0005891	MI0006370	0.000416667	0.368225	4.24467e-09	0.161052	0.397574	1.49417e-11	0.219772	0.349245	6.14666e-08	0.140583	0.428473	3.92198e-13	0.242693	0.309553	1.03335e-07	0.134172	n.a	Enhancer
rs4969406	17	79123134	0.39	0.205	hsa-miR-338-3p	MIMAT0000763	MI0000814	0.000416667	-0.238964	5.7537e-11	0.196134	-0.250398	3.63405e-11	0.212339	-0.199051	6.11683e-09	0.160253	-0.177415	1.52149e-07	0.135358	-0.241241	7.61344e-13	0.230071	Distant	Enhancer
rs11020790	11	94199710	1	0.84	hsa-miR-548l	MIMAT0005889	MI0006361	0.000416667	-0.477291	2.42143e-12	0.221124	-0.452619	4.05706e-10	0.191834	-0.409208	3.2011e-08	0.146183	-0.506842	6.45201e-11	0.201647	-0.387467	5.08474e-10	0.178526	Hairpin-altering
rs7076274	10	105046007	0.315	0.065	hsa-miR-1307-3p	MIMAT0005951	MI0006444	0.000416667	-0.165852	4.09431e-06	0.102362	-0.163186	2.97231e-07	0.13337	-0.181589	1.56176e-08	0.152309	-0.206497	2.10544e-10	0.191847	-0.208008	3.12635e-12	0.219136	Distant
rs79899484	5	92926680	0	0.15	hsa-miR-2277-3p	MIMAT0011777	MI0011284	0.000416667	-0.462433	3.71933e-08	0.142852	-0.386143	4.34182e-07	0.129908	-0.567581	3.76818e-12	0.220651	-0.508128	1.23039e-09	0.177019	-0.468167	3.34444e-08	0.143751	Distant
rs28448745	17	27188296	0.155	0.415	hsa-miR-144-5p	MIMAT0004600	MI0000460	0.000416667	-0.159428	0.000512736	0.0595696	-0.294066	9.45002e-10	0.184535	-0.229034	1.53557e-06	0.11254	-0.333961	5.21898e-12	0.222124	-0.162152	0.000875026	0.0548013	Hairpin-flanking
rs4969406	17	79123134	0.39	0.205	hsa-miR-338-5p	MIMAT0004701	MI0000814	0.000416667	-0.416595	1.29285e-10	0.189632	-0.317837	7.56633e-07	0.124816	-0.402045	5.32857e-12	0.21791	-0.233512	2.86811e-05	0.0882263	-0.265478	1.22175e-06	0.112908	Distant	Enhancer
rs10736129	10	100171571	0.245	0.62	hsa-miR-1287-5p	MIMAT0005878	MI0006349	0.000416667	0.195616	1.26822e-08	0.151915	0.215729	2.70936e-11	0.214802	0.196828	9.44841e-11	0.194824	0.182905	2.52009e-08	0.151108	0.226674	6.21255e-12	0.213767	TSS-flanking
rs7007552	8	92133958	0.105	0.33	hsa-miR-4661-5p	MIMAT0019729	MI0017289	0.000416667	-0.371259	6.59966e-12	0.213293	-0.217114	5.33871e-05	0.0851145	-0.220083	0.000105706	0.0747423	-0.308072	1.17564e-07	0.137632	-0.304404	2.11001e-08	0.147637	TSS-flanking
rs9939879	16	535138	0.115	0.4	hsa-miR-3176	MIMAT0015053	MI0014210	0.000416667	-0.506532	9.7291e-12	0.210243	-0.395612	2.52062e-07	0.134872	-0.472278	1.75529e-09	0.170736	-0.413717	2.08839e-08	0.152741	-0.418679	3.27871e-08	0.143918	Distant
rs111946613	11	18359983	-0.33	-0.385	hsa-miR-3159	MIMAT0015033	MI0014188	0.000416667	0.263723	7.1382e-08	0.137322	0.284422	3.78406e-08	0.152006	0.321657	1.20246e-11	0.211438	0.285039	3.37648e-08	0.148562	0.235013	3.83193e-07	0.122938	n.a
rs6980646	8	125799442	0.475	0.46	hsa-miR-4662a-5p	MIMAT0019731	MI0017290	0.000416667	-0.239103	3.18071e-08	0.144175	-0.168358	0.000140962	0.0759219	-0.135193	0.00114229	0.0532153	-0.270058	2.40619e-10	0.190734	-0.276309	1.34456e-11	0.207691	n.a
rs2665405	17	57875292	0.485	0.035	hsa-miR-21-5p	MIMAT0000076	MI0000077	0.000416667	-0.142793	2.16802e-06	0.107917	-0.139511	6.88481e-06	0.104358	-0.196627	2.36015e-11	0.206038	-0.131278	1.03218e-06	0.118336	-0.134211	9.0144e-07	0.115546	Distant
rs6494103	15	59663804	0.035	0.3	hsa-miR-2116-3p	MIMAT0011161	MI0010635	0.000416667	-0.385446	4.50704e-11	0.198086	-0.312001	6.25261e-07	0.126567	-0.273102	4.44377e-06	0.103136	-0.350071	4.32258e-09	0.166321	-0.286493	7.90281e-07	0.116686	TSS-flanking	Promoter
rs79855579	18	3869810	1	0.93	hsa-miR-6718-5p	MIMAT0025849	MI0022553	0.000416667	0.610642	1.65784e-06	0.110254	0.760863	9.03364e-11	0.204656	0.768934	1.09336e-09	0.174681	0.610706	1.7798e-06	0.113447	0.672321	1.21069e-08	0.152304	TSS-flanking
rs12613992	2	134886926	1	0.75	hsa-miR-3679-5p	MIMAT0018104	MI0016080	0.000416667	-0.536604	1.80206e-10	0.186951	-0.573972	1.14177e-10	0.202669	-0.496124	1.65218e-09	0.171241	-0.378934	8.04636e-06	0.0998123	-0.469256	5.90938e-09	0.158299	Hairpin-flanking	Enhancer
rs12881760	14	101176335	0.73	0.035	hsa-miR-410-3p	MIMAT0002171	MI0002465	0.000416667	0.68567	1.53163e-10	0.188264	0.561367	9.94256e-08	0.143312	0.612462	2.31549e-08	0.148952	0.587418	8.66927e-08	0.140311	0.581017	1.6811e-09	0.168719	n.a	Enhancer
rs12881760	14	101176335	0.73	0.035	hsa-miR-409-3p	MIMAT0001639	MI0001735	0.000416667	0.57776	1.49233e-08	0.15055	0.673991	7.38702e-10	0.186667	0.621203	2.19753e-09	0.168858	0.667953	1.70864e-10	0.193585	0.588556	5.23041e-09	0.159316	n.a	Enhancer
rs140471379	11	122427418	-0.325	-0.29	hsa-miR-100-5p	MIMAT0000098	MI0000102	0.000416667	0.342674	4.1914e-08	0.141841	0.30445	2.7237e-06	0.112989	0.420158	1.83783e-10	0.189394	0.236571	8.34811e-05	0.0784287	0.357498	1.9791e-09	0.167372	Distant
rs1288857	15	45728013	1	0.575	hsa-miR-147b	MIMAT0004928	MI0005544	0.000416667	0.32493	1.00419e-05	0.0944853	0.430698	2.08107e-10	0.197555	0.432335	9.36428e-09	0.156652	0.374289	9.2258e-08	0.139764	0.305116	1.50241e-05	0.090935	Hairpin-flanking
rs4794321	17	46028844	0.18	0.29	hsa-miR-152-3p	MIMAT0000438	MI0000462	0.000416667	-0.227267	4.00986e-10	0.180462	-0.136686	0.000355132	0.0671455	-0.16395	1.64714e-05	0.0914547	-0.172803	2.42188e-07	0.131249	-0.157295	3.39914e-05	0.0837174	Distant	Enhancer
rs12881760	14	101176335	0.73	0.035	hsa-miR-127-3p	MIMAT0000446	MI0000472	0.000416667	0.688583	5.46718e-09	0.158947	0.642095	2.17894e-08	0.156941	0.649658	4.62344e-08	0.143031	0.719919	4.25799e-10	0.185961	0.704056	6.36562e-10	0.176691	n.a	Enhancer
rs12881760	14	101176335	0.73	0.035	hsa-miR-432-5p	MIMAT0002814	MI0003133	0.000416667	0.48449	1.19872e-09	0.171503	0.501271	8.9324e-10	0.185023	0.39909	1.07885e-05	0.0952373	0.5247	2.6181e-08	0.150777	0.367537	3.72616e-05	0.0829036	n.a	Enhancer
rs13251759	8	96099627	0.18	0.04	hsa-miR-3150b-3p	MIMAT0018194	MI0016426	0.000416667	0.279433	1.65494e-07	0.130148	0.154396	0.00162163	0.0527014	0.277536	9.11504e-08	0.137187	0.321375	1.77348e-09	0.173919	0.338487	1.0524e-09	0.172572	TSS-flanking	Promoter
rs4722564	7	26047463	0.9	0.375	hsa-miR-148a-3p	MIMAT0000243	MI0000253	0.000416667	-0.417498	4.67047e-09	0.160258	-0.400677	2.14567e-08	0.157078	-0.416599	1.21816e-09	0.173782	-0.388911	1.5366e-08	0.1554	-0.351954	2.43537e-07	0.126836	Distant
rs2244923	2	207974818	0.145	0.19	hsa-miR-2355-3p	MIMAT0017950	MI0015873	0.000416667	0.264395	1.68919e-09	0.168679	0.219202	2.58297e-06	0.113481	0.22862	5.28819e-07	0.121904	0.292485	3.02862e-09	0.169362	0.213081	3.46306e-07	0.123809	Hairpin-flanking
rs12881760	14	101176335	0.73	0.035	hsa-miR-654-3p	MIMAT0004814	MI0003676	0.000416667	0.589073	2.26792e-09	0.166247	0.500443	1.44494e-06	0.118857	0.579642	4.03144e-08	0.144207	0.536635	1.49671e-07	0.135503	0.547801	4.03757e-08	0.142157	n.a	Enhancer
rs58419772	7	26082065	0.955	0.415	hsa-miR-148a-5p	MIMAT0004549	MI0000253	0.000416667	-0.346686	3.49705e-07	0.123725	-0.420206	2.57205e-09	0.175816	-0.340855	1.54316e-07	0.132632	-0.351316	1.50945e-07	0.135428	-0.320211	6.21472e-07	0.118765	Distant
rs10228972	7	130126663	0.78	0.44	hsa-miR-335-3p	MIMAT0004703	MI0000816	0.000416667	-0.195745	2.52982e-06	0.10657	-0.247002	3.62254e-09	0.172816	-0.231232	6.35387e-08	0.140298	-0.240119	1.51824e-08	0.155505	-0.201622	1.45398e-06	0.111396	TSS-flanking	Promoter
rs79412885	1	9241839	0.06	0	hsa-miR-34a-5p	MIMAT0000255	MI0000268	0.000416667	0.606152	9.62192e-07	0.114981	0.629592	1.3081e-07	0.14083	0.704779	9.72912e-09	0.156328	0.691145	2.06796e-08	0.152826	0.758221	4.44268e-09	0.160673	n.a
rs12881760	14	101176335	0.73	0.035	hsa-miR-411-5p	MIMAT0003329	MI0003675	0.000416667	0.587007	6.90103e-09	0.157005	0.591544	6.187e-09	0.168107	0.522122	2.0306e-07	0.13025	0.485578	8.40185e-06	0.0994196	0.482862	2.12886e-07	0.12799	n.a	Enhancer
rs12881760	14	101176335	0.73	0.035	hsa-miR-431-5p	MIMAT0001625	MI0001721	0.000416667	0.43309	2.29967e-06	0.107403	0.41083	5.59154e-06	0.106299	0.411063	5.7837e-06	0.100794	0.471311	5.64551e-07	0.123728	0.509954	6.29792e-09	0.157768	n.a	Enhancer
rs3804071	22	22006440	0.31	0.15	hsa-miR-130b-3p	MIMAT0000691	MI0000748	0.000416667	0.132196	3.38623e-08	0.143646	0.0760108	0.00106095	0.056735	0.0922765	2.83789e-05	0.0865789	0.135529	9.1832e-09	0.159847	0.107845	2.0028e-07	0.128513	TSS-flanking	Promoter
rs59923524	19	4426112	0.435	0.24	hsa-miR-4746-5p	MIMAT0019880	MI0017385	0.000416667	n.a	n.a	n.a	-0.110861	0.000262715	0.0700107	-0.0779723	0.00168469	0.0497026	-0.17302	9.28556e-09	0.159752	-0.0987836	0.000265108	0.0654536	n.a
rs1048503	1	228279023	0.07	0.085	hsa-miR-3620-3p	MIMAT0018001	MI0016011	0.00304878	-0.308158	6.82573e-07	0.117954	-0.304454	1.00323e-08	0.163835	-0.25671	1.78578e-05	0.0907313	-0.238555	5.6046e-05	0.0820882	-0.259126	8.58069e-07	0.115973	Hairpin-flanking	Enhancer
rs13314515	3	10578726	0.005	0.165	hsa-miR-885-5p	MIMAT0004947	MI0005560	0.00304878	-0.269622	0.00278529	0.044491	-0.326463	0.000627618	0.0617292	-0.415368	8.17315e-06	0.0977141	-0.498706	1.01875e-08	0.158952	-0.398014	3.43071e-05	0.0836355	Distant
rs12881760	14	101176335	0.73	0.035	hsa-miR-381-3p	MIMAT0000736	MI0000789	0.00304878	0.478319	7.80577e-07	0.116793	0.558898	1.11403e-08	0.162907	0.522065	1.66783e-07	0.131959	0.484349	2.92386e-06	0.108976	0.435827	2.2911e-07	0.12736	n.a	Enhancer
rs4970419	1	1095619	0.345	0.305	hsa-miR-200a-3p	MIMAT0000682	MI0000737	0.00304878	0.160777	1.15031e-08	0.152733	n.a	n.a	n.a	0.147021	7.45978e-07	0.11889	0.108216	5.03082e-05	0.083079	n.a	n.a	n.a	n.a
rs36042	5	148439782	0.16	0.3	hsa-miR-584-5p	MIMAT0003249	MI0003591	0.00304878	0.211955	7.09529e-05	0.0771887	0.254959	1.27915e-06	0.119981	0.298961	1.20815e-08	0.154491	0.262031	6.37991e-07	0.122637	0.205497	5.78762e-05	0.0789979	Hairpin-flanking
rs73267929	7	1085277	0.005	0.315	hsa-miR-339-3p	MIMAT0004702	MI0000815	0.00304878	-0.191323	5.25735e-06	0.100171	-0.170804	9.58225e-05	0.0795808	-0.228462	1.23441e-08	0.154308	-0.228937	9.33449e-08	0.139661	-0.210638	7.49942e-07	0.11714	TSS-flanking
rs12881760	14	101176335	0.73	0.035	hsa-miR-136-3p	MIMAT0004606	MI0000475	0.00304878	0.529058	1.25206e-07	0.132533	0.45394	2.71204e-06	0.113029	0.532912	1.26554e-08	0.154097	0.416574	3.67932e-05	0.0859465	0.478402	3.03681e-07	0.124939	n.a	Enhancer
rs12881760	14	101176335	0.73	0.035	hsa-miR-370-3p	MIMAT0000722	MI0000778	0.00304878	0.307583	0.000499	0.0598119	0.342096	0.000148201	0.0754469	0.473049	1.66074e-08	0.151786	0.453474	3.05655e-07	0.129185	0.416364	2.54654e-06	0.106513	Distant	Enhancer
rs73315252	17	57854855	0.09	0.17	hsa-miR-21-3p	MIMAT0004494	MI0000077	0.00304878	0.213237	5.04917e-06	0.100525	0.262871	2.0821e-08	0.157347	n.a	n.a	n.a	n.a	n.a	n.a	0.14497	0.00130652	0.0512272	Distant
rs278950	4	40504047	0	0.07	hsa-miR-4802-3p	MIMAT0019982	MI0017450	0.00304878	-0.369712	8.20623e-05	0.075896	-0.456342	2.96442e-08	0.154192	-0.446099	7.73762e-07	0.118569	-0.382264	1.65535e-06	0.114098	-0.356623	4.3256e-06	0.10188	Hairpin-flanking	Enhancer
rs12588718	14	101149605	0.7	0.05	hsa-miR-485-3p	MIMAT0002176	MI0002469	0.00595506	0.181674	0.00983754	0.0333449	0.333922	3.73983e-05	0.0884744	0.416335	5.16196e-08	0.142085	0.227518	0.0026905	0.0464143	n.a	n.a	n.a	n.a	Enhancer
rs12073801	1	1219931	0	0.14	hsa-miR-6726-3p	MIMAT0027354	MI0022571	0.00595506	-0.470854	5.27517e-08	0.139891	n.a	n.a	n.a	n.a	n.a	n.a	n.a	n.a	n.a	n.a	n.a	n.a	Hairpin-flanking
rs4795646	17	30092898	0.2	0.015	hsa-miR-365b-3p	MIMAT0022834	MI0000769	0.00595506	0.167343	0.000922337	0.0543317	0.162339	0.00115655	0.0559145	0.216719	2.71026e-05	0.0869918	0.257884	5.99641e-08	0.143544	0.184622	0.000265491	0.0654407	Distant
rs10228972	7	130126663	0.78	0.44	hsa-miR-335-5p	MIMAT0000765	MI0000816	0.00595506	-0.157421	2.5671e-05	0.0862025	-0.20958	6.07786e-08	0.147751	-0.168236	5.53684e-06	0.101181	-0.187301	6.72333e-06	0.101443	-0.123626	0.00317903	0.043317	TSS-flanking	Promoter
rs2977835	8	145622923	0.695	0.655	hsa-miR-1234-3p	MIMAT0005589	MI0006324	0.00595506	0.214109	2.64557e-05	0.0859362	0.303703	6.37866e-08	0.147316	0.183923	0.000388775	0.0629697	0.145486	0.00501219	0.0407048	0.149496	0.00216222	0.0467417	n.a
rs2278228	5	175788920	0.565	0.185	hsa-miR-1271-5p	MIMAT0005796	MI0003814	0.00595506	-0.248776	4.50145e-05	0.081228	-0.220853	0.000585376	0.0623921	-0.354971	7.03401e-08	0.139422	-0.302082	3.94898e-06	0.106262	-0.217825	0.000362392	0.0626657	TSS-flanking	Promoter
rs28528341	11	111384944	0.07	0.205	hsa-miR-34c-5p	MIMAT0000686	MI0000743	0.00595506	-0.269855	8.19716e-05	0.0759058	-0.342229	1.63175e-06	0.117733	-0.372761	9.44834e-08	0.136877	-0.271628	9.85426e-05	0.0769037	-0.2741	0.000232225	0.0666344	Hairpin-flanking
rs35770269	5	54468124	0.3	0	hsa-miR-449c-5p	MIMAT0010251	MI0003823	0.0284112	-0.311523	1.0467e-07	0.134062	-0.210561	0.000130983	0.0766183	-0.255829	2.40859e-05	0.0880504	-0.240713	3.25341e-05	0.0870729	-0.234613	1.08195e-05	0.0938286	Hairpin-altering
rs67089111	15	65837608	0.06	0.11	hsa-miR-4511	MIMAT0019048	MI0016877	0.0284112	-0.336015	1.16989e-07	0.133113	-0.237363	0.000382696	0.0664347	-0.211667	0.00244517	0.0463393	-0.185621	0.00676136	0.0379686	-0.179268	0.00835979	0.0347737	Distant
rs116424998	6	4660763	0	0.08	hsa-miR-3691-5p	MIMAT0018120	MI0016092	0.0284112	0.57987	1.22696e-07	0.132706	n.a	n.a	n.a	n.a	n.a	n.a	n.a	n.a	n.a	n.a	n.a	n.a	Distant
rs4787270	16	2308204	0.385	0	hsa-miR-4717-3p	MIMAT0019830	MI0017352	0.0284112	-0.335188	1.45093e-07	0.131273	-0.298329	6.09662e-06	0.105493	-0.287676	4.58112e-06	0.102866	-0.243738	0.000116834	0.0753372	-0.193307	0.00216317	0.0467378	n.a
rs12881760	14	101176335	0.73	0.035	hsa-miR-487b-3p	MIMAT0003180	MI0003530	0.0284112	0.471398	2.30632e-07	0.127303	0.363616	0.000136838	0.0762036	0.411264	9.85591e-06	0.0960443	0.311164	0.000478772	0.0623333	0.399907	1.53448e-05	0.0907486	n.a	Enhancer
rs7151517	14	100767044	0.265	0.415	hsa-miR-345-5p	MIMAT0000772	MI0000825	0.0284112	0.142324	1.62529e-06	0.110427	0.113241	0.000898991	0.0583106	0.137201	1.73062e-05	0.0910122	0.17118	2.34865e-07	0.13152	0.0817898	0.00944297	0.0337039	n.a
rs201946722	2	240001769	-0.16	0	hsa-miR-4440	MIMAT0018958	MI0016783	0.0284112	-0.394258	7.63987e-05	0.0765316	-0.432477	5.14748e-06	0.107071	-0.41501	1.16021e-05	0.094588	-0.414576	2.60566e-07	0.1306	-0.399646	3.57017e-06	0.10356	Hairpin-flanking
rs4970361	1	1094672	0.63	0.625	hsa-miR-429	MIMAT0001536	MI0001641	0.0284112	0.162573	2.90482e-07	0.125322	0.101288	0.00744569	0.0382786	0.102755	0.00252318	0.046056	n.a	n.a	n.a	n.a	n.a	n.a	n.a
rs4073554	8	141704232	0.48	0.505	hsa-miR-151a-5p	MIMAT0004697	MI0000809	0.0284112	-0.200549	2.93998e-07	0.125218	-0.197381	8.44848e-06	0.102446	-0.160977	3.43452e-05	0.0848656	-0.168696	9.59764e-05	0.0771463	-0.158737	3.54611e-05	0.0833425	Distant
rs8072683	17	79009366	0.745	0.725	hsa-miR-3065-5p	MIMAT0015066	MI0014228	0.0284112	0.190762	0.000223841	0.0669621	n.a	n.a	n.a	n.a	n.a	n.a	0.300744	3.49759e-07	0.127988	n.a	n.a	n.a	n.a	Promoter
rs4073554	8	141704232	0.48	0.505	hsa-miR-151a-3p	MIMAT0000757	MI0000809	0.0284112	-0.161702	4.48946e-05	0.0812516	-0.180365	5.98943e-06	0.105658	-0.158723	2.35684e-05	0.0882451	-0.210669	3.5594e-07	0.127833	-0.180638	9.59231e-07	0.115007	Distant
rs16932606	9	35771267	0	0.06	hsa-miR-6852-5p	MIMAT0027604	MI0022698	0.0284112	-0.323364	9.61648e-05	0.0744858	-0.315631	0.000329874	0.067847	-0.416257	3.72077e-07	0.124977	-0.340038	0.000403329	0.063916	-0.396361	5.83123e-07	0.119316	Distant
rs116354897	19	54546257	0	0.1	hsa-miR-371b-3p	MIMAT0019893	MI0017393	0.0284112	0.170497	0.00789088	0.0352811	0.255633	9.03222e-05	0.0801407	0.335501	3.83067e-07	0.124723	n.a	n.a	n.a	0.190765	0.00214545	0.046811	Distant
rs2198171	19	52174483	0.3	0.07	hsa-miR-125a-5p	MIMAT0000443	MI0000469	0.0284112	-0.256019	0.00129284	0.051321	-0.243399	0.00291037	0.0471503	-0.416306	3.836e-07	0.12471	-0.359879	4.85971e-06	0.104384	-0.310949	0.000118166	0.0726528	n.a
rs35628255	14	31750906	0.455	0.08	hsa-miR-624-5p	MIMAT0003293	MI0003638	0.0284112	n.a	n.a	n.a	n.a	n.a	n.a	0.247005	3.99131e-07	0.124364	n.a	n.a	n.a	n.a	n.a	n.a	Distant
rs150596830	9	28895201	0	-0.15	hsa-miR-873-5p	MIMAT0004953	MI0005564	0.0284112	0.709802	4.21333e-07	0.12212	n.a	n.a	n.a	n.a	n.a	n.a	0.428987	0.00759812	0.0369047	0.478915	0.000669769	0.0571859	Hairpin-flanking
rs4910981	11	4458967	0.51	0.775	hsa-miR-4687-5p	MIMAT0019774	MI0017319	0.0284112	n.a	n.a	n.a	n.a	n.a	n.a	n.a	n.a	n.a	-0.147889	4.50636e-07	0.125735	n.a	n.a	n.a	Distant	Enhancer
rs116343862	4	110512657	0	0.105	hsa-miR-576-3p	MIMAT0004796	MI0003583	0.0284112	n.a	n.a	n.a	0.262525	0.000286115	0.0691999	0.253462	0.000363093	0.0635882	0.294526	4.1511e-05	0.0848412	0.336035	4.79519e-07	0.121005	Distant
rs9589009	13	91464349	0.065	0.08	hsa-miR-19a-3p	MIMAT0000073	MI0000073	0.0493443	n.a	n.a	n.a	n.a	n.a	n.a	n.a	n.a	n.a	0.445682	5.44255e-07	0.124054	n.a	n.a	n.a	Distant
rs139224545	13	92030181	0	-0.1	hsa-miR-92a-1-5p	MIMAT0004507	MI0000093	0.0493443	0.48359	5.45489e-07	0.119892	0.314742	0.0029156	0.0471332	0.333722	0.000932158	0.0550545	0.501507	4.69347e-06	0.104699	0.446681	1.45293e-06	0.111402	Distant
rs11188600	10	97856158	0.025	0.335	hsa-miR-3157-3p	MIMAT0019210	MI0014185	0.0493443	-0.215528	5.56834e-07	0.119714	n.a	n.a	n.a	n.a	n.a	n.a	n.a	n.a	n.a	n.a	n.a	n.a	TSS-flanking
rs1874788	1	33691529	0.17	0.045	hsa-miR-3605-5p	MIMAT0017981	MI0015995	0.0493443	n.a	n.a	n.a	n.a	n.a	n.a	n.a	n.a	n.a	0.253381	5.74842e-07	0.123567	n.a	n.a	n.a	Distant
rs115016167	19	10917799	0.05	0.065	hsa-miR-6793-3p	MIMAT0027487	MI0022638	0.0493443	n.a	n.a	n.a	n.a	n.a	n.a	n.a	n.a	n.a	n.a	n.a	n.a	-0.352366	6.33646e-07	0.118597	Distant	Enhancer
rs72974779	1	110462734	0.035	0.185	hsa-miR-197-5p	MIMAT0022691	MI0000239	0.0493443	n.a	n.a	n.a	-0.333515	6.37567e-07	0.126388	n.a	n.a	n.a	n.a	n.a	n.a	n.a	n.a	n.a	n.a
rs10926995	1	243502623	0.535	0.18	hsa-miR-4677-3p	MIMAT0019761	MI0017308	0.0493443	-0.122981	5.39278e-06	0.0999478	-0.0826963	0.00305249	0.0466984	-0.135237	6.53805e-07	0.120046	-0.081001	0.00562131	0.0396554	-0.115767	1.84303e-05	0.0891314	Hairpin-flanking
rs73494050	13	50716459	0	0.085	hsa-miR-3613-5p	MIMAT0017990	MI0016003	0.0493443	n.a	n.a	n.a	n.a	n.a	n.a	n.a	n.a	n.a	n.a	n.a	n.a	-0.553898	6.55711e-07	0.118301	TSS-flanking	Promoter
rs12881760	14	101176335	0.73	0.035	hsa-miR-134-5p	MIMAT0000447	MI0000474	0.0493443	0.298639	0.000483788	0.0600881	0.419388	7.68532e-07	0.124672	0.327224	0.000125729	0.0731764	0.317672	9.59621e-05	0.0771477	0.307326	0.000655073	0.0573839	n.a	Enhancer
rs28362947	11	57369008	0.235	0.045	hsa-miR-130a-3p	MIMAT0000425	MI0000448	0.0493443	0.175679	1.24944e-05	0.0925606	0.162495	7.71536e-06	0.103294	0.178411	7.69774e-07	0.118614	0.171103	1.43324e-05	0.0945602	0.169202	5.45143e-06	0.0998529	Distant
rs1191016	14	100450990	0.81	0.21	hsa-miR-342-3p	MIMAT0000753	MI0000805	0.0493443	-0.15608	0.0013293	0.0510732	n.a	n.a	n.a	-0.2277	8.1745e-07	0.118087	-0.166733	0.00042248	0.0634878	-0.181641	0.000190596	0.0683951	Distant
rs114691196	7	5535434	0	0.085	hsa-miR-589-3p	MIMAT0003256	MI0003599	0.0493443	0.35502	2.79066e-05	0.0854638	0.445371	8.22775e-07	0.124046	0.314134	0.00063501	0.0585287	0.448046	8.9732e-07	0.119589	0.306315	0.000196737	0.0681125	Hairpin-flanking
rs34647569	19	58442162	-0.415	0	hsa-miR-6806-3p	MIMAT0027513	MI0022651	0.0493443	n.a	n.a	n.a	n.a	n.a	n.a	-0.240027	8.58593e-07	0.117656	n.a	n.a	n.a	n.a	n.a	n.a	Distant
rs4679876	3	159950498	0.48	0.25	hsa-miR-15b-3p	MIMAT0004586	MI0000438	0.0493443	n.a	n.a	n.a	n.a	n.a	n.a	n.a	n.a	n.a	n.a	n.a	n.a	-0.181004	9.48266e-07	0.115107	Distant
rs75335466	5	159808748	0	0.09	hsa-miR-146a-5p	MIMAT0000449	MI0000477	0.0493443	n.a	n.a	n.a	-0.776612	9.87647e-07	0.122365	n.a	n.a	n.a	-0.548882	0.000137117	0.0738636	n.a	n.a	n.a	Distant

## Sheet: Table S3B
Table S3B: Sharing across conditions of the 122 miR-QTLs
FDR: false discovery rate
Derived allele is obtained from 6EPO ancestral state. When ancestral state is unknown, Minor allele frequency is reported between parentheses.
Effect of minor allele on miRNA response to stimulation and interaction p-value are reported separately for each miR-QTL and stimulus. miRQTLs where the interaction P-value is not significant at at 1% FDR are grayed
For each miR-QTL, the most likelly model of sharing across conditions is reported as a 5-digit number, together with the posterior probability of the inferred model. Each digit represents a conditon (in the order: NS-LPS-Pam3CSK4-R848-IAV), with 1 indicating a non zero effect in that condition, and 0 indicating an absence of effect.
									LPS		Pam3CSK4		R848		IAV
Variant ID	Chromosome	Position (bp)	Derived allele frequency (Europeans)	Derived allele frequency (Africans)	miRNA	Locus ID	Hairpin ID	FDR	Effect of minor allele on miRNA response (β)	interaction p-value	Effect of minor allele on miRNA response (β)	interaction p-value	Effect of minor allele on miRNA response (β)	interaction p-value	Effect of minor allele on miRNA response (β)	interaction p-value	Most Likely Model of sharing across conditions	Posterior probability of the inferred model
rs4970361	1	1094672	0.63	0.625	hsa-miR-429	MIMAT0001536	MI0001641	0.000171553	0.143983	0.123223	0.130035	0.132698	0.196078	0.0261966	0.376301	3.51543e-07	11110	0.622789
rs115016167	19	10917799	0.05	0.065	hsa-miR-6793-3p	MIMAT0027487	MI0022638	0.00424933	0.12509	0.279482	0.10803	0.325724	0.11586	0.284634	0.451797	1.9482e-05	00001	0.967257
rs116424998	6	4660763	0	0.08	hsa-miR-3691-5p	MIMAT0018120	MI0016092	0.00424933	0.517215	0.000722793	0.509152	0.000378127	0.587594	0.000159516	0.603443	2.61229e-05	10000	0.992817
rs4970419	1	1095619	0.345	0.305	hsa-miR-200a-3p	MIMAT0000682	MI0000737	0.00438142	0.0990577	0.0349049	0.022487	0.6148	0.0597846	0.166105	0.165386	3.59133e-05	11110	0.870153
rs12073801	1	1219931	0	0.14	hsa-miR-6726-3p	MIMAT0027354	MI0022571	0.00477017	-0.237103	0.0384207	-0.429978	5.30092e-05	-0.351867	0.00147139	-0.30008	0.00587679	11000	0.352775
rs72974779	1	110462734	0.035	0.185	hsa-miR-197-5p	MIMAT0022691	MI0000239	0.00477017	0.388222	5.86496e-05	0.0316759	0.743593	0.201637	0.0363853	0.152	0.0920797	01010	0.430108
rs75335466	5	159808748	0	0.09	hsa-miR-146a-5p	MIMAT0000449	MI0000477	0.00487875	0.946718	6.99821e-05	0.325975	0.160823	0.77358	0.000565998	0.103955	0.638005	01010	0.878113
rs7551688	1	1094063	0.28	0.41	hsa-miR-200b-3p	MIMAT0000318	MI0000342	0.00679178	0.0616831	0.155084	0.0379925	0.372405	0.0250428	0.561774	0.162309	0.000111341	11110	0.992949
rs1874788	1	33691529	0.17	0.045	hsa-miR-3605-5p	MIMAT0017981	MI0015995	0.00778437	-0.106336	0.159748	-0.108519	0.114421	-0.268958	0.000157781	-0.0471598	0.513511	00010	0.74869
rs2910164	5	159912418	0.21	0.49	hsa-miR-146a-3p	MIMAT0004608	MI0000477	0.0277699	-0.137467	0.0954835	-0.246922	0.00248862	-0.260593	0.000796679	-0.0910445	0.242821	11111	0.990942
rs4910981	11	4458967	0.51	0.775	hsa-miR-4687-5p	MIMAT0019774	MI0017319	0.155503	0.0447976	0.337483	-0.024088	0.586848	0.118937	0.00541711	-0.0344366	0.427028	01010	0.488229
rs8072683	17	79009366	0.745	0.725	hsa-miR-3065-5p	MIMAT0015066	MI0014228	0.204747	0.142856	0.0521511	0.163567	0.0221051	-0.113065	0.138216	0.192956	0.0079717	10010	0.977053
rs34647569	19	58442162	-0.415	0	hsa-miR-6806-3p	MIMAT0027513	MI0022651	0.221118	0.0113146	0.843407	0.145532	0.00906223	-0.0414995	0.455862	-0.00695824	0.899478	00100	0.794551
rs1288857	15	45728013	1	0.575	hsa-miR-147b	MIMAT0004928	MI0005544	0.247707	-0.157976	0.0195204	-0.120806	0.0966055	-0.179556	0.0108602	-0.0594368	0.396072	11111	0.999995
rs59923524	19	4426112	0.435	0.24	hsa-miR-4746-5p	MIMAT0019880	MI0017385	0.247707	0.0506814	0.193264	0.0110538	0.754936	0.0984108	0.0111671	0.0289034	0.430361	11111	0.845991
rs11188600	10	97856158	0.025	0.335	hsa-miR-3157-3p	MIMAT0019210	MI0014185	0.250837	-0.0943335	0.0821066	-0.122027	0.0197615	-0.121636	0.0287004	-0.131444	0.0118222	11111	0.811503
rs73494050	13	50716459	0	0.085	hsa-miR-3613-5p	MIMAT0017990	MI0016003	0.27739	0.248397	0.167204	0.121843	0.523522	0.0855908	0.631724	0.422958	0.0136421	01111	0.292383
rs8091514	18	20388993	0.13	0.34	hsa-miR-4741	MIMAT0019871	MI0017379	0.357171	0.137439	0.0857374	0.101429	0.191414	0.186726	0.019312	-0.0137932	0.857597	11111	1
rs73315252	17	57854855	0.09	0.17	hsa-miR-21-3p	MIMAT0004494	MI0000077	0.377271	-0.0386617	0.545138	0.148018	0.0226191	0.115913	0.0754549	0.0736456	0.243385	11011	0.536771
rs35628255	14	31750906	0.455	0.08	hsa-miR-624-5p	MIMAT0003293	MI0003638	0.377271	0.0297276	0.611794	-0.124698	0.0231929	0.0300574	0.603268	0.039823	0.488096	00100	0.670626
rs4969406	17	79123134	0.39	0.205	hsa-miR-338-5p	MIMAT0000763	MI0000814	0.388312	-0.0527116	0.52703	-0.0241951	0.754274	-0.177241	0.0260627	-0.125688	0.112649	11111	0.996919
rs13251759	8	96099627	0.18	0.04	hsa-miR-3150b-3p	MIMAT0018194	MI0016426	0.388312	0.151148	0.0265877	0.0196387	0.77178	-0.0067027	0.923589	-0.0291683	0.680135	11111	0.648159
rs9589009	13	91464349	0.065	0.08	hsa-miR-19a-3p	MIMAT0000073	MI0000073	0.388312	0.104443	0.463199	0.255438	0.0660163	-0.295283	0.0285613	0.133478	0.322101	00010	0.691292
rs7007552	8	92133958	0.105	0.33	hsa-miR-4661-5p	MIMAT0019729	MI0017289	0.388312	-0.135676	0.0508036	-0.15446	0.0291851	-0.0938888	0.190391	-0.0472855	0.491965	11111	0.999597
rs164221	3	32563655	0.69	0.395	hsa-miR-548ay-3p	MIMAT0025453	MI0022210	0.388312	-0.0258298	0.624907	0.103513	0.0294417	0.027779	0.578637	-0.0196371	0.697189	11111	0.999852
rs28448745	17	27188296	0.155	0.415	hsa-miR-144-5p	MIMAT0004600	MI0000460	0.4573	0.121437	0.0409239	0.0525465	0.385118	0.125903	0.0381593	-0.0423492	0.492002	11111	0.93778
rs36009105	6	31325235	-0.39	-0.38	hsa-miR-6891-5p	MIMAT0027682	MI0022738	0.464438	-0.0556167	0.434268	-0.145086	0.0402882	-0.0534027	0.468396	0.0458988	0.527446	11111	0.997394
rs74085143	1	54519800	0.975	0.63	hsa-miR-4781-3p	MIMAT0019943	MI0017426	0.474049	0.0653232	0.269984	0.0986285	0.08223	0.0932295	0.121902	0.113458	0.0445456	11111	1
rs150596830	9	28895201	0	-0.15	hsa-miR-873-5p	MIMAT0004953	MI0005564	0.474049	0.367408	0.0456563	0.374946	0.0448436	0.263203	0.175786	0.235871	0.191506	11111	0.822784
rs116354897	19	54546257	0	0.1	hsa-miR-371b-3p	MIMAT0019893	MI0017393	0.474049	-0.106322	0.215486	-0.169879	0.0453655	0.0162108	0.862161	-0.0322168	0.703277	11111	0.709902
rs376600197	19	40736996	-0.1	-0.34	hsa-miR-641	MIMAT0003311	MI0003656	0.489185	0.0356737	0.449106	0.0199753	0.663264	0.0928379	0.0487811	0.0630857	0.16623	11111	1
rs111409602	5	92956409	0	0.155	hsa-miR-2277-5p	MIMAT0017352	MI0011284	0.489185	0.0726537	0.336306	0.140015	0.0530735	0.14515	0.0495743	0.112924	0.122351	11111	1
rs4679876	3	159950498	0.48	0.25	hsa-miR-15b-3p	MIMAT0004586	MI0000438	0.489185	-0.0717808	0.191927	-0.0416753	0.463202	0.00199379	0.971683	0.101986	0.0531287	00001	0.354919
rs3804071	22	22006440	0.31	0.15	hsa-miR-130b-3p	MIMAT0000691	MI0000748	0.505546	0.060298	0.0559415	0.0466004	0.126467	0.00312723	0.920581	0.0214512	0.471106	11111	0.988169
rs2925983	16	81566640	0.695	0.645	hsa-miR-7854-3p	MIMAT0030429	MI0025524	0.523225	0.0260205	0.712804	0.118511	0.05897	0.0399044	0.542988	0.0704457	0.276674	11111	1
rs2198171	19	52174483	0.3	0.07	hsa-miR-125a-5p	MIMAT0000443	MI0000469	0.547208	0.0360687	0.732754	0.195091	0.0627944	0.104164	0.313309	0.0710389	0.506898	11111	0.98519
rs12588718	14	101149605	0.7	0.05	hsa-miR-485-3p	MIMAT0002176	MI0002469	0.595399	-0.0819193	0.203455	-0.114607	0.0707647	0.0918284	0.162941	-0.03582	0.58912	11101	0.805578
rs6494103	15	59663804	0.035	0.3	hsa-miR-2116-3p	MIMAT0011161	MI0010635	0.602889	-0.0886971	0.219135	-0.128068	0.0728903	-0.0519508	0.460327	-0.0846747	0.220221	11111	0.999996
rs67089111	15	65837608	0.06	0.11	hsa-miR-4511	MIMAT0019048	MI0016877	0.603639	-0.106861	0.237972	-0.128563	0.167673	-0.139533	0.133348	-0.16321	0.0752892	11111	0.938953
rs12881760	14	101176335	0.73	0.035	hsa-miR-432-5p	MIMAT0000446	MI0000472	0.610169	-0.116284	0.0775215	-0.0141665	0.839262	-0.0509588	0.460585	-0.0564017	0.410985	11111	1
rs6980646	8	125799442	0.475	0.46	hsa-miR-4662a-5p	MIMAT0019731	MI0017290	0.615292	-0.0704881	0.250877	-0.105197	0.0820319	0.0304332	0.605842	0.0317332	0.580022	11111	0.958361
rs28456	11	61589481	0.31	0.07	hsa-miR-1908-5p	MIMAT0007881	MI0008329	0.615292	0.0406516	0.607794	0.0283322	0.704935	0.113447	0.159834	0.133575	0.0837871	11111	1
rs4686520	3	189335604	0.52	0.715	hsa-miR-944	MIMAT0004987	MI0005769	0.615292	-0.041306	0.531357	-0.112078	0.0855916	-0.0834128	0.20772	-0.0817872	0.209047	11111	1
rs4794321	17	46028844	0.18	0.29	hsa-miR-152-3p	MIMAT0000438	MI0000462	0.646925	-0.0858129	0.0927966	-0.0553952	0.27461	-0.0544898	0.248985	-0.0609282	0.230914	11111	0.998795
rs7151517	14	100767044	0.265	0.415	hsa-miR-345-5p	MIMAT0000772	MI0000825	0.701853	0.0456045	0.291945	0.0177271	0.668946	-0.0184135	0.662425	0.0673533	0.10499	11111	0.9394
rs12881760	14	101176335	0.73	0.035	hsa-miR-410-3p	MIMAT0000446	MI0000472	0.725165	0.0809529	0.347017	0.0666966	0.441166	0.139907	0.110454	0.0281019	0.732282	11111	1
rs112327716	7	73622826	0	0.115	hsa-miR-590-3p	MIMAT0004801	MI0003602	0.725165	-0.0204486	0.84091	-0.153866	0.114408	-0.035055	0.731943	0.0402518	0.694869	11111	0.999986
rs9616714	22	50050859	0.56	0.15	hsa-miR-3667-3p	MIMAT0018090	MI0016068	0.823016	0.0684035	0.354557	0.05072	0.4911	0.0754802	0.316168	0.110052	0.143363	11111	1
rs72846198	10	105098024	0.32	0.05	hsa-miR-1307-5p	MIMAT0022727	MI0006444	0.823016	0.0222939	0.654457	0.0738204	0.153331	0.0498219	0.317132	0.0655804	0.167489	11111	1
rs35770269	5	54468124	0.3	0	hsa-miR-449c-5p	MIMAT0010251	MI0003823	0.823016	-0.0523387	0.435688	-0.0978721	0.155352	-0.0786668	0.249725	-0.0398799	0.535144	11111	0.99977
rs36042	5	148439782	0.16	0.3	hsa-miR-584-5p	MIMAT0003249	MI0003591	0.823016	-0.0456839	0.52796	-0.102195	0.155562	-0.069493	0.335517	-0.00090253	0.989915	11111	0.999489
rs4795646	17	30092898	0.2	0.015	hsa-miR-365b-3p	MIMAT0022834	MI0000769	0.823016	-0.0259357	0.689776	-0.0434441	0.510159	-0.0882552	0.161211	-0.0247402	0.706246	11111	0.996241
rs10061133	5	54466544	0.11	0.045	hsa-miR-449b-5p	MIMAT0003327	MI0003673	0.823016	0.0223305	0.87971	-0.032302	0.822249	0.0212868	0.885884	0.188029	0.168651	11111	1
rs13314515	3	10578726	0.005	0.165	hsa-miR-885-5p	MIMAT0004947	MI0005560	0.839433	0.0412129	0.733495	0.0314188	0.788134	0.152895	0.173735	0.0667415	0.589249	11111	0.998786
rs140471379	11	122427418	-0.325	-0.29	hsa-miR-100-5p	MIMAT0000098	MI0000102	0.8428	0.0442127	0.61767	-0.0753689	0.391905	0.114904	0.177886	-0.0155344	0.852428	11111	0.995632
rs12881760	14	101176335	0.73	0.035	hsa-miR-411-5p	MIMAT0000446	MI0000472	0.849875	0.0234557	0.775061	0.0497543	0.543507	0.112763	0.181121	0.0445038	0.571604	11111	1
rs4254438	19	18395537	-0.36	-0.615	hsa-miR-3188	MIMAT0015070	MI0014232	0.858186	0.0754057	0.29865	0.0157708	0.820265	0.0623483	0.403123	0.0910836	0.193444	11111	1
rs11020790	11	94199710	1	0.84	hsa-miR-548l	MIMAT0005889	MI0006361	0.877579	-0.0685242	0.436082	-0.101625	0.252689	-0.00420789	0.962942	-0.103647	0.20574	11111	1
rs1147611	10	106025258	0.61	0.135	hsa-miR-4482-3p	MIMAT0020958	MI0016843	0.877579	0.00968814	0.899941	-0.0190397	0.799204	0.106227	0.207554	0.0306062	0.690076	11111	1
rs1910364	11	48113232	0.215	0.53	hsa-miR-3161	MIMAT0015035	MI0014191	0.877579	-0.129821	0.223063	-0.0303376	0.76911	-0.13566	0.207892	-0.034276	0.748548	11111	1
rs79899484	5	92926680	0	0.15	hsa-miR-2277-3p	MIMAT0011777	MI0011284	0.877579	-0.0231123	0.819993	0.124873	0.211406	0.0983844	0.351581	0.0175934	0.867447	11111	1
rs2244923	2	207974818	0.145	0.19	hsa-miR-2355-5p	MIMAT0017950	MI0015873	0.877579	0.0117928	0.829638	-0.0558058	0.310935	-0.0677967	0.212202	0.0112746	0.825011	11111	1
rs4799824	18	33492471	0.85	0.745	hsa-miR-187-3p	MIMAT0000262	MI0000274	0.893311	0.0777493	0.353111	0.106025	0.237168	0.0651597	0.472586	0.102445	0.22762	11111	1
rs2977835	8	145622923	0.695	0.655	hsa-miR-1234-3p	MIMAT0005589	MI0006324	0.893311	-0.0878947	0.229293	0.0267299	0.71295	0.0719819	0.315448	0.072795	0.294365	11111	0.925902
rs79412885	1	9241839	0.06	0	hsa-miR-34a-5p	MIMAT0000255	MI0000268	0.893311	-0.0617053	0.705575	-0.172218	0.286269	-0.0916262	0.570853	-0.201439	0.23125	11111	0.999997
rs12881760	14	101176335	0.73	0.035	hsa-miR-370-3p	MIMAT0000446	MI0000472	0.893311	0.0441316	0.555631	-0.0307341	0.664173	-0.0568797	0.432178	-0.0860618	0.233795	11111	0.999996
rs4235479	5	59544653	0.465	0.325	hsa-miR-582-5p	MIMAT0004797	MI0003589	0.893311	0.0362874	0.460761	0.0582497	0.235885	0.00211778	0.965802	0.00642596	0.897624	11111	1
rs10228972	7	130126663	0.78	0.44	hsa-miR-335-3p	MIMAT0004703	MI0000816	0.90009	0.0594024	0.250088	0.0388782	0.455061	0.0252151	0.625013	0.0162592	0.753834	11111	0.999999
rs2986403	11	34966546	0.265	0.16	hsa-miR-1343-3p	MIMAT0019776	MI0017320	0.903618	-0.00990672	0.875647	0.0278036	0.644256	0.000663872	0.991265	0.0672348	0.255531	11111	1
rs116343862	4	110512657	0	0.105	hsa-miR-576-3p	MIMAT0004796	MI0003583	0.925126	-0.0796939	0.410142	-0.0966198	0.311954	-0.0887069	0.356098	-0.10389	0.263509	11111	0.962108
rs2665405	17	57875292	0.485	0.035	hsa-miR-21-5p	MIMAT0000076	MI0000077	0.931547	-0.0152407	0.631182	0.0161894	0.597272	-0.0330568	0.267247	-0.00978025	0.742158	11111	0.999999
rs139224545	13	92030181	0	-0.1	hsa-miR-92a-1-5p	MIMAT0004507	MI0000093	0.943507	0.150895	0.283681	0.0558569	0.692691	-0.0739463	0.610721	0.130347	0.280345	11111	0.997518
rs7076274	10	105046007	0.315	0.065	hsa-miR-1307-3p	MIMAT0005951	MI0006444	0.954597	0.00319344	0.940388	0.0229251	0.590296	0.0392149	0.35607	0.04228	0.297938	11111	1
rs10926995	1	243502623	0.535	0.18	hsa-miR-4677-3p	MIMAT0019761	MI0017308	0.954597	-0.0352976	0.29929	0.0174023	0.596448	-0.0336558	0.327737	-0.0185795	0.57301	11111	0.994478
rs111946613	11	18359983	-0.33	-0.385	hsa-miR-3159	MIMAT0015033	MI0014188	0.963286	-0.0372239	0.583036	-0.0644641	0.312435	-0.031844	0.637706	-0.00577929	0.92997	11111	0.999999
rs114691196	7	5535434	0	0.085	hsa-miR-589-3p	MIMAT0003256	MI0003599	0.963286	-0.117786	0.317805	-0.00463215	0.968482	-0.083027	0.47447	0.00698355	0.949932	11111	0.999691
rs12881760	14	101176335	0.73	0.035	hsa-miR-136-3p	MIMAT0000446	MI0000472	0.963467	0.0568629	0.477855	0.059804	0.452022	0.0807727	0.325753	0.0477816	0.541415	11111	1
rs4722564	7	26047463	0.9	0.375	hsa-miR-148a-3p	MIMAT0000243	MI0000253	0.963467	-0.0450584	0.532993	-0.0400481	0.572683	-0.0269383	0.70517	-0.0696692	0.327016	11111	1
rs4969406	17	79123134	0.39	0.205	hsa-miR-338-3p	MIMAT0000763	MI0000814	0.968774	0.0186331	0.69933	-0.0163631	0.723114	-0.0447799	0.332832	0.00789012	0.861276	11111	1
rs12613992	2	134886926	1	0.75	hsa-miR-3679-5p	MIMAT0018104	MI0016080	0.975562	0.02545	0.799649	0.00351786	0.972105	-0.0952623	0.341847	-0.0702091	0.453056	11111	1
rs10736129	10	100171571	0.245	0.62	hsa-miR-1287-5p	MIMAT0005878	MI0006349	0.97627	0.010217	0.799514	0.00833975	0.830818	0.0382128	0.352399	-0.00970867	0.808981	11111	1
rs2071904	22	50034477	0.575	0.155	hsa-miR-3667-5p	MIMAT0018089	MI0016068	0.977432	-0.00182448	0.977414	-0.0580245	0.359134	0.0218507	0.727937	-0.00913804	0.882621	11111	1
rs12881760	14	101176335	0.73	0.035	hsa-miR-431-5p	MIMAT0000446	MI0000472	0.977432	-0.00740307	0.920899	0.067574	0.364441	-0.0304837	0.687938	-0.000915142	0.989848	11111	1
rs2244923	2	207974818	0.145	0.19	hsa-miR-2355-3p	MIMAT0017950	MI0015873	0.977432	0.0563796	0.365417	0.0385488	0.527559	-0.0269727	0.670687	0.0495459	0.404204	11111	0.999979
rs1954994	11	93403067	0.995	0.625	hsa-miR-1304-3p	MIMAT0022720	MI0006371	0.977432	0.0294519	0.687181	0.0495662	0.490452	0.0423058	0.566307	0.0637369	0.366903	11111	1
rs12881760	14	101176335	0.73	0.035	hsa-miR-134-5p	MIMAT0000446	MI0000472	0.977432	-0.0316129	0.659171	-0.0113911	0.873287	0.0620423	0.367029	-0.0200582	0.782066	11111	0.999928
rs28528341	11	111384944	0.07	0.205	hsa-miR-34c-5p	MIMAT0000686	MI0000743	0.977432	0.0498901	0.597621	0.0816034	0.377251	0.0130482	0.88881	0.0121323	0.8995	11111	0.999618
rs201946722	2	240001769	-0.16	0	hsa-miR-4440	MIMAT0018958	MI0016783	0.977432	0.0545397	0.655994	0.108588	0.379716	0.0994395	0.387156	0.0729417	0.536594	11111	0.999892
rs79855579	18	3869810	1	0.93	hsa-miR-6718-5p	MIMAT0025849	MI0022553	0.977432	-0.101832	0.530482	-0.142442	0.395032	-0.0423613	0.803643	-0.045923	0.777885	11111	1
rs12880925	14	23426422	0.515	0.01	hsa-miR-4707-3p	MIMAT0019808	MI0017340	0.977432	-0.0167908	0.827911	-5.75708e-05	0.999428	0.0696071	0.403241	-0.0491085	0.532573	11111	1
rs2278228	5	175788920	0.565	0.185	hsa-miR-1271-5p	MIMAT0005796	MI0003814	0.977432	-0.0634568	0.403746	0.0234308	0.756087	0.0273958	0.717251	-0.0347478	0.644294	11111	0.998988
rs4073554	8	141704232	0.48	0.505	hsa-miR-151a-3p	MIMAT0000757	MI0000809	0.977432	0.013895	0.800377	-0.00700878	0.896913	0.0470338	0.404126	0.0111666	0.83312	11111	0.999801
rs12881760	14	101176335	0.73	0.035	hsa-miR-487b-3p	MIMAT0000446	MI0000472	0.977432	0.0243531	0.74696	0.00284822	0.969463	0.0609346	0.409127	-0.0124716	0.868442	11111	0.999998
rs4235479	5	59544653	0.465	0.325	hsa-miR-582-3p	MIMAT0004797	MI0003589	0.977432	0.0051569	0.918806	0.0421586	0.416912	-0.0276635	0.605878	-0.0172891	0.74152	11111	1
rs10228972	7	130126663	0.78	0.44	hsa-miR-335-5p	MIMAT0004703	MI0000816	0.977432	0.0325383	0.49921	-0.0192853	0.680953	0.00448872	0.927225	-0.0401036	0.419562	11111	0.999182
rs1031034	4	102223386	0.24	0.215	hsa-miR-1255a	MIMAT0005906	MI0006389	0.977432	0.032757	0.646575	0.0508488	0.475543	0.0553217	0.438029	0.0583657	0.421765	11111	1
rs4073554	8	141704232	0.48	0.505	hsa-miR-151a-5p	MIMAT0000757	MI0000809	0.977432	0.00478059	0.934172	-0.043415	0.425454	-0.0353554	0.538746	-0.0421931	0.436337	11111	0.999124
rs112763732	16	23861690	-0.46	-0.44	hsa-miR-1273h-3p	MIMAT0030416	MI0025512	0.977432	-0.0146605	0.670983	0.0253399	0.433146	-0.00647676	0.849098	-0.018988	0.560475	11111	1
rs745666	17	72744798	0.535	0.62	hsa-miR-3615	MIMAT0017994	MI0016005	0.977432	0.0291688	0.493366	0.00107357	0.979856	0.0323673	0.455591	-0.0231641	0.573034	11111	1
rs73267929	7	1085277	0.005	0.315	hsa-miR-339-3p	MIMAT0004702	MI0000815	0.977432	-0.00500049	0.916269	0.0076535	0.864187	0.0223865	0.638231	0.0349352	0.45918	11111	0.999999
rs965235	5	154063295	0.235	0.135	hsa-miR-1303	MIMAT0005891	MI0006370	0.977432	-0.0482349	0.561417	0.00371568	0.965931	-0.0510481	0.531096	0.0604284	0.46478	11111	0.999998
rs4787270	16	2308204	0.385	0	hsa-miR-4717-3p	MIMAT0019830	MI0017352	0.977432	0.0038542	0.95569	0.0477444	0.477059	-0.0250522	0.714791	-0.031587	0.639146	11111	0.99997
rs1048503	1	228279023	0.07	0.085	hsa-miR-3620-3p	MIMAT0018001	MI0016011	0.977432	0.00982622	0.901493	-0.0400026	0.633092	-0.0579112	0.48503	-0.0359504	0.648631	11111	0.999926
rs278950	4	40504047	0	0.07	hsa-miR-4802-3p	MIMAT0019982	MI0017450	0.977432	0.0763188	0.507782	0.0635138	0.597269	-0.0123695	0.914347	-0.0187394	0.869051	11111	0.999932
rs653667	1	12251808	0.605	0.715	hsa-miR-4632-3p	MIMAT0019688	MI0017259	0.977432	-0.0129272	0.81984	0.0350881	0.521158	-0.0220463	0.687357	0.00921156	0.868542	11111	1
rs12881760	14	101176335	0.73	0.035	hsa-miR-654-3p	MIMAT0000446	MI0000472	0.977432	0.0523277	0.523583	0.0128217	0.876896	0.035827	0.656326	-0.0148201	0.851031	11111	1
rs6011715	20	61909041	0.535	0.75	hsa-miR-4326	MIMAT0016888	MI0015866	0.977432	0.0772694	0.607387	0.0964844	0.526067	0.0862561	0.571075	0.0262853	0.861887	11111	1
rs9939879	16	535138	0.115	0.4	hsa-miR-3176	MIMAT0015053	MI0014210	0.977432	-0.0562866	0.549611	0.0284586	0.765765	-0.0458316	0.615006	-0.0503662	0.578983	11111	1
rs4822739	22	26951185	0.055	0.265	hsa-miR-548j-5p	MIMAT0005875	MI0006345	0.977432	-0.0108119	0.871377	0.0377581	0.549817	0.0131727	0.839292	0.0186148	0.767825	11111	1
rs58921166	22	31707183	0	0.355	hsa-miR-3928-3p	MIMAT0018205	MI0016438	0.977432	-0.0132081	0.790227	0.00545673	0.907736	-0.0235076	0.616968	0.0279302	0.55939	11111	1
rs12881760	14	101176335	0.73	0.035	hsa-miR-127-3p	MIMAT0000446	MI0000472	0.977432	0.00319609	0.972863	-0.0116707	0.902451	0.0532924	0.567509	-0.0298952	0.746905	11111	1
rs2682818	12	81329536	0.16	0.38	hsa-miR-618	MIMAT0003287	MI0003632	0.977432	0.0260825	0.817215	-0.00671802	0.951617	-0.00334077	0.975442	0.0635954	0.580104	11111	1
rs16932606	9	35771267	0	0.06	hsa-miR-6852-5p	MIMAT0027604	MI0022698	0.977432	0.00454086	0.969055	0.0515723	0.649745	-0.0196357	0.874335	0.0586283	0.592308	11111	0.998711
rs12881760	14	101176335	0.73	0.035	hsa-miR-381-3p	MIMAT0000446	MI0000472	0.977432	-0.0405161	0.608359	-0.00474685	0.952321	-0.00172301	0.983233	-0.00404629	0.955633	11111	1
rs1191016	14	100450990	0.81	0.21	hsa-miR-342-3p	MIMAT0000753	MI0000805	0.977432	-0.00714596	0.872828	-0.00448802	0.919614	-0.0226492	0.61935	-0.0143029	0.754977	11111	0.999931
rs12269882	11	79092486	0.26	0.23	hsa-miR-708-3p	MIMAT0004927	MI0005543	0.977432	-0.0686403	0.707505	-0.0477123	0.790789	0.062066	0.728979	-0.0813794	0.643622	11111	1
rs12269882	11	79092486	0.26	0.23	hsa-miR-708-5p	MIMAT0004927	MI0005543	0.977432	-0.0251918	0.912533	0.0994588	0.659574	0.0530648	0.812299	0.0929185	0.673652	11111	1
rs28362947	11	57369008	0.235	0.045	hsa-miR-130a-3p	MIMAT0000425	MI0000448	0.977432	0.0162761	0.749964	0.0216191	0.669559	0.0119674	0.818557	0.0217027	0.664749	11111	0.999952
rs850102	7	29717751	0.33	0.315	hsa-miR-550a-3-5p	MIMAT0020925	MI0003762	0.980194	0.00850587	0.896028	-0.0117893	0.851121	0.0202109	0.75724	0.0110153	0.862816	11111	1
rs58419772	7	26082065	0.955	0.415	hsa-miR-148a-5p	MIMAT0004549	MI0000253	0.989658	0.0101336	0.882286	-0.0141853	0.830233	-0.00885551	0.894265	-0.00191285	0.9771	11111	1
rs12881760	14	101176335	0.73	0.035	hsa-miR-409-3p	MIMAT0000446	MI0000472	0.989658	-0.00899758	0.916038	-0.00783783	0.924692	0.0023476	0.97749	-0.0029524	0.971239	11111	1
rs4680	22	19951271	0.53	0.195	hsa-miR-4761-3p	MIMAT0019909	MI0017402	0.989658	0.0050429	0.930322	0.0030363	0.960386	0.00292056	0.962188	-0.00286467	0.960282	11111	1

## Sheet: TableS3C
Table S3C: List of 25 isomiRs under genetic control (isomiR-QTLs)
Shifts of the start/end position of the miRNA are negative if the start/end of the isomiR is located upstream of the canonical start/end, and positive otherwise.
Note that only substitutions leading to a terminal adenlyation or uridylation are considered. Other internal substitutions (including those caused by a genetic variant) are not considered, and thus do not appear in the reported isomiR sequence
FDR: false discovery rate
Derived allele is obtained from 6EPO ancestral state. When ancestral state is unknown, Minor allele frequency is reported between parentheses.
Variant class is inferred based on distance from the SNP to the TSS, hairpin and mature miRNA.
Effect of minor allele on isomiR ratio, R2 and p-value are reported seperately for each condition, and are set to not available (n.a) when p>0.01
														Non stimulated			LPS			Pam3CSK4			R848			IAV
Variant ID	Chromosome	Position (bp)	Derived allele frequency (Europeans)	Derived allele frequency (Africans)	miRNA	Locus ID	Hairpin ID	Is canonical ?	IsomiR sequence	3' end shift	5' end shift	Observed substitutions	FDR	Effect of minor allele on isomiR ratio (β)	p-value	Variance explained (R2)	Effect of minor allele on isomiR ratio (β)	p-value	Variance explained (R2)	Effect of minor allele on isomiR ratio (β)	p-value	Variance explained (R2)	Effect of minor allele on isomiR ratio (β)	p-value	Variance explained (R2)	Effect of minor allele on isomiR ratio (β)	p-value	Variance explained (R2)	Variant class	Regulatory element (ChromHmm - 15 states)
rs2910164	5	159912418	0.49	0.21	hsa-miR-146a-3p	MIMAT0004608	MI0000477	no	CCUCUGAAAUUCAGUUCUUCA	0	-1		0.00695652	-0.232711	1.14e-14	0.261783	-0.216117	1.45e-41	0.629824	-0.228136	4.26e-48	0.666145	-0.224771	1.14e-44	0.64561	n.a.	n.a.	n.a.	miRNA-altering
rs2910164	5	159912418	0.49	0.21	hsa-miR-146a-3p	MIMAT0004608	MI0000477	no	GACCUCUGAAAUUCAGUUCUUC	-2	-2		0.00695652	0.147815	2.09e-09	0.166916	0.142491	4.97e-33	0.542032	0.132707	6.19e-38	0.575385	0.155082	1.46e-41	0.617961	n.a.	n.a.	n.a.	miRNA-altering
rs2910164	5	159912418	0.49	0.21	hsa-miR-146a-5p	MIMAT0000449	MI0000477	no	UUGAGAACUGAAUUCCAUGGGU	-1	-1		0.00695652	-0.00361882	5.58e-23	0.390895	-0.0046887	1.45e-26	0.462066	-0.00527342	1.56e-29	0.482116	-0.00492732	7.56e-30	0.493125	-0.00381124	6.94e-24	0.403563	Hairpin-altering
rs1954994	11	93403067	0.625	0.995	hsa-miR-1304-3p	MIMAT0022720	MI0006371	no	UCUCACUGUAGCCUCGAACCCCU	0	1		0.00695652	-0.0450428	7.02e-24	0.403489	-0.0416223	4.62e-18	0.335602	-0.0398057	7.8e-20	0.349107	-0.0472656	2.27e-22	0.393109	-0.0449152	1.32e-21	0.371186	Distant
rs2663092	15	42471473	0.155	0	hsa-miR-627-5p	MIMAT0003296	MI0003641	yes	GUGAGUCUCUAAGAAAAGAGGA	0	0		0.00695652	-0.254319	1.05e-19	0.342846	-0.263659	7.9e-19	0.348116	-0.267829	2.18e-20	0.357539	-0.26831	1.09e-19	0.352733	-0.249863	8.23e-22	0.374167	Distant
rs140471379	11	122427418	-0.29	-0.325	hsa-miR-100-5p	MIMAT0000098	MI0000102	yes	AACCCGUAGAUCCGAACUUGUG	0	0		0.00695652	-0.0331783	2.77e-21	0.366467	-0.026428	4.35e-12	0.229984	-0.0285289	2.44e-13	0.242003	-0.0280314	6.99e-14	0.256115	-0.0346955	6.13e-18	0.315452	Distant
rs1944105	11	93415087	0.63	0.995	hsa-miR-1304-3p	MIMAT0022720	MI0006371	no	UCUCACUGUAGCCUCGAACCCA	0	0	22C->A;	0.00695652	0.0155735	5.48e-19	0.331857	0.012535	2.79e-14	0.270502	0.0134244	4.77e-17	0.305072	0.0144163	1.41e-13	0.250691	0.0133299	6.92e-16	0.282192	Distant
rs1954994	11	93403067	0.625	0.995	hsa-miR-1304-3p	MIMAT0022720	MI0006371	no	UCUCACUGUAGCCUCGAAA	0	-3	19C->A;	0.00695652	0.0190045	9.84e-19	0.32792	0.0164118	6.96e-12	0.226113	0.0176161	2.62e-14	0.258968	0.0179321	8.76e-16	0.289193	0.0184127	3.29e-16	0.28753	Distant
rs140471379	11	122427418	-0.29	-0.325	hsa-miR-100-5p	MIMAT0000098	MI0000102	no	AACCCGUAGAUCCGAACUUGU	0	-1		0.00695652	0.0249591	1.96e-18	0.32325	0.0231372	4.68e-17	0.318861	0.0224242	1.39e-18	0.329665	0.0194007	6.81e-13	0.238356	0.0238484	5.75e-17	0.299884	Distant
rs7212590	17	57885709	0.23	0.09	hsa-miR-21-5p	MIMAT0000076	MI0000077	no	UAGCUUAUCAGACUGAUGUUG	0	-1		0.00695652	0.00234058	4.48e-14	0.251567	0.00239768	1.19e-13	0.259082	0.00236688	1.55e-13	0.245493	0.0024922	2.59e-15	0.281141	0.00248461	8.26e-18	0.313395	Distant	Enhancer
rs4822739	22	26951185	0.265	0.055	hsa-miR-548j-5p	MIMAT0005875	MI0006345	no	CAAAAGUAAUUGCGGUCUUUGGU	-1	0		0.00695652	0.121976	5.5e-13	0.232567	0.094762	3.13e-09	0.174089	0.0985966	2.31e-09	0.168451	0.145837	1.14e-15	0.287242	0.103615	3.49e-11	0.200117	Hairpin-altering
rs1944105	11	93415087	0.63	0.995	hsa-miR-1304-3p	MIMAT0022720	MI0006371	yes	UCUCACUGUAGCCUCGAACCCC	0	0		0.00695652	-0.0504201	4.31e-13	0.234436	-0.049164	2.49e-12	0.234548	-0.0439669	1.3e-10	0.192245	-0.0534498	2.61e-14	0.263674	-0.0554928	1.4e-15	0.277124	Distant
rs9589207	13	92003589	0.08	0	hsa-miR-92a-1-5p	MIMAT0004507	MI0000093	yes	AGGUUGGGAUCGGUUGCAAUGCU	0	0		0.00695652	-0.305502	1.53e-15	0.276449	-0.314189	4.29e-14	0.267113	-0.274756	5.08e-14	0.253975	-0.301596	3.18e-14	0.262169	-0.381784	1.53e-11	0.206651	miRNA-altering
rs895819	19	13947292	0.56	0.34	hsa-miR-27a-3p	MIMAT0000084	MI0000085	no	UUCACAGUGGCUAAGUUCCGCU	0	1	22C->U;	0.00695652	0.00882627	5.99e-13	0.231917	0.00739562	1.27e-08	0.161719	0.00934981	2.57e-13	0.241597	0.00611168	9.18e-08	0.139808	0.00786026	2.41e-11	0.203074	Hairpin-altering	Promoter
rs4822739	22	26951185	0.265	0.055	hsa-miR-548j-5p	MIMAT0005875	MI0006345	yes	AAAAGUAAUUGCGGUCUUUGGU	0	0		0.00695652	-0.0837587	1.79e-06	0.109594	-0.0961461	5.92e-08	0.147981	-0.0748574	4.85e-05	0.0817663	-0.134573	3.89e-13	0.242765	-0.0783739	3.29e-06	0.104271	Hairpin-altering
rs61869825	10	105073070	0.065	0.32	hsa-miR-1307-3p	MIMAT0005951	MI0006444	no	CUCGGCGUGGCGUCGGUCGUGG	1	1		0.00695652	-0.00891405	5.04e-05	0.0802203	-0.0110991	2.17e-07	0.136226	-0.0141784	5.25e-13	0.236079	-0.0150921	3.36e-12	0.22565	-0.0120575	8.26e-10	0.174561	Distant
rs1944105	11	93415087	0.63	0.995	hsa-miR-1304-3p	MIMAT0022720	MI0006371	no	UCUCACUGUAGCCUCGAACCC	0	-1		0.00695652	-0.0229047	4.76e-06	0.10104	-0.0215272	1.62e-05	0.0963605	-0.0223243	2.89e-06	0.106963	-0.0371516	6.58e-13	0.238626	-0.0252618	3.92e-07	0.12275	Distant
rs8074176	17	57861995	0.225	0.09	hsa-miR-21-5p	MIMAT0000076	MI0000077	yes	UAGCUUAUCAGACUGAUGUUGA	0	0		0.00695652	0.024462	9.81e-13	0.228122	0.0201133	7.02e-07	0.12551	0.0208856	1.1e-08	0.155272	0.0228649	1.58e-09	0.174907	0.0227953	1.96e-12	0.222757	Distant	Enhancer
rs1954994	11	93403067	0.625	0.995	hsa-miR-1304-3p	MIMAT0022720	MI0006371	no	CUCACUGUAGCCUCGAACCCCU	1	1		0.00695652	-0.0336403	1.93e-12	0.222899	-0.033557	2.05e-09	0.177808	-0.033043	3.74e-11	0.202323	-0.026934	5.03e-10	0.184567	-0.0244518	9.78e-08	0.134641	Distant
rs4327896	8	141857322	0.335	0.435	hsa-miR-151a-5p	MIMAT0004697	MI0000809	yes	UCGAGGAGCUCACAGUCUAGU	0	0		0.00695652	0.00925564	0.00252418	0.0453656	0.0163179	1.45e-09	0.180826	0.0130415	4.13e-06	0.103787	0.008733	0.000869517	0.0568253	0.00773346	0.00530419	0.0387831	Distant
rs68074292	17	79129195	-0.23	-0.26	hsa-miR-338-3p	MIMAT0000763	MI0000814	no	UCCAGCAUCAGUGAUUUUGUUGA	0	1		0.00695652	0.0194688	1.64e-09	0.168931	0.0198236	1.83e-07	0.137783	0.0177685	6.72e-07	0.119806	0.00994305	0.00425346	0.0422084	0.0158964	1.23e-06	0.11283	Distant
rs2910163	5	159911224	0.35	0.73	hsa-miR-146a-5p	MIMAT0000449	MI0000477	no	UGAGAACUGAAUUCCAUGGGUUG	0	1		0.00695652	-0.00985477	3.34e-09	0.163043	n.a.	n.a.	n.a.	n.a.	n.a.	n.a.	n.a.	n.a.	n.a.	-0.0042457	0.0012189	0.0518459	Hairpin-flanking
rs7824374	8	142016909	0.365	0.435	hsa-miR-151a-5p	MIMAT0004697	MI0000809	no	UCGAGGAGCUCACAGUCUAGUA	0	1		0.00695652	-0.0088984	0.00135368	0.0509113	-0.0148574	6.48e-09	0.167692	-0.0112446	2.68e-05	0.0871092	n.a.	n.a.	n.a.	-0.0107423	7.44e-05	0.0767686	TSS-flanking
rs906180	17	79155116	0.325	0.145	hsa-miR-338-3p	MIMAT0000763	MI0000814	no	UCCAGCAUCAGUGAUUUUGUU	0	-1		0.0352	-0.0191294	1.53e-08	0.150333	-0.0150378	0.000391719	0.0662131	-0.0134681	0.000725671	0.0573207	n.a.	n.a.	n.a.	-0.0226005	3.04e-07	0.124927	Distant
rs9892607	17	46617723	0.35	0.525	hsa-miR-10a-5p	MIMAT0000253	MI0000266	no	ACCCUGUAGAUCCGAAUUUGUG	1	0		0.0352	0.0101293	5.01e-05	0.0802836	0.00561193	0.000918226	0.0581093	0.00701533	1.05e-07	0.135942	n.a.	n.a.	n.a.	0.0109718	3.23e-08	0.144048	Distant
