# Supplementary material for: Population variation in miRNAs and isomiRs and their impact on human immunity to infection
Source: Genome Biol. 2020 Jul 30;21:187. doi: 10.1186/s13059-020-02098-w (PMC7391576; doi:10.1186/s13059-020-02098-w)
Supplement: Supplementary file 5 — Additional file 5: Table S4. Population differences in miRNA and isomiR expression. [file 13059_2020_2098_MOESM5_ESM.xlsx]

## Sheet: Table S4A
Table S4A: miRNAs whose expression differ between populations (popDE miRNAs)
FDR: false discovery rate
For each miRNA that differs between population in at least one population, the most likelly pattern of population differences in expression across conditions is reported as a 5-digit number, together with the posterior probability of the inferred model. Each digit represents a conditon (in the order: NS-LPS-Pam3CSK4-R848-IAV), with 1 indicating a non zero difference between that condition and the…
	Non stimulated				LPS				Pam3CSK4				R848				IAV
miRNA	Mean expression in Africans	Mean expression in Europeans	Wilcoxon p-value	FDR	Mean expression in Africans	Mean expression in Europeans	Wilcoxon p-value	FDR	Mean expression in Africans	Mean expression in Europeans	Wilcoxon p-value	FDR	Mean expression in Africans	Mean expression in Europeans	Wilcoxon p-value	FDR	Mean expression in Africans	Mean expression in Europeans	Wilcoxon p-value	FDR	Most Likely Model of sharing across conditions	Posterior probability of the inferred model
hsa-miR-4482-3p	2.37678	0.566001	7.22574e-39	4.75454e-36	2.43581	0.489177	2.33891e-41	2.565e-38	2.37165	0.541113	3.35975e-41	2.7634e-38	2.58239	0.587635	8.66751e-43	1.42581e-39	2.44188	0.536469	2.74578e-43	9.03363e-40	11111	1
hsa-miR-3176	2.99428	3.81608	2.69815e-16	5.22172e-14	2.98795	3.88023	1.64194e-17	3.60133e-15	3.00179	3.90309	1.17605e-17	2.76371e-15	2.92311	3.79946	5.242e-18	1.43718e-15	2.78426	3.73534	3.78776e-20	1.78025e-17	11111	1
hsa-miR-6503-3p	7.19797	7.47399	3.75521e-15	4.57579e-13	7.18689	7.49818	3.59606e-20	1.78025e-17	7.16469	7.42988	1.05153e-13	9.6098e-12	7.29731	7.55079	2.52982e-12	1.48627e-10	7.30071	7.60164	8.32272e-20	3.42272e-17	11111	1
hsa-miR-4707-3p	2.58469	1.70104	3.39588e-15	4.46897e-13	2.69488	1.7804	1.26895e-19	4.63872e-17	2.68808	1.85541	2.00499e-13	1.7359e-11	2.76432	1.822	3.84831e-16	6.66365e-14	2.67003	1.87595	1.16876e-14	1.20163e-12	11111	1
hsa-miR-1304-3p	6.26187	5.46957	3.6864e-15	4.57579e-13	6.30954	5.44326	1.88031e-18	5.62384e-16	6.28089	5.45785	6.11205e-19	2.01086e-16	6.25483	5.45837	2.30833e-15	3.452e-13	6.22991	5.46562	2.79131e-15	3.82642e-13	11111	1
hsa-miR-155-5p	9.90762	9.91217	0.961636	0.982236	12.5991	12.2935	1.78638e-05	0.000174916	13.1492	12.5233	1.11903e-17	2.76371e-15	13.5482	13.1049	2.23574e-08	4.93663e-07	10.778	10.6421	0.0371027	0.0983743	00110	0.832458
hsa-miR-148a-5p	4.73197	5.39803	1.08148e-14	1.14776e-12	4.75666	5.37444	1.38327e-12	8.45885e-11	4.75672	5.41677	1.40623e-15	2.2031e-13	4.68168	5.32979	4.74318e-15	5.38106e-13	4.7012	5.40228	3.36605e-17	6.92144e-15	11111	1
hsa-miR-3614-5p	4.76879	4.39762	3.94692e-09	1.09121e-07	4.82678	4.58329	0.00037922	0.00237507	4.99385	4.66114	1.05447e-07	2.00532e-06	5.61906	5.20829	7.85638e-08	1.52044e-06	5.72406	5.0647	2.92885e-16	5.35329e-14	11111	0.976797
hsa-miR-148a-3p	10.3525	11.0708	4.12354e-15	4.84516e-13	10.3515	11.0128	2.99815e-13	2.39586e-11	10.3668	11.0118	2.22455e-13	1.87661e-11	10.2403	10.948	1.02325e-15	1.68325e-13	10.3276	11.0094	6.87915e-15	7.54413e-13	11111	1
hsa-miR-3150b-3p	2.9169	3.33738	2.66089e-15	3.80622e-13	3.00768	3.34426	3.11411e-12	1.70757e-10	2.97151	3.36287	6.64656e-14	6.62642e-12	3.09819	3.38238	2.58394e-08	5.55631e-07	2.9543	3.31398	4.09573e-11	1.87152e-09	11111	1
hsa-miR-99b-3p	2.20523	1.74159	3.28808e-08	6.89031e-07	2.93018	2.35569	3.77734e-10	1.46205e-08	3.55704	2.88291	7.17543e-14	6.94329e-12	3.17023	2.72953	6.4947e-07	1.0079e-05	2.0482	1.82358	0.00414427	0.017368	11110	0.718698
hsa-miR-125a-5p	7.37289	6.82349	5.69281e-09	1.47342e-07	7.94667	7.2139	6.31793e-13	4.1572e-11	8.52103	7.75283	7.49773e-14	7.04787e-12	8.37278	7.71223	8.8698e-12	4.48948e-10	7.32385	6.75731	6.98604e-09	1.75451e-07	11111	1
hsa-miR-132-5p	3.97742	3.80005	0.00411049	0.0172761	4.81724	4.42738	2.51305e-08	5.47546e-07	4.81347	4.65732	0.0103123	0.0361593	4.16862	3.759	1.22526e-13	1.08949e-11	3.69269	3.62391	0.143481	0.272863	11010	0.432994
hsa-miR-339-5p	5.68637	5.95472	3.69714e-09	1.03962e-07	5.73879	6.02395	5.78381e-10	2.00385e-08	5.72735	5.98446	1.36126e-08	3.1562e-07	5.6855	5.9868	4.16092e-10	1.55562e-08	5.77759	6.1039	3.05854e-13	2.39586e-11	11111	1
hsa-miR-3928-3p	3.58039	3.82672	1.60304e-07	2.93001e-06	3.63122	3.87047	1.29842e-07	2.42716e-06	3.6371	3.95787	3.0007e-13	2.39586e-11	3.67254	3.93326	1.52363e-09	4.72899e-08	3.54856	3.84724	3.94273e-10	1.49099e-08	11111	0.999999
hsa-miR-941	13.6895	14.1262	5.46841e-11	2.43123e-09	13.709	14.1211	1.95582e-08	4.37731e-07	13.6922	14.1745	3.17902e-13	2.43232e-11	13.492	13.9792	2.68294e-12	1.54857e-10	13.5426	14.0221	5.91814e-13	4.05639e-11	11111	1
hsa-miR-4781-3p	2.08805	2.45693	3.4422e-13	2.57382e-11	2.08869	2.43799	2.64432e-09	7.69896e-08	2.07228	2.4224	2.35211e-08	5.15897e-07	2.01091	2.41853	2.68532e-10	1.06442e-08	2.10643	2.46989	4.973e-10	1.79793e-08	11111	1
hsa-miR-212-3p	4.07298	3.91989	0.0103459	0.0361593	5.1462	4.79881	4.53288e-08	9.32074e-07	5.14596	5.03867	0.130988	0.255908	4.68685	4.253	4.21435e-13	3.01418e-11	4.21514	4.09303	0.0239585	0.0698789	01010	0.417591
hsa-miR-3161	2.35804	1.12405	1.13191e-11	5.64239e-10	2.56125	1.1194	4.16111e-13	3.01418e-11	2.55011	1.21746	1.33036e-12	8.41706e-11	2.5461	1.11396	4.33769e-13	3.03639e-11	2.4193	1.17478	9.72942e-11	4.15711e-09	11111	1
hsa-miR-222-5p	2.93378	2.92716	0.985546	0.994425	4.10771	3.63947	3.54428e-10	1.38817e-08	4.69608	4.20632	6.242e-13	4.1572e-11	5.11517	4.68704	5.10238e-10	1.82465e-08	2.31359	2.30121	0.803297	0.882714	01110	0.999985
hsa-miR-4485	6.25242	6.59473	0.000181454	0.00125417	6.45746	6.89008	1.21182e-05	0.000125769	6.04741	6.51781	3.31889e-06	4.07431e-05	6.15324	6.41848	0.0041116	0.0172761	7.07023	7.71648	9.56499e-13	6.17036e-11	11111	0.883482
hsa-miR-1908-5p	2.51243	3.0672	4.22806e-12	2.2436e-10	2.61155	3.13971	1.35813e-10	5.58531e-09	2.68693	3.22099	1.38838e-12	8.45885e-11	2.65244	3.13738	9.15971e-10	3.04398e-08	2.56294	2.99494	4.0038e-09	1.09771e-07	11111	1
hsa-miR-125a-3p	3.4727	2.89037	1.87741e-09	5.71914e-08	4.33254	3.57563	1.2328e-11	6.0536e-10	5.06035	4.31759	1.85206e-12	1.10787e-10	4.57741	3.97293	6.04548e-09	1.54183e-07	2.75914	2.16073	1.36225e-08	3.1562e-07	11111	0.999999
hsa-miR-147b	4.45811	4.0536	2.56473e-08	5.55129e-07	5.37099	4.97731	1.07543e-09	3.43511e-08	5.33543	4.96591	2.22924e-07	3.92204e-06	5.45046	4.96021	2.88778e-12	1.61031e-10	5.28308	4.875	1.97545e-09	5.96261e-08	11111	0.999997
hsa-miR-196b-5p	3.96122	4.25291	3.14376e-07	5.35905e-06	3.93714	4.28408	1.23412e-09	3.8669e-08	3.8678	4.23162	5.72273e-10	2.00385e-08	3.90889	4.30053	2.86671e-12	1.61031e-10	3.99754	4.32074	4.40438e-09	1.19756e-07	11111	0.999999
hsa-miR-2115-3p	2.29369	2.57155	3.78103e-09	1.0542e-07	2.31831	2.54789	1.02599e-05	0.000109594	2.2829	2.61321	3.41653e-12	1.84269e-10	2.31368	2.59841	4.83034e-09	1.29202e-07	2.36728	2.63604	2.59842e-09	7.67393e-08	11111	0.999974
hsa-miR-146a-3p	2.3949	1.78759	4.18405e-11	1.88569e-09	4.0802	3.46867	5.11824e-12	2.67286e-10	4.25668	3.75634	7.1295e-10	2.44334e-08	4.07136	3.52156	8.54541e-10	2.89839e-08	1.83188	1.21785	1.18866e-10	4.95024e-09	11111	0.999999
hsa-miR-155-3p	0.280497	0.214131	0.0389579	0.102293	2.41633	2.22584	0.0130495	0.0432789	2.92262	2.35789	6.00924e-12	3.08912e-10	3.00235	2.84791	0.0435893	0.112038	1.24122	1.10807	0.0722761	0.165706	00100	0.966883
hsa-miR-301b	7.59191	7.85923	1.85866e-11	8.87435e-10	7.58286	7.80033	2.8635e-09	8.26395e-08	7.62078	7.82662	4.77002e-08	9.68726e-07	7.51336	7.74617	9.92691e-10	3.21232e-08	7.60706	7.83608	9.54243e-11	4.13087e-09	11111	1
hsa-miR-590-3p	3.96837	4.29216	4.67531e-09	1.2608e-07	3.95581	4.24047	1.22466e-06	1.69291e-05	3.94658	4.26182	1.86119e-11	8.87435e-10	3.89498	4.17798	1.95026e-07	3.48715e-06	4.01137	4.28481	2.25855e-06	2.90259e-05	11111	0.999995
hsa-miR-339-3p	7.37917	7.59821	8.98151e-09	2.18883e-07	7.35111	7.5811	2.6124e-09	7.67393e-08	7.3647	7.55171	1.90156e-07	3.41865e-06	7.3999	7.61003	5.94576e-08	1.18555e-06	7.41138	7.66699	2.1101e-11	9.91746e-10	11111	0.999995
hsa-miR-122-5p	0.825917	0.854621	0.652962	0.782165	0.856245	0.86857	0.863556	0.923634	1.05247	0.898487	0.0278834	0.0786258	0.993583	1.03104	0.772188	0.862062	1.9399	2.50664	2.52234e-11	1.1688e-09	00001	0.989602
hsa-miR-132-3p	7.221	7.07498	0.0153473	0.0486909	8.24771	7.80618	5.8525e-11	2.56729e-09	8.24404	8.10217	0.0231169	0.0677849	7.69573	7.33509	1.10679e-09	3.5013e-08	7.36188	7.29458	0.1912	0.336497	01010	0.855074
hsa-miR-181d-5p	6.9875	6.82514	5.67027e-07	8.92593e-06	7.04147	6.83099	1.03688e-10	4.3735e-09	7.11798	6.90879	8.69493e-10	2.91901e-08	6.879	6.72268	7.64226e-07	1.15335e-05	7.04873	6.89585	1.98602e-06	2.60319e-05	11111	0.999987
hsa-miR-99b-5p	8.46054	7.80135	2.61185e-08	5.57986e-07	9.16279	8.53686	2.38568e-07	4.17493e-06	9.84788	9.10822	1.52888e-10	6.20988e-09	9.57234	8.92736	8.59834e-09	2.11108e-07	8.63212	8.18119	7.91648e-06	8.62424e-05	11111	0.99932
hsa-miR-576-3p	3.61517	3.79749	3.36383e-05	0.000298302	3.54626	3.72584	0.000110979	0.000824202	3.6235	3.73588	0.0103358	0.0361593	3.48799	3.69698	5.12254e-06	5.95518e-05	3.63047	3.90382	2.52028e-10	1.01119e-08	11111	0.775368
hsa-miR-34a-5p	3.58543	3.95181	4.90642e-08	9.90314e-07	3.34177	3.65965	3.09804e-06	3.83178e-05	3.38701	3.81836	3.84981e-10	1.47278e-08	3.53096	3.89267	1.4175e-07	2.61998e-06	3.23816	3.51418	0.00011503	0.000846641	11111	0.999696
hsa-miR-4761-3p	1.1897	0.70617	4.56369e-10	1.68703e-08	1.23138	0.759165	2.18098e-08	4.84826e-07	1.07166	0.760875	0.000509628	0.00307647	1.1927	0.816682	7.633e-05	0.000586742	1.16786	0.74493	7.82702e-08	1.52044e-06	11111	0.995513
hsa-miR-1254	3.40309	3.14768	2.04054e-05	0.000196298	3.43338	3.15869	1.39223e-05	0.000140937	3.41652	3.16532	1.14982e-05	0.00012086	3.51571	3.17305	3.14486e-09	8.99703e-08	3.50396	3.14202	4.78348e-10	1.74863e-08	11111	0.999831
hsa-miR-99a-5p	4.30096	4.62522	1.08926e-06	1.55137e-05	4.27603	4.64674	1.31033e-07	2.43559e-06	4.3072	4.68144	9.20719e-09	2.22733e-07	4.34655	4.60096	5.45895e-05	0.000448999	4.47155	4.84863	5.78619e-10	2.00385e-08	11111	0.999
hsa-miR-6718-5p	3.57784	3.94318	9.10871e-08	1.74231e-06	3.60052	4.00385	9.72362e-10	3.19907e-08	3.63179	3.96311	9.11152e-07	1.32641e-05	3.68667	3.99693	1.75774e-05	0.000173143	3.61401	3.94244	2.72291e-07	4.71494e-06	11111	0.99996
hsa-miR-146b-3p	5.28694	5.09211	7.59448e-05	0.000585149	6.07984	5.78528	4.66381e-05	0.000395494	6.89896	6.53916	2.12427e-05	0.00020199	7.17338	6.45238	9.95918e-10	3.21232e-08	4.64269	4.61139	0.498413	0.660398	11110	0.889549
hsa-miR-146a-5p	10.5082	9.9621	1.78189e-09	5.47891e-08	12.0099	11.5851	2.99472e-07	5.13158e-06	12.1992	11.8208	2.94e-07	5.06419e-06	12.069	11.7557	6.7455e-05	0.000530469	10.1687	9.64994	1.02638e-08	2.44695e-07	11111	0.999719
hsa-miR-548k	6.14741	6.37366	1.52755e-08	3.49003e-07	6.14585	6.30268	2.98433e-06	3.70508e-05	6.18172	6.38302	9.58695e-09	2.30227e-07	6.1316	6.28733	2.33328e-06	2.9585e-05	6.14203	6.34178	2.29174e-09	6.85438e-08	11111	0.999906
hsa-miR-194-5p	5.20005	5.39949	3.60359e-09	1.02205e-07	5.17515	5.35092	2.81402e-06	3.50686e-05	5.1864	5.35313	7.73193e-07	1.16155e-05	5.17704	5.3313	1.13783e-05	0.000120369	5.55919	5.72224	3.98892e-07	6.62806e-06	11111	0.999959
hsa-miR-449c-5p	2.7663	2.48539	9.29672e-07	1.34741e-05	2.86669	2.56641	3.32416e-08	6.92182e-07	2.64014	2.46243	0.00268978	0.0122229	2.69457	2.4522	1.85443e-05	0.000179973	2.62499	2.32533	5.19966e-09	1.37959e-07	11111	0.962925
hsa-miR-3667-3p	2.01191	1.49119	1.65342e-06	2.21128e-05	2.08958	1.46373	5.38832e-09	1.41821e-07	1.96874	1.43474	9.0285e-07	1.32606e-05	1.99886	1.5998	0.000599012	0.00353181	2.14352	1.57724	4.43289e-07	7.23229e-06	11111	0.996339
hsa-miR-6087	4.86582	5.27272	0.00010955	0.000817281	5.08782	5.42835	0.000805295	0.00452892	5.06912	5.42999	0.000158953	0.00112714	5.18557	5.77392	5.59814e-09	1.46174e-07	4.90912	5.38549	1.4057e-08	3.2341e-07	11111	0.995092
hsa-miR-451a	2.7571	2.48638	0.000135601	0.00098203	2.9328	2.55719	1.75561e-07	3.17361e-06	2.94682	2.5622	5.73246e-09	1.47342e-07	3.00192	2.62215	2.11148e-07	3.73482e-06	2.95429	2.61061	2.81964e-08	5.98491e-07	11111	0.999693
hsa-miR-29a-3p	9.44788	9.37459	0.0295824	0.0823403	9.58133	9.50298	0.0109374	0.0374834	9.74214	9.57031	6.5207e-09	1.65024e-07	9.94025	9.80821	4.01617e-05	0.000347716	9.74488	9.60945	4.14049e-06	4.97161e-05	11111	0.748044
hsa-let-7e-3p	1.65334	1.32911	2.76506e-05	0.0002513	2.19678	1.66738	1.57953e-08	3.55935e-07	2.74567	2.19338	7.80738e-09	1.94593e-07	1.84222	1.50978	0.000104164	0.000786009	0.938488	0.618903	3.51405e-05	0.000310786	11111	0.997881
hsa-miR-181c-5p	9.77968	9.62279	1.17838e-06	1.64936e-05	9.78778	9.64028	6.88091e-06	7.62229e-05	9.79215	9.63719	2.50506e-06	3.14567e-05	9.83342	9.64551	8.167e-09	2.02026e-07	9.8845	9.73676	1.01027e-06	1.44513e-05	11111	0.999961
hsa-miR-222-3p	10.3585	10.3627	0.829952	0.903255	10.9051	10.7738	0.000372444	0.00233844	11.1134	10.8998	1.19427e-08	2.82671e-07	11.6121	11.3967	7.38844e-07	1.12018e-05	10.3101	10.3026	0.93272	0.963469	01110	0.948337
hsa-miR-212-5p	3.95702	3.76548	0.010025	0.0352961	4.94482	4.5419	1.32153e-05	0.000135446	4.89098	4.87747	0.991131	0.996035	4.02426	3.60137	1.2711e-08	2.98708e-07	3.52724	3.40779	0.0580541	0.140543	11010	0.474371
hsa-miR-20a-5p	9.7105	9.93489	1.54509e-08	3.50576e-07	9.71106	9.91561	4.39704e-07	7.23229e-06	9.73297	9.91405	3.7799e-06	4.57202e-05	9.68943	9.8625	2.06476e-06	2.67443e-05	9.66072	9.82997	1.87484e-06	2.46729e-05	11111	0.999947
hsa-miR-181a-5p	17.0415	16.875	2.16886e-06	2.79826e-05	17.0885	16.9063	8.7493e-07	1.29663e-05	17.0973	16.9207	4.20713e-07	6.95551e-06	17.1548	16.9701	3.0733e-08	6.48152e-07	17.1	16.9587	1.87447e-06	2.46729e-05	11111	0.99991
hsa-miR-4741	1.29144	1.55563	0.00169836	0.00835215	1.3339	1.81595	3.52877e-08	7.30167e-07	1.41696	1.83664	4.5093e-07	7.30817e-06	1.41333	1.85723	2.05954e-06	2.67443e-05	1.30178	1.57502	0.000939866	0.0051536	11111	0.948947
hsa-miR-6502-5p	3.18483	2.8842	4.57905e-08	9.35719e-07	3.12438	2.95186	0.00180036	0.00874918	3.24489	3.01142	3.64706e-06	4.42761e-05	2.9077	2.64018	3.96964e-07	6.62806e-06	3.04818	2.75391	1.09631e-07	2.07291e-06	11111	0.977232
hsa-miR-3916	1.75965	1.87649	0.0241175	0.0702184	1.78599	1.93725	0.00406337	0.0171391	1.57517	1.70565	0.0173313	0.053945	1.69081	1.78205	0.101527	0.213298	1.8825	2.18369	5.28106e-08	1.05943e-06	11111	0.471669
hsa-miR-629-5p	5.13501	5.30451	0.000162431	0.00113944	5.08651	5.28453	2.16678e-05	0.000205438	5.06216	5.28929	1.21693e-06	1.68933e-05	5.1402	5.34596	2.33838e-06	2.9585e-05	5.08952	5.3266	6.39586e-08	1.26761e-06	11111	0.999104
hsa-miR-6810-3p	1.53918	1.78775	5.02789e-05	0.000419841	1.65002	1.93202	7.25503e-07	1.10505e-05	1.59116	1.85482	2.88748e-05	0.000260269	1.54127	1.80153	5.31112e-05	0.000440141	1.49642	1.81986	6.83089e-08	1.34573e-06	11111	0.999621
hsa-miR-618	3.47847	4.23216	1.14458e-06	1.62314e-05	3.62488	4.31043	1.7023e-05	0.000168186	3.57403	4.20102	7.85978e-05	0.000602639	3.58706	4.283	1.53668e-06	2.08053e-05	3.60163	4.39168	7.71663e-08	1.51117e-06	11111	0.999441
hsa-miR-193a-3p	4.12452	4.54906	6.85912e-07	1.0496e-05	4.3799	4.71418	0.00039236	0.0024402	4.49056	4.72495	0.0040089	0.0169756	4.17528	4.63843	8.46923e-08	1.62946e-06	4.21713	4.62636	4.52976e-06	5.41924e-05	11111	0.906134
hsa-miR-3196	1.58425	1.93683	0.00010657	0.000800493	1.96671	2.28488	0.00104927	0.00559499	1.82194	2.24926	3.70673e-05	0.000326073	2.16749	2.60214	6.48201e-05	0.000520051	2.00005	2.49331	1.18984e-07	2.2369e-06	11111	0.988208
hsa-miR-4773	0.450549	0.564076	0.0698454	0.161484	1.81611	1.36163	1.46848e-07	2.69905e-06	1.92435	1.6333	2.98084e-05	0.000266494	1.83199	1.80585	0.825647	0.899463	0.95345	0.967464	0.737758	0.840287	01100	0.999233
hsa-miR-885-5p	0.685021	1.06848	1.71191e-07	3.11171e-06	0.732595	1.10262	6.43614e-07	1.00355e-05	0.849667	1.0481	0.00649093	0.0248605	0.805724	1.06863	6.73194e-05	0.000530469	0.836486	1.09195	0.000386074	0.00240864	11111	0.928308
hsa-miR-4645-3p	4.10013	4.03162	0.037805	0.0999023	4.29142	4.16882	0.00175033	0.0085566	4.36867	4.20292	1.9749e-07	3.51213e-06	4.42841	4.30309	0.00026336	0.00172257	4.26765	4.12437	1.11391e-05	0.000118601	11111	0.663681
hsa-miR-4521	4.09471	3.98397	0.0402831	0.105184	4.40707	4.27345	0.0274082	0.0777352	4.65373	4.52003	0.0204535	0.0615663	4.36107	4.28889	0.286979	0.456557	4.07631	3.734	2.44601e-07	4.25787e-06	11101	0.364742
hsa-miR-125b-2-3p	1.62718	1.90695	9.39337e-07	1.35545e-05	1.64275	1.8303	0.00529017	0.0209746	1.66053	1.88053	0.000479064	0.00290797	1.66012	1.82503	0.011134	0.0380777	1.64875	1.95943	3.20596e-07	5.43691e-06	11111	0.916649
hsa-miR-1268a	2.7852	2.39436	3.32858e-07	5.61591e-06	2.83268	2.52171	3.95195e-05	0.000343218	2.86197	2.50637	5.51279e-07	8.71976e-06	2.83304	2.48115	1.18313e-06	1.64936e-05	2.77672	2.44085	6.73349e-07	1.0352e-05	11111	0.999878
hsa-miR-2277-3p	2.08419	2.36766	7.16206e-06	7.88067e-05	2.18617	2.47476	3.70003e-07	6.21076e-06	2.16847	2.46154	4.6661e-06	5.54205e-05	2.28983	2.55252	1.37524e-05	0.000140078	2.22646	2.47785	6.0134e-05	0.000486814	11111	0.99981
hsa-miR-2277-5p	3.59281	3.77269	0.000270959	0.00176876	3.53494	3.82656	4.68862e-07	7.56155e-06	3.57599	3.85469	4.44049e-07	7.23229e-06	3.59262	3.85752	1.65121e-06	2.21128e-05	3.61693	3.85329	7.95932e-06	8.64229e-05	11111	0.994365
hsa-miR-4433b-5p	2.60447	2.13309	2.4373e-05	0.000229106	2.59754	2.04604	6.56042e-06	7.34142e-05	2.66953	2.07742	4.91788e-07	7.86842e-06	2.6774	2.19388	2.61955e-05	0.00024277	2.57499	2.1824	0.000622324	0.00365982	11111	0.993517
hsa-miR-4792	0.67593	0.850601	0.0338017	0.0916042	0.845276	1.05681	0.00241452	0.0111727	0.713928	1.09374	4.92673e-07	7.86842e-06	0.818705	1.14633	4.04598e-05	0.000349377	0.766055	1.04049	0.000161876	0.00113825	11111	0.757849
hsa-miR-548l	1.48479	1.77558	1.1791e-06	1.64936e-05	1.4443	1.70041	3.91959e-05	0.000342965	1.45918	1.70268	0.000161	0.00113667	1.50663	1.73599	0.000622947	0.00365982	1.43829	1.70481	5.25965e-07	8.35954e-06	11111	0.998444
hsa-miR-548j-5p	3.14403	2.92528	0.000318193	0.00201706	3.15926	2.88451	2.30899e-06	2.94441e-05	3.12769	2.86481	6.00672e-07	9.41053e-06	3.13654	2.9824	0.00542202	0.0214404	3.12429	2.91594	0.000161915	0.00113825	11111	0.95877
hsa-miR-92a-1-5p	3.21338	3.03708	0.00265462	0.0120798	3.26443	3.00179	6.54194e-05	0.000520051	3.52629	3.21472	6.52745e-07	1.00823e-05	3.42306	3.1661	5.13515e-05	0.000426633	2.28616	2.07155	0.000180801	0.00125229	11111	0.96425
hsa-miR-2115-5p	0.838688	1.1093	1.57161e-05	0.000156642	0.948863	1.1658	0.000684573	0.00395825	0.895731	1.10079	0.00182309	0.00883355	0.918441	1.19226	5.77206e-06	6.63989e-05	0.900905	1.20108	7.87903e-07	1.17827e-05	11111	0.989392
hsa-miR-130b-3p	9.31066	9.44632	4.9578e-06	5.82542e-05	9.33019	9.42896	0.000406172	0.00250714	9.31488	9.40822	0.000463362	0.00282308	9.40958	9.51553	0.000273323	0.00177363	9.38279	9.51079	8.34598e-07	1.24246e-05	11111	0.992926
hsa-miR-1268b	2.95135	2.57474	8.9792e-07	1.32473e-05	3.00363	2.74262	0.000279968	0.00180962	3.04585	2.70429	1.32011e-06	1.80214e-05	3.00672	2.66524	1.70659e-06	2.26398e-05	2.94521	2.63421	2.27972e-06	2.9184e-05	11111	0.998291
hsa-miR-17-5p	9.9126	10.0453	1.70261e-06	2.26398e-05	9.92473	10.0406	3.79297e-05	0.00033277	9.98508	10.0523	0.00768909	0.0285843	9.91638	10.0414	9.08482e-07	1.32641e-05	9.85935	9.96723	6.0265e-06	6.86062e-05	11111	0.875124
hsa-miR-30a-5p	5.90648	5.80511	0.196948	0.344152	6.05166	5.90228	0.0392082	0.102867	6.26954	6.07378	0.00807511	0.0296839	6.47512	6.17601	9.58761e-07	1.37743e-05	6.23833	6.16277	0.232876	0.39068	11110	0.28164
hsa-miR-3613-3p	5.31348	5.49947	0.000185996	0.0012749	5.29548	5.52985	1.1721e-06	1.64936e-05	5.38416	5.56676	0.000149785	0.00107363	5.38278	5.59186	4.49769e-05	0.000383352	5.35283	5.54444	1.83512e-05	0.000178969	11111	0.998791
hsa-miR-4717-3p	1.2215	1.00989	0.00211216	0.00994133	1.29295	1.05844	0.000722799	0.00415149	1.33091	1.01684	1.27252e-06	1.75172e-05	1.27881	1.05411	0.000354256	0.00224135	1.23558	0.949041	7.10334e-06	7.84228e-05	11111	0.981413
hsa-miR-503-5p	3.50299	3.68833	0.00163821	0.00815389	3.58716	3.73498	0.0237763	0.0694707	3.55587	3.75461	0.00018189	0.00125455	3.56472	3.75363	0.00166417	0.00822092	3.49583	3.7694	1.29747e-06	1.77862e-05	11111	0.900059
hsa-miR-4632-3p	2.10876	1.85648	0.000108376	0.000812203	2.16706	1.99928	0.0132	0.0436461	2.30363	2.00394	1.45525e-06	1.97842e-05	2.27193	2.01992	2.86246e-05	0.000258722	2.20399	1.91361	1.15979e-05	0.000121519	11111	0.882821
hsa-miR-548w	2.09618	2.34617	0.00073086	0.00418179	2.02821	2.38276	1.63556e-06	2.20533e-05	2.11929	2.24811	0.0828734	0.1846	2.16621	2.30125	0.0629257	0.148512	2.10331	2.34786	0.000196971	0.00133615	11111	0.389506
hsa-miR-335-3p	2.96501	3.19325	0.000114272	0.000842945	2.92384	3.21091	2.04236e-06	2.66642e-05	2.93938	3.20329	1.77126e-05	0.000173953	2.94496	3.14148	0.00129881	0.00665588	2.94877	3.19883	2.6394e-05	0.00024356	11111	0.9923
hsa-miR-3667-5p	1.15801	0.855491	0.000969034	0.00526497	1.18758	0.782148	9.30294e-06	0.00010035	1.25165	0.827831	1.14786e-05	0.00012086	1.20211	0.774543	2.34702e-06	2.9585e-05	1.26227	0.860246	6.45037e-06	7.26012e-05	11111	0.98788
hsa-miR-3074-5p	2.48746	2.70583	2.66413e-06	3.33269e-05	2.5032	2.7195	5.65512e-06	6.52819e-05	2.49519	2.68269	8.45846e-05	0.000645669	2.58434	2.73017	0.0023218	0.0107928	2.54145	2.69585	0.000683915	0.00395825	11111	0.985132
hsa-miR-181c-3p	6.78994	6.65998	3.6496e-05	0.000321908	6.73507	6.57443	3.17315e-06	3.90999e-05	6.80136	6.65295	1.16529e-05	0.000121709	6.46223	6.33675	2.54329e-05	0.000237711	6.6752	6.58575	0.00369359	0.0159328	11111	0.950818
hsa-miR-1234-3p	1.20172	1.05616	0.043288	0.111438	1.19245	0.996904	0.00833792	0.0305136	1.27266	0.942017	3.46365e-06	4.23621e-05	1.21802	1.10632	0.104418	0.217289	1.18233	1.09623	0.223224	0.379147	11110	0.310851
hsa-miR-500a-3p	10.9508	10.8476	0.000476141	0.00289557	10.9522	10.8339	7.25127e-05	0.000561334	10.948	10.8725	0.0125351	0.0417837	10.9618	10.811	3.64269e-06	4.42761e-05	11.0014	10.8899	0.000257323	0.00168644	11111	0.916563
hsa-miR-6511b-3p	3.4263	3.18118	5.07472e-06	5.92051e-05	3.5077	3.28974	1.533e-05	0.000153767	3.53004	3.37539	0.00330815	0.014688	3.59442	3.35857	4.1154e-06	4.95959e-05	3.48307	3.28309	2.94578e-05	0.000264077	11111	0.984543
hsa-miR-542-3p	4.38985	4.58485	0.00116867	0.00606453	4.39316	4.59302	0.00138071	0.00702092	4.34628	4.52892	0.00316189	0.014134	4.38691	4.55006	0.00402666	0.0170279	4.38081	4.65995	4.61868e-06	5.5056e-05	11111	0.949751
hsa-miR-4532	1.14797	1.42545	0.00385125	0.0164485	1.46925	1.53631	0.449137	0.617493	1.43006	1.80016	4.80754e-06	5.6895e-05	1.66584	1.93051	0.0047968	0.0193401	1.3306	1.62221	0.00134891	0.00688029	10111	0.884277
hsa-miR-1260b	9.96253	9.72248	4.93636e-06	5.82101e-05	9.79799	9.63469	0.00397972	0.0168946	9.80215	9.61283	0.000730426	0.00418179	9.74469	9.60253	0.00847339	0.0308379	9.78565	9.59111	0.000186004	0.0012749	11111	0.934492
hsa-let-7e-5p	7.33846	7.1684	0.000564454	0.00336423	7.47137	7.31486	0.00162282	0.00808952	7.70099	7.49522	0.000168654	0.00117309	7.60837	7.37464	5.03627e-06	5.89656e-05	7.27809	7.14187	0.0025523	0.0117114	11111	0.953976
hsa-miR-30b-3p	3.30919	3.54337	0.000155662	0.0011109	3.19492	3.3334	0.0280473	0.0789744	3.30929	3.54903	5.47948e-06	6.34771e-05	3.18123	3.26857	0.125441	0.248614	2.89828	3.03376	0.00994758	0.0351909	11101	0.429876
hsa-miR-361-3p	7.34089	7.26156	0.00120432	0.00622014	7.33824	7.24106	0.000231728	0.00153707	7.33437	7.25228	0.000786752	0.00444745	7.3716	7.2434	5.9442e-06	6.81409e-05	7.38404	7.29573	0.000900449	0.00498734	11111	0.983942
hsa-miR-6818-5p	2.08054	2.24841	0.000305066	0.00195266	2.07422	2.18439	0.0309507	0.0852115	2.00572	2.2047	5.98847e-06	6.84099e-05	2.04633	2.10096	0.266466	0.430797	1.99532	2.07882	0.0687505	0.159288	11101	0.40869
hsa-miR-374b-3p	2.87503	2.9841	0.00790488	0.0291559	2.78425	2.86145	0.113151	0.229937	2.76807	2.89788	0.00107149	0.00568205	2.617	2.80892	6.09991e-06	6.92024e-05	2.67911	2.76898	0.0268656	0.076394	11111	0.575592
hsa-miR-1260a	9.97161	9.73697	6.34663e-06	7.1754e-05	9.8111	9.65212	0.00465466	0.0188594	9.81355	9.63048	0.000956917	0.00522941	9.76121	9.62622	0.0105544	0.0365899	9.79747	9.60998	0.000242526	0.00160223	11111	0.918548
hsa-miR-502-5p	3.65967	3.75572	0.0309177	0.0852115	3.64893	3.76603	0.0103963	0.0361945	3.58732	3.74466	0.000562133	0.00335647	3.58852	3.7838	6.4657e-06	7.26012e-05	3.70534	3.79823	0.0370685	0.0983743	11111	0.718884
hsa-miR-1303	2.03749	2.2143	0.0142584	0.0459902	1.87537	2.1645	2.72083e-05	0.000248653	1.86056	2.16992	1.57594e-05	0.000156642	1.68616	1.95756	9.50079e-05	0.000722193	1.7478	2.04483	6.69076e-06	7.4619e-05	11111	0.908911
hsa-miR-1304-5p	2.25725	2.34231	0.121471	0.242352	2.21517	2.37882	0.00463173	0.0187896	2.22637	2.45649	6.80875e-06	7.56783e-05	2.3353	2.44602	0.0738587	0.168513	2.28071	2.34985	0.253429	0.414198	11110	0.263507
hsa-miR-33b-3p	2.21221	1.9948	1.544e-05	0.0001544	1.99675	1.762	2.55665e-05	0.000237933	2.13385	1.88755	7.45101e-06	8.17128e-05	1.52646	1.47617	0.417406	0.588878	0.999852	1.01724	0.802288	0.882255	11100	0.99561
hsa-miR-193a-5p	6.052	6.42289	7.62828e-06	8.33789e-05	6.32459	6.63859	0.000241661	0.00159973	6.43562	6.75719	5.45253e-05	0.000448999	6.24793	6.51812	0.00103693	0.00555621	5.93834	6.19511	0.00115366	0.00599692	11111	0.967991
hsa-miR-3157-3p	1.98444	2.19434	9.24202e-06	0.000100021	1.97415	2.13602	0.00176989	0.00863471	2.02176	2.13904	0.00787201	0.0290999	2.00422	2.11894	0.01609	0.0506082	2.00419	2.13451	0.00385464	0.0164485	11111	0.893618
hsa-miR-10b-5p	2.89976	2.67652	0.00227441	0.010629	3.00634	2.75035	0.000964674	0.0052546	3.13215	2.81274	9.76754e-06	0.000105017	3.03184	2.83949	0.00445869	0.0181803	3.73785	3.62083	0.102268	0.214444	11110	0.702406
hsa-miR-3074-3p	2.12131	2.25623	0.00626858	0.0241777	2.16292	2.39271	4.70295e-05	0.000396736	2.15677	2.2872	0.0126545	0.0420965	2.24317	2.32651	0.137047	0.264449	2.17809	2.41261	1.00774e-05	0.000107995	11101	0.515829
hsa-miR-629-3p	2.92216	3.03484	0.0329477	0.0894372	2.89797	3.00523	0.0559273	0.136398	2.89919	2.98901	0.0864076	0.190027	2.9339	3.15452	1.12572e-05	0.000119471	2.84572	3.0518	0.000153345	0.00109675	11111	0.517253
hsa-miR-3609	2.65755	2.78376	0.0173305	0.053945	2.82622	2.90678	0.128581	0.252707	2.58536	2.65338	0.231078	0.388375	2.61673	2.77036	0.00338575	0.0149719	3.02665	3.24901	1.19449e-05	0.000124363	11011	0.29956
hsa-miR-548ay-3p	1.47273	1.71086	1.22707e-05	0.000126951	1.43603	1.67772	6.75582e-05	0.000530469	1.50994	1.6969	0.000794875	0.00448566	1.42063	1.60545	0.00114766	0.00598384	1.58689	1.70776	0.0277657	0.0786258	11111	0.798743
hsa-let-7d-5p	10.5804	10.7015	0.000716947	0.00413092	10.5561	10.7011	0.000156401	0.00111376	10.5708	10.7122	1.24889e-05	0.000128804	10.6048	10.7137	0.0039221	0.0166714	10.5779	10.6885	0.000981048	0.00531738	11111	0.983081
hsa-miR-25-3p	12.419	12.4758	0.0319622	0.0873385	12.4296	12.4641	0.151478	0.282548	12.3857	12.4466	0.0109096	0.0374271	12.3605	12.4628	1.26693e-05	0.000130257	12.3772	12.4651	0.000165648	0.00115707	11111	0.456777
hsa-miR-590-5p	2.0162	2.17556	0.0140318	0.0454375	2.00375	2.20061	0.00231508	0.0107884	1.94073	2.18287	0.000135572	0.00098203	1.90378	2.16456	3.94344e-05	0.000343218	1.99331	2.26383	1.3721e-05	0.000140078	11111	0.915466
hsa-miR-6894-3p	1.85403	1.89836	0.37177	0.544569	1.81332	1.94219	0.0143026	0.0460427	1.85521	1.98333	0.0104735	0.0364246	1.82062	1.98467	0.00157949	0.00788549	1.62971	1.85533	1.38895e-05	0.000140937	01111	0.768114
hsa-miR-6501-3p	1.36644	1.13139	5.49047e-05	0.000450465	1.21545	1.14779	0.173053	0.314207	1.33098	1.10916	1.43219e-05	0.000144537	1.23938	1.1052	0.0338315	0.0916095	1.22621	1.18084	0.446245	0.615316	10110	0.519038
hsa-miR-500b-3p	4.23657	3.44068	1.43774e-05	0.000144654	4.02397	3.36726	0.000379722	0.00237507	4.0819	3.47291	0.00243417	0.011232	3.9184	3.22657	0.000185425	0.0012749	3.93314	3.30551	0.00400912	0.0169756	11111	0.968655
hsa-miR-532-5p	9.84353	9.73737	0.000125529	0.000917756	9.85386	9.73336	1.68099e-05	0.00016658	9.80022	9.70666	0.00113683	0.00593679	9.8037	9.74762	0.0469007	0.118059	9.84903	9.77054	0.00187997	0.0090162	11111	0.723602
hsa-miR-21-5p	15.8569	15.7172	1.83865e-05	0.000178969	15.8102	15.6968	0.000759279	0.00432099	15.7769	15.6804	0.00288298	0.013011	15.7545	15.6747	0.00493583	0.0197794	15.8427	15.7164	1.93727e-05	0.000187459	11111	0.942375
hsa-miR-5695	0.944456	0.985891	0.398409	0.572886	0.993348	0.826752	0.00946969	0.033791	1.05641	0.829432	1.9641e-05	0.000189498	0.897849	0.900444	0.846461	0.913967	0.908627	0.96919	0.495174	0.657867	01100	0.942568
hsa-miR-1343-3p	3.23283	3.03146	0.000580055	0.00343853	3.32375	3.07305	2.23634e-05	0.000211424	3.3334	3.09887	2.08315e-05	0.000199812	3.26954	3.04244	3.26895e-05	0.000291459	3.15825	3.06044	0.0818302	0.182523	11110	0.679729
hsa-miR-641	3.78573	3.63449	0.00277266	0.0125648	3.76702	3.62216	0.00436679	0.0179457	3.81892	3.63658	0.000190568	0.00130076	3.81892	3.61696	2.10949e-05	0.000201751	3.88008	3.70649	0.000199616	0.00134853	11111	0.977121
hsa-miR-542-5p	3.3982	3.61218	0.000521337	0.00314139	3.42635	3.62458	0.00104015	0.00556439	3.41628	3.55001	0.0200456	0.0607276	3.44189	3.66243	5.97836e-05	0.00048565	3.37635	3.61729	2.11709e-05	0.00020189	11111	0.85
hsa-miR-671-5p	3.81127	3.88758	0.0635869	0.14975	3.8648	3.92985	0.11804	0.236944	3.96084	4.00743	0.227928	0.384555	3.88573	3.92419	0.38145	0.554793	3.67085	3.83925	2.26908e-05	0.000213904	11101	0.184531
hsa-miR-141-3p	5.44558	5.31803	0.000393614	0.00244338	5.46643	5.29871	2.89999e-05	0.000260682	5.43918	5.26532	7.21898e-05	0.000560152	5.50902	5.31661	2.50908e-05	0.000235181	6.86143	6.76299	0.141109	0.269756	11110	0.981616
hsa-miR-181b-5p	12.604	12.514	0.0018416	0.00887094	12.5929	12.4783	2.56013e-05	0.000237933	12.5695	12.488	0.00573024	0.0224702	12.6857	12.6066	0.00658302	0.0251546	12.6589	12.5913	0.0135085	0.0442636	11111	0.89072
hsa-miR-21-3p	11.9745	11.7739	2.64288e-05	0.00024356	11.7658	11.678	0.0711717	0.16363	11.7898	11.7478	0.297963	0.468146	11.8566	11.8089	0.289213	0.458781	11.8487	11.6822	0.000190164	0.00130071	11001	0.390865
hsa-miR-4487	1.22772	0.957826	2.68973e-05	0.000247025	1.0546	0.800915	6.50983e-05	0.000520051	1.11405	0.841078	6.5699e-05	0.000520051	1.06069	0.810941	0.000158964	0.00112714	0.920039	0.706715	0.000505879	0.00305945	11111	0.994572
hsa-miR-7977	9.12267	8.93926	0.0139915	0.0453526	9.27229	9.21961	0.39544	0.569494	9.27125	9.12524	0.0259107	0.0741271	9.36586	9.06803	2.6955e-05	0.000247025	9.28076	9.12572	0.0134485	0.0441585	10111	0.647747
hsa-miR-3656	0.690374	0.918838	0.00164836	0.00817965	0.780606	1.0076	0.00357427	0.0155342	0.88618	1.15228	0.00169378	0.00834213	1.07043	1.48511	2.73695e-05	0.000249434	0.792798	1.09776	0.000421665	0.0025979	11111	0.96353
hsa-miR-1180-3p	2.22328	2.06916	0.00760577	0.0283386	2.2846	2.13167	0.0113065	0.0386275	2.26944	2.16048	0.074009	0.168739	2.35754	2.10281	2.82641e-05	0.000256168	2.19312	2.01995	0.00182937	0.00884673	11111	0.711212
hsa-miR-30c-1-3p	5.31395	5.21202	0.00784902	0.0290476	5.11512	4.9519	3.29242e-05	0.000292758	5.15123	5.08421	0.0267943	0.0762571	4.80823	4.75728	0.226443	0.382836	4.55832	4.55837	0.967975	0.985345	11100	0.430892
hsa-miR-1277-5p	2.28199	2.37239	0.113403	0.230306	2.26253	2.30501	0.458375	0.625748	2.2096	2.32265	0.034065	0.0920742	2.07161	2.29222	3.95378e-05	0.000343218	2.19836	2.30568	0.0455962	0.11575	10111	0.369481
hsa-miR-4746-5p	3.51796	3.61641	0.00698062	0.0263285	3.48612	3.58215	0.0280611	0.0789744	3.48126	3.62003	6.53601e-05	0.000520051	3.46184	3.62637	0.000213116	0.00143092	3.40993	3.57008	4.05977e-05	0.00034965	11111	0.854521
hsa-miR-3177-3p	3.38458	3.27634	0.0366251	0.0975679	3.40836	3.34492	0.219192	0.373842	3.44886	3.30564	0.00212656	0.00996637	3.49475	3.29498	4.12578e-05	0.000354408	3.41825	3.30687	0.0145995	0.0468886	10111	0.462664
hsa-miR-6790-3p	1.00679	1.26928	0.00165167	0.00818372	1.21075	1.4398	0.00512199	0.0204012	1.07459	1.3977	0.000108623	0.000812207	1.22661	1.60538	4.2098e-05	0.000360683	1.0363	1.32717	0.000315534	0.00200795	11111	0.950511
hsa-miR-4651	1.58302	1.79084	0.00698626	0.0263285	1.74735	1.97663	0.0035983	0.0156179	1.95135	2.05943	0.166874	0.305858	2.23579	2.37774	0.0895477	0.194463	1.75986	2.06098	4.46879e-05	0.000381878	11111	0.396638
hsa-miR-378i	7.0667	6.96046	0.0013414	0.0068528	7.09211	6.97497	0.000584564	0.00345281	7.0601	6.933	4.66419e-05	0.000395494	7.05964	6.93788	0.000224526	0.00149836	7.06179	6.96474	0.00119649	0.00618941	11111	0.987513
hsa-miR-192-5p	8.4418	8.5966	4.6975e-05	0.000396736	8.48848	8.58323	0.0104921	0.0364508	8.53252	8.63328	0.00719839	0.0270042	8.36327	8.49863	0.000625269	0.00366038	8.45631	8.61608	6.57573e-05	0.000520051	11111	0.890874
hsa-miR-210-3p	3.29887	3.45943	0.000294129	0.00189371	3.31016	3.43163	0.00599793	0.0233529	3.25673	3.38437	0.00111687	0.0058511	3.32151	3.5034	4.79511e-05	0.000403476	3.39607	3.53785	0.000757986	0.00432099	11111	0.96126
hsa-miR-23a-5p	6.51273	6.30857	0.0131789	0.0436461	6.30402	6.09718	0.0136067	0.0443229	6.48303	6.2852	0.00702735	0.0264531	5.9761	5.64883	4.9084e-05	0.000411955	5.2421	4.90626	5.61375e-05	0.000459434	11111	0.928855
hsa-miR-130b-5p	6.36776	6.50951	0.000160413	0.00113496	6.40148	6.54045	0.00107689	0.00568692	6.41799	6.53091	0.00177418	0.00863471	6.429	6.50096	0.0665255	0.155015	6.41869	6.57722	5.02124e-05	0.000419841	11111	0.689609
hsa-miR-6503-5p	5.36294	5.48334	0.00190776	0.00912286	5.42434	5.55254	0.00148038	0.00742449	5.46246	5.5519	0.0194871	0.0593635	5.5026	5.62976	0.00350803	0.0153022	5.44546	5.61365	5.11644e-05	0.000426154	11111	0.876837
hsa-miR-1537-3p	2.83781	2.93368	0.0444215	0.113733	2.89356	2.91754	0.555981	0.705973	2.85666	2.9298	0.0881434	0.192619	2.86598	2.94517	0.100532	0.211883	2.87118	3.04613	5.37397e-05	0.00044423	10111	0.393129
hsa-miR-1301-3p	6.29301	6.20376	0.0722182	0.165689	6.30529	6.25743	0.339451	0.511821	6.34565	6.29797	0.41454	0.586128	6.3965	6.19649	5.64301e-05	0.000460682	6.32656	6.22161	0.0204142	0.0615043	10011	0.275627
hsa-miR-580-3p	2.32688	2.51345	5.95858e-05	0.000485241	2.32569	2.49062	0.00319356	0.0142562	2.36344	2.4546	0.0457543	0.11598	2.35863	2.42642	0.129025	0.253429	2.42608	2.51398	0.069408	0.160657	11111	0.414758
hsa-miR-6501-5p	2.80056	2.59398	0.000191079	0.00130155	2.7111	2.61456	0.0682504	0.158353	2.83153	2.682	0.00228603	0.0106681	2.88973	2.67045	6.02229e-05	0.000486814	2.80376	2.65722	0.00696954	0.0263285	11111	0.651258
hsa-miR-1296-5p	4.18883	4.31854	0.00351161	0.0153022	4.20801	4.33603	0.00330137	0.0146777	4.23512	4.33062	0.0281355	0.0791161	4.1398	4.30693	6.19728e-05	0.000499731	4.20181	4.35546	0.000314662	0.00200627	11111	0.868771
hsa-miR-106b-5p	9.071	9.13663	0.0371358	0.0983743	9.04253	9.15842	0.000877743	0.00490011	9.03215	9.09815	0.0185343	0.057042	9.03319	9.14996	6.55972e-05	0.000520051	9.09783	9.19684	0.00117455	0.00608545	11111	0.763252
hsa-miR-27a-5p	8.17441	8.05613	0.0178669	0.0554159	7.89958	7.72367	0.00104343	0.00557287	7.8874	7.74154	0.00102495	0.00550992	7.30557	7.14711	0.00135096	0.00688029	6.76606	6.50869	6.57177e-05	0.000520051	11111	0.913679
hsa-miR-130a-3p	7.36373	7.52502	0.000104959	0.000790198	7.36298	7.52149	6.88882e-05	0.000539625	7.38108	7.48521	0.00434067	0.0178958	7.46637	7.63345	7.17806e-05	0.000559617	7.54545	7.68329	0.000316577	0.00201069	11111	0.964616
hsa-miR-33a-3p	3.18597	3.25588	0.181195	0.324868	3.13995	3.25462	0.0422785	0.109611	3.17737	3.24816	0.185478	0.329309	2.99695	3.15805	0.00297272	0.0133793	3.04533	3.24936	7.02004e-05	0.000548597	11111	0.241684
hsa-miR-4690-3p	1.27788	1.39379	0.0973883	0.206714	1.16855	1.3952	0.000501642	0.00303941	1.28744	1.44843	0.0108352	0.0372953	1.21504	1.46909	7.21335e-05	0.000560152	1.30854	1.51474	0.00164343	0.00816752	11111	0.609434
hsa-miR-15a-5p	10.4948	10.6045	7.57667e-05	0.000585146	10.4941	10.5644	0.0156479	0.0495014	10.4849	10.5309	0.0488974	0.122151	10.4618	10.5698	0.000110884	0.000824202	10.5484	10.6304	0.00115381	0.00599692	11111	0.613397
hsa-miR-320c	5.36093	5.52155	0.00783801	0.0290395	5.43309	5.58113	0.00436116	0.0179457	5.44058	5.6028	0.00445943	0.0181803	5.65548	5.83043	0.00139471	0.00705937	5.59017	5.82047	7.87643e-05	0.000602639	11111	0.93137
hsa-miR-548e-5p	4.73961	4.82298	0.00654686	0.0250455	4.73727	4.79635	0.0370936	0.0983743	4.7446	4.81622	0.0224109	0.0660087	4.70195	4.79496	0.00341112	0.0150035	4.76164	4.87032	9.50485e-05	0.000722193	11111	0.779653
hsa-miR-425-3p	7.04069	7.08981	0.127378	0.251162	7.0489	7.11014	0.0533985	0.131072	7.03956	7.06539	0.414565	0.586128	7.02961	7.14856	0.000135813	0.00098203	7.01081	7.13344	0.000101962	0.000772938	11011	0.337614
hsa-miR-183-5p	2.40399	2.64043	0.000104099	0.000786009	2.41131	2.42303	0.956626	0.979233	2.6053	2.61704	0.658891	0.786184	2.55967	2.60022	0.603428	0.74775	4.82708	4.95423	0.0345586	0.0930423	10000	0.409568
hsa-miR-16-5p	16.2396	16.3507	0.000674288	0.00391254	16.2185	16.3075	0.00430593	0.0178195	16.2174	16.2674	0.107103	0.221616	16.2006	16.311	0.000196916	0.00133615	16.2495	16.3464	0.000113737	0.000842778	11011	0.574303
hsa-miR-1299	1.28098	0.641144	0.000114243	0.000842945	1.20465	0.617231	0.00101254	0.00545215	1.19114	0.561272	0.000650122	0.00379238	1.26293	0.667451	0.00369506	0.0159328	1.17218	0.654881	0.00263071	0.0120209	11111	0.969569
hsa-miR-6891-5p	1.07191	1.25082	0.0134473	0.0441585	1.26653	1.56037	0.000116031	0.000852104	1.18878	1.37234	0.0210541	0.0629708	1.23841	1.55408	0.000222968	0.00149099	1.50287	1.78474	0.000137936	0.000995195	11111	0.852821
hsa-miR-200b-3p	5.31312	5.44712	0.0080372	0.0296107	5.364	5.55801	0.000122217	0.000895536	5.4467	5.60492	0.000907636	0.00501869	5.45456	5.52002	0.198967	0.346901	6.01625	6.08097	0.142639	0.271576	11100	0.419933
hsa-miR-103a-2-5p	2.88268	3.00885	0.0307255	0.0848758	2.89638	3.07068	0.00308408	0.0138426	2.9508	2.98933	0.384448	0.557687	2.79432	3.02234	0.000133495	0.000973835	3.01125	3.17137	0.00773937	0.0287387	11011	0.692445
hsa-miR-29c-3p	7.63624	7.57299	0.0757647	0.171908	7.62322	7.54347	0.0192794	0.0588397	7.64551	7.521	0.000134909	0.000981969	7.58843	7.51359	0.031275	0.0858887	7.72711	7.63935	0.00895885	0.0321775	11111	0.677314
hsa-miR-1287-5p	2.64582	2.45657	0.000139273	0.00100264	2.58377	2.45832	0.00870992	0.0314207	2.58207	2.41592	0.00014479	0.00104009	2.56621	2.4715	0.0458278	0.11598	2.5654	2.40542	0.000924906	0.00510561	11111	0.72439
hsa-miR-3200-3p	1.31836	1.09287	0.000992229	0.00536276	1.32415	1.11854	0.000386554	0.00240864	1.27476	1.12295	0.0184727	0.0569055	1.30538	1.10237	0.000715442	0.00412948	1.3509	1.11253	0.000162872	0.0011401	11111	0.890236
hsa-miR-500b-5p	4.00552	3.82197	0.000167579	0.00116808	4.04127	3.87056	0.000863002	0.00483693	3.97469	3.82248	0.00140921	0.00712184	4.00737	3.84824	0.00122135	0.00629819	4.06531	3.9299	0.00437149	0.0179457	11111	0.962427
hsa-miR-9-3p	2.64322	2.6151	0.849613	0.916168	4.26658	4.06015	0.000878744	0.00490011	4.57587	4.3362	0.000175907	0.00122096	3.90318	3.67192	0.00113433	0.00593313	2.49242	2.47094	0.717968	0.82444	01110	0.905292
hsa-miR-532-3p	6.86264	6.72968	0.000932481	0.00512413	6.95967	6.82355	0.000198566	0.0013442	6.93544	6.82832	0.00278856	0.0126195	6.95239	6.8602	0.00482471	0.019405	6.91653	6.83362	0.0141909	0.0458626	11111	0.882854
hsa-miR-182-5p	4.89154	4.84868	0.614868	0.753975	4.83026	4.6889	0.0360239	0.0962783	5.02862	4.87772	0.0240555	0.0700997	5.09872	4.86462	0.000209022	0.00140918	6.88578	6.97148	0.13664	0.263973	01110	0.73365
hsa-miR-425-5p	11.068	11.1494	0.000462478	0.00282292	11.0952	11.1385	0.0797898	0.179255	11.096	11.1269	0.144368	0.274265	11.115	11.2094	0.000229573	0.00152585	11.1057	11.1924	0.000210382	0.00141545	11011	0.45035
hsa-miR-450b-5p	5.23953	5.41599	0.0114608	0.0389928	5.19154	5.39969	0.00145548	0.00733314	5.14073	5.38664	0.00021854	0.00146435	5.14849	5.29928	0.0122275	0.0408825	5.17714	5.38228	0.000786005	0.00444745	11111	0.887688
hsa-miR-144-5p	1.45576	1.39132	0.237625	0.396042	1.36689	1.32963	0.4517	0.619464	1.48171	1.38382	0.0991029	0.209543	1.48333	1.30775	0.00577144	0.0226048	1.4924	1.26933	0.000227571	0.0015156	00111	0.298791
hsa-miR-3158-3p	3.9572	4.09848	0.00481925	0.019405	3.97985	4.02646	0.326587	0.49744	3.91888	4.02737	0.0314079	0.0861819	3.95144	4.11459	0.00110968	0.00582767	3.94657	4.12009	0.000252011	0.00166155	10111	0.636292
hsa-miR-624-3p	1.24722	1.46502	0.00025553	0.00168139	1.27159	1.48557	0.000880406	0.00490055	1.29279	1.44401	0.00936231	0.0334441	1.34345	1.47176	0.0211975	0.0632848	1.29034	1.50085	0.000399123	0.00246826	11111	0.858292
hsa-miR-3653	2.93577	2.90753	0.660942	0.787007	3.17957	3.20634	0.627059	0.762389	2.90385	2.80858	0.133993	0.260387	2.95202	2.95739	0.983559	0.994042	3.49591	3.69428	0.000256237	0.00168268	00001	0.68792
hsa-miR-1307-3p	8.86478	8.74537	0.00387859	0.0165199	8.93441	8.80422	0.000424445	0.00261014	8.95146	8.81427	0.000272146	0.00177299	8.96614	8.86653	0.0103376	0.0361593	8.85409	8.75214	0.00332344	0.0147162	11111	0.933228
hsa-miR-29b-1-5p	3.19009	3.30143	0.0251494	0.0722633	3.78478	3.8754	0.18383	0.327486	4.20533	4.21842	0.834074	0.906015	4.75551	4.80139	0.429296	0.600793	3.45561	3.19737	0.000273125	0.00177363	00001	0.983509
hsa-miR-4802-3p	2.67256	2.84239	0.000537347	0.00322604	2.7705	2.85247	0.0884369	0.192943	2.76882	2.87607	0.0440659	0.112998	2.69706	2.81889	0.0034598	0.0151241	2.69742	2.84432	0.000278486	0.00180358	11111	0.602026
hsa-miR-181b-3p	3.66128	3.47678	0.000292717	0.00188831	3.05542	2.90221	0.00346154	0.0151241	3.02342	2.95694	0.181478	0.325197	2.89036	2.84418	0.32229	0.494458	3.04411	2.9431	0.0562192	0.137008	11101	0.281112
hsa-miR-4767	2.5696	2.46841	0.0556551	0.135835	2.67814	2.54884	0.0108275	0.0372953	2.74267	2.60722	0.00496045	0.0198539	2.77279	2.60173	0.000298618	0.00191885	2.57993	2.49234	0.0649878	0.152503	11111	0.609346
hsa-miR-1976	4.64062	4.53433	0.00417483	0.0174526	4.68684	4.60072	0.0085399	0.0309772	4.72302	4.60561	0.000304391	0.00195214	4.66144	4.59636	0.0367143	0.0977267	4.62103	4.53118	0.00365749	0.0158331	11111	0.774136
hsa-miR-9-5p	5.66869	5.64991	0.97859	0.991855	7.39121	7.16079	0.000310364	0.00198271	7.64621	7.44519	0.000360695	0.00227771	6.94207	6.76879	0.00405625	0.017131	5.51443	5.53296	0.471019	0.637193	01110	0.719838
hsa-miR-320d	4.50784	4.61946	0.0587101	0.141299	4.54283	4.64856	0.057364	0.139282	4.53681	4.68992	0.00628529	0.0242138	4.73637	4.88104	0.0135824	0.0442874	4.74938	4.95072	0.000362314	0.00228355	11111	0.656585
hsa-miR-423-5p	10.2956	10.2013	0.0419657	0.108972	10.3095	10.2135	0.0188187	0.0578091	10.3406	10.2598	0.0577597	0.140036	10.4797	10.3273	0.000368433	0.00231768	10.3109	10.2265	0.0414911	0.107995	11111	0.590579
hsa-miR-769-5p	8.83705	8.74306	0.00234917	0.0109009	8.83466	8.75943	0.0217575	0.0645464	8.79719	8.73423	0.0850604	0.188324	8.80786	8.70297	0.000398037	0.00246618	8.80715	8.74298	0.0384442	0.101185	11111	0.649837
hsa-miR-4724-5p	1.31772	1.11313	0.00252011	0.011596	1.26256	1.10463	0.042976	0.111049	1.23564	1.14723	0.151284	0.282548	1.3057	1.074	0.00235364	0.0109063	1.38161	1.12798	0.000428809	0.00263206	11011	0.447887
hsa-miR-7976	2.53468	2.69678	0.00183314	0.00884673	2.54453	2.75458	0.000436878	0.00267659	2.65395	2.83105	0.000958461	0.00522941	2.67121	2.74866	0.151167	0.282548	2.62902	2.82197	0.00062413	0.00366023	11101	0.624032
hsa-miR-142-3p	10.0533	10.1613	0.0149482	0.04784	9.98018	10.0905	0.0114308	0.0389308	9.97802	10.0785	0.0138345	0.0449758	9.9197	10.077	0.000452767	0.00276878	10.0285	10.1114	0.0435354	0.111987	11111	0.716199
hsa-miR-1910-5p	2.56313	2.39376	0.004448	0.0181803	2.70267	2.50252	0.000523522	0.00314879	2.64701	2.50175	0.007591	0.0283156	2.66837	2.56601	0.100415	0.211883	2.58075	2.39544	0.00209732	0.00988564	11111	0.653995
hsa-miR-502-3p	7.12454	7.07216	0.0520977	0.128852	7.11342	7.10298	0.802343	0.882255	7.12994	7.08082	0.131451	0.256356	7.19255	7.07701	0.000543369	0.00325626	7.17856	7.14217	0.188565	0.333358	10111	0.279161
hsa-miR-33a-5p	3.2445	3.40125	0.00242396	0.0112006	3.18968	3.34054	0.00601847	0.0234052	3.24185	3.34332	0.0373768	0.0988501	3.13314	3.31867	0.000548383	0.00328033	3.16247	3.29352	0.0135604	0.0442798	11111	0.776236
hsa-miR-101-5p	4.01284	3.9634	0.323569	0.495298	4.23314	4.15191	0.129846	0.254131	4.23843	4.06958	0.000760442	0.00432099	4.15422	4.04592	0.0281819	0.0791789	3.96764	3.80855	0.000568839	0.00338423	01111	0.356664
hsa-miR-4492	1.22813	1.3936	0.0360181	0.0962783	1.42328	1.73456	0.000571081	0.00339144	1.34963	1.60108	0.0050184	0.0200614	1.50297	1.77785	0.00232258	0.0107928	1.46892	1.74632	0.000583616	0.00345281	11111	0.744987
hsa-miR-6769b-3p	2.92098	2.81283	0.00611386	0.0236364	3.01531	2.87789	0.000648698	0.00379079	2.98604	2.8677	0.00189806	0.00908971	2.93137	2.84049	0.0358061	0.095852	2.93302	2.81053	0.00143722	0.00725224	11111	0.867733
hsa-miR-4516	1.99967	2.25873	0.00547913	0.0216143	2.34712	2.55614	0.0265484	0.0758622	2.38435	2.60695	0.043846	0.11261	2.66575	3.05863	0.000656237	0.00382127	2.31887	2.50335	0.0668208	0.155584	11111	0.606804
hsa-miR-338-3p	6.96649	6.88302	0.0793121	0.178479	6.94074	6.80463	0.00762374	0.0283734	6.96693	6.81351	0.000660378	0.00383859	6.88567	6.77596	0.0115701	0.0391623	6.97651	6.88794	0.0399797	0.104557	11111	0.644331
hsa-miR-7-1-3p	4.85879	4.94186	0.0834365	0.185477	4.85952	4.9662	0.0187569	0.0576732	4.92609	4.95619	0.473631	0.63931	4.81272	4.94978	0.00340577	0.0150035	4.87522	5.01502	0.000723041	0.00415149	11011	0.578781
hsa-miR-17-3p	6.25996	6.35598	0.000733174	0.00418775	6.25913	6.31751	0.0451396	0.114836	6.27194	6.29275	0.413926	0.586128	6.36059	6.43989	0.00420992	0.0175547	6.31097	6.38309	0.0063114	0.024285	11011	0.677538
hsa-let-7f-2-3p	3.36871	3.48411	0.011379	0.0387949	3.31967	3.36645	0.256692	0.417045	3.40554	3.41615	0.811436	0.888397	3.15051	3.3035	0.000767571	0.00435398	3.25395	3.30381	0.237086	0.395903	10010	0.289214
hsa-miR-1908-3p	0.996901	1.1913	0.00685626	0.0260174	1.05752	1.21111	0.0306973	0.084869	1.04563	1.17048	0.069439	0.160657	1.06379	1.29328	0.000797156	0.00449083	0.859183	1.04788	0.0052292	0.0207779	11111	0.672005
hsa-miR-3679-5p	1.3643	1.65583	0.000844527	0.00474146	1.54786	1.73624	0.0311273	0.0856261	1.57646	1.83459	0.0020496	0.00968849	1.53278	1.77563	0.00177193	0.00863471	1.32142	1.57284	0.00110607	0.00582235	11111	0.882736
hsa-miR-942-5p	4.05807	4.19849	0.000878647	0.00490011	4.09135	4.11744	0.570457	0.719012	4.09327	4.17913	0.0325581	0.0885991	4.14085	4.23518	0.0439368	0.112755	3.99672	4.05263	0.196972	0.344152	10111	0.338893
hsa-miR-6731-3p	1.18309	1.01234	0.00172878	0.00848909	1.06639	0.961283	0.061613	0.145937	1.13596	0.954194	0.000881801	0.00490055	1.08627	0.881223	0.00147785	0.00742309	1.09455	0.942659	0.0149741	0.0478763	11111	0.767192
hsa-miR-2355-5p	4.52479	4.61242	0.0532713	0.130988	4.53723	4.61287	0.094454	0.20239	4.55437	4.60091	0.332844	0.504401	4.49393	4.57725	0.0758556	0.171995	4.63539	4.77164	0.000889303	0.00493391	11111	0.290119
hsa-miR-4709-5p	1.25857	1.15076	0.0762751	0.172708	1.27368	1.16583	0.0712287	0.163647	1.29202	1.09701	0.000928784	0.00511842	1.11384	1.0905	0.648939	0.778916	1.1935	1.14624	0.557131	0.706888	11100	0.331274
hsa-miR-33b-5p	2.38388	2.5305	0.015079	0.0481183	2.49876	2.51638	0.740488	0.841351	2.34522	2.52528	0.00204407	0.00968849	2.67357	2.86227	0.00110313	0.00581616	2.66426	2.83667	0.000932934	0.00512413	10111	0.887712
hsa-miR-320b	7.28169	7.39411	0.0600907	0.143572	7.38927	7.51696	0.0181576	0.0561801	7.38421	7.4902	0.0618365	0.146256	7.58345	7.69841	0.0424887	0.109983	7.54419	7.72216	0.00095129	0.00520756	11111	0.610156
hsa-miR-574-5p	5.50075	5.54739	0.429321	0.600793	5.46095	5.66035	0.000969779	0.00526497	5.57012	5.68277	0.0445072	0.113775	5.5539	5.62239	0.279679	0.447323	5.28466	5.37195	0.116688	0.235277	01111	0.179549
hsa-miR-1228-3p	2.16523	2.05865	0.0611267	0.144994	2.18835	2.09339	0.0925385	0.199248	2.12103	2.10933	0.834935	0.906579	2.19327	2.00625	0.000992681	0.00536276	1.91381	1.83079	0.091057	0.19709	11011	0.404938
hsa-miR-1226-3p	3.69561	3.64844	0.290318	0.460311	3.762	3.66376	0.0273747	0.0777352	3.79679	3.6654	0.00100576	0.00542451	3.74837	3.67514	0.0889996	0.193656	3.71042	3.69069	0.565815	0.714599	01110	0.26617
hsa-miR-3939	1.59248	1.7226	0.00414933	0.017368	1.64566	1.68967	0.39016	0.563736	1.60118	1.77005	0.00102802	0.00551742	1.65821	1.78597	0.0177785	0.0552324	1.67323	1.66612	0.830594	0.903357	10110	0.612311
hsa-miR-18a-5p	7.05944	7.17114	0.0171806	0.0536281	7.04551	7.21723	0.0010542	0.00561219	7.06163	7.14626	0.0743122	0.169257	7.04971	7.20157	0.00105955	0.00563155	7.09582	7.179	0.0660192	0.154373	11111	0.597017
hsa-miR-1248	1.15412	1.18169	0.646715	0.777888	1.17127	1.29881	0.116942	0.235277	1.11976	1.34517	0.00107394	0.00568205	1.22867	1.34016	0.0863936	0.190027	1.15077	1.26803	0.095157	0.203422	01111	0.357303
hsa-miR-221-5p	6.74459	6.77396	0.697305	0.809974	6.97644	6.87298	0.0923835	0.199046	7.15326	7.05419	0.133873	0.260309	7.55499	7.3456	0.00107424	0.00568205	6.62101	6.59164	0.498611	0.660398	01110	0.315673
hsa-miR-3614-3p	0.88053	0.831469	0.572253	0.720241	0.985714	0.901379	0.261598	0.423907	0.969942	0.913965	0.330299	0.501469	1.23279	1.05347	0.0139917	0.0453526	1.30375	1.057	0.00111062	0.00582767	00011	0.323883
hsa-miR-3613-5p	3.62058	3.73159	0.0987246	0.208936	3.56429	3.77325	0.00123058	0.00633583	3.59016	3.68478	0.14802	0.27941	3.45542	3.53966	0.167881	0.307532	3.6088	3.71726	0.0581601	0.140551	11111	0.327502
hsa-miR-3688-3p	1.30895	1.39363	0.234137	0.392016	1.36338	1.38063	0.810119	0.887839	1.38269	1.52953	0.0255619	0.0733207	1.29803	1.3624	0.386912	0.560519	1.24256	1.45685	0.00126241	0.00648958	00101	0.215363
hsa-miR-29b-3p	6.4661	6.425	0.341726	0.514022	6.59408	6.53269	0.178236	0.32026	6.75004	6.61488	0.001276	0.00654921	6.86976	6.82755	0.329699	0.50079	6.68529	6.57985	0.00484435	0.0194602	01101	0.17843
hsa-miR-421	9.05426	9.15558	0.00133908	0.00685157	9.07207	9.114	0.134398	0.26058	9.08308	9.15214	0.0219147	0.0648375	9.10419	9.17042	0.0489632	0.12217	9.08589	9.15749	0.0244683	0.0709258	11111	0.504355
hsa-miR-92b-3p	7.06402	6.94324	0.0210177	0.0629191	7.11558	6.95969	0.0063722	0.024461	7.10992	6.9489	0.00407757	0.017177	7.31069	7.13096	0.0013843	0.00702829	7.53371	7.38401	0.00260459	0.0119181	11111	0.877728
hsa-miR-3065-3p	1.69675	1.72271	0.658422	0.785997	1.69126	1.72554	0.57536	0.722494	1.70112	1.76346	0.213718	0.367264	1.58897	1.77769	0.00138991	0.00704591	1.69707	1.80593	0.0470716	0.118399	00111	0.233388
hsa-miR-93-5p	11.8643	11.9172	0.0014639	0.00736427	11.8492	11.9006	0.002845	0.0128572	11.8452	11.8844	0.0150466	0.0480613	11.8712	11.9166	0.00604299	0.0234728	11.8519	11.882	0.0500937	0.124478	11111	0.731844
hsa-miR-6798-3p	1.8779	1.78643	0.0832646	0.18522	1.91887	1.74622	0.00153175	0.00767041	1.92922	1.81346	0.0250489	0.0721005	1.89151	1.7694	0.0273986	0.0777352	1.7806	1.78484	0.862055	0.922989	11110	0.653466
hsa-miR-4662a-5p	3.19663	3.40233	0.00155212	0.00776062	3.12736	3.22362	0.129185	0.25344	3.33881	3.39961	0.275683	0.441792	2.99136	3.08075	0.151504	0.282548	3.03641	3.06814	0.659628	0.786296	11110	0.192223
hsa-miR-6514-5p	1.86333	1.78069	0.190185	0.33532	1.91397	1.72069	0.00166187	0.00822092	1.84461	1.81678	0.629141	0.764356	1.94985	1.80611	0.012378	0.0413017	1.80381	1.68595	0.0246191	0.0710763	11011	0.376249
hsa-miR-940	3.65964	3.64104	0.791444	0.874655	3.57899	3.68592	0.0244489	0.0709258	3.5428	3.65755	0.010963	0.0375321	3.54217	3.67908	0.00169361	0.00834213	3.5756	3.69881	0.00668551	0.025443	01111	0.832832
hsa-miR-556-5p	0.922021	0.803437	0.150741	0.282548	0.947046	0.774262	0.0134946	0.0442636	0.973428	0.756079	0.00173868	0.00852499	0.984912	0.856261	0.091826	0.198233	1.02038	0.868787	0.0367599	0.0977687	11111	0.424077
hsa-miR-1285-3p	5.15077	5.28035	0.00425934	0.0176711	5.23583	5.37503	0.00174565	0.0085464	5.23423	5.36296	0.00422372	0.0175677	5.28049	5.3759	0.0278423	0.0786258	5.22611	5.27278	0.192848	0.338204	11110	0.507623
hsa-miR-324-5p	5.54639	5.62871	0.0121179	0.0405987	5.68682	5.75297	0.0467322	0.117725	5.72746	5.76867	0.187646	0.332269	5.83656	5.92463	0.0116439	0.039331	5.71421	5.81944	0.00182252	0.00883355	11111	0.429045
hsa-let-7g-3p	3.49008	3.53633	0.307092	0.477248	3.38027	3.50197	0.00920532	0.0329549	3.41717	3.40624	0.786632	0.871387	3.31356	3.42198	0.0292262	0.0814866	3.35504	3.49652	0.00183388	0.00884673	01011	0.517314
hsa-miR-374a-3p	5.73164	5.82923	0.0664182	0.155015	5.69093	5.75602	0.163719	0.301251	5.65208	5.778	0.00918458	0.0329164	5.46855	5.6049	0.00184479	0.00887333	5.5807	5.6268	0.296322	0.466609	11110	0.30336
hsa-miR-3157-5p	1.50399	1.67824	0.00205369	0.00969387	1.54334	1.74307	0.00186034	0.00893506	1.59962	1.74452	0.0219819	0.0649195	1.58356	1.71046	0.0284735	0.0797936	1.5812	1.71759	0.0199641	0.0605362	11111	0.783382
hsa-miR-30a-3p	4.94427	4.8769	0.0181689	0.0561801	4.89855	4.83098	0.0451361	0.114836	4.91381	4.83281	0.0116929	0.0394561	4.92561	4.86376	0.0606283	0.144332	4.835	4.73081	0.0019418	0.00927214	11111	0.65668
hsa-miR-548o-3p	5.27604	5.47543	0.0019447	0.00927258	5.23561	5.36129	0.0134489	0.0441585	5.37116	5.47018	0.0888609	0.193483	5.20215	5.28253	0.116099	0.234622	5.24728	5.32934	0.107445	0.222183	11111	0.345775
hsa-miR-1468-5p	2.27454	2.11036	0.00322073	0.0143499	2.18171	2.04507	0.00631853	0.024285	2.21779	2.05513	0.00197856	0.00942035	2.21467	2.06091	0.008246	0.0302445	2.20664	2.04101	0.00243931	0.01124	11111	0.915542
hsa-miR-6741-3p	1.84618	1.6947	0.00199615	0.00949036	1.85459	1.78524	0.191587	0.336497	1.88802	1.78248	0.030931	0.0852115	1.81823	1.80335	0.957207	0.979233	1.76619	1.76372	0.89665	0.940382	11100	0.401098
hsa-miR-27b-5p	2.74092	2.70884	0.357513	0.530395	2.72162	2.60768	0.00204731	0.00968849	2.61783	2.56945	0.199526	0.347691	2.66102	2.62494	0.43154	0.602362	2.70555	2.62782	0.0306519	0.0848148	01101	0.179156
hsa-miR-5690	2.84774	2.90129	0.291107	0.461341	2.81739	2.86984	0.340246	0.512784	2.77141	2.84305	0.18517	0.328948	2.69742	2.86164	0.00204098	0.00968849	2.82253	2.89165	0.139885	0.268343	11111	0.156316
hsa-miR-576-5p	3.66573	3.8277	0.00211748	0.00995217	3.66608	3.75711	0.0862716	0.190027	3.66596	3.70417	0.49605	0.658066	3.67297	3.73096	0.256487	0.416987	3.66553	3.78093	0.0291392	0.0813131	11001	0.236353
hsa-miR-128-3p	9.24822	9.30108	0.0873285	0.191239	9.28053	9.34387	0.0208081	0.0624623	9.2468	9.32856	0.00212107	0.00995479	9.33583	9.40888	0.0401792	0.104996	9.28778	9.31623	0.288991	0.458781	11110	0.371991
hsa-miR-627-3p	1.73934	1.86613	0.0159741	0.0503398	1.81678	1.86315	0.439055	0.608719	1.74122	1.91694	0.00222475	0.0104117	1.75956	1.84784	0.0627933	0.148306	1.78227	1.90857	0.0100185	0.0352961	n.a.	n.a.
hsa-miR-616-5p	3.1788	3.23476	0.175872	0.316689	3.17555	3.25904	0.0465691	0.117404	3.23622	3.25046	0.660529	0.7868	3.23978	3.35423	0.00255111	0.0117114	3.23256	3.30858	0.0297983	0.0828009	n.a.	n.a.
hsa-miR-4508	2.46272	2.49227	0.716322	0.823155	2.70982	2.81387	0.191327	0.336497	2.66596	2.7433	0.35371	0.526563	2.72724	2.97529	0.00259648	0.0118975	2.63215	2.79442	0.0208944	0.0626643	n.a.	n.a.
hsa-miR-32-3p	3.38777	3.46894	0.0731023	0.167076	3.30834	3.36464	0.17026	0.310652	3.35199	3.44192	0.0389584	0.102293	3.20035	3.31732	0.00264645	0.0120761	3.28757	3.31444	0.469732	0.636474	n.a.	n.a.
hsa-miR-301a-3p	9.5603	9.68722	0.00265104	0.0120798	9.56419	9.62673	0.115812	0.234187	9.6093	9.67276	0.111618	0.227805	9.45719	9.57205	0.00445922	0.0181803	9.54467	9.65534	0.00540728	0.0214079	n.a.	n.a.
hsa-miR-3155a	1.37242	1.46324	0.141029	0.269756	1.43889	1.42218	0.844885	0.913464	1.51161	1.54114	0.621533	0.760165	1.4434	1.61565	0.0027465	0.0124634	1.41305	1.50753	0.109466	0.22509	n.a.	n.a.
hsa-miR-485-3p	1.04024	1.04152	0.809496	0.887452	0.850389	0.948138	0.342772	0.514705	0.883371	0.933623	0.606638	0.748999	1.0236	0.796283	0.00289529	0.0130486	0.955262	1.04265	0.40067	0.575133	n.a.	n.a.
hsa-miR-27b-3p	11.6581	11.6257	0.12749	0.251162	11.6663	11.608	0.0243846	0.0708078	11.6259	11.5708	0.0100189	0.0352961	11.7572	11.6833	0.0030476	0.0136975	11.8387	11.7995	0.0655399	0.153471	n.a.	n.a.
hsa-miR-424-5p	6.33473	6.54452	0.00331418	0.0146949	6.38207	6.54295	0.0172055	0.0536551	6.38648	6.54363	0.0201209	0.0608996	6.29999	6.50125	0.00312403	0.0140028	6.37943	6.54186	0.0146081	0.0468886	n.a.	n.a.
hsa-miR-450a-5p	5.65708	5.84873	0.00668942	0.025443	5.66718	5.81354	0.0278004	0.0786258	5.64084	5.82873	0.00315231	0.0141104	5.61443	5.78297	0.00998362	0.0352805	5.67739	5.84276	0.0103672	0.0361699	n.a.	n.a.
hsa-miR-744-3p	3.5814	3.66535	0.0250797	0.072126	3.55628	3.58171	0.520497	0.680348	3.60295	3.64902	0.253317	0.414198	3.40523	3.52248	0.00322327	0.0143499	3.51287	3.58314	0.0610432	0.144901	n.a.	n.a.
hsa-miR-5586-5p	1.14216	1.19212	0.344918	0.516984	1.19834	1.34266	0.0157764	0.0498124	1.20619	1.17829	0.714076	0.821724	1.05132	1.21914	0.00339279	0.0149829	1.20633	1.26856	0.190503	0.335675	n.a.	n.a.
hsa-miR-624-5p	1.57252	1.73289	0.00340902	0.0150035	1.57564	1.7306	0.00970391	0.0344772	1.54004	1.68585	0.00899823	0.0322837	1.53097	1.62333	0.108756	0.22405	1.59653	1.73874	0.0105396	0.0365774	n.a.	n.a.
hsa-miR-374c-5p	0.962225	1.22078	0.00342926	0.0150556	1.06298	1.12134	0.545735	0.69917	1.15211	1.20387	0.514064	0.675158	1.05249	1.10085	0.551292	0.703005	1.13248	1.15495	0.785611	0.870842	n.a.	n.a.
hsa-miR-6859-5p	2.25195	2.234	0.647803	0.778121	2.42238	2.26098	0.0137452	0.0447296	2.35213	2.1394	0.00343212	0.0150556	2.38885	2.22656	0.0396202	0.103782	2.31773	2.27397	0.441801	0.611108	n.a.	n.a.
hsa-miR-548al	1.12089	1.25141	0.0142742	0.0459963	1.14693	1.25959	0.0709496	0.163354	1.02225	1.21395	0.00344748	0.0151028	1.16465	1.149	0.898971	0.942215	1.17747	1.21521	0.622766	0.760542	n.a.	n.a.
hsa-miR-486-3p	4.87302	5.06693	0.0259062	0.0741271	4.99272	4.99622	0.946701	0.972415	4.95932	5.09357	0.158302	0.293086	4.94948	5.21421	0.00557881	0.0219549	4.89211	5.15122	0.003564	0.01551	n.a.	n.a.
hsa-miR-7848-3p	1.21131	1.24222	0.561892	0.710736	1.32912	1.34079	0.887579	0.936841	1.21611	1.30285	0.106758	0.221181	1.24361	1.29821	0.231923	0.389299	1.15625	1.32734	0.0036035	0.0156199	n.a.	n.a.
hsa-miR-6854-5p	1.55124	1.67766	0.0156176	0.0494532	1.59951	1.66086	0.307299	0.477344	1.55761	1.63249	0.174998	0.315822	1.49797	1.65277	0.00366679	0.0158525	1.62368	1.70689	0.087352	0.191239	n.a.	n.a.
hsa-miR-345-5p	9.81517	9.85984	0.240797	0.399306	9.78293	9.89852	0.00697791	0.0263285	9.76762	9.88769	0.00370649	0.0159546	9.9089	10.0051	0.0189518	0.0581094	9.83467	9.93381	0.0128543	0.042718	n.a.	n.a.
hsa-miR-378b	1.68814	1.47561	0.00544678	0.0215125	1.65662	1.42387	0.0037098	0.0159546	1.58751	1.53097	0.418543	0.589791	1.66711	1.49159	0.0301802	0.08364	1.61204	1.63722	0.758612	0.853276	n.a.	n.a.
hsa-miR-127-3p	5.72864	5.50608	0.0745732	0.169672	5.66122	5.45535	0.102055	0.214134	5.62616	5.44778	0.171625	0.312477	5.65427	5.28967	0.00372706	0.0160079	5.76676	5.59813	0.154092	0.28642	n.a.	n.a.
hsa-miR-3605-3p	3.06129	3.06046	0.888655	0.937376	3.09932	2.98555	0.0086262	0.0312213	3.09225	2.97444	0.00374892	0.0160808	3.06433	2.99314	0.0857125	0.189258	3.04027	2.99289	0.219686	0.37449	n.a.	n.a.
hsa-miR-545-5p	1.25172	1.32768	0.115385	0.233466	1.32037	1.30284	0.832681	0.905327	1.29563	1.42839	0.0236861	0.0692688	1.14964	1.3046	0.00378689	0.0162225	1.23923	1.2896	0.353191	0.526267	n.a.	n.a.
hsa-miR-363-3p	8.5513	8.50904	0.34706	0.519484	8.53667	8.4936	0.428116	0.599618	8.53696	8.47139	0.103596	0.216158	8.57119	8.46003	0.00380068	0.0162604	8.5995	8.53711	0.117465	0.236079	n.a.	n.a.
hsa-miR-3611	0.997576	1.13506	0.0485948	0.121487	0.888622	1.04883	0.00388142	0.0165199	1.0266	1.05	0.537368	0.692811	1.0444	1.0684	0.582852	0.729119	1.04311	1.05067	0.769488	0.860148	n.a.	n.a.
hsa-miR-26a-2-3p	2.33757	2.3341	0.95659	0.979233	1.80387	1.76253	0.514456	0.675403	1.87919	1.85436	0.713393	0.821345	1.4991	1.46876	0.613019	0.752831	1.52477	1.36264	0.00412296	0.0173017	n.a.	n.a.
hsa-miR-548d-3p	1.15833	1.30792	0.0634786	0.149602	1.2499	1.39059	0.0543285	0.132992	1.25761	1.35136	0.185574	0.329309	1.25826	1.32212	0.437454	0.607011	1.22635	1.44802	0.00420833	0.0175547	n.a.	n.a.
hsa-miR-197-3p	10.1516	10.1826	0.405378	0.579181	10.2415	10.2765	0.37074	0.543797	10.2398	10.293	0.139846	0.268343	10.2823	10.3573	0.0496197	0.12358	10.1338	10.2287	0.00421989	0.0175677	n.a.	n.a.
hsa-miR-3188	1.19919	0.931765	0.00423672	0.0175995	1.03771	0.978838	0.448096	0.617027	1.09278	0.908352	0.0106382	0.0368419	1.07594	0.946229	0.173625	0.314411	1.08724	0.927715	0.0445893	0.113897	n.a.	n.a.
hsa-miR-3130-5p	2.02099	2.19561	0.00597124	0.0232765	2.14107	2.16807	0.753429	0.849771	2.04379	2.23266	0.00468336	0.0189524	2.11001	2.26722	0.010031	0.0352961	2.09147	2.26499	0.00429892	0.0178129	n.a.	n.a.
hsa-miR-1538	2.49494	2.49538	0.971014	0.98721	2.69143	2.55125	0.00432034	0.0178567	2.62182	2.55082	0.174551	0.315535	2.65329	2.67472	0.68032	0.798806	2.48492	2.47394	0.776429	0.865036	n.a.	n.a.
hsa-miR-2355-3p	2.35176	2.45761	0.0219449	0.0648685	2.34451	2.49346	0.00433894	0.0178958	2.32289	2.37283	0.301983	0.472656	2.36631	2.3788	0.740534	0.841351	2.4215	2.47347	0.27447	0.44049	n.a.	n.a.
hsa-miR-148b-5p	6.42752	6.52916	0.00437461	0.0179457	6.40516	6.50413	0.00474989	0.0191744	6.47551	6.55847	0.00959352	0.0341587	6.42986	6.4353	0.806351	0.885183	6.39559	6.47544	0.0145436	0.0467726	n.a.	n.a.
hsa-miR-1307-5p	9.42378	9.33519	0.0480562	0.120537	9.42169	9.31938	0.031498	0.0863326	9.37679	9.23542	0.00438933	0.0179837	9.4662	9.35501	0.0141703	0.0458411	9.48296	9.36759	0.00745815	0.0278517	n.a.	n.a.
hsa-miR-30b-5p	10.3459	10.4396	0.0300585	0.0833831	10.3028	10.3968	0.0162597	0.0510442	10.3753	10.3819	0.851124	0.916895	10.286	10.3975	0.00448652	0.0182681	10.3219	10.4011	0.0457789	0.11598	n.a.	n.a.
hsa-miR-1255a	2.39234	2.58201	0.00454984	0.0185031	2.38972	2.51023	0.060078	0.143572	2.39482	2.56325	0.0196422	0.0597283	2.41623	2.55741	0.0569435	0.138568	2.4251	2.60497	0.00512943	0.0204061	n.a.	n.a.
hsa-let-7b-3p	4.89777	4.83304	0.0749751	0.170233	4.83864	4.74096	0.00461116	0.0187293	4.88726	4.83045	0.103213	0.215875	4.84842	4.80595	0.207573	0.358863	4.8059	4.81757	0.698521	0.809974	n.a.	n.a.
hsa-miR-221-3p	10.467	10.4855	0.263891	0.427265	10.7019	10.6612	0.215371	0.36924	10.8006	10.7214	0.0135666	0.0442798	11.2565	11.1548	0.00472298	0.0190892	10.4645	10.4823	0.403507	0.577191	n.a.	n.a.
hsa-miR-766-3p	6.87219	6.99457	0.00588847	0.0230084	7.04967	7.11127	0.151199	0.282548	7.03237	7.12832	0.0215426	0.0640824	6.95237	7.06382	0.00969305	0.0344758	6.93817	7.04702	0.00491865	0.0197346	n.a.	n.a.
hsa-miR-146b-5p	10.3903	10.3208	0.269021	0.433438	10.9075	10.7711	0.085698	0.189258	11.2956	11.1525	0.0853839	0.188786	11.2365	10.9666	0.00508172	0.0202842	10.0263	10.0762	0.323859	0.495298	n.a.	n.a.
hsa-miR-4435	0.846912	1.06167	0.00508646	0.0202842	0.931282	0.988118	0.49561	0.658009	0.777019	1.03927	0.00566451	0.0222655	0.871032	1.02807	0.0371371	0.0983743	0.958522	0.998744	0.549213	0.701713	n.a.	n.a.
hsa-let-7c-5p	6.75266	6.81179	0.235473	0.393852	6.74925	6.87453	0.00529146	0.0209746	6.80236	6.89527	0.0346463	0.0931127	6.86199	6.88352	0.534223	0.691494	6.81801	6.87774	0.18911	0.333963	n.a.	n.a.
hsa-miR-551a	2.46834	2.59012	0.0152512	0.0485563	2.5371	2.61915	0.129334	0.253581	2.46301	2.60448	0.00637918	0.024461	2.46428	2.61982	0.00549882	0.021666	2.58458	2.71997	0.00807352	0.0296839	n.a.	n.a.
hsa-miR-330-5p	4.98279	5.07603	0.0056942	0.0223555	5.00278	5.08065	0.0158508	0.0499992	4.97159	5.04422	0.0320754	0.0874302	5.08612	5.17819	0.00884366	0.0318333	5.06336	5.13763	0.0191682	0.0586092	n.a.	n.a.
hsa-miR-4326	2.76384	3.08317	0.0103897	0.0361945	2.78348	3.10688	0.0278895	0.0786258	2.85215	3.11093	0.0606993	0.144397	2.77869	3.10345	0.0119227	0.0401492	2.7739	3.13119	0.00579868	0.0226845	n.a.	n.a.
hsa-miR-4802-5p	1.00151	1.06802	0.365646	0.538726	0.911649	0.925621	0.835578	0.90668	0.932111	0.977329	0.534788	0.691609	0.92972	1.08082	0.00589804	0.0230185	0.979901	1.11735	0.00894788	0.0321733	n.a.	n.a.
hsa-miR-342-3p	9.70316	9.80914	0.0592672	0.142239	9.72984	9.86293	0.00606965	0.0235208	9.81098	9.82994	0.620907	0.759965	9.78587	9.81675	0.440175	0.609501	9.7677	9.81876	0.304853	0.475114	n.a.	n.a.
hsa-miR-6732-3p	1.45842	1.50197	0.452569	0.620138	1.83725	1.67822	0.0060669	0.0235208	1.89354	1.76111	0.014856	0.0475911	1.74748	1.62845	0.0447553	0.114232	1.30956	1.26004	0.352123	0.525151	n.a.	n.a.
hsa-miR-497-5p	0.918441	1.09348	0.00608059	0.0235354	1.03493	0.999348	0.697318	0.809974	1.02202	0.967314	0.437005	0.607011	0.94726	1.0175	0.228542	0.385196	1.20732	1.37394	0.006196	0.0239259	n.a.	n.a.
hsa-miR-3064-5p	1.23699	1.33546	0.1415	0.270345	1.42518	1.33271	0.171808	0.312637	1.26471	1.42747	0.0066053	0.0252105	1.31009	1.28841	0.92947	0.961622	1.29501	1.36122	0.328225	0.49901	n.a.	n.a.
hsa-miR-598-3p	3.34304	3.22062	0.0154294	0.0489045	3.4028	3.25148	0.00662313	0.0252492	3.33953	3.25906	0.109423	0.22509	3.23327	3.20178	0.57479	0.722054	3.30482	3.22273	0.121164	0.242033	n.a.	n.a.
hsa-miR-505-5p	2.44048	2.50643	0.145223	0.275381	2.42806	2.48637	0.324424	0.495308	2.4406	2.59755	0.00671107	0.0254959	2.51462	2.54819	0.518146	0.678623	2.54194	2.52147	0.862782	0.923152	n.a.	n.a.
hsa-miR-29a-5p	2.43219	2.34754	0.153369	0.285398	2.68158	2.55412	0.0317551	0.0868448	2.81951	2.65982	0.00689846	0.0261474	2.9907	2.96884	0.690364	0.804352	2.64449	2.50566	0.0122114	0.0408702	n.a.	n.a.
hsa-miR-6817-3p	0.987572	1.10495	0.0586588	0.141279	1.00496	1.09879	0.100386	0.211883	0.983205	1.13219	0.00696188	0.0263285	0.989632	1.14647	0.0125587	0.0418201	1.03189	1.08995	0.289165	0.458781	n.a.	n.a.
hsa-miR-30e-5p	13.569	13.6223	0.164367	0.302273	13.511	13.6087	0.00706683	0.0265713	13.5337	13.6025	0.059886	0.143291	13.5432	13.5823	0.12834	0.252383	13.5499	13.5798	0.299639	0.469976	n.a.	n.a.
hsa-miR-7-5p	5.01061	4.88217	0.0463807	0.117019	4.89831	4.7911	0.212686	0.365829	5.0723	4.89588	0.0070785	0.0265848	4.81108	4.64125	0.0115438	0.0391538	4.86059	4.77822	0.214939	0.368691	n.a.	n.a.
hsa-miR-627-5p	3.44429	3.56442	0.0120481	0.0404471	3.41268	3.5483	0.00721691	0.0270274	3.43899	3.50491	0.17761	0.319309	3.54048	3.61462	0.0956894	0.204221	3.46318	3.5826	0.0169552	0.0530757	n.a.	n.a.
hsa-miR-643	1.92182	2.05142	0.0108757	0.0373887	1.93431	2.02595	0.0585108	0.141026	1.90198	2.03621	0.007221	0.0270274	1.90351	2.00581	0.0221942	0.0654291	2.04144	2.04805	0.861716	0.922989	n.a.	n.a.
hsa-miR-1233-3p	1.97034	2.06743	0.122716	0.244541	1.85701	2.04423	0.0074543	0.0278517	1.99379	2.11705	0.0444994	0.113775	2.03503	2.17915	0.0286268	0.080155	1.85504	1.95027	0.151549	0.282548	n.a.	n.a.
hsa-miR-7114-3p	1.48302	1.40201	0.184665	0.328404	1.5924	1.43947	0.00780812	0.0289614	1.63721	1.52278	0.042129	0.10931	1.58397	1.4456	0.0214355	0.0638215	1.43057	1.39552	0.606751	0.748999	n.a.	n.a.
hsa-miR-548a-3p	1.23388	1.21417	0.969229	0.986119	1.30443	1.14697	0.0570584	0.138643	1.43981	1.25401	0.0133581	0.0441246	1.37037	1.2384	0.153067	0.284998	1.40075	1.16949	0.00790444	0.0291559	n.a.	n.a.
hsa-miR-4661-5p	1.63318	1.80067	0.0170711	0.0533504	1.6412	1.78592	0.0315471	0.0863476	1.621	1.72598	0.112952	0.229674	1.6721	1.73018	0.450631	0.618513	1.63647	1.80424	0.00809465	0.0297225	n.a.	n.a.
hsa-miR-150-3p	1.81696	1.81458	0.890552	0.937744	2.03161	1.84047	0.00832118	0.0304863	2.02064	1.84607	0.0084994	0.0308643	1.99917	1.93495	0.420063	0.590506	1.78274	1.66593	0.0746559	0.169743	n.a.	n.a.
hsa-miR-579-5p	1.19268	1.25399	0.288361	0.458313	1.16583	1.15032	0.780633	0.868132	1.17963	1.26014	0.1363	0.263625	1.1288	1.16393	0.437229	0.607011	1.13866	1.29118	0.00835936	0.0305581	n.a.	n.a.
hsa-miR-3687	0.979027	1.19271	0.00843344	0.0307947	1.16246	1.21124	0.674555	0.793936	1.23804	1.36227	0.155477	0.288668	1.39337	1.52306	0.159179	0.293882	1.16991	1.30229	0.138096	0.26616	n.a.	n.a.
hsa-miR-6783-3p	1.01767	1.03852	0.700044	0.810681	1.08816	0.97481	0.037272	0.0986523	1.08941	0.93156	0.0084433	0.0307965	1.15113	1.10256	0.516552	0.677344	0.985419	0.923627	0.405427	0.579181	n.a.	n.a.
hsa-miR-574-3p	8.1441	8.14202	0.889952	0.937744	8.29223	8.31029	0.623708	0.760563	8.35701	8.3411	0.734719	0.83815	8.28209	8.36406	0.0519408	0.128679	8.2862	8.39652	0.00846557	0.0308379	n.a.	n.a.
hsa-miR-744-5p	9.1502	9.0866	0.123756	0.24611	9.23456	9.18171	0.150168	0.281994	9.23856	9.17883	0.106841	0.221213	9.21714	9.12082	0.00848988	0.0308637	9.15915	9.10886	0.173415	0.314411	n.a.	n.a.
hsa-miR-190b	4.41121	4.30472	0.0182254	0.0563018	4.43552	4.35877	0.102786	0.215275	4.41457	4.29836	0.00857594	0.0310736	4.39719	4.29537	0.0196871	0.0598066	4.82576	4.78701	0.354511	0.527279	n.a.	n.a.
hsa-miR-628-3p	5.21651	5.16353	0.159612	0.294517	5.22551	5.15155	0.05811	0.140551	5.21717	5.12279	0.0139063	0.0451644	5.28294	5.22613	0.157252	0.291609	5.28653	5.18644	0.00864107	0.0312408	n.a.	n.a.
hsa-miR-93-3p	5.72914	5.80808	0.00866044	0.0312765	5.78598	5.77185	0.631611	0.766587	5.83867	5.83075	0.813318	0.889827	5.8357	5.86306	0.376017	0.549088	5.78015	5.78644	0.898135	0.941639	n.a.	n.a.
hsa-miR-423-3p	11.9377	11.8338	0.0153316	0.0486883	11.9842	11.8837	0.00878772	0.0316666	11.9986	11.9415	0.174081	0.315031	12.1155	11.9976	0.00953942	0.0340029	11.9095	11.824	0.0413939	0.107827	n.a.	n.a.
hsa-miR-124-3p	1.09822	1.46149	0.00922775	0.0329992	0.636387	1.0345	0.0664486	0.155015	0.668519	0.979643	0.04327	0.111438	0.689786	0.950878	0.0776958	0.175322	0.914836	1.10606	0.473969	0.639343	n.a.	n.a.
hsa-miR-5001-3p	1.81856	1.90883	0.114527	0.232017	1.84635	1.98831	0.0097446	0.0345844	1.86656	1.94977	0.123678	0.24611	2.0308	2.02085	0.88196	0.933542	1.90832	2.00613	0.0706534	0.163008	n.a.	n.a.
hsa-miR-125b-5p	5.73691	5.87258	0.0265633	0.0758622	5.75715	5.87455	0.0449134	0.114458	5.7582	5.92424	0.00978721	0.0346982	5.77319	5.86809	0.126875	0.250853	6.30582	6.37332	0.227254	0.383615	n.a.	n.a.
hsa-miR-365b-5p	1.85899	1.87193	0.892671	0.938602	2.59343	2.44788	0.0103532	0.0361593	2.76895	2.61573	0.00989532	0.0350437	2.15796	2.02423	0.0284613	0.0797936	1.35183	1.34429	0.922331	0.957281	n.a.	n.a.
hsa-miR-499a-5p	1.16302	1.17197	0.865634	0.924107	1.13168	1.23119	0.0711399	0.16363	1.16642	1.16929	0.785234	0.870842	1.1351	1.12642	0.838366	0.909105	1.1829	1.29991	0.0102064	0.035875	n.a.	n.a.
hsa-miR-296-5p	0.901632	0.724517	0.0102829	0.0361055	0.850182	0.794069	0.54867	0.701293	0.944253	0.909083	0.524199	0.683286	0.974119	0.85269	0.0776029	0.175232	0.999538	0.91674	0.162778	0.299686	n.a.	n.a.
hsa-miR-145-3p	1.51127	1.54768	0.554492	0.704611	1.58077	1.49756	0.241566	0.40006	1.60251	1.45234	0.0106795	0.036946	1.58277	1.53627	0.409886	0.583686	1.54678	1.56635	0.878148	0.931369	n.a.	n.a.
hsa-miR-664a-3p	5.58383	5.67459	0.0987522	0.208936	5.6299	5.72202	0.0965858	0.205541	5.61489	5.70695	0.10529	0.218827	5.65361	5.73636	0.0842301	0.186758	5.68785	5.80533	0.0107065	0.0370002	n.a.	n.a.
hsa-miR-6812-3p	1.2416	1.13793	0.0480681	0.120537	1.22919	1.0712	0.0107384	0.0370716	1.28177	1.19268	0.0604918	0.144216	1.18554	1.20061	0.943489	0.969419	1.08893	1.08889	0.914694	0.952023	n.a.	n.a.
hsa-miR-6511a-5p	1.1123	0.985002	0.230906	0.388375	1.18356	1.21489	0.688663	0.803738	1.04791	1.27693	0.0108372	0.0372953	1.18614	1.15688	0.6236	0.760563	0.991932	1.03522	0.507177	0.667979	n.a.	n.a.
hsa-miR-589-3p	4.9721	5.0838	0.0108937	0.0374117	5.00666	5.0746	0.0812426	0.181458	5.07194	5.08397	0.706514	0.816449	5.07417	5.17079	0.0266778	0.0760026	4.99999	5.04873	0.26117	0.423484	n.a.	n.a.
hsa-miR-3187-3p	1.00465	1.17341	0.0134323	0.0441585	1.12333	1.20356	0.273263	0.438982	1.16245	1.19305	0.660054	0.786519	1.11205	1.2619	0.0203722	0.0614906	1.02173	1.18107	0.0113719	0.0387949	n.a.	n.a.
hsa-miR-29b-2-5p	2.94038	2.86328	0.0826594	0.184248	3.00008	2.90666	0.019039	0.0583225	2.99643	2.8873	0.0115288	0.039143	2.99943	2.90198	0.0216289	0.064281	2.94532	2.86711	0.0564393	0.137443	n.a.	n.a.
hsa-miR-505-3p	6.07421	6.16869	0.030824	0.0850764	6.15303	6.21911	0.0919402	0.19835	6.18541	6.22828	0.324127	0.495298	6.16724	6.2829	0.0115199	0.039143	6.22025	6.29433	0.112853	0.229674	n.a.	n.a.
hsa-let-7a-5p	15.7242	15.7999	0.0932188	0.200189	15.7141	15.7842	0.111191	0.227358	15.686	15.7834	0.0115676	0.0391623	15.728	15.7431	0.697576	0.809974	15.7144	15.7389	0.468618	0.635512	n.a.	n.a.
hsa-miR-374a-5p	6.6914	6.77512	0.0430359	0.111049	6.69286	6.78056	0.0321699	0.0876152	6.6591	6.7462	0.035788	0.095852	6.61526	6.71133	0.0116202	0.0392912	6.70249	6.78682	0.0277868	0.0786258	n.a.	n.a.
hsa-miR-582-5p	6.68026	6.8444	0.0117291	0.0395377	6.73382	6.83587	0.116716	0.235277	6.70036	6.77492	0.200253	0.348773	6.5909	6.74448	0.0152501	0.0485563	6.73253	6.84009	0.0852809	0.188685	n.a.	n.a.
hsa-miR-138-5p	1.31584	1.36899	0.412327	0.585985	1.14597	1.26142	0.135158	0.261724	1.26369	1.26052	0.913023	0.951187	1.28525	1.38627	0.214712	0.368493	1.35505	1.54231	0.0119906	0.0403365	n.a.	n.a.
hsa-miR-188-3p	1.91275	2.00466	0.0863561	0.190027	1.92534	1.90366	0.583802	0.729475	1.88596	1.97887	0.0804707	0.180101	1.83719	1.97546	0.0120259	0.040414	1.90951	1.95027	0.392129	0.565587	n.a.	n.a.
hsa-miR-107	9.66415	9.67641	0.608833	0.749929	9.68813	9.74007	0.0634515	0.149602	9.68873	9.67925	0.680097	0.798806	9.67501	9.70536	0.327196	0.498137	9.74154	9.8006	0.0120693	0.0404769	n.a.	n.a.
hsa-miR-548f-3p	2.13145	2.26572	0.0442493	0.11338	2.1016	2.19857	0.18185	0.325688	2.16619	2.29677	0.0769111	0.174029	1.94587	2.13023	0.0122598	0.040949	2.05079	2.18685	0.0458045	0.11598	n.a.	n.a.
hsa-miR-6803-3p	2.56617	2.46864	0.0546694	0.13372	2.55144	2.44795	0.0205143	0.061693	2.5422	2.52421	0.682527	0.80054	2.55918	2.57549	0.698072	0.809974	2.58298	2.47305	0.0130207	0.043227	n.a.	n.a.
hsa-miR-4786-5p	1.11501	1.20523	0.101435	0.21324	1.18542	1.18593	0.935955	0.965295	1.12355	1.2149	0.11075	0.226879	1.10064	1.19204	0.13902	0.267383	1.1062	1.24929	0.0131868	0.0436461	n.a.	n.a.
hsa-miR-1298-5p	1.48525	1.63352	0.0134324	0.0441585	1.51005	1.47391	0.504721	0.665887	1.38567	1.52015	0.0346696	0.0931127	1.45392	1.51521	0.314927	0.486208	1.4958	1.55251	0.309749	0.479649	n.a.	n.a.
hsa-miR-185-5p	7.19342	7.11833	0.180321	0.323476	7.17406	7.094	0.103127	0.215831	7.1349	7.09184	0.245533	0.40532	7.19188	7.08039	0.0197786	0.0600291	7.18946	7.07798	0.0134274	0.0441585	n.a.	n.a.
hsa-miR-326	7.76823	7.80191	0.398389	0.572886	7.83396	7.87774	0.210945	0.363736	7.8267	7.88607	0.133059	0.258878	7.83428	7.92366	0.0383402	0.100992	7.84317	7.93293	0.0135347	0.0442636	n.a.	n.a.
hsa-miR-548u	1.57434	1.69271	0.0242766	0.0705566	1.59359	1.70435	0.0234941	0.0687684	1.61811	1.66752	0.332382	0.503933	1.51967	1.65488	0.0135262	0.0442636	1.61413	1.67517	0.239832	0.398574	n.a.	n.a.
hsa-miR-6749-3p	1.09895	0.977898	0.108376	0.223647	1.22182	1.07704	0.0142225	0.0459196	1.14344	1.08851	0.373312	0.545865	1.2313	1.11812	0.0612648	0.145217	1.02001	0.939184	0.403715	0.577237	n.a.	n.a.
hsa-miR-23c	0.794992	0.698687	0.601541	0.746537	0.839799	0.73628	0.605013	0.748999	0.834174	0.836493	0.759775	0.854001	0.854307	0.788032	0.6049	0.748999	0.760851	0.989083	0.0146612	0.047013	n.a.	n.a.
hsa-miR-664b-5p	1.52159	1.36506	0.0152606	0.0485563	1.5304	1.53289	0.962097	0.982401	1.58898	1.47192	0.0609661	0.144822	1.53734	1.46598	0.308657	0.47855	1.48486	1.39861	0.129169	0.25344	n.a.	n.a.
hsa-miR-501-3p	9.76378	9.92581	0.324117	0.495298	9.63782	10.0162	0.0153177	0.0486883	9.73188	10.0029	0.0539292	0.132211	9.80525	9.90265	0.651505	0.781711	9.78441	10.008	0.0891066	0.193674	n.a.	n.a.
hsa-miR-191-3p	4.0802	4.09908	0.762408	0.85579	3.90515	3.97959	0.0287339	0.0803643	3.97568	3.99818	0.487829	0.651098	3.87273	3.95566	0.0335316	0.0909472	3.79283	3.87272	0.0156809	0.0495583	n.a.	n.a.
hsa-miR-342-5p	4.96236	5.05659	0.0386611	0.101675	4.93015	5.03556	0.0160297	0.0504667	4.95256	5.01444	0.145896	0.276338	4.95864	4.96974	0.813556	0.889827	4.85603	4.92486	0.128129	0.252249	n.a.	n.a.
hsa-miR-26b-3p	6.34658	6.40975	0.111617	0.227805	6.32587	6.31065	0.725212	0.830762	6.36071	6.37119	0.736998	0.839877	6.18727	6.28105	0.0162354	0.0510168	6.13888	6.23949	0.0170754	0.0533504	n.a.	n.a.
hsa-miR-5000-3p	1.468	1.59748	0.0165383	0.0518694	1.409	1.53523	0.0483736	0.121118	1.4992	1.57636	0.12562	0.24882	1.35726	1.4917	0.0521793	0.128881	1.57033	1.66918	0.0473504	0.118918	n.a.	n.a.
hsa-miR-5581-3p	1.69379	1.75938	0.218133	0.372616	1.63666	1.78041	0.0167722	0.0525527	1.71682	1.73718	0.686014	0.802912	1.6675	1.72451	0.32807	0.499006	1.79943	1.76717	0.524713	0.683686	n.a.	n.a.
hsa-miR-939-5p	1.53412	1.57389	0.665171	0.789059	1.58377	1.53463	0.436799	0.607011	1.56884	1.55564	0.683294	0.800601	1.60645	1.46354	0.0176824	0.054986	1.46943	1.45038	0.662275	0.787378	n.a.	n.a.
hsa-miR-25-5p	3.8599	3.84379	0.668624	0.791285	3.798	3.73975	0.120203	0.240343	3.88378	3.79388	0.0178712	0.0554159	3.80891	3.721	0.0290506	0.0811346	3.63951	3.62417	0.634007	0.76913	n.a.	n.a.
hsa-miR-92a-3p	16.7728	16.6986	0.0580315	0.140543	16.8162	16.7245	0.0180632	0.0559585	16.8389	16.7525	0.0209216	0.0626884	16.8465	16.7602	0.0245528	0.0710763	16.7249	16.666	0.0872714	0.191239	n.a.	n.a.
hsa-miR-4449	2.33776	2.3731	0.600573	0.745898	2.44937	2.46111	0.862825	0.923152	2.44114	2.60208	0.0183091	0.0565076	2.75053	2.82514	0.246715	0.405962	2.41643	2.3998	0.774204	0.863727	n.a.	n.a.
hsa-miR-3605-5p	3.46521	3.44674	0.66245	0.787378	3.45758	3.46596	0.843123	0.912159	3.41981	3.48142	0.116842	0.235277	3.48003	3.4083	0.0881714	0.192619	3.42034	3.5215	0.0184714	0.0569055	n.a.	n.a.
hsa-miR-1294	1.34972	1.48505	0.0189138	0.0580471	1.41687	1.49668	0.183579	0.327486	1.32198	1.44009	0.050819	0.126185	1.46764	1.40787	0.313593	0.484604	1.44017	1.52089	0.100501	0.211883	n.a.	n.a.
hsa-miR-20a-3p	2.5245	2.60055	0.126525	0.250311	2.62887	2.60838	0.656791	0.784619	2.62398	2.61694	0.850852	0.916895	2.58218	2.69573	0.0191176	0.0585088	2.52951	2.48281	0.348137	0.520624	n.a.	n.a.
hsa-miR-187-3p	2.23115	2.285	0.520363	0.680348	2.42629	2.37551	0.51991	0.68021	2.61248	2.44637	0.0392961	0.103015	2.55991	2.35356	0.0192485	0.0588	2.47882	2.40226	0.319505	0.491661	n.a.	n.a.
hsa-miR-223-3p	12.7963	12.8693	0.091292	0.197469	12.7987	12.9045	0.0194618	0.0593412	12.8235	12.8384	0.752003	0.849618	12.8306	12.8982	0.128195	0.252249	12.9166	12.9825	0.148028	0.27941	n.a.	n.a.
hsa-miR-15a-3p	0.959127	0.96602	0.870363	0.926146	0.830846	1.01437	0.0196432	0.0597283	0.91564	0.846082	0.442063	0.611108	0.897337	0.90065	0.815997	0.891904	0.911793	1.01576	0.0791838	0.178399	n.a.	n.a.
hsa-miR-320a	10.5706	10.5116	0.22153	0.376658	10.6034	10.5897	0.688674	0.803738	10.6079	10.5529	0.174902	0.315822	10.7136	10.6162	0.0201599	0.0609614	10.5282	10.475	0.151166	0.282548	n.a.	n.a.
hsa-miR-4454	2.29774	2.33441	0.600296	0.745837	2.48599	2.51857	0.653386	0.782165	2.50738	2.4344	0.340461	0.512817	2.50039	2.60967	0.197668	0.345001	2.59883	2.76775	0.0202931	0.0613079	n.a.	n.a.
hsa-miR-1276	0.957881	1.0774	0.0204134	0.0615043	1.08022	0.992403	0.116265	0.234813	1.18785	1.10686	0.0520597	0.128852	1.06244	0.980562	0.16499	0.30308	1.01849	0.971737	0.466164	0.634014	n.a.	n.a.
hsa-miR-101-3p	12.0166	11.9762	0.147823	0.279343	12.029	11.9802	0.0781793	0.176292	12.0135	11.9544	0.0206049	0.0619088	11.931	11.903	0.293566	0.464343	12.0049	11.9787	0.285698	0.45496	n.a.	n.a.
hsa-miR-6729-3p	1.15995	1.06248	0.110952	0.227151	1.09929	1.12722	0.740849	0.841351	1.23677	1.14836	0.0882322	0.192624	1.21097	1.07012	0.0210941	0.0630334	1.07266	1.04659	0.885836	0.936312	n.a.	n.a.
hsa-miR-128-1-5p	3.79121	3.75255	0.302899	0.47364	3.76715	3.68356	0.021435	0.0638215	3.76867	3.77099	0.915335	0.95229	3.70442	3.6415	0.041797	0.108619	3.59648	3.57259	0.483549	0.647488	n.a.	n.a.
hsa-miR-223-5p	6.77706	6.85038	0.0245948	0.0710763	6.80403	6.84216	0.206503	0.357764	6.79218	6.86976	0.0214336	0.0638215	6.82996	6.88774	0.0647325	0.152013	6.75319	6.79147	0.224994	0.380819	n.a.	n.a.
hsa-miR-378h	2.01248	1.88274	0.0217109	0.0644664	2.0521	1.93104	0.042788	0.11067	2.00068	1.93462	0.241981	0.40006	2.11314	1.97343	0.0294974	0.0821731	2.0504	2.00043	0.396297	0.570348	n.a.	n.a.
hsa-miR-335-5p	5.60384	5.72354	0.0218325	0.0647106	5.61635	5.6927	0.130903	0.255895	5.65635	5.674	0.631677	0.766587	5.6561	5.7224	0.25251	0.413518	5.70153	5.79055	0.13428	0.26058	n.a.	n.a.
hsa-miR-548n	0.997399	1.0897	0.0731277	0.167076	0.896662	1.01005	0.116444	0.235031	0.928635	0.940063	0.752923	0.849771	0.783615	0.948363	0.0219134	0.0648375	0.904538	0.950122	0.506666	0.667588	n.a.	n.a.
hsa-miR-4443	0.731635	0.879839	0.0221744	0.0654291	0.866651	0.970083	0.120244	0.240343	0.74108	0.81649	0.237482	0.396003	0.927575	0.898158	0.557809	0.7071	1.05412	1.17292	0.0591814	0.142226	n.a.	n.a.
hsa-miR-937-3p	1.21132	1.17761	0.44278	0.611308	1.20041	1.26203	0.413699	0.586128	1.20712	1.32167	0.102031	0.214134	1.21383	1.17119	0.509087	0.669691	1.09735	1.23907	0.0225243	0.0662836	n.a.	n.a.
hsa-miR-671-3p	6.38358	6.37591	0.765473	0.857768	6.41658	6.33604	0.0225762	0.0663768	6.41995	6.41696	0.914033	0.951636	6.23444	6.26245	0.390131	0.563736	6.13098	6.15718	0.456292	0.62394	n.a.	n.a.
hsa-miR-340-5p	10.9858	11.022	0.363031	0.536074	10.9509	11.0375	0.0231126	0.0677849	10.9006	10.9546	0.151441	0.282548	10.8787	10.9465	0.0245919	0.0710763	10.9855	11.0266	0.218963	0.373646	n.a.	n.a.
hsa-miR-6852-5p	3.51388	3.4458	0.113954	0.231139	3.50106	3.4647	0.353877	0.526574	3.51989	3.42192	0.023112	0.0677849	3.41832	3.36933	0.280317	0.447909	3.48552	3.41503	0.0699972	0.161721	n.a.	n.a.
hsa-miR-181a-2-3p	7.60173	7.63713	0.251455	0.411996	7.59787	7.61047	0.665246	0.789059	7.602	7.61974	0.544453	0.698344	7.50798	7.563	0.0891253	0.193674	7.54514	7.618	0.0232362	0.0680739	n.a.	n.a.
hsa-miR-6879-3p	1.46084	1.40255	0.401579	0.575935	1.49274	1.39245	0.101104	0.212954	1.46646	1.44806	0.747556	0.847504	1.48657	1.4425	0.50331	0.664749	1.49457	1.36368	0.023882	0.0697176	n.a.	n.a.
hsa-miR-422a	2.93413	2.74913	0.0792221	0.178399	2.75906	2.92656	0.0527042	0.129788	2.74531	2.91887	0.0241532	0.0702599	2.80699	2.79065	0.847249	0.914517	2.8842	2.79142	0.327919	0.499006	n.a.	n.a.
hsa-let-7a-3p	4.98895	5.07178	0.0743392	0.169257	4.92148	4.96862	0.294263	0.464493	4.97795	4.95957	0.615571	0.754556	4.77554	4.88508	0.0327718	0.0890332	4.85371	4.96307	0.0246283	0.0710763	n.a.	n.a.
hsa-miR-1270	2.89217	2.81792	0.362952	0.536074	2.97034	2.81561	0.0255072	0.0732276	3.02852	2.84206	0.0247749	0.0714367	2.95489	2.90339	0.471683	0.637566	2.83434	2.76701	0.390478	0.563948	n.a.	n.a.
hsa-miR-133a-3p	2.24765	2.5296	0.0248478	0.0715843	2.47435	2.55603	0.504981	0.665887	2.67723	2.80151	0.268262	0.43274	2.83846	2.91637	0.46769	0.634515	2.50033	2.65186	0.195057	0.341531	n.a.	n.a.
hsa-miR-3690	6.20657	6.39327	0.228871	0.385355	6.23103	6.42195	0.15851	0.293305	6.21737	6.4965	0.0257393	0.073765	6.23048	6.38078	0.38161	0.554793	6.22518	6.45846	0.0868898	0.190833	n.a.	n.a.
hsa-miR-199a-3p	9.59768	9.63905	0.185146	0.328948	9.57832	9.6337	0.0534246	0.131072	9.57016	9.6051	0.246785	0.405962	9.56228	9.63488	0.0266786	0.0760026	9.58153	9.62973	0.0963825	0.205242	n.a.	n.a.
hsa-miR-199b-3p	8.58343	8.62514	0.175295	0.316011	8.56388	8.62024	0.0498499	0.123965	8.55481	8.59085	0.227013	0.383404	8.54688	8.62056	0.0266818	0.0760026	8.56558	8.61482	0.0875488	0.191513	n.a.	n.a.
hsa-miR-18a-3p	4.2922	4.29403	0.967654	0.985345	4.35971	4.37321	0.639398	0.772253	4.40786	4.39679	0.74961	0.848769	4.45779	4.53513	0.0278892	0.0786258	4.30501	4.36213	0.111594	0.227805	n.a.	n.a.
hsa-miR-378f	2.82264	2.6539	0.0346247	0.0931127	2.89967	2.64663	0.028422	0.0797853	2.70172	2.72186	0.840875	0.910046	2.7527	2.67382	0.422682	0.593121	2.71794	2.74463	0.953946	0.977111	n.a.	n.a.
hsa-miR-944	1.77946	1.87542	0.171116	0.311724	1.85248	1.83203	0.992076	0.996072	1.77387	1.88615	0.123003	0.244964	1.69428	1.84916	0.0287504	0.0803643	1.81306	1.86794	0.531916	0.689521	n.a.	n.a.
hsa-miR-429	1.80926	1.91147	0.029615	0.0823613	1.88922	1.95635	0.268477	0.432773	1.9429	1.96588	0.583663	0.729475	1.99619	2.00165	0.963818	0.983549	3.90841	3.85931	0.765045	0.857768	n.a.	n.a.
hsa-miR-374b-5p	6.21055	6.31563	0.0299214	0.083073	6.19939	6.31345	0.0302019	0.08364	6.20189	6.27887	0.131342	0.256297	6.23669	6.33616	0.0448048	0.11427	6.25788	6.30091	0.307475	0.477392	n.a.	n.a.
hsa-miR-331-3p	7.78714	7.81203	0.65223	0.782165	7.7953	7.87132	0.144857	0.275003	7.77912	7.83911	0.239871	0.398574	7.76956	7.87638	0.0312103	0.0857827	7.84575	7.92908	0.0718176	0.164885	n.a.	n.a.
hsa-miR-3909	5.87731	5.96072	0.0315153	0.0863326	5.90174	5.95569	0.225019	0.380819	5.95876	6.02297	0.0848415	0.187965	5.90041	5.93285	0.341056	0.513301	5.78354	5.85422	0.0709524	0.163354	n.a.	n.a.
hsa-miR-365a-3p	4.78431	4.82376	0.355306	0.528206	4.82944	4.92336	0.0320186	0.0873992	4.8971	4.9211	0.603104	0.747631	4.73991	4.77949	0.391464	0.564876	4.79613	4.83854	0.343724	0.515899	n.a.	n.a.
hsa-miR-6824-3p	1.63851	1.53943	0.0597176	0.142992	1.59028	1.53046	0.309559	0.479649	1.61017	1.56794	0.372722	0.545487	1.59006	1.61084	0.648051	0.778135	1.57816	1.47655	0.0320375	0.0873992	n.a.	n.a.
hsa-miR-3940-3p	1.77373	1.89461	0.0941123	0.201844	1.91894	2.00365	0.299859	0.470003	1.86397	2.00949	0.032714	0.0889497	1.89518	2.04058	0.0497324	0.123767	1.80409	1.92282	0.0958477	0.204367	n.a.	n.a.
hsa-miR-877-3p	2.32255	2.22783	0.073071	0.167076	2.43455	2.40203	0.447115	0.616258	2.55118	2.44486	0.0340024	0.0919967	2.51833	2.49193	0.614054	0.753455	2.16102	2.12042	0.406251	0.579855	n.a.	n.a.
hsa-miR-196a-5p	0.365441	0.238811	0.0340871	0.0920742	0.28548	0.267762	0.294202	0.464493	0.334967	0.330771	0.141048	0.269756	0.379162	0.296335	0.0636983	0.149905	2.32718	2.32412	0.838682	0.909148	n.a.	n.a.
hsa-miR-6516-5p	1.89808	1.81971	0.0708867	0.163354	1.89727	1.90901	0.852692	0.917683	1.83518	1.79088	0.450538	0.618513	1.76185	1.86552	0.0341411	0.0921445	1.82521	1.84261	0.706967	0.816686	n.a.	n.a.
hsa-miR-4677-3p	5.02131	4.96959	0.168693	0.308439	5.01855	4.97511	0.254489	0.415432	5.07162	4.99234	0.0343317	0.092583	5.0035	4.94181	0.130389	0.255041	5.0329	5.0175	0.669892	0.792215	n.a.	n.a.
hsa-miR-365b-3p	4.78438	4.82418	0.350879	0.523771	4.83015	4.92338	0.0344155	0.0927331	4.89764	4.92112	0.608549	0.74986	4.74119	4.77956	0.410158	0.583686	4.79661	4.83858	0.348886	0.521506	n.a.	n.a.
hsa-miR-760	1.71236	1.78264	0.292159	0.462784	1.9905	2.12857	0.0351022	0.0941975	1.98408	2.06825	0.17596	0.316689	2.05184	2.16304	0.0806141	0.180299	1.69691	1.69813	0.871287	0.926146	n.a.	n.a.
hsa-miR-6774-3p	3.03048	3.0936	0.0976307	0.207095	3.0661	3.14072	0.0352443	0.0945017	3.06178	3.10803	0.240413	0.399072	3.05399	3.11116	0.140926	0.269756	3.08621	3.11943	0.316479	0.487917	n.a.	n.a.
hsa-miR-4687-5p	2.79629	2.69704	0.036336	0.0970337	2.84205	2.76558	0.109412	0.22509	2.84412	2.80989	0.412619	0.586128	2.84052	2.81605	0.56965	0.718615	2.72578	2.70858	0.663717	0.788558	n.a.	n.a.
hsa-miR-4742-3p	1.18746	1.19921	0.735187	0.838393	1.17947	1.20449	0.657199	0.784822	1.2878	1.25585	0.541799	0.695753	1.19178	1.25051	0.279944	0.44753	1.13981	1.25557	0.0365536	0.0975355	n.a.	n.a.
hsa-miR-1246	2.34748	2.42592	0.402901	0.576693	2.36912	2.48559	0.207543	0.358863	2.2958	2.43882	0.123913	0.24618	2.54799	2.75595	0.0366174	0.0975679	2.80558	2.94005	0.11437	0.23184	n.a.	n.a.
hsa-miR-28-3p	12.1204	12.1179	0.807951	0.886053	12.1631	12.0879	0.0381125	0.100553	12.1615	12.114	0.174947	0.315822	12.1861	12.1346	0.124167	0.246536	12.0773	12.0216	0.0839626	0.186395	n.a.	n.a.
hsa-miR-7975	1.58077	1.64012	0.522855	0.682167	1.58882	1.5741	0.965864	0.984721	1.62203	1.5207	0.302787	0.47364	1.54961	1.58497	0.769484	0.860148	1.48138	1.69792	0.038103	0.100553	n.a.	n.a.
hsa-miR-219a-1-3p	1.10689	1.2154	0.104642	0.217617	1.25556	1.1521	0.0383397	0.100992	1.28038	1.27012	0.77689	0.865257	1.24084	1.12515	0.060253	0.143751	1.49634	1.57682	0.103403	0.216067	n.a.	n.a.
hsa-miR-454-5p	3.80251	3.79846	0.887348	0.936841	3.8048	3.76742	0.458239	0.625748	3.80719	3.7614	0.24032	0.399072	3.71541	3.80627	0.0398041	0.104181	3.75524	3.82403	0.0867447	0.190641	n.a.	n.a.
hsa-miR-6742-3p	0.9785	1.05187	0.16514	0.303186	1.04019	1.0022	0.634297	0.769199	0.980486	1.02	0.365359	0.538545	0.954479	0.96527	0.647338	0.777888	1.00654	1.12332	0.040504	0.105677	n.a.	n.a.
hsa-miR-933	1.02364	0.995444	0.724503	0.830239	1.01758	1.00719	0.560115	0.70876	0.917697	1.05665	0.040706	0.106119	1.07283	1.00974	0.504975	0.665887	1.0846	1.09211	0.864575	0.923823	n.a.	n.a.
hsa-miR-6787-3p	1.64031	1.5459	0.116995	0.235277	1.59758	1.61023	0.82391	0.898464	1.64378	1.53123	0.0417315	0.108535	1.66408	1.58317	0.202693	0.352092	1.49798	1.5317	0.498884	0.660495	n.a.	n.a.
hsa-miR-32-5p	4.24836	4.29863	0.296093	0.466545	4.19486	4.30392	0.0424766	0.109983	4.20057	4.18719	0.780584	0.868132	4.21912	4.30172	0.0523626	0.12914	4.33379	4.3698	0.408104	0.58149	n.a.	n.a.
hsa-miR-98-5p	10.2415	10.3057	0.182031	0.325833	10.2288	10.279	0.317998	0.489801	10.2058	10.298	0.0430262	0.111049	10.1852	10.219	0.522926	0.682167	10.1773	10.2072	0.508961	0.669691	n.a.	n.a.
hsa-let-7d-3p	8.55586	8.45973	0.0432661	0.111438	8.58516	8.53524	0.193137	0.33835	8.62364	8.54857	0.0591726	0.142226	8.6169	8.5509	0.0897347	0.194741	8.5528	8.47489	0.0608156	0.144569	n.a.	n.a.
hsa-miR-378g	3.19708	3.17597	0.64694	0.777888	3.24886	3.13649	0.0451664	0.114836	3.13061	3.15976	0.606492	0.748999	3.10157	3.10447	0.900267	0.942673	3.18626	3.1471	0.444619	0.613589	n.a.	n.a.
hsa-miR-5100	4.12766	4.09233	0.733261	0.837068	4.30437	4.37154	0.261689	0.423907	4.27801	4.36917	0.146434	0.277038	4.47001	4.54078	0.413743	0.586128	4.3014	4.42959	0.0454384	0.115438	n.a.	n.a.
hsa-miR-148b-3p	10.4492	10.4999	0.201798	0.351093	10.4035	10.4344	0.422887	0.593121	10.4005	10.4131	0.785503	0.870842	10.2223	10.3024	0.0459123	0.116104	10.3678	10.4059	0.304655	0.475031	n.a.	n.a.
hsa-miR-6513-5p	1.43908	1.41416	0.730369	0.834925	1.4357	1.52634	0.103436	0.216067	1.46776	1.50498	0.488058	0.65114	1.45573	1.41299	0.366722	0.54007	1.43376	1.54481	0.0460049	0.116249	n.a.	n.a.
hsa-miR-6786-3p	1.59032	1.48005	0.0473187	0.118918	1.57419	1.46544	0.0461695	0.116575	1.61755	1.54143	0.171943	0.31271	1.65302	1.55721	0.0904409	0.196015	1.60306	1.5602	0.44803	0.617027	n.a.	n.a.
hsa-miR-1262	2.38776	2.27747	0.0483468	0.121118	2.39998	2.39541	0.932369	0.963409	2.38836	2.27555	0.0642948	0.151201	2.41545	2.31089	0.10987	0.225779	2.36283	2.28562	0.183739	0.327486	n.a.	n.a.
hsa-miR-219b-5p	1.11668	1.12694	0.940182	0.968356	1.07895	1.11727	0.70791	0.817488	1.15133	1.11566	0.414056	0.586128	1.08164	1.05638	0.661671	0.787335	1.08387	1.19318	0.0485297	0.121416	n.a.	n.a.
hsa-miR-4787-3p	1.40648	1.48129	0.304019	0.474598	1.41175	1.52121	0.0489794	0.12217	1.45275	1.42159	0.635122	0.769632	1.52763	1.57408	0.435777	0.606732	1.39332	1.49229	0.108237	0.223541	n.a.	n.a.
hsa-miR-149-5p	2.05429	2.10118	0.419006	0.589791	2.07813	2.20372	0.0494242	0.123186	2.11682	2.20521	0.142112	0.2712	2.13	2.10444	0.68993	0.804348	2.13099	2.23277	0.123803	0.24611	n.a.	n.a.
hsa-miR-27a-3p	12.1662	12.1384	0.402583	0.576693	12.1609	12.1112	0.20645	0.357764	12.1177	12.0458	0.0513861	0.127496	12.2605	12.2215	0.324434	0.495308	12.3709	12.3063	0.07951	0.178802	n.a.	n.a.
hsa-miR-769-3p	3.09599	3.11448	0.641878	0.774681	3.17873	3.16804	0.840046	0.909727	3.24259	3.14652	0.0515291	0.127755	3.21492	3.21384	0.964804	0.98425	3.10238	3.10549	0.873722	0.927872	n.a.	n.a.
hsa-miR-1306-3p	2.00024	2.10832	0.0521281	0.128852	2.0879	2.15034	0.209813	0.362164	2.04647	2.14436	0.0619144	0.146335	2.14119	2.20786	0.175885	0.316689	2.02245	2.12184	0.0606016	0.144332	n.a.	n.a.
hsa-miR-4440	0.994285	0.955542	0.899783	0.942466	1.02375	1.03238	0.854092	0.917989	1.17896	1.01036	0.0522702	0.129009	1.13995	1.05856	0.272103	0.437545	1.01003	0.98415	0.98156	0.993727	n.a.	n.a.
hsa-miR-3138	0.960586	0.888329	0.308512	0.47855	1.15648	1.03714	0.0525359	0.129471	1.14542	1.13168	0.801429	0.882135	1.10858	1.07564	0.470101	0.636474	0.956727	0.983516	0.726224	0.831342	n.a.	n.a.
hsa-miR-6866-5p	1.32947	1.2702	0.276251	0.442486	1.31457	1.25973	0.378535	0.552031	1.33804	1.30203	0.455271	0.623062	1.39088	1.2726	0.0531475	0.130782	1.35714	1.27997	0.172942	0.31418	n.a.	n.a.
hsa-miR-28-5p	8.97804	9.03293	0.129477	0.25371	9.00695	9.0453	0.218564	0.373159	9.0214	9.00636	0.607071	0.748999	8.98093	8.98771	0.853384	0.917731	9.00755	9.05874	0.0534022	0.131072	n.a.	n.a.
hsa-miR-195-5p	2.55915	2.56944	0.868348	0.92605	2.47575	2.58533	0.0541662	0.132693	2.55202	2.53453	0.718236	0.82444	2.45226	2.50166	0.385605	0.559042	2.72667	2.65917	0.167983	0.307549	n.a.	n.a.
hsa-miR-1229-3p	1.9831	1.9388	0.469957	0.636474	2.04644	2.04204	0.911413	0.950412	2.0876	2.06121	0.619599	0.758928	2.05723	2.03533	0.652742	0.782165	1.94342	1.83367	0.0547073	0.13372	n.a.	n.a.
hsa-miR-454-3p	8.30781	8.37627	0.0550273	0.134402	8.29805	8.3487	0.170113	0.310652	8.31585	8.36241	0.257418	0.418019	8.34256	8.36424	0.453563	0.620983	8.31006	8.31364	0.995876	0.997999	n.a.	n.a.
hsa-let-7f-1-3p	3.78314	3.84994	0.0992996	0.209824	3.68261	3.66802	0.637231	0.771052	3.77187	3.73517	0.333004	0.504412	3.51381	3.52848	0.64534	0.776863	3.47058	3.54369	0.0570223	0.138643	n.a.	n.a.
hsa-miR-628-5p	5.31553	5.31511	0.982638	0.993814	5.32541	5.27142	0.188782	0.333562	5.33632	5.26922	0.0575446	0.139618	5.32581	5.26894	0.152647	0.284376	5.35396	5.31062	0.241932	0.40006	n.a.	n.a.
hsa-miR-191-5p	16.7602	16.8086	0.143271	0.27262	16.8011	16.772	0.374755	0.547489	16.7818	16.8056	0.331684	0.503107	16.7225	16.767	0.0581854	0.140551	16.7397	16.7614	0.321054	0.493424	n.a.	n.a.
hsa-miR-1249	7.12185	7.136	0.671141	0.793123	7.20341	7.2384	0.431014	0.602138	7.23319	7.26635	0.488561	0.651283	7.20006	7.27267	0.154028	0.28642	6.89365	6.97988	0.0582406	0.140581	n.a.	n.a.
hsa-miR-3651	2.19593	2.0846	0.0583122	0.14065	2.20617	2.24257	0.554015	0.704383	2.19742	2.22862	0.705039	0.815318	2.34558	2.38244	0.540075	0.694895	2.25355	2.22044	0.43743	0.607011	n.a.	n.a.
hsa-miR-6735-5p	1.1574	1.14467	0.870822	0.926146	1.21268	1.0871	0.0592734	0.142239	1.22837	1.18501	0.412797	0.586128	1.17266	1.24388	0.221181	0.376454	1.23929	1.16018	0.145502	0.275749	n.a.	n.a.
hsa-miR-199b-5p	8.25786	8.33696	0.105777	0.2197	8.22691	8.29252	0.149728	0.28165	8.27309	8.34019	0.141035	0.269756	8.07304	8.16609	0.0596653	0.142992	8.20326	8.27866	0.118468	0.237659	n.a.	n.a.
hsa-miR-215-5p	2.98985	3.00705	0.76057	0.85431	2.98845	2.9454	0.391139	0.564654	2.9669	3.03481	0.0900291	0.195251	2.9181	2.92825	0.987552	0.995724	5.78567	5.66113	0.0596803	0.142992	n.a.	n.a.
hsa-miR-2467-5p	5.02708	5.10075	0.0982477	0.208136	5.03	5.0145	0.688401	0.803738	4.9315	5.01246	0.0601816	0.143685	5.09386	5.16737	0.0917283	0.198152	5.07237	5.09884	0.547524	0.700916	n.a.	n.a.
hsa-miR-150-5p	9.01464	9.06322	0.581359	0.727805	9.22584	9.13443	0.254689	0.415432	9.30316	9.14565	0.0617594	0.146179	9.45581	9.39336	0.585746	0.730794	9.18363	9.12134	0.512177	0.673486	n.a.	n.a.
hsa-miR-6737-3p	1.70381	1.66715	0.54623	0.699532	1.74801	1.70553	0.464411	0.631891	1.78738	1.69541	0.0644812	0.151531	1.74927	1.7249	0.63591	0.770019	1.74114	1.67895	0.196466	0.343632	n.a.	n.a.
hsa-let-7i-5p	12.0036	11.9671	0.269428	0.433881	12.0139	11.998	0.672894	0.793936	11.9803	11.9457	0.29697	0.467032	12.0016	11.9398	0.0652081	0.152911	11.978	11.9534	0.392916	0.566226	n.a.	n.a.
hsa-miR-449b-5p	0.852528	1.04385	0.0653623	0.153164	0.924985	1.05238	0.356808	0.529976	0.899008	0.952459	0.919925	0.955351	0.923608	1.06797	0.277454	0.444197	0.99787	1.07719	0.250969	0.411404	n.a.	n.a.
hsa-miR-582-3p	7.69485	7.81136	0.0804299	0.180101	7.69496	7.80208	0.0862767	0.190027	7.67319	7.79269	0.0658354	0.154053	7.6937	7.77169	0.192248	0.337332	7.72983	7.83925	0.0687361	0.159288	n.a.	n.a.
hsa-miR-487b-3p	1.42464	1.28787	0.104312	0.217289	1.30639	1.20708	0.231136	0.388375	1.36454	1.26803	0.265857	0.430024	1.38552	1.23701	0.0663734	0.155015	1.51747	1.44383	0.412219	0.585985	n.a.	n.a.
hsa-miR-5701	3.15513	3.14667	0.931308	0.962615	3.39902	3.16265	0.0665294	0.155015	3.36375	3.27313	0.373305	0.545865	3.26521	3.22592	0.8463	0.913967	3.25243	3.19269	0.610982	0.751732	n.a.	n.a.
hsa-miR-139-5p	2.2492	2.20817	0.559925	0.70876	2.24238	2.31203	0.190182	0.33532	2.4269	2.44631	0.625	0.761538	2.39943	2.50598	0.0668749	0.1556	3.19587	3.23953	0.380311	0.553883	n.a.	n.a.
hsa-miR-362-5p	7.08722	7.07214	0.799685	0.88051	7.01602	6.99219	0.822765	0.897513	7.01068	7.02174	0.725825	0.831175	7.05331	7.0108	0.422081	0.592932	6.98471	6.85324	0.0674033	0.156719	n.a.	n.a.
hsa-miR-301a-5p	1.53257	1.57691	0.38099	0.554627	1.53568	1.64204	0.0678412	0.157625	1.58364	1.59456	0.795202	0.87763	1.52396	1.50675	0.760537	0.85431	1.60984	1.67233	0.244111	0.403377	n.a.	n.a.
hsa-miR-152-3p	6.21156	6.2684	0.239303	0.398434	6.20383	6.27927	0.136832	0.264188	6.18108	6.26285	0.0807223	0.180419	6.1908	6.2587	0.121436	0.242352	6.19254	6.28052	0.0681996	0.158346	n.a.	n.a.
hsa-miR-371b-3p	3.20197	3.23064	0.486232	0.649833	3.28414	3.28028	0.787024	0.871528	3.23487	3.24616	0.991183	0.996035	3.53053	3.45457	0.0702081	0.162094	3.37783	3.40861	0.5524	0.703694	n.a.	n.a.
hsa-miR-340-3p	6.38381	6.4646	0.0728022	0.16668	6.40897	6.42696	0.621186	0.760023	6.4486	6.48566	0.338987	0.511356	6.39157	6.45153	0.150164	0.281994	6.37259	6.43571	0.112485	0.229292	n.a.	n.a.
hsa-miR-3620-3p	2.91007	2.88956	0.738016	0.840287	3.00746	3.03651	0.513938	0.675158	3.00341	2.99846	0.93069	0.962279	2.94804	3.03799	0.0728003	0.16668	2.92201	2.98514	0.144385	0.274265	n.a.	n.a.
hsa-miR-378a-5p	6.33861	6.34919	0.750551	0.848987	6.43858	6.50967	0.228864	0.385355	6.37207	6.48149	0.132317	0.257739	6.34017	6.45919	0.0735093	0.167832	6.38356	6.46215	0.189413	0.334318	n.a.	n.a.
hsa-miR-2116-3p	2.12651	2.23846	0.0747115	0.169752	2.11809	2.17828	0.422937	0.593121	2.18759	2.20066	0.900673	0.942798	2.16993	2.24353	0.31255	0.483219	2.08271	2.18823	0.0801666	0.179665	n.a.	n.a.
hsa-miR-3174	3.08445	3.05823	0.503075	0.664705	3.10623	3.02807	0.0760056	0.172217	2.97904	2.93629	0.267562	0.431933	2.96509	2.91432	0.267123	0.431436	3.00989	3.04703	0.414384	0.586128	n.a.	n.a.
hsa-miR-410-3p	2.82138	3.00227	0.134872	0.261325	2.75018	2.85886	0.355455	0.528206	2.77116	2.86717	0.435627	0.606732	2.77708	2.75592	0.802065	0.882255	2.98318	3.17238	0.0773736	0.174955	n.a.	n.a.
hsa-miR-7850-5p	0.933164	1.04557	0.0775143	0.175153	0.931917	0.977442	0.350432	0.523579	1.01211	1.0248	0.798467	0.880052	1.26015	1.16704	0.183337	0.327486	1.03664	1.05695	0.751723	0.849594	n.a.	n.a.
hsa-miR-362-3p	2.57467	2.56578	0.938764	0.967889	2.59569	2.56389	0.607421	0.749031	2.64776	2.55034	0.0798484	0.179255	2.57083	2.59634	0.653535	0.782165	2.62577	2.68246	0.29832	0.468483	n.a.	n.a.
hsa-miR-4750-5p	0.942107	0.947553	0.993179	0.99651	0.865318	0.986476	0.0798748	0.179255	0.932099	0.932148	0.840894	0.910046	0.971956	0.927747	0.477716	0.64238	0.864587	0.896233	0.571722	0.71985	n.a.	n.a.
hsa-miR-331-5p	2.94829	2.87137	0.0800472	0.17952	2.87333	2.82906	0.296433	0.466609	2.90398	2.87269	0.368674	0.541974	2.83605	2.78491	0.208224	0.35961	2.76332	2.76524	0.893917	0.939313	n.a.	n.a.
hsa-miR-708-3p	2.54632	2.75244	0.0814629	0.181827	2.59932	2.61819	0.4953	0.657867	2.60005	2.70077	0.314123	0.485195	2.50928	2.66934	0.183949	0.327486	2.52685	2.71821	0.118876	0.238041	n.a.	n.a.
hsa-miR-22-5p	5.31542	5.31495	0.974455	0.988578	5.34372	5.40428	0.0829569	0.18466	5.37733	5.41226	0.32567	0.496849	5.36965	5.40061	0.363602	0.536435	5.24393	5.23633	0.879377	0.932072	n.a.	n.a.
hsa-miR-3136-5p	1.28561	1.39417	0.0838122	0.186186	1.37436	1.40477	0.771833	0.861959	1.3711	1.40797	0.701061	0.811573	1.38021	1.4123	0.537282	0.692811	1.33785	1.40453	0.247652	0.406981	n.a.	n.a.
hsa-miR-3691-5p	2.02712	2.07681	0.472772	0.638776	2.23477	2.32425	0.0842396	0.186758	2.30656	2.34254	0.430857	0.602138	2.27269	2.27176	0.967432	0.985345	2.08594	2.0808	0.933998	0.964183	n.a.	n.a.
hsa-let-7i-3p	4.85989	4.86489	0.88623	0.936319	4.89781	4.91211	0.782269	0.869482	4.89703	4.79407	0.0861563	0.190027	4.97127	4.99596	0.647373	0.777888	5.00068	5.03431	0.557943	0.7071	n.a.	n.a.
hsa-miR-15b-5p	10.0795	10.1638	0.0869902	0.190926	10.1334	10.1675	0.460029	0.627485	10.1178	10.1629	0.388049	0.56192	10.1345	10.2032	0.101323	0.213142	10.1929	10.1933	0.992233	0.996072	n.a.	n.a.
hsa-miR-4785	1.90088	1.98859	0.0873655	0.191239	1.96519	2.0457	0.0886651	0.193222	1.89289	1.92542	0.46645	0.634141	1.95755	2.0073	0.406026	0.579785	2.02385	2.07387	0.271783	0.437245	n.a.	n.a.
hsa-miR-432-5p	1.54044	1.39674	0.0886825	0.193222	1.43581	1.49942	0.38181	0.554838	1.41149	1.34441	0.467255	0.634448	1.44311	1.37625	0.402984	0.576693	1.44208	1.48792	0.530716	0.689051	n.a.	n.a.
hsa-miR-3130-3p	1.94863	1.74841	0.0907939	0.19665	1.91928	1.89155	0.715119	0.822349	1.89325	1.77221	0.335545	0.50756	1.99021	1.83024	0.165549	0.303767	1.96616	1.86416	0.343924	0.515964	n.a.	n.a.
hsa-miR-98-3p	3.03842	3.14363	0.0914097	0.197594	3.07569	3.07822	0.978907	0.99187	3.16925	3.14918	0.699405	0.810226	3.12171	3.11282	0.858653	0.92164	3.09459	3.07112	0.655009	0.783345	n.a.	n.a.
hsa-miR-200a-3p	2.56355	2.58593	0.532169	0.689577	2.61733	2.64684	0.659345	0.786244	2.62727	2.69252	0.092384	0.199046	2.57836	2.58729	0.765345	0.857768	3.36933	3.3935	0.668915	0.791345	n.a.	n.a.
hsa-miR-29c-5p	4.40025	4.30831	0.0969976	0.206285	4.33118	4.24603	0.092731	0.199532	4.29256	4.23579	0.321777	0.494232	4.27564	4.24853	0.506677	0.667588	4.32462	4.25356	0.159116	0.293882	n.a.	n.a.
hsa-miR-197-5p	1.8413	1.81899	0.833722	0.906015	1.85087	1.95793	0.0931173	0.200188	1.87125	1.88317	0.721939	0.827877	1.84942	1.90212	0.325745	0.496849	1.81449	1.86976	0.246204	0.405962	n.a.	n.a.
hsa-miR-424-3p	5.48104	5.58249	0.0931572	0.200188	5.50744	5.54917	0.539111	0.69447	5.55109	5.59359	0.536928	0.692811	5.60225	5.62605	0.771062	0.86139	5.45852	5.51917	0.322374	0.494458	n.a.	n.a.
hsa-miR-141-5p	1.33489	1.38091	0.305108	0.475286	1.26255	1.23858	0.516788	0.677383	1.2524	1.21852	0.76301	0.856174	0.950979	1.05579	0.0940535	0.201844	2.76613	2.74042	0.822305	0.897308	n.a.	n.a.
hsa-miR-550a-3-5p	1.44188	1.39514	0.299699	0.469976	1.47828	1.46155	0.732934	0.837068	1.42753	1.48031	0.488561	0.651283	1.58285	1.44862	0.0944896	0.20239	1.4537	1.48136	0.807491	0.885843	n.a.	n.a.
hsa-miR-151b	4.304	4.19401	0.0949265	0.203061	4.27744	4.20028	0.284476	0.453232	4.26846	4.15058	0.0947809	0.202882	4.33035	4.21809	0.103631	0.216158	4.30285	4.30309	0.99956	0.99956	n.a.	n.a.
hsa-miR-3202	1.52616	1.48623	0.461549	0.628777	1.4473	1.45565	0.890152	0.937744	1.4685	1.4517	0.871239	0.926146	1.52726	1.39943	0.0957169	0.204221	1.57929	1.61155	0.477268	0.64238	n.a.	n.a.
hsa-miR-3913-5p	1.60554	1.57911	0.814588	0.89066	1.4783	1.51491	0.668046	0.791277	1.41757	1.4644	0.481165	0.645142	1.41091	1.54254	0.0956213	0.204221	1.42489	1.52158	0.212316	0.365526	n.a.	n.a.
hsa-miR-100-5p	8.06454	8.08227	0.857855	0.921431	7.98662	8.13353	0.104364	0.217289	7.9807	8.14138	0.0959986	0.204557	8.03234	8.01193	0.829751	0.903255	8.08599	8.18206	0.256283	0.416987	n.a.	n.a.
hsa-miR-188-5p	4.94594	4.92426	0.68325	0.800601	4.87634	4.87005	0.904588	0.945714	4.8709	4.84635	0.659057	0.786184	4.80958	4.89935	0.0973617	0.206714	4.82747	4.79964	0.622626	0.760542	n.a.	n.a.
hsa-miR-22-3p	15.1354	15.1734	0.224789	0.380819	15.1298	15.1281	0.948709	0.973869	15.1949	15.181	0.581855	0.728148	15.1368	15.0889	0.0973259	0.206714	14.9965	14.9772	0.464254	0.631891	n.a.	n.a.
hsa-miR-449a	2.44401	2.41963	0.611611	0.751944	2.46239	2.45476	0.866315	0.924482	2.25461	2.32641	0.175106	0.315844	2.23257	2.17729	0.3211	0.493424	2.28045	2.20189	0.0980182	0.207783	n.a.	n.a.
hsa-miR-30c-5p	12.9504	12.9945	0.230862	0.388375	12.9209	12.9403	0.552689	0.703694	13.0331	12.9845	0.101275	0.213142	12.956	12.9681	0.702367	0.812799	12.8821	12.8968	0.67451	0.793936	n.a.	n.a.
hsa-miR-3140-3p	1.12327	1.13478	0.913826	0.951636	1.08853	1.12108	0.576691	0.723381	1.07376	1.19114	0.102796	0.215275	1.15806	1.09484	0.452084	0.619732	1.11596	1.14249	0.646653	0.777888	n.a.	n.a.
hsa-miR-3661	2.16621	2.19986	0.566379	0.715037	2.21602	2.29227	0.139958	0.268343	2.31523	2.37989	0.157327	0.291609	2.33916	2.35331	0.799406	0.880497	2.16092	2.24022	0.103677	0.216158	n.a.	n.a.
hsa-miR-203a	1.9043	1.94175	0.653958	0.782372	1.78045	1.88484	0.10599	0.220004	1.81862	1.91041	0.170315	0.310652	1.91302	1.90422	0.950575	0.974627	2.30286	2.35993	0.317487	0.489242	n.a.	n.a.
hsa-miR-3677-3p	2.96799	2.99954	0.705421	0.815472	2.96019	2.91635	0.37922	0.552785	2.90483	2.99031	0.106167	0.220233	2.85449	2.89509	0.431418	0.602362	2.93072	2.99551	0.14221	0.271229	n.a.	n.a.
hsa-miR-5193	0.983658	1.00204	0.868019	0.926	1.10497	0.998717	0.106257	0.220281	1.08225	1.06517	0.782818	0.86961	1.00103	1.0168	0.967744	0.985345	1.03851	1.06178	0.641675	0.774681	n.a.	n.a.
hsa-miR-15b-3p	5.57505	5.54785	0.653548	0.782165	5.56843	5.56925	0.949254	0.974125	5.53331	5.50402	0.591163	0.735879	5.4746	5.53432	0.275364	0.441495	5.54709	5.62568	0.10757	0.222302	n.a.	n.a.
hsa-miR-204-5p	0.367029	0.196209	0.293011	0.46391	0.333858	0.164384	0.108425	0.223647	0.262638	0.231194	0.345412	0.517489	0.288189	0.263097	0.148125	0.279433	2.28045	2.22459	0.60697	0.748999	n.a.	n.a.
hsa-miR-1250-5p	1.17817	1.22338	0.406626	0.580072	1.32497	1.22606	0.10875	0.22405	1.35531	1.25022	0.138634	0.267042	1.24731	1.25929	0.713024	0.821345	1.29339	1.28795	0.94	0.968356	n.a.	n.a.
hsa-miR-140-5p	6.3825	6.4152	0.368075	0.541336	6.29855	6.35088	0.136513	0.263882	6.35039	6.35156	0.895525	0.939802	6.25138	6.30641	0.110099	0.225963	6.28888	6.32637	0.266969	0.4314	n.a.	n.a.
hsa-miR-3607-3p	5.8361	5.73632	0.173489	0.314411	5.82227	5.79318	0.60537	0.748999	5.85464	5.77344	0.172888	0.31418	5.94229	5.8373	0.110166	0.225963	5.89278	5.80641	0.179933	0.322956	n.a.	n.a.
hsa-miR-548au-5p	1.36907	1.41304	0.363939	0.536691	1.36839	1.4311	0.284433	0.453232	1.40809	1.45451	0.305539	0.475733	1.38402	1.45519	0.183372	0.327486	1.32767	1.41098	0.110038	0.225963	n.a.	n.a.
hsa-miR-361-5p	9.02569	9.0349	0.904609	0.945714	9.03422	9.09312	0.110701	0.226879	9.0627	9.0992	0.323727	0.495298	9.1287	9.09214	0.342367	0.514332	9.019	9.03276	0.703713	0.81407	n.a.	n.a.
hsa-miR-3154	1.70317	1.63083	0.149166	0.280914	1.7197	1.7625	0.401197	0.575637	1.80637	1.72223	0.111039	0.227189	1.71605	1.77041	0.306139	0.476442	1.6357	1.66777	0.607168	0.748999	n.a.	n.a.
hsa-miR-16-2-3p	5.55244	5.58629	0.461528	0.628777	5.60618	5.57612	0.544982	0.698477	5.64176	5.63516	0.912519	0.950962	5.69138	5.62997	0.111894	0.228228	5.63623	5.60511	0.476948	0.642336	n.a.	n.a.
hsa-miR-3942-5p	1.11704	1.1888	0.231782	0.389262	1.18825	1.22795	0.584106	0.729578	1.11698	1.19939	0.234046	0.392016	1.12936	1.15548	0.924661	0.958749	1.10906	1.18885	0.112871	0.229674	n.a.	n.a.
hsa-miR-5010-3p	2.95056	2.88438	0.233449	0.391262	2.99232	3.00073	0.952587	0.976327	2.98387	2.89972	0.168365	0.308077	3.08152	2.99311	0.112909	0.229674	2.92311	2.92492	0.995621	0.997999	n.a.	n.a.
hsa-miR-6761-5p	1.17944	1.15095	0.599389	0.744991	1.0562	1.09204	0.683552	0.800601	1.18877	1.12897	0.370715	0.543797	1.17064	1.21465	0.570817	0.719012	1.13431	1.22473	0.113881	0.231134	n.a.	n.a.
hsa-miR-664b-3p	3.46326	3.40647	0.220096	0.374801	3.50467	3.5004	0.803836	0.883012	3.53936	3.46826	0.1147	0.232223	3.56652	3.5555	0.871534	0.926146	3.48764	3.49791	0.750802	0.848987	n.a.	n.a.
hsa-miR-5587-3p	1.28436	1.29093	0.880535	0.932397	1.32333	1.42399	0.141898	0.270949	1.33027	1.42588	0.116859	0.235277	1.36086	1.41443	0.481209	0.645142	1.3254	1.36836	0.606957	0.748999	n.a.	n.a.
hsa-miR-7703	1.0769	1.02864	0.499853	0.661245	1.13302	1.15747	0.552543	0.703694	1.10726	1.08172	0.512479	0.673614	1.09817	1.15715	0.117661	0.236329	1.19573	1.21393	0.87915	0.932072	n.a.	n.a.
hsa-miR-24-3p	11.6376	11.5976	0.248159	0.407285	11.6275	11.598	0.30699	0.477248	11.6341	11.5702	0.118616	0.237666	11.5009	11.4715	0.448507	0.617142	11.5953	11.5785	0.797452	0.879523	n.a.	n.a.
hsa-miR-651-5p	2.51336	2.58404	0.139963	0.268343	2.46518	2.53244	0.182895	0.327142	2.46548	2.54474	0.118565	0.237666	2.44004	2.43971	0.981454	0.993727	2.58465	2.57122	0.8195	0.894841	n.a.	n.a.
hsa-miR-26b-5p	13.1676	13.1711	0.940688	0.968356	13.1589	13.11	0.1198	0.239746	13.1163	13.1106	0.829593	0.903255	13.0628	13.0811	0.492501	0.655207	13.1087	13.0864	0.501853	0.663358	n.a.	n.a.
hsa-miR-23a-3p	11.4997	11.4981	0.895315	0.939802	11.5272	11.4879	0.240582	0.399149	11.5319	11.4813	0.122284	0.243826	11.4895	11.4552	0.32374	0.495298	11.5674	11.5384	0.367486	0.540711	n.a.	n.a.
hsa-miR-200c-3p	5.04908	5.09522	0.124852	0.247747	5.08558	5.09868	0.67201	0.793865	5.03663	5.09493	0.136268	0.263625	5.0437	5.03585	0.853573	0.917731	5.87225	5.83004	0.246476	0.405962	n.a.	n.a.
hsa-miR-664a-5p	3.29482	3.34521	0.264805	0.428533	3.34001	3.33319	0.753153	0.849771	3.27819	3.32398	0.196333	0.343582	3.33092	3.38393	0.174392	0.31542	3.37611	3.44102	0.124996	0.247882	n.a.	n.a.
hsa-miR-874-5p	1.886	1.81799	0.126297	0.250011	1.83642	1.83037	0.925992	0.959052	1.8615	1.88122	0.74154	0.841645	1.9165	1.87131	0.379617	0.553117	1.99791	2.00852	0.780791	0.868132	n.a.	n.a.
hsa-let-7g-5p	12.2359	12.2321	0.880282	0.932397	12.179	12.1923	0.799265	0.880497	12.181	12.2003	0.764397	0.857438	12.1826	12.1245	0.127458	0.251162	12.1613	12.1545	0.8379	0.908899	n.a.	n.a.
hsa-miR-1237-3p	2.84881	2.84205	0.869889	0.926146	2.94955	2.9212	0.670271	0.792379	2.96388	2.95993	0.899517	0.942466	3.05052	2.99416	0.311794	0.482276	2.86289	2.77082	0.127162	0.251162	n.a.	n.a.
hsa-miR-3912-3p	2.41935	2.45108	0.414209	0.586128	2.45143	2.39657	0.127366	0.251162	2.41654	2.41899	0.909771	0.949301	2.432	2.41548	0.644562	0.776768	2.45058	2.40113	0.301802	0.472597	n.a.	n.a.
hsa-miR-491-5p	2.45378	2.47691	0.730112	0.834922	2.52841	2.54398	0.802853	0.882521	2.45222	2.42599	0.69274	0.806481	2.48759	2.5658	0.12726	0.251162	2.51538	2.54895	0.53473	0.691609	n.a.	n.a.
hsa-miR-501-5p	4.53601	4.55021	0.713106	0.821345	4.57632	4.61809	0.357753	0.530423	4.58272	4.59368	0.788425	0.872492	4.5917	4.6602	0.129641	0.253881	4.53315	4.59348	0.237301	0.395903	n.a.	n.a.
hsa-miR-18b-5p	2.47764	2.5222	0.362641	0.536074	2.46383	2.55815	0.142563	0.271576	2.45723	2.42745	0.563765	0.712284	2.53134	2.54309	0.807181	0.885799	2.49362	2.57787	0.131165	0.256103	n.a.	n.a.
hsa-miR-411-5p	3.18599	3.17249	0.942229	0.968729	3.01942	2.96784	0.616684	0.755638	3.13259	3.0741	0.575648	0.722579	3.0664	2.88882	0.13203	0.257334	3.33111	3.30739	0.81947	0.894841	n.a.	n.a.
hsa-miR-943	1.47317	1.52658	0.133043	0.258878	1.51295	1.45495	0.215793	0.369615	1.54196	1.5695	0.626639	0.76216	1.49263	1.43007	0.33782	0.510532	1.47775	1.45452	0.975809	0.989646	n.a.	n.a.
hsa-miR-577	0.890543	0.896288	0.988735	0.996	0.890857	0.952734	0.419957	0.590506	0.983799	0.883222	0.212715	0.365829	0.922558	0.990491	0.490466	0.652962	0.919646	0.823326	0.134124	0.260488	n.a.	n.a.
hsa-miR-660-3p	2.56538	2.53364	0.566798	0.715292	2.54584	2.49527	0.294367	0.464493	2.61375	2.55684	0.217592	0.371966	2.61949	2.63252	0.846009	0.913967	2.67603	2.60052	0.134409	0.26058	n.a.	n.a.
hsa-miR-324-3p	5.30504	5.27021	0.382897	0.555682	5.31365	5.31416	0.998858	0.99956	5.30977	5.27777	0.357574	0.530395	5.33528	5.38796	0.137527	0.26522	5.40669	5.4614	0.148546	0.280066	n.a.	n.a.
hsa-miR-2110	4.25411	4.21641	0.418828	0.589791	4.31658	4.27987	0.434349	0.605512	4.35736	4.28431	0.139056	0.267383	4.33244	4.29557	0.535822	0.692129	4.25194	4.20509	0.244534	0.403874	n.a.	n.a.
hsa-miR-6734-5p	1.28212	1.33205	0.550642	0.70272	1.36032	1.24663	0.139051	0.267383	1.25792	1.32726	0.315472	0.486821	1.37106	1.31552	0.48709	0.650376	1.21172	1.25981	0.436736	0.607011	n.a.	n.a.
hsa-miR-199a-5p	3.4788	3.51712	0.635489	0.769794	3.45729	3.44772	0.998612	0.99956	3.46203	3.52523	0.389931	0.563736	3.47941	3.44194	0.738736	0.840693	3.53637	3.67343	0.139442	0.26797	n.a.	n.a.
hsa-let-7b-5p	11.5688	11.5454	0.613317	0.752915	11.5644	11.615	0.280638	0.448203	11.6101	11.5873	0.585252	0.730455	11.6768	11.6188	0.142637	0.271576	11.5694	11.5408	0.493621	0.656432	n.a.	n.a.
hsa-miR-3190-3p	1.03561	1.04608	0.892657	0.938602	1.03141	1.09895	0.541575	0.695737	1.10717	1.01266	0.215815	0.369615	1.04156	0.921824	0.144956	0.275032	1.05523	0.988719	0.501353	0.662962	n.a.	n.a.
hsa-miR-3173-5p	1.60382	1.55398	0.342004	0.514022	1.56366	1.58323	0.864314	0.923823	1.59923	1.572	0.573354	0.721076	1.62972	1.70502	0.146165	0.276687	1.59245	1.5886	0.990945	0.996035	n.a.	n.a.
hsa-miR-6726-3p	1.66632	1.75607	0.147148	0.278227	1.74702	1.82622	0.184251	0.327845	1.74479	1.805	0.211457	0.364238	1.80892	1.83323	0.686327	0.802993	1.6641	1.6981	0.477833	0.64238	n.a.	n.a.
hsa-miR-6513-3p	2.07733	2.14688	0.16225	0.298882	2.11186	2.06281	0.275093	0.441276	2.09053	2.12585	0.499204	0.660653	2.01506	2.04533	0.450409	0.618513	2.03188	2.09778	0.149002	0.280766	n.a.	n.a.
hsa-miR-106a-5p	5.41752	5.47274	0.149592	0.281554	5.4234	5.47351	0.220039	0.374801	5.44748	5.46286	0.734061	0.83769	5.42817	5.48194	0.228232	0.384872	5.38481	5.42814	0.268325	0.43274	n.a.	n.a.
hsa-miR-409-5p	1.30818	1.20778	0.278758	0.446066	1.19774	1.14086	0.531061	0.689227	1.17499	1.16865	0.922726	0.957354	1.22677	1.07587	0.15009	0.281994	1.31034	1.31124	0.918207	0.954179	n.a.	n.a.
hsa-miR-1292-5p	1.85577	1.85031	0.963203	0.983226	1.95185	1.89035	0.363255	0.536164	1.87097	1.96283	0.150277	0.282037	1.94293	1.91823	0.686789	0.802996	1.89228	1.89524	0.911396	0.950412	n.a.	n.a.
hsa-miR-371b-5p	6.61533	6.64428	0.47375	0.63931	6.67087	6.61916	0.15158	0.282548	6.66924	6.66653	0.865683	0.924107	6.7424	6.71087	0.371171	0.543943	6.65583	6.65953	0.973386	0.988218	n.a.	n.a.
hsa-miR-4286	2.5686	2.47847	0.159853	0.294796	2.65831	2.56855	0.150812	0.282548	2.60467	2.56578	0.41104	0.584661	2.58129	2.64899	0.274324	0.440471	2.57152	2.61351	0.420174	0.590506	n.a.	n.a.
hsa-miR-6813-5p	1.96827	1.95687	0.854852	0.918505	2.00733	2.08893	0.150904	0.282548	2.08614	2.07703	0.834139	0.906015	2.18571	2.11131	0.213884	0.367264	2.00262	1.96423	0.486822	0.650282	n.a.	n.a.
hsa-miR-6793-3p	1.88375	1.89234	0.927432	0.959851	1.93291	1.85566	0.155422	0.288668	1.97708	1.9767	0.989602	0.996035	1.89708	1.9216	0.587592	0.732542	1.7609	1.80379	0.369352	0.542486	n.a.	n.a.
hsa-miR-636	1.55109	1.50799	0.402784	0.576693	1.6558	1.63373	0.680846	0.799137	1.61443	1.65212	0.53568	0.692129	1.74008	1.65704	0.208139	0.35961	1.5701	1.48477	0.155882	0.289257	n.a.	n.a.
hsa-miR-5586-3p	1.03911	1.08611	0.531783	0.689521	1.0784	1.09675	0.578037	0.72475	1.08304	1.10608	0.490615	0.652962	1.02008	1.11846	0.157434	0.291643	1.0849	1.14591	0.213834	0.367264	n.a.	n.a.
hsa-miR-584-5p	4.59432	4.5561	0.569978	0.718754	4.55932	4.52774	0.644486	0.776768	4.53691	4.44325	0.158766	0.293615	4.62091	4.52812	0.166767	0.305832	4.56942	4.52658	0.519978	0.68021	n.a.	n.a.
hsa-miR-338-5p	5.91235	5.84753	0.316407	0.487917	5.92682	5.82042	0.158945	0.29378	5.8587	5.78542	0.335526	0.50756	5.70879	5.76025	0.469788	0.636474	5.68808	5.70231	0.891886	0.938377	n.a.	n.a.
hsa-miR-142-5p	14.3401	14.3825	0.160564	0.295941	14.3731	14.3715	0.990585	0.996035	14.4292	14.4007	0.35067	0.523697	14.3746	14.3807	0.87063	0.926146	14.4275	14.4251	0.957705	0.979437	n.a.	n.a.
hsa-miR-548q	1.10325	1.06771	0.467206	0.634448	1.13419	1.09769	0.341889	0.514022	1.13212	1.17074	0.307016	0.477248	1.16676	1.0864	0.164851	0.302995	1.09238	1.11562	0.689868	0.804348	n.a.	n.a.
hsa-miR-431-5p	1.3231	1.31111	0.895276	0.939802	1.29463	1.32793	0.760922	0.854414	1.39926	1.2849	0.168751	0.308439	1.23542	1.26288	0.890715	0.937744	1.46208	1.39418	0.455985	0.62378	n.a.	n.a.
hsa-miR-6853-3p	0.959605	0.899998	0.177224	0.318791	0.950999	0.934305	0.939954	0.968356	0.946519	0.953694	0.792376	0.875392	0.945787	0.93309	0.638623	0.771988	0.986015	0.913619	0.17034	0.310652	n.a.	n.a.
hsa-miR-151a-3p	9.44935	9.45986	0.895124	0.939802	9.45075	9.3675	0.170672	0.311086	9.40773	9.38407	0.6256	0.761538	9.40758	9.39964	0.893213	0.938872	9.4971	9.47573	0.690423	0.804352	n.a.	n.a.
hsa-miR-6882-5p	1.14385	1.22874	0.173257	0.314405	1.20061	1.16215	0.543692	0.697751	1.22344	1.15908	0.254366	0.415432	1.1555	1.13796	0.661936	0.787335	1.17144	1.17854	0.911921	0.95064	n.a.	n.a.
hsa-miR-874-3p	4.38071	4.37537	0.885246	0.936181	4.44981	4.42045	0.470393	0.636608	4.50241	4.44783	0.202098	0.351428	4.46254	4.44375	0.708466	0.817733	4.61683	4.55904	0.173643	0.314411	n.a.	n.a.
hsa-miR-548e-3p	5.44491	5.49143	0.338189	0.510606	5.40596	5.44571	0.286034	0.455274	5.47243	5.4865	0.739747	0.841261	5.44841	5.39136	0.179088	0.321615	5.47719	5.49617	0.634994	0.769632	n.a.	n.a.
hsa-miR-19a-3p	5.96326	6.00216	0.413408	0.586128	5.91553	6.01224	0.182961	0.327142	5.95742	6.01795	0.322732	0.494775	5.97149	6.02931	0.410177	0.583686	5.91857	5.96369	0.450852	0.618559	n.a.	n.a.
hsa-miR-153-3p	1.32623	1.38801	0.43849	0.608192	1.28701	1.34466	0.382769	0.555682	1.38984	1.28663	0.18395	0.327486	1.32593	1.38175	0.4852	0.648906	1.37721	1.4479	0.433269	0.604262	n.a.	n.a.
hsa-miR-24-2-5p	7.60125	7.59833	0.859212	0.921685	7.58687	7.55648	0.629071	0.764356	7.66273	7.60049	0.183781	0.327486	7.38716	7.33328	0.248665	0.40783	7.3094	7.27693	0.467192	0.634448	n.a.	n.a.
hsa-miR-126-3p	5.82068	5.83414	0.713496	0.821345	5.80483	5.78336	0.889874	0.937744	5.84026	5.75291	0.185879	0.329673	5.85687	5.81081	0.515633	0.676678	5.84842	5.86171	0.607724	0.749124	n.a.	n.a.
hsa-miR-766-5p	1.09518	1.08719	0.970073	0.986566	1.17072	1.09451	0.186718	0.330982	1.10896	1.1467	0.601225	0.746426	1.24365	1.16903	0.239794	0.398574	1.13553	1.20279	0.234478	0.392387	n.a.	n.a.
hsa-miR-3181	0.855428	0.768671	0.187631	0.332269	0.913075	0.922032	0.755597	0.850939	0.793683	0.748834	0.35129	0.524146	1.03509	0.968208	0.241942	0.40006	1.1579	1.05039	0.193123	0.33835	n.a.	n.a.
hsa-miR-597-3p	0.969328	1.01509	0.293434	0.464343	0.9222	1.01269	0.188089	0.332875	0.978372	0.957426	0.606715	0.748999	0.982489	0.923097	0.463319	0.630927	1.02552	0.923121	0.191566	0.336497	n.a.	n.a.
hsa-miR-19b-1-5p	1.39258	1.38238	0.869613	0.926146	1.42373	1.35567	0.358782	0.531468	1.44549	1.44906	0.926112	0.959052	1.38252	1.43003	0.385722	0.559042	1.242	1.32326	0.188238	0.332959	n.a.	n.a.
hsa-miR-4688	1.43263	1.33843	0.19059	0.335675	1.48038	1.42091	0.416404	0.58797	1.44847	1.44722	0.852676	0.917683	1.57129	1.4935	0.241167	0.399717	1.49862	1.48755	0.87227	0.926629	n.a.	n.a.
hsa-miR-708-5p	3.6937	3.86869	0.19167	0.336497	3.75051	3.85649	0.203975	0.353944	3.78795	3.80959	0.459001	0.626344	3.74668	3.86371	0.260188	0.422099	3.73798	3.81548	0.303566	0.474427	n.a.	n.a.
hsa-miR-889-3p	0.922745	0.849861	0.191429	0.336497	0.80034	0.84751	0.626373	0.762118	0.827975	0.802282	0.699273	0.810226	0.811468	0.74851	0.23612	0.394532	1.00825	1.1127	0.198191	0.345731	n.a.	n.a.
hsa-miR-320e	0.962054	1.03289	0.358119	0.530726	0.88869	0.946505	0.299083	0.469458	0.996151	0.982982	0.876154	0.929554	1.00161	0.91899	0.197204	0.344374	0.912433	0.884973	0.71657	0.823155	n.a.	n.a.
hsa-miR-7854-3p	1.3823	1.42205	0.609778	0.750812	1.44327	1.49298	0.614214	0.753455	1.45494	1.48389	0.666025	0.789513	1.46305	1.55744	0.201758	0.351093	1.39843	1.40497	0.999428	0.99956	n.a.	n.a.
hsa-miR-6735-3p	1.30145	1.26868	0.508525	0.669487	1.35875	1.29227	0.287403	0.457011	1.3376	1.27845	0.202627	0.352092	1.29593	1.34897	0.442689	0.611308	1.26185	1.27645	0.845577	0.913912	n.a.	n.a.
hsa-miR-126-5p	7.53046	7.62062	0.204275	0.354277	7.51222	7.49335	0.984992	0.994425	7.49142	7.45126	0.778655	0.866635	7.41367	7.43351	0.674281	0.793936	7.50199	7.58038	0.203854	0.353921	n.a.	n.a.
hsa-miR-660-5p	8.59464	8.57298	0.461001	0.628551	8.56561	8.52678	0.206754	0.358011	8.55032	8.52162	0.284276	0.453232	8.44701	8.45089	0.985449	0.994425	8.59832	8.5929	0.811439	0.888397	n.a.	n.a.
hsa-miR-186-5p	12.3249	12.3374	0.596191	0.741576	12.3025	12.2642	0.207178	0.358556	12.3407	12.3222	0.607042	0.748999	12.409	12.383	0.445133	0.61404	12.3716	12.3393	0.217209	0.371617	n.a.	n.a.
hsa-miR-30d-5p	13.2816	13.2706	0.625665	0.761538	13.2334	13.278	0.210915	0.363736	13.2724	13.2753	0.988314	0.995882	13.2394	13.221	0.599349	0.744991	13.2801	13.2877	0.755758	0.850939	n.a.	n.a.
hsa-miR-16-1-3p	1.63839	1.67023	0.586317	0.731229	1.4296	1.38075	0.432844	0.603926	1.33141	1.40059	0.224476	0.380683	1.23071	1.30168	0.211292	0.364144	1.23431	1.18007	0.467484	0.634497	n.a.	n.a.
hsa-miR-625-3p	3.81137	3.80514	0.941564	0.968651	3.87433	3.84303	0.493874	0.656503	3.83557	3.83814	0.98566	0.994425	3.93227	3.86736	0.216275	0.370211	3.93501	3.9113	0.58794	0.732699	n.a.	n.a.
hsa-miR-330-3p	4.91447	4.93563	0.557384	0.706936	4.96654	4.95972	0.971307	0.98721	4.97783	4.94964	0.41873	0.589791	5.00043	4.95629	0.21764	0.371966	4.97907	4.95457	0.369123	0.542392	n.a.	n.a.
hsa-miR-6774-5p	1.74913	1.80511	0.221486	0.376658	1.858	1.84667	0.787365	0.871612	1.80311	1.85744	0.246776	0.405962	1.94978	1.99365	0.400076	0.574531	1.80201	1.78986	0.767126	0.858451	n.a.	n.a.
hsa-miR-7706	7.03958	7.03898	0.941353	0.968651	7.08732	7.0431	0.221792	0.376908	7.09529	7.09963	0.891615	0.938377	7.1198	7.0813	0.2531	0.414072	6.99619	6.96634	0.381409	0.554793	n.a.	n.a.
hsa-miR-1284	1.7494	1.81591	0.224196	0.380405	1.70148	1.76662	0.297305	0.467336	1.80232	1.77234	0.480832	0.645142	1.72865	1.76104	0.490495	0.652962	1.74913	1.73997	0.887019	0.936841	n.a.	n.a.
hsa-miR-34c-5p	3.11876	3.09847	0.987445	0.995724	3.10556	2.99904	0.224093	0.380405	3.14571	3.07725	0.518091	0.678623	3.03539	3.04095	0.683976	0.800812	3.05442	3.07369	0.673632	0.793936	n.a.	n.a.
hsa-miR-381-3p	3.06076	2.96398	0.322295	0.494458	2.86478	2.7938	0.476969	0.642336	2.94347	2.80797	0.224995	0.380819	2.8271	2.70375	0.32005	0.492269	3.26719	3.21764	0.572593	0.720395	n.a.	n.a.
hsa-miR-6837-3p	2.32478	2.29431	0.439666	0.609053	2.32888	2.27151	0.225483	0.381407	2.31544	2.34061	0.441247	0.610729	2.28739	2.28663	0.997843	0.999362	2.25861	2.25626	0.978204	0.991769	n.a.	n.a.
hsa-miR-134-5p	1.31502	1.37805	0.486288	0.649833	1.20218	1.24687	0.622552	0.760542	1.1693	1.24755	0.416758	0.588217	1.28688	1.22548	0.402863	0.576693	1.18875	1.30484	0.226796	0.383235	n.a.	n.a.
hsa-miR-659-5p	2.84068	2.87286	0.525861	0.68491	2.84044	2.86459	0.47964	0.644088	2.83944	2.87136	0.452981	0.620444	2.81307	2.85403	0.232983	0.39068	2.87891	2.90497	0.382212	0.555178	n.a.	n.a.
hsa-miR-30d-3p	5.6516	5.66654	0.612397	0.752348	5.53207	5.49682	0.236033	0.394532	5.59581	5.60178	0.821804	0.897059	5.3389	5.35093	0.637762	0.77141	5.25005	5.26075	0.715627	0.822647	n.a.	n.a.
hsa-miR-370-3p	1.12979	1.13365	0.880283	0.932397	1.11514	1.02565	0.241786	0.40006	1.00579	0.984319	0.610233	0.751091	1.04974	1.08399	0.906551	0.947443	1.05026	1.15649	0.237234	0.395903	n.a.	n.a.
hsa-miR-652-3p	8.80492	8.79262	0.740818	0.841351	8.81901	8.84316	0.390117	0.563736	8.7752	8.80085	0.481166	0.645142	8.86635	8.84053	0.458221	0.625748	8.81492	8.8498	0.237841	0.3962	n.a.	n.a.
hsa-miR-3615	8.16295	8.18274	0.789086	0.872636	8.2418	8.29079	0.392907	0.566226	8.26492	8.28945	0.708619	0.817733	8.35759	8.32718	0.539986	0.694895	8.20711	8.26007	0.239692	0.398574	n.a.	n.a.
hsa-miR-500a-5p	5.00227	4.94641	0.25653	0.416987	5.02393	4.96889	0.245932	0.405775	4.99675	4.94301	0.247843	0.407091	5.00642	4.97149	0.415615	0.587108	5.04251	5.01099	0.556427	0.706267	n.a.	n.a.
hsa-miR-6516-3p	1.80587	1.7792	0.638879	0.771988	1.78457	1.77648	0.875863	0.929545	1.74869	1.81478	0.246659	0.405962	1.82803	1.79626	0.554086	0.704383	1.80981	1.79844	0.868989	0.926134	n.a.	n.a.
hsa-miR-625-5p	3.89993	3.8977	0.995712	0.997999	3.95999	3.94466	0.756845	0.851872	3.93273	3.9123	0.749703	0.848769	4.02059	3.96388	0.247302	0.406608	3.95739	3.99467	0.362791	0.536074	n.a.	n.a.
hsa-miR-484	11.2034	11.21	0.974093	0.988515	11.1655	11.1427	0.538564	0.694037	11.1267	11.1558	0.248209	0.407285	11.2214	11.2292	0.748066	0.847791	11.231	11.2316	0.992439	0.996072	n.a.	n.a.
hsa-miR-143-3p	8.64675	8.63241	0.765757	0.857794	8.66319	8.62947	0.496433	0.65831	8.62027	8.57547	0.415022	0.586521	8.67218	8.61087	0.252666	0.413568	8.70347	8.68201	0.745789	0.845793	n.a.	n.a.
hsa-miR-186-3p	1.43018	1.44771	0.789039	0.872636	1.3939	1.41055	0.698115	0.809974	1.48631	1.46928	0.67744	0.795992	1.41917	1.46742	0.399297	0.573663	1.40943	1.48312	0.254574	0.415432	n.a.	n.a.
hsa-miR-3143	1.45403	1.46449	0.909511	0.949301	1.45095	1.44725	0.805723	0.884789	1.47654	1.47022	0.902359	0.944262	1.47724	1.5385	0.255158	0.41599	1.5117	1.51589	0.982234	0.993814	n.a.	n.a.
hsa-miR-6802-3p	1.72829	1.74956	0.673365	0.793936	1.81621	1.76823	0.304513	0.475031	1.75042	1.74621	0.848707	0.91549	1.79691	1.85508	0.255392	0.416167	1.68627	1.71482	0.51607	0.676982	n.a.	n.a.
hsa-miR-328-3p	6.35839	6.32846	0.541082	0.695375	6.47068	6.42211	0.25649	0.416987	6.48945	6.4703	0.77585	0.86478	6.54899	6.52968	0.588622	0.73327	6.37712	6.37799	0.942215	0.968729	n.a.	n.a.
hsa-miR-6819-3p	2.31824	2.27065	0.344833	0.516984	2.29351	2.35242	0.256121	0.416987	2.37732	2.33642	0.482797	0.646743	2.35463	2.30328	0.330919	0.502178	2.2433	2.22116	0.775828	0.86478	n.a.	n.a.
hsa-miR-6892-5p	1.2747	1.31731	0.430206	0.60152	1.22075	1.28066	0.422932	0.593121	1.2312	1.28653	0.257653	0.418193	1.27565	1.23605	0.68216	0.800394	1.20192	1.24835	0.336987	0.509506	n.a.	n.a.
hsa-miR-4511	2.03561	2.06566	0.622283	0.760542	2.05544	2.00145	0.271606	0.437174	2.07121	2.01382	0.273187	0.438982	2.1168	2.1231	0.984755	0.994425	1.99871	2.00412	0.908468	0.949006	n.a.	n.a.
hsa-miR-145-5p	2.78584	2.85249	0.371929	0.544569	2.85387	2.93059	0.281127	0.448685	2.91682	2.87662	0.612389	0.752348	2.94198	2.94899	0.92506	0.958749	2.88561	2.9159	0.643089	0.775858	n.a.	n.a.
hsa-miR-3159	1.54753	1.6295	0.311302	0.481742	1.54403	1.6285	0.295614	0.466013	1.61118	1.62986	0.923351	0.957701	1.61697	1.61358	0.981645	0.993727	1.82401	1.7538	0.281212	0.448685	n.a.	n.a.
hsa-miR-152-5p	1.43763	1.4074	0.528048	0.687486	1.32478	1.29342	0.672372	0.793936	1.34924	1.39089	0.435972	0.606746	1.20674	1.26365	0.289121	0.458781	1.12909	1.14412	0.696942	0.809974	n.a.	n.a.
hsa-miR-30e-3p	9.38247	9.41889	0.293841	0.464493	9.3289	9.31026	0.674341	0.793936	9.32801	9.31752	0.714655	0.822104	9.21521	9.22536	0.757954	0.852828	9.20056	9.19724	0.796804	0.879103	n.a.	n.a.
hsa-miR-6762-3p	1.54459	1.56525	0.722945	0.828742	1.58784	1.64696	0.471559	0.637566	1.58573	1.59356	0.768466	0.859658	1.61604	1.56945	0.29412	0.464493	1.62724	1.64534	0.754241	0.850395	n.a.	n.a.
hsa-miR-378d	6.18174	6.13302	0.295413	0.46592	6.15579	6.12883	0.579958	0.726604	6.0677	6.07466	0.903962	0.94564	6.10599	6.10695	0.991191	0.996035	6.19937	6.23466	0.357508	0.530395	n.a.	n.a.
hsa-miR-23b-3p	7.6658	7.69774	0.296559	0.466609	7.74472	7.73499	0.783583	0.86961	7.75397	7.74475	0.772973	0.862646	7.82597	7.84376	0.537317	0.692811	7.76706	7.78797	0.442078	0.611108	n.a.	n.a.
hsa-miR-6747-3p	1.79614	1.81093	0.769689	0.860148	1.79801	1.84617	0.519025	0.679503	1.89409	1.90218	0.864892	0.923862	1.85868	1.83826	0.727108	0.832064	1.86474	1.91606	0.301135	0.471778	n.a.	n.a.
hsa-miR-185-3p	4.98129	4.94454	0.303691	0.474427	4.98824	4.98515	0.958696	0.979842	4.96386	4.94696	0.547902	0.701127	4.97928	4.97597	0.943286	0.969419	4.89602	4.91465	0.550886	0.702759	n.a.	n.a.
hsa-miR-550a-3p	5.30736	5.30167	0.969334	0.986119	5.40506	5.34547	0.304089	0.474598	5.36835	5.35266	0.797893	0.879715	5.57968	5.54824	0.529926	0.688841	5.44693	5.43843	0.85328	0.917731	n.a.	n.a.
hsa-miR-140-3p	12.0153	12.0213	0.729777	0.834829	12.031	12.0406	0.595845	0.741425	12.0398	12.0183	0.308126	0.478177	11.9823	11.9991	0.414135	0.586128	11.9899	12.008	0.338239	0.510606	n.a.	n.a.
hsa-miR-877-5p	5.78356	5.82838	0.309804	0.479649	5.86844	5.89084	0.645338	0.776863	5.86746	5.88353	0.698695	0.809974	6.01509	5.99445	0.665304	0.789059	5.81797	5.86063	0.346319	0.518612	n.a.	n.a.
hsa-let-7f-5p	14.5267	14.517	0.75305	0.849771	14.4826	14.4704	0.625231	0.761538	14.4517	14.4719	0.775936	0.86478	14.4381	14.4051	0.318592	0.490486	14.464	14.4479	0.74933	0.848769	n.a.	n.a.
hsa-miR-181a-3p	9.35823	9.32553	0.371154	0.543943	9.08677	9.05395	0.323729	0.495298	9.10777	9.08308	0.484794	0.648627	8.9288	8.92758	0.925236	0.958749	9.09066	9.09273	0.875678	0.929545	n.a.	n.a.
hsa-miR-873-5p	1.08523	1.00536	0.326072	0.497117	1.06672	1.03995	0.929998	0.961866	0.988389	1.05422	0.674725	0.793936	1.18088	1.15023	0.817511	0.893262	1.08121	1.07228	0.91803	0.954179	n.a.	n.a.
hsa-miR-376c-3p	1.08874	1.00487	0.326314	0.497255	0.982239	1.04078	0.535555	0.692129	1.03826	1.04329	0.868778	0.926134	0.911264	0.919964	0.997073	0.998895	1.07628	1.10771	0.839447	0.909378	n.a.	n.a.
hsa-miR-193b-3p	1.94386	1.87038	0.328802	0.499658	1.85748	1.89475	0.578891	0.725543	1.85429	1.9004	0.539356	0.694513	1.95329	1.8892	0.370017	0.543221	2.38148	2.40249	0.711921	0.820967	n.a.	n.a.
hsa-miR-1227-3p	1.94306	1.89268	0.334608	0.506609	1.99566	2.01279	0.76611	0.857897	1.94451	1.92118	0.562834	0.711654	1.9923	1.99623	0.85855	0.92164	1.90113	1.90862	0.91553	0.95229	n.a.	n.a.
hsa-miR-7704	6.03901	5.99051	0.523912	0.683183	6.18028	6.12461	0.477977	0.64238	6.14445	6.1141	0.686835	0.802996	6.2694	6.30531	0.550346	0.702674	6.05833	6.00483	0.338334	0.510606	n.a.	n.a.
hsa-miR-6813-3p	1.39594	1.35222	0.498381	0.660398	1.38529	1.40198	0.794347	0.876981	1.43484	1.40414	0.529667	0.688841	1.47554	1.41598	0.340579	0.512817	1.33441	1.28876	0.551825	0.703411	n.a.	n.a.
hsa-miR-136-3p	1.71406	1.73221	0.85889	0.92164	1.73987	1.69994	0.676411	0.795351	1.78963	1.68846	0.3475	0.519907	1.62387	1.55022	0.53032	0.689051	1.79181	1.75735	0.69137	0.805171	n.a.	n.a.
hsa-miR-6842-5p	1.62173	1.56818	0.418698	0.589791	1.61099	1.61567	0.935632	0.965265	1.63874	1.68231	0.473589	0.63931	1.60222	1.54817	0.439514	0.609053	1.47468	1.52498	0.352597	0.52562	n.a.	n.a.
hsa-miR-26a-5p	16.4438	16.438	0.668376	0.791277	16.4308	16.4121	0.495807	0.658009	16.3989	16.4063	0.735646	0.838626	16.4493	16.4703	0.353372	0.526299	16.4453	16.45	0.739061	0.840772	n.a.	n.a.
hsa-miR-224-5p	0.822816	0.81852	0.9735	0.988218	0.757683	0.676306	0.359576	0.532405	0.771181	0.790064	0.947906	0.973349	0.772771	0.777355	0.676374	0.795351	1.57704	1.61236	0.697873	0.809974	n.a.	n.a.
hsa-miR-3127-5p	2.18521	2.22492	0.534037	0.691494	2.26357	2.24886	0.811081	0.888397	2.23609	2.21641	0.778443	0.866635	2.25931	2.28333	0.644788	0.776768	2.1708	2.21878	0.360752	0.533906	n.a.	n.a.
hsa-miR-1306-5p	3.40765	3.42329	0.783432	0.86961	3.51149	3.53605	0.529103	0.688588	3.49001	3.53183	0.361993	0.535503	3.49344	3.50397	0.783707	0.86961	3.4032	3.40082	0.885939	0.936312	n.a.	n.a.
hsa-miR-550a-5p	4.16059	4.1331	0.611477	0.751944	4.22765	4.19899	0.554694	0.704611	4.26091	4.22846	0.474406	0.639671	4.43453	4.39085	0.366897	0.540086	4.18891	4.15943	0.54848	0.701293	n.a.	n.a.
hsa-miR-4775	1.55734	1.53858	0.792778	0.875542	1.60692	1.55635	0.374641	0.547489	1.603	1.61294	0.896639	0.940382	1.62742	1.59693	0.534279	0.691494	1.54257	1.56473	0.643645	0.776243	n.a.	n.a.
hsa-miR-1271-5p	3.91085	3.85143	0.458031	0.625748	3.83964	3.89687	0.531508	0.689521	3.85812	3.93148	0.376419	0.549432	3.8498	3.79746	0.638944	0.771988	4.05916	4.04854	0.922365	0.957281	n.a.	n.a.
hsa-miR-10a-5p	8.38806	8.44384	0.377625	0.550947	8.14505	8.09328	0.540668	0.695115	8.10502	8.10113	0.965637	0.984721	8.01594	7.98094	0.674591	0.793936	8.32255	8.30155	0.790474	0.873878	n.a.	n.a.
hsa-miR-3065-5p	1.34134	1.34724	0.999078	0.99956	1.34545	1.39283	0.436262	0.606893	1.51286	1.53438	0.687062	0.802996	1.39426	1.41949	0.653518	0.782165	1.42088	1.46277	0.388615	0.562492	n.a.	n.a.
hsa-miR-190a-5p	2.0109	1.98776	0.584621	0.729945	1.99208	1.95904	0.55334	0.704225	1.9896	2.0505	0.39553	0.569494	1.94752	1.9867	0.576726	0.723381	1.97222	1.95903	0.73131	0.83571	n.a.	n.a.
hsa-miR-6770-3p	2.64854	2.70218	0.39908	0.573602	2.70369	2.6833	0.71844	0.82444	2.62126	2.59923	0.683357	0.800601	2.62112	2.63193	0.890065	0.937744	2.56655	2.53713	0.689438	0.804345	n.a.	n.a.
hsa-miR-375	0.246563	0.285094	0.406756	0.580072	0.181079	0.272529	0.559764	0.70876	0.247773	0.334757	0.477579	0.64238	0.229287	0.276796	0.550393	0.702674	2.1691	2.23584	0.434852	0.605956	n.a.	n.a.
hsa-miR-20b-5p	5.87982	5.91764	0.407079	0.580281	5.88439	5.88617	0.958093	0.979529	5.93758	5.91487	0.580216	0.726651	5.87543	5.88213	0.824478	0.898488	5.81783	5.79278	0.52985	0.688841	n.a.	n.a.
hsa-miR-652-5p	5.00605	5.03486	0.522864	0.682167	5.02612	5.03933	0.783311	0.86961	4.99922	5.03394	0.419128	0.589791	5.11396	5.13131	0.712671	0.821345	5.12639	5.10925	0.755547	0.850939	n.a.	n.a.
hsa-miR-103a-3p	14.6054	14.604	0.950632	0.974627	14.6044	14.6203	0.425177	0.596008	14.5988	14.5836	0.430042	0.60152	14.5811	14.5745	0.710908	0.820087	14.6187	14.6078	0.521149	0.680929	n.a.	n.a.
hsa-miR-106b-3p	8.00856	7.97638	0.426844	0.598091	8.0838	8.07724	0.811949	0.88866	8.08271	8.06357	0.664249	0.788661	8.08718	8.10666	0.553534	0.704225	8.02718	8.03865	0.677093	0.795869	n.a.	n.a.
hsa-miR-19b-3p	9.2175	9.22614	0.743624	0.843629	9.16354	9.21823	0.479399	0.644027	9.19269	9.22929	0.537402	0.692811	9.20295	9.24157	0.668246	0.791277	9.17774	9.22114	0.442369	0.611253	n.a.	n.a.
hsa-miR-6806-3p	1.19335	1.21219	0.91887	0.954557	1.18547	1.17364	0.448236	0.617027	1.21903	1.20146	0.530685	0.689051	1.15207	1.15834	0.918216	0.954179	1.17161	1.18501	0.862111	0.922989	n.a.	n.a.
hsa-miR-6818-3p	1.15115	1.19423	0.476505	0.642238	1.19472	1.23871	0.448826	0.617324	1.12352	1.13316	0.933483	0.963955	1.11828	1.14738	0.574513	0.721981	1.22824	1.18944	0.563454	0.712164	n.a.	n.a.
hsa-miR-589-5p	7.85451	7.86207	0.940536	0.968356	7.86136	7.84525	0.655766	0.78368	7.83913	7.88382	0.449325	0.617493	7.76643	7.77978	0.718977	0.824768	7.82293	7.84867	0.625186	0.761538	n.a.	n.a.
hsa-miR-1273h-3p	5.3891	5.37743	0.824197	0.898478	5.43963	5.45309	0.74162	0.841645	5.46247	5.44745	0.540523	0.695115	5.52808	5.50508	0.482413	0.646493	5.44318	5.44048	0.959697	0.98056	n.a.	n.a.
hsa-miR-378c	8.00294	7.9746	0.484309	0.648241	7.99686	7.98731	0.882183	0.933542	7.93579	7.92658	0.759307	0.853766	7.9823	7.97007	0.754637	0.85055	8.07652	8.08104	0.844395	0.913234	n.a.	n.a.
hsa-miR-4685-3p	2.51685	2.5176	0.991939	0.996072	2.60205	2.58126	0.666166	0.789513	2.57339	2.58326	0.852359	0.917683	2.62842	2.66199	0.489087	0.65172	2.52435	2.50424	0.661916	0.787335	n.a.	n.a.
hsa-miR-486-5p	11.7731	11.8086	0.504439	0.665887	11.849	11.8117	0.522702	0.682167	11.891	11.8889	0.983769	0.994042	11.8669	11.8721	0.972029	0.987639	11.767	11.7567	0.860494	0.922158	n.a.	n.a.
hsa-miR-31-5p	1.95467	1.94774	0.972983	0.988218	2.12532	2.10642	0.786205	0.871208	2.09907	2.0573	0.54378	0.697751	2.22292	2.23435	0.835551	0.90668	2.91324	2.9137	0.967783	0.985345	n.a.	n.a.
hsa-miR-616-3p	1.24707	1.23255	0.982446	0.993814	1.24066	1.20899	0.544881	0.698477	1.23851	1.2556	0.62327	0.760563	1.23966	1.23356	0.983508	0.994042	1.13508	1.172	0.696731	0.809974	n.a.	n.a.
hsa-miR-654-3p	3.30264	3.30623	0.989093	0.996035	3.01719	2.96359	0.623571	0.760563	3.09108	3.06712	0.864569	0.923823	2.87356	2.79777	0.548671	0.701293	3.23022	3.28518	0.602831	0.747581	n.a.	n.a.
hsa-miR-6842-3p	6.59419	6.6016	0.950598	0.974627	6.63214	6.64846	0.560061	0.70876	6.60062	6.6184	0.68745	0.803165	6.65112	6.6649	0.75324	0.849771	6.63806	6.65752	0.602837	0.747581	n.a.	n.a.
hsa-miR-4477b	1.73171	1.71991	0.839202	0.909378	1.71764	1.71396	0.988045	0.995882	1.59061	1.61714	0.589901	0.734585	1.63607	1.62743	0.870256	0.926146	1.69865	1.65941	0.570839	0.719012	n.a.	n.a.
hsa-miR-6511a-3p	4.61678	4.60781	0.956971	0.979233	4.74185	4.71569	0.5741	0.721738	4.73425	4.75475	0.663922	0.788558	4.77026	4.77679	0.909676	0.949301	4.64289	4.66066	0.674602	0.793936	n.a.	n.a.
hsa-miR-7705	3.91027	3.92208	0.830226	0.903255	3.9155	3.92548	0.750294	0.848987	3.89508	3.8764	0.637148	0.771052	3.92285	3.90416	0.655766	0.78368	4.01028	3.98523	0.583742	0.729475	n.a.	n.a.
hsa-miR-409-3p	3.60317	3.62556	0.851074	0.916895	3.43235	3.40908	0.750927	0.848987	3.42041	3.42642	0.990027	0.996035	3.42582	3.36777	0.620017	0.759157	3.57161	3.59617	0.848091	0.915126	n.a.	n.a.
hsa-miR-378a-3p	13.7136	13.7134	0.993854	0.996884	13.7439	13.7315	0.630547	0.76578	13.7022	13.6924	0.698685	0.809974	13.6914	13.6882	0.888491	0.937376	13.7176	13.7221	0.953645	0.977107	n.a.	n.a.
hsa-miR-1291	1.60206	1.59315	0.859852	0.92177	1.61281	1.62228	0.859745	0.92177	1.64856	1.62685	0.733076	0.837068	1.70871	1.68732	0.697539	0.809974	1.64522	1.64845	0.935507	0.965265	n.a.	n.a.
hsa-miR-151a-5p	9.49513	9.52417	0.738124	0.840287	9.47375	9.4865	0.908622	0.949006	9.46683	9.4918	0.766465	0.858002	9.46435	9.47625	0.927467	0.959851	9.51677	9.52657	0.882954	0.934058	n.a.	n.a.

## Sheet: Table S4B
Table S4B: isomiRs whose ratio differ between populations (popDE isomiRs)
FDR: false discovery rate
Shifts of the start/end position of the miRNA are negative if the start/end of the isomiR is located upstream of the canonical start/end, and positive otherwise.
Note that only substitutions leading to a terminal adenlyation or uridylation are considered. Other internal substitutions (including those caused by a genetic variant) are not considered, and thus do not appear in the reported isomiR sequence
For each isomiR that differs between population in at least one population, the most likelly pattern of population differences in expression across conditions is reported as a 5-digit number, together with the posterior probability of the inferred model. Each digit represents a conditon (in the order: NS-LPS-Pam3CSK4-R848-IAV), with 1 indicating a non zero difference between that condition and th…
								Non stimulated				LPS				Pam3CSK4				R848				IAV
miRNA ID	Locus ID	Hairpin ID	Is canonical ?	IsomiR sequence	5' end shift	3' end shift	Observed substitutions	Mean isomiR ratio in Africans	Mean isomiR ratio in Europeans	Wilcoxon p-value	FDR	Mean isomiR ratio in Africans	Mean isomiR ratio in Europeans	Wilcoxon p-value	FDR	Mean isomiR ratio in Africans	Mean isomiR ratio in Europeans	Wilcoxon p-value	FDR	Mean isomiR ratio in Africans	Mean isomiR ratio in Europeans	Wilcoxon p-value	FDR	Mean isomiR ratio in Africans	Mean isomiR ratio in Europeans	Wilcoxon p-value	FDR	Most Likely Model of sharing across conditions	Posterior probability of the inferred model
hsa-miR-1304-3p	MIMAT0022720	MI0006371	no	UCUCACUGUAGCCUCGAACCCA	0	0	22C->A;	0.0240735	0.00175247	2.02e-25	2.58e-22	0.0234109	0.00168545	1.22e-26	2.49e-23	0.0215813	0.00196101	6e-25	6.83e-22	0.0267355	0.00141236	1.16e-26	2.49e-23	0.0235648	0.00140221	1.2e-29	1.23e-25	11111	1
hsa-miR-1304-3p	MIMAT0022720	MI0006371	no	UCUCACUGUAGCCUCGAAA	0	-3	19C->A;	0.0278314	0.00204154	8.08e-23	7.52e-20	0.0311549	0.00186746	1.47e-24	1.5e-21	0.0302797	0.0021099	3.53e-29	1.81e-25	0.0308664	0.00134976	4.13e-27	1.41e-23	0.030058	0.00213202	1.46e-26	2.49e-23	11111	1
hsa-miR-1304-3p	MIMAT0022720	MI0006371	no	CUCACUGUAGCCUCGAACCCCU	1	1		0.114823	0.165108	1.79e-19	1.15e-16	0.116526	0.161036	1.01e-13	2.88e-11	0.11389	0.165828	1.7e-20	1.24e-17	0.113555	0.167729	7.29e-26	1.07e-22	0.110146	0.161385	5.27e-22	4.15e-19	11111	1
hsa-miR-1304-3p	MIMAT0022720	MI0006371	no	UCUCACUGUAGCCUCGAACCCCU	0	1		0.07543	0.122434	2.18e-17	9.7e-15	0.0743639	0.126402	7.3e-20	4.99e-17	0.0717755	0.124587	1.74e-22	1.49e-19	0.0745699	0.125944	1.71e-17	7.95e-15	0.0758631	0.125701	1.26e-17	6.14e-15	11111	1
hsa-miR-1304-3p	MIMAT0022720	MI0006371	yes	UCUCACUGUAGCCUCGAACCCC	0	0		0.30195	0.348677	5.76e-10	5.51e-08	0.292995	0.344984	9.77e-12	1.45e-09	0.300432	0.353594	3.93e-13	8.76e-11	0.250276	0.31474	3.84e-16	1.51e-13	0.263321	0.335736	2.18e-19	1.31e-16	11111	1
hsa-miR-1304-3p	MIMAT0022720	MI0006371	no	UCUCACUGUAGCCUCGAACCC	0	-1		0.174451	0.196343	1.59e-05	0.000300466	0.17155	0.19509	2.89e-06	7.25e-05	0.171717	0.187543	0.000611932	0.0056176	0.181401	0.200411	0.000139587	0.00173341	0.181831	0.196131	0.00281875	0.0186913	11111	0.976792
hsa-miR-1304-3p	MIMAT0022720	MI0006371	no	UCUCACUGUAGCCUCGAACC	0	-2		0.117978	0.109785	0.0420529	0.140565	0.115156	0.109709	0.149639	0.338155	0.11538	0.108529	0.0814356	0.222823	0.142377	0.138663	0.337974	0.559558	0.139805	0.125332	0.000984625	0.0082012	11111	0.24358
hsa-miR-6087	MIMAT0023712	MI0020364	no	AGGCGGGGGGGCGAGCCCUGA	2	5		0.101882	0.056601	4.48e-09	3.32e-07	0.0906749	0.0614077	1.56e-05	0.000295523	0.0842171	0.0445894	1.55e-10	1.78e-08	0.0883429	0.036669	2.97e-19	1.69e-16	0.0912654	0.0449248	7.22e-14	2.11e-11	11111	0.99977
hsa-miR-6087	MIMAT0023712	MI0020364	no	CCGGUGAGGCGGGGGGGCGAG	-4	-1		0.0689688	0.0567158	0.0252715	0.0967477	0.0646261	0.0492382	0.00821994	0.041903	0.0694801	0.0487122	4.76e-05	0.000720881	0.0590276	0.0466518	0.0104875	0.0504669	0.0609095	0.0423764	0.000639677	0.00580983	11111	0.814994
hsa-miR-6087	MIMAT0023712	MI0020364	no	CGGUGAGGCGGGGGGGCG	-3	-3		0.0289497	0.0406507	7.76e-05	0.00106685	0.0374434	0.0404331	0.223243	0.439408	0.0364632	0.0415275	0.0576984	0.175719	0.0351428	0.0429456	0.00719082	0.0376443	0.0414861	0.0428661	0.34828	0.569534	11110	0.393934
hsa-miR-6087	MIMAT0023712	MI0020364	no	GUGAGGCGGGGGGGCGAG	-1	-1		0.0567851	0.0701125	0.000335367	0.00344272	0.0713661	0.0712686	0.960813	0.981228	0.0585954	0.0738333	0.000172255	0.00203289	0.0660874	0.0683916	0.170896	0.369842	0.0633109	0.0620718	0.725052	0.857555	10100	0.696915
hsa-miR-6087	MIMAT0023712	MI0020364	no	GGUGAGGCGGGGGGGCGAGCC	-2	1		0.0290002	0.0246237	0.444513	0.658002	0.0236577	0.0326229	0.000704568	0.00626588	0.0269689	0.0316583	0.0593302	0.179462	0.0294719	0.0313445	0.268689	0.489459	0.0322545	0.0348881	0.0569074	0.173931	01101	0.37628
hsa-miR-6087	MIMAT0023712	MI0020364	no	CGGUGAGGCGGGGGGGCGA	-3	-2		0.0322758	0.0435085	0.00239753	0.0165585	0.03132	0.0364258	0.0978802	0.253484	0.0336612	0.0394553	0.0184566	0.0770531	0.034094	0.0422108	0.00270081	0.0180495	0.0339293	0.0393471	0.0228268	0.0896017
hsa-miR-6087	MIMAT0023712	MI0020364	no	CGGUGAGGCGGGGGGGCGAGCC	-3	1		0.029206	0.0387424	0.00374413	0.0231774	0.0359604	0.0369105	0.471672	0.679168	0.0406824	0.0429263	0.245968	0.465708	0.0424068	0.039279	0.556562	0.747004	0.0431064	0.0463933	0.150155	0.338618
hsa-miR-6087	MIMAT0023712	MI0020364	no	CGGUGAGGCGGGGGGGCGAG	-3	-1		0.0472951	0.0477633	0.507917	0.707685	0.0508542	0.0481782	0.958542	0.980555	0.0452805	0.0477949	0.307473	0.528091	0.0435161	0.051486	0.00467954	0.0274033	0.042088	0.0440204	0.497232	0.699358
hsa-miR-6087	MIMAT0023712	MI0020364	no	CGGUGAGGCGGGGGGGCGAGC	-3	0		0.0252363	0.028728	0.0261791	0.0991881	0.0203122	0.0256823	0.00850064	0.0430069	0.0227173	0.0249159	0.17489	0.375573	0.027519	0.0301528	0.254498	0.474664	0.0270726	0.0282199	0.230274	0.446472
hsa-miR-6087	MIMAT0023712	MI0020364	no	CCCGGUGAGGCGGGGGGGCGAG	-5	-1		0.0323538	0.0293157	0.591066	0.768293	0.0346315	0.0278468	0.0522961	0.163296	0.032006	0.0283726	0.22789	0.444143	0.0355028	0.0248685	0.00863828	0.0434924	0.0305435	0.0234176	0.264336	0.485153
hsa-miR-6087	MIMAT0023712	MI0020364	no	CCGGUGAGGCGGGGGGGCGA	-4	-2		0.0309432	0.0310103	0.887563	0.945719	0.0266155	0.0273141	0.591087	0.768293	0.0265629	0.0269668	0.184133	0.388175	0.0293378	0.0266821	0.707604	0.847012	0.0306044	0.0205336	0.0092854	0.0460006
hsa-miR-6087	MIMAT0023712	MI0020364	no	GUGAGGCGGGGGGGCGAGC	-1	0		0.0398302	0.0484846	0.0111949	0.0530733	0.0452758	0.0446844	0.694096	0.839679	0.0417066	0.0499653	0.00986162	0.0482024	0.0422586	0.0469851	0.046753	0.15129	0.0376521	0.0444963	0.0118296	0.0551134
hsa-miR-6087	MIMAT0023712	MI0020364	no	GGUGAGGCGGGGGGGCGAG	-2	-1		0.0262589	0.0228635	0.808243	0.906949	0.0271987	0.0264275	0.69762	0.841436	0.0238269	0.0284931	0.0298544	0.109666	0.0237258	0.0290372	0.010157	0.0492237	0.0249008	0.0312271	0.0198997	0.0813538
hsa-miR-6087	MIMAT0023712	MI0020364	no	GUGAGGCGGGGGGGCGAGCC	-1	1		0.0537041	0.0599579	0.0449149	0.147014	0.0534293	0.0593013	0.0695853	0.200532	0.0521951	0.0558452	0.261244	0.482411	0.0622005	0.0657702	0.0912757	0.240886	0.0701232	0.069464	0.439639	0.654421
hsa-miR-6087	MIMAT0023712	MI0020364	no	UGAGGCGGGGGGGCGAGCCCUGA	0	5		0.0499921	0.0411645	0.0944537	0.247298	0.0440386	0.0416268	0.284733	0.504948	0.0428685	0.0409514	0.961712	0.981281	0.0384683	0.0326209	0.0894004	0.237802	0.0455973	0.0362989	0.104043	0.264627
hsa-miR-6087	MIMAT0023712	MI0020364	no	UGAGGCGGGGGGGCGAGCC	0	1		0.0256657	0.0254293	0.355229	0.57575	0.0254477	0.0257824	0.436359	0.652247	0.0264847	0.0240901	0.690202	0.837955	0.0232621	0.0249709	0.375026	0.594667	0.027218	0.0286294	0.208645	0.42012
hsa-miR-6087	MIMAT0023712	MI0020364	no	CCGGUGAGGCGGGGGGGCG	-4	-3		0.031731	0.0318481	0.923295	0.964415	0.0290712	0.0290057	0.970833	0.986853	0.0298916	0.0306949	0.313709	0.534322	0.0309804	0.0288302	0.820511	0.91371	0.0284997	0.0255557	0.665254	0.822237
hsa-miR-103a-3p	MIMAT0000101	MI0000108	no	AGCAGCAUUGUACAGGGCUAUGUU	0	1	23A->U;24A->U;	0.019025	0.0168545	2.82e-11	3.76e-09	0.0186536	0.0166119	6.7e-11	8.47e-09	0.0190244	0.0169782	7.37e-10	6.74e-08	0.0192008	0.0163574	5.61e-18	3.03e-15	0.0196072	0.01699	1.71e-15	6.49e-13	11111	1
hsa-miR-103a-3p	MIMAT0000101	MI0000108	no	AGCAGCAUUGUACAGGGCUAUGU	0	0	23A->U;	0.122141	0.115221	4.08e-08	2.22e-06	0.118586	0.114321	0.00028317	0.00300318	0.119959	0.114308	3.29e-06	8.07e-05	0.114384	0.107671	6.79e-09	4.73e-07	0.119558	0.114186	2.06e-06	5.33e-05	11111	0.99652
hsa-miR-103a-3p	MIMAT0000101	MI0000108	no	AGCAGCAUUGUACAGGGCUAUGAU	0	1	24A->U;	0.0283084	0.027565	0.0234572	0.0914456	0.0278879	0.0271767	0.0165986	0.0712112	0.028749	0.0278751	0.00660895	0.0354496	0.0290018	0.027238	2.99e-07	1.09e-05	0.0279765	0.0267043	5.43e-05	0.000803221	11111	0.711694
hsa-miR-103a-3p	MIMAT0000101	MI0000108	no	AGCAGCAUUGUACAGGGCUAU	0	-2		0.0216037	0.0220202	0.21017	0.421781	0.0211193	0.0222113	0.00432413	0.0259069	0.0210481	0.0217603	0.0521474	0.163076	0.021554	0.0225701	0.0238	0.0925006	0.0217237	0.0231647	2.62e-05	0.000444951	11111	0.385696
hsa-miR-103a-3p	MIMAT0000101	MI0000108	yes	AGCAGCAUUGUACAGGGCUAUGA	0	0		0.600758	0.609961	0.000138772	0.00172539	0.598901	0.606599	0.000788375	0.00686811	0.597454	0.606366	0.000130991	0.00164663	0.593078	0.601939	7.1e-05	0.000991086	0.590785	0.598627	0.000175072	0.0020569	11111	0.993252
hsa-miR-103a-3p	MIMAT0000101	MI0000108	no	AGCAGCAUUGUACAGGGCUAUG	0	-1		0.0938359	0.0933015	0.830243	0.918652	0.0938776	0.0970851	0.00407963	0.0248489	0.0918157	0.0924256	0.472485	0.67967	0.102502	0.104105	0.232759	0.449504	0.0982049	0.100249	0.0718406	0.204744
hsa-miR-103a-3p	MIMAT0000101	MI0000108	no	AGCAGCAUUGUACAGGGCUAUGAA	0	1		0.0194663	0.0199571	0.0770235	0.214407	0.0200738	0.0205807	0.129783	0.309935	0.0213309	0.0215141	0.635048	0.799173	0.0220092	0.0216168	0.29577	0.514983	0.0211249	0.020986	0.728702	0.860258
hsa-miR-103a-3p	MIMAT0000101_1	MI0000109	no	AGCAGCAUUGUACAGGGCUAUGUU	0	1	23A->U;24A->U;	0.0191278	0.0169403	3.22e-11	4.23e-09	0.018749	0.0167164	9.43e-11	1.14e-08	0.0191608	0.0170696	5.27e-10	5.29e-08	0.0193186	0.0164626	8.37e-18	4.29e-15	0.0197573	0.017114	2.23e-15	8.17e-13	11111	1
hsa-miR-103a-3p	MIMAT0000101_1	MI0000109	no	AGCAGCAUUGUACAGGGCUAUGU	0	0	23A->U;	0.122882	0.11594	4.44e-08	2.36e-06	0.119323	0.11507	0.00029738	0.00313121	0.120837	0.115068	2.2e-06	5.66e-05	0.115202	0.108426	5.09e-09	3.67e-07	0.120509	0.115056	1.65e-06	4.43e-05	11111	0.996027
hsa-miR-103a-3p	MIMAT0000101_1	MI0000109	no	AGCAGCAUUGUACAGGGCUAUGAU	0	1	24A->U;	0.0284636	0.0277198	0.0265906	0.100155	0.0280446	0.0273496	0.0212347	0.08508	0.0289398	0.0280413	0.00705842	0.037275	0.0291882	0.0274218	6.25e-07	1.95e-05	0.028195	0.0268896	4.81e-05	0.000726096	11111	0.658981
hsa-miR-103a-3p	MIMAT0000101_1	MI0000109	no	AGCAGCAUUGUACAGGGCUAU	0	-2		0.0217358	0.0221486	0.223002	0.439019	0.0212674	0.0223562	0.00460654	0.0270597	0.0211919	0.0219027	0.0507564	0.160148	0.0217015	0.0227271	0.0205278	0.0830599	0.0218947	0.0233224	3.13e-05	0.000511648	01111	0.38153
hsa-miR-103a-3p	MIMAT0000101_1	MI0000109	yes	AGCAGCAUUGUACAGGGCUAUGA	0	0		0.604503	0.613729	0.000177926	0.00208326	0.602756	0.610565	0.000681593	0.00610396	0.601923	0.610599	0.00028185	0.0029929	0.597346	0.606108	0.00010776	0.00140997	0.595473	0.603056	0.000379508	0.00379693	11111	0.990626
hsa-miR-103a-3p	MIMAT0000101_1	MI0000109	no	AGCAGCAUUGUACAGGGCUAUG	0	-1		0.0944395	0.0938634	0.828369	0.917958	0.0945315	0.097745	0.00396921	0.0243209	0.0924782	0.0930494	0.478303	0.685153	0.103306	0.104762	0.268501	0.489387	0.0989874	0.100918	0.083344	0.226128
hsa-miR-103a-3p	MIMAT0000101_1	MI0000109	no	AGCAGCAUUGUACAGGGCUAUGAA	0	1		0.019586	0.0200571	0.0951723	0.248409	0.0201894	0.020708	0.130306	0.310751	0.0214917	0.0216448	0.698412	0.84162	0.0221625	0.021752	0.286669	0.506891	0.0212821	0.0211281	0.725217	0.857555
hsa-miR-155-5p	MIMAT0000646	MI0000681	no	UUAAUGCUAAUCGUGAUAGGGG	0	-1		0.0546053	0.0560088	0.397707	0.615856	0.0106667	0.0130791	3.22e-07	1.15e-05	0.00848532	0.0115038	4.59e-17	1.96e-14	0.00746935	0.00939551	3.19e-08	1.83e-06	0.0306053	0.034971	0.000189319	0.00218666	01110	0.99995
hsa-miR-155-5p	MIMAT0000646	MI0000681	yes	UUAAUGCUAAUCGUGAUAGGGGU	0	0		0.309043	0.328923	0.000591293	0.0054624	0.0940249	0.107443	3.08e-07	1.11e-05	0.0856498	0.100689	2.37e-12	3.86e-10	0.0894098	0.0989431	2.24e-05	0.000394743	0.188324	0.211361	3.92e-07	1.34e-05	11110	0.583145
hsa-miR-155-5p	MIMAT0000646	MI0000681	no	UUAAUGCUAAUCGUGAUAGGGGUUA	0	2	25U->A;	0.0104959	0.00976928	0.109142	0.273726	0.0251838	0.0228498	3.29e-06	8.07e-05	0.0279913	0.0249623	2.33e-08	1.39e-06	0.0287178	0.0257638	3.5e-07	1.22e-05	0.0130525	0.0113299	3.55e-05	0.000570299	01111	0.628792
hsa-miR-155-5p	MIMAT0000646	MI0000681	no	UUAAUGCUAAUCGUGAUAGGGGUUU	0	2		0.0381851	0.0356102	0.0617628	0.184371	0.0806377	0.0734299	2.39e-05	0.000417033	0.0977454	0.0879291	1.84e-07	7.37e-06	0.09361	0.0860744	0.000200588	0.00229355	0.0385462	0.0349092	0.000182739	0.0021323	11111	0.556641
hsa-miR-155-5p	MIMAT0000646	MI0000681	no	UUAAUGCUAAUCGUGAUAGGGGUU	0	1		0.310145	0.294914	0.144317	0.330308	0.679667	0.667905	0.0424307	0.141331	0.674135	0.659849	0.000456565	0.00443366	0.685526	0.677807	0.0454893	0.148325	0.54846	0.520171	0.000454319	0.00441603	11111	0.353523
hsa-let-7d-5p	MIMAT0000065	MI0000065	yes	AGAGGUAGUAGGUUGCAUAGUU	0	0		0.7211	0.732495	3.01e-07	1.09e-05	0.708527	0.726836	8.72e-13	1.81e-10	0.70409	0.724533	2.84e-16	1.16e-13	0.695761	0.714744	4.59e-12	6.91e-10	0.715283	0.730741	1.31e-11	1.91e-09	11111	0.999994
hsa-let-7d-5p	MIMAT0000065	MI0000065	no	AGAGGUAGUAGGUUGCAUAGU	0	-1		0.0992891	0.0936205	0.000225373	0.00251519	0.103992	0.0986887	0.00202916	0.0145061	0.103686	0.0962431	1e-08	6.62e-07	0.114439	0.104994	7.31e-09	5.03e-07	0.103179	0.097449	2.45e-05	0.000426017	11111	0.988366
hsa-let-7d-5p	MIMAT0000065	MI0000065	no	AGAGGUAGUAGGUUGCAUAGUUU	0	1		0.0520736	0.0488341	0.00129924	0.0102865	0.0551706	0.0514354	9.17e-05	0.00122607	0.0565345	0.0526983	0.000111615	0.00144564	0.0576737	0.0526694	1.78e-06	4.72e-05	0.0507069	0.0474972	0.000366746	0.00368726	11111	0.991704
hsa-let-7d-5p	MIMAT0000065	MI0000065	no	AGAGGUAGUAGGUUGCAUAGUUA	0	1	23U->A;	0.0430174	0.0406721	0.00224105	0.0157365	0.042182	0.0400056	0.00947798	0.046594	0.0438529	0.0411442	0.000542696	0.0050915	0.0409052	0.0395776	0.103859	0.264415	0.0432359	0.0408204	0.00215683	0.0152602	11111	0.602018
hsa-miR-3615	MIMAT0017994	MI0016005	no	UCUCUCGGCUCCUCGCGGCUCGC	0	2		0.134839	0.157331	4.45e-14	1.43e-11	0.139616	0.157689	5.78e-08	2.9e-06	0.142987	0.163937	3.47e-10	3.66e-08	0.108408	0.133184	3.12e-12	4.85e-10	0.117901	0.143582	6.66e-15	2.35e-12	11111	1
hsa-miR-3615	MIMAT0017994	MI0016005	no	UCUCUCGGCUCCUCGCGGCUCGUU	0	3	23C->U;24G->U;	0.116364	0.105872	1.92e-05	0.000346395	0.112341	0.101106	2.8e-05	0.000468729	0.110761	0.100842	3.56e-05	0.000571626	0.111684	0.100327	8.47e-07	2.53e-05	0.116802	0.102984	6.01e-08	2.97e-06	11111	0.999701
hsa-miR-3615	MIMAT0017994	MI0016005	no	UCUCUCGGCUCCUCGCGGCUCGAU	0	3	23C->A;24G->U;	0.0201663	0.017352	6.25e-06	0.000134859	0.0180766	0.0162857	0.00128644	0.0102192	0.0190076	0.0160599	3.56e-06	8.56e-05	0.0173093	0.0160012	0.0169506	0.0724483	0.0195016	0.017016	4.13e-05	0.000639619	11111	0.80414
hsa-miR-3615	MIMAT0017994	MI0016005	no	UCUCUCGGCUCCUCGCGGCUCGCA	0	3	24G->A;	0.0292714	0.0318692	0.00203988	0.0145534	0.0299339	0.0328195	0.000162798	0.00195529	0.0300528	0.0319938	0.00913213	0.045461	0.0321217	0.0329227	0.447739	0.660582	0.0303593	0.0326669	0.00286924	0.0188916	11101	0.794198
hsa-miR-3615	MIMAT0017994	MI0016005	no	UCUCUCGGCUCCUCGCGGCU	0	-1		0.0208084	0.0178963	0.00214971	0.0152203	0.0204672	0.0187749	0.210689	0.422616	0.0194848	0.0175435	0.0785544	0.217575	0.0316227	0.028036	0.00332428	0.0212195	0.0255198	0.0220835	0.000361533	0.00364917	10111	0.398665
hsa-miR-3615	MIMAT0017994	MI0016005	no	UCUCUCGGCUCCUCGCGGCUCGA	0	2	23C->A;	0.169057	0.163871	0.0525028	0.163791	0.164845	0.155569	0.00355519	0.022318	0.164309	0.15564	0.00206349	0.0147013	0.158775	0.150335	0.00305628	0.0198662	0.168814	0.162065	0.0130944	0.0593331
hsa-miR-3615	MIMAT0017994	MI0016005	yes	UCUCUCGGCUCCUCGCGGCUC	0	0		0.0137489	0.0136302	0.829013	0.918287	0.0132226	0.013524	0.563356	0.751664	0.0129256	0.0133638	0.345692	0.567177	0.0122613	0.0130738	0.131933	0.31313	0.0133154	0.0144554	0.0154842	0.0674183
hsa-miR-3615	MIMAT0017994	MI0016005	no	UCUCUCGGCUCCUCGCGGCUCGCU	0	3	24G->U;	0.203658	0.202226	0.672383	0.827953	0.205134	0.201285	0.219601	0.434331	0.202667	0.204115	0.74046	0.866973	0.207523	0.203265	0.107499	0.271128	0.206268	0.200661	0.0383513	0.131408
hsa-miR-3615	MIMAT0017994	MI0016005	no	UCUCUCGGCUCCUCGCGGCUCGCUU	0	4	24G->U;25G->U;	0.0215072	0.0208224	0.376192	0.595317	0.0209179	0.0211169	0.807121	0.906229	0.0200219	0.0214288	0.0492765	0.157266	0.0162067	0.0171474	0.135022	0.317172	0.0187388	0.0193208	0.41604	0.633332
hsa-miR-3615	MIMAT0017994	MI0016005	no	UCUCUCGGCUCCUCGCGGCUCG	0	1		0.123544	0.121925	0.744139	0.869548	0.126502	0.131705	0.070698	0.202658	0.125452	0.124677	0.974808	0.988459	0.15685	0.158408	0.801014	0.902473	0.137773	0.140709	0.155456	0.346451
hsa-miR-3615	MIMAT0017994	MI0016005	no	UCUCUCGGCUCCUCGCGGCUCGCG	0	3		0.0157811	0.016185	0.453544	0.664648	0.0165986	0.0166443	0.899974	0.951752	0.0168051	0.0178723	0.0730046	0.206782	0.0191966	0.0184965	0.252248	0.472576	0.0158138	0.0166527	0.128216	0.307052
hsa-miR-3615	MIMAT0017994	MI0016005	no	UCUCUCGGCUCCUCGCGGCUCGU	0	2	23C->U;	0.0251704	0.0254544	0.54848	0.741464	0.0254443	0.0265131	0.144231	0.330308	0.0257071	0.0257842	0.998598	0.999281	0.0247698	0.0254547	0.322438	0.542872	0.0249356	0.0251947	0.6166	0.786335
hsa-miR-3615	MIMAT0017994	MI0016005	no	UCUCUCGGCUCCUCGCGGCUCU	0	1	22G->U;	0.0447743	0.0443269	0.745354	0.869548	0.0448383	0.0459253	0.290535	0.510641	0.0449535	0.0443538	0.572795	0.757002	0.0422764	0.0425612	0.774937	0.887858	0.0436274	0.044005	0.632082	0.797203
hsa-miR-454-3p	MIMAT0003885	MI0003820	no	UAGUGCAAUAUUGCUUAUAGGGUU	0	1		0.226667	0.24225	4.79e-09	3.48e-07	0.22458	0.244258	7.74e-11	9.67e-09	0.226081	0.240543	8.79e-09	5.94e-07	0.228451	0.24584	5.35e-10	5.29e-08	0.224831	0.245723	3.35e-14	1.14e-11	11111	1
hsa-miR-454-3p	MIMAT0003885	MI0003820	yes	UAGUGCAAUAUUGCUUAUAGGGU	0	0		0.627743	0.602567	2.68e-13	6.88e-11	0.632243	0.607563	4.16e-10	4.31e-08	0.627566	0.609611	2.21e-07	8.48e-06	0.629046	0.608442	6.7e-09	4.7e-07	0.630764	0.604667	1.19e-12	2.14e-10	11111	0.999998
hsa-miR-454-3p	MIMAT0003885	MI0003820	no	UAGUGCAAUAUUGCUUAUAGGGUUU	0	2		0.0446334	0.0503523	3.38e-07	1.2e-05	0.0403851	0.0468831	4.81e-08	2.5e-06	0.0410285	0.0465894	4.73e-07	1.55e-05	0.0379199	0.0419795	0.000171064	0.00202373	0.0397066	0.043916	3.04e-05	0.000501553	11111	0.998817
hsa-miR-454-3p	MIMAT0003885	MI0003820	no	UAGUGCAAUAUUGCUUAUAGGGA	0	0	23U->A;	0.0107261	0.00907423	2.21e-05	0.00039073	0.0106713	0.00937251	0.00184961	0.0135448	0.0108114	0.00936496	0.000370188	0.00371094	0.0113875	0.00958492	4.19e-06	9.84e-05	0.0112563	0.0101878	0.00801158	0.0410393	11111	0.949596
hsa-miR-454-3p	MIMAT0003885	MI0003820	no	AGUGCAAUAUUGCUUAUAGGGUU	1	1		0.0114632	0.0116171	0.530434	0.727872	0.0111676	0.0122554	0.0171007	0.072938	0.0118475	0.0116387	0.649834	0.809724	0.0121846	0.0121715	0.925415	0.964954	0.0116342	0.0117842	0.647471	0.808037
hsa-miR-454-3p	MIMAT0003885	MI0003820	no	UAGUGCAAUAUUGCUUAUAGGG	0	-1		0.0198805	0.0198344	0.816262	0.911655	0.0202448	0.0192796	0.116564	0.28762	0.0206424	0.0195331	0.0472359	0.152371	0.0200598	0.0199558	0.935244	0.970362	0.0206485	0.021009	0.552514	0.744509
hsa-miR-532-5p	MIMAT0002888	MI0003205	yes	CAUGCCUUGAGUGUAGGACCGU	0	0		0.485607	0.503846	4.62e-10	4.68e-08	0.475433	0.499534	3.04e-13	7.61e-11	0.468071	0.493324	3.53e-14	1.17e-11	0.456193	0.480224	1.83e-11	2.57e-09	0.468501	0.488277	8.26e-11	1.01e-08	11111	1
hsa-miR-532-5p	MIMAT0002888	MI0003205	no	CAUGCCUUGAGUGUAGGACCGA	0	0	22U->A;	0.0591862	0.0531155	2.62e-08	1.53e-06	0.0604054	0.0535268	2.84e-10	3.06e-08	0.0612309	0.0551426	3.11e-08	1.79e-06	0.0627436	0.0542861	1.15e-13	3.19e-11	0.0612522	0.0534514	1.17e-12	2.14e-10	11111	1
hsa-miR-532-5p	MIMAT0002888	MI0003205	no	CAUGCCUUGAGUGUAGGACCGUU	0	1		0.0534785	0.0478232	4.41e-11	5.72e-09	0.0515213	0.0490669	0.000460813	0.00446222	0.0510327	0.0488516	0.00509116	0.0291867	0.0511752	0.0479969	2.2e-05	0.000388798	0.0517891	0.0492462	0.000244619	0.00267177	11111	0.942317
hsa-miR-532-5p	MIMAT0002888	MI0003205	no	AUGCCUUGAGUGUAGGACCGU	1	0		0.0179745	0.0188956	0.00770132	0.0396682	0.0179873	0.0186786	0.0348373	0.122902	0.017033	0.0184586	2.36e-05	0.000411792	0.016953	0.018075	0.000609541	0.0056057	0.0167938	0.0182524	4.93e-06	0.000113214	11111	0.761996
hsa-miR-532-5p	MIMAT0002888	MI0003205	no	CAUGCCUUGAGUGUAGGACCGUA	0	1	23U->A;	0.103652	0.101262	0.0785239	0.217575	0.110834	0.106599	0.000359406	0.00363486	0.115885	0.110543	0.000159325	0.0019226	0.115176	0.111284	0.00301534	0.019664	0.108031	0.104484	0.00248356	0.0170081	11111	0.640749
hsa-miR-532-5p	MIMAT0002888	MI0003205	no	CAUGCCUUGAGUGUAGGACCG	0	-1		0.0870496	0.0855525	0.411555	0.629969	0.0870196	0.0852793	0.281121	0.501583	0.0850167	0.0811723	0.00517406	0.0295146	0.105866	0.101159	0.021953	0.0874451	0.0991397	0.0934933	0.000781792	0.00682818	00111	0.338702
hsa-miR-532-5p	MIMAT0002888	MI0003205	no	CAUGCCUUGAGUGUAGGACCGUAU	0	2	23U->A;24G->U;	0.0114233	0.0110606	0.269157	0.489963	0.0109965	0.0106526	0.242142	0.461277	0.0112903	0.0109115	0.141448	0.326479	0.0108983	0.0100916	0.00478655	0.0279261	0.0111078	0.0102584	0.00226326	0.0158409
hsa-miR-532-5p	MIMAT0002888	MI0003205	no	CAUGCCUUGAGUGUAGGACCGUAA	0	2	23U->A;24G->A;	0.0181718	0.0185792	0.381486	0.600634	0.0204984	0.0203177	0.779755	0.890392	0.0231056	0.0219597	0.0488316	0.156231	0.0206622	0.0195547	0.0394015	0.13402	0.0195044	0.019099	0.415985	0.633332
hsa-miR-532-5p	MIMAT0002888	MI0003205	no	CAUGCCUUGAGUGUAGGACC	0	-2		0.0619146	0.060323	0.312319	0.533107	0.0610135	0.058702	0.182349	0.385715	0.0588009	0.0588429	0.95207	0.97744	0.0573829	0.0579851	0.687922	0.837102	0.0627882	0.0630627	0.763905	0.881428
hsa-miR-21-5p	MIMAT0000076	MI0000077	no	UAGCUUAUCAGACUGAUGUUGAC	0	1		0.334322	0.352852	1.97e-07	7.76e-06	0.33139	0.357	8.84e-10	7.8e-08	0.331287	0.352042	1.04e-08	6.79e-07	0.326611	0.353713	5.59e-14	1.74e-11	0.322712	0.3466	7.77e-13	1.66e-10	11111	0.999999
hsa-miR-21-5p	MIMAT0000076	MI0000077	no	UAGCUUAUCAGACUGAUGUUG	0	-1		0.0122124	0.0102892	1.04e-07	4.72e-06	0.0123187	0.0104682	4.32e-07	1.44e-05	0.0123747	0.0101315	6.15e-10	5.73e-08	0.0121597	0.0102933	1.9e-07	7.56e-06	0.0127833	0.0111007	1.32e-06	3.67e-05	11111	0.999951
hsa-miR-21-5p	MIMAT0000076	MI0000077	yes	UAGCUUAUCAGACUGAUGUUGA	0	0		0.25059	0.238024	0.000907296	0.00767516	0.257438	0.238285	1.01e-05	0.000206368	0.253848	0.233472	3.44e-07	1.21e-05	0.259751	0.241701	1.82e-05	0.000332076	0.265769	0.250976	4.8e-05	0.000726096	11111	0.993736
hsa-miR-21-5p	MIMAT0000076	MI0000077	no	UAGCUUAUCAGACUGAUGUUGACU	0	2		0.293475	0.289474	0.134112	0.316075	0.286456	0.284316	0.37032	0.590257	0.290453	0.292654	0.825931	0.916598	0.291321	0.286009	0.0803481	0.220978	0.288099	0.281918	0.0258504	0.098197
hsa-miR-21-5p	MIMAT0000076	MI0000077	no	UAGCUUAUCAGACUGAUGUUGACA	0	2	24U->A;	0.0428172	0.0424988	0.999519	0.999647	0.0438405	0.044487	0.198638	0.40709	0.0432825	0.0435561	0.567195	0.75408	0.044541	0.0432565	0.208344	0.419678	0.0450395	0.0445664	0.918086	0.961852
hsa-miR-30d-5p	MIMAT0000245	MI0000255	no	UGUAAACAUCCCCGACUGGAAGU	0	1	23C->U;	0.0146825	0.012886	1.16e-09	9.62e-08	0.0142901	0.0128413	8.05e-07	2.42e-05	0.0145536	0.0124283	5.86e-14	1.76e-11	0.0143051	0.0123535	2.32e-12	3.86e-10	0.0147242	0.012961	2.04e-11	2.82e-09	11111	0.999997
hsa-miR-30d-5p	MIMAT0000245	MI0000255	no	UGUAAACAUCCCCGACUGGAAGA	0	1	23C->A;	0.0183451	0.0162378	1.11e-05	0.000222604	0.0181409	0.016141	0.000165334	0.00196959	0.0179844	0.0159812	4.5e-06	0.000104439	0.0184955	0.0161092	1.31e-07	5.58e-06	0.0195802	0.0171773	6.25e-07	1.95e-05	11111	0.998621
hsa-miR-30d-5p	MIMAT0000245	MI0000255	no	UGUAAACAUCCCCGACUGGAAGC	0	1		0.158469	0.161097	0.13641	0.319069	0.156953	0.162963	0.00403969	0.0246544	0.15965	0.160353	0.646706	0.80764	0.150078	0.153126	0.0829224	0.225641	0.157423	0.165405	0.000104713	0.00137537	11011	0.336674
hsa-miR-30d-5p	MIMAT0000245	MI0000255	no	UGUAAACAUCCCCGACUGGAA	0	-1		0.0417155	0.0385099	0.00640922	0.0347789	0.0407595	0.0373579	0.00507831	0.0291306	0.0403426	0.0364752	0.000231967	0.00256641	0.0411353	0.0377813	0.00189205	0.0138063	0.0436106	0.0396012	0.000123366	0.00156615	11111	0.950144
hsa-miR-30d-5p	MIMAT0000245	MI0000255	no	UGUAAACAUCCCCGACUGGA	0	-2		0.0715505	0.0648853	0.00678633	0.0361361	0.0716726	0.0632929	0.0015846	0.0120971	0.0697331	0.0616902	0.000294251	0.00310784	0.0681113	0.0636957	0.00947771	0.046594	0.0729764	0.0663573	0.00322346	0.0207049	11111	0.916792
hsa-miR-30d-5p	MIMAT0000245	MI0000255	no	UGUAAACAUCCCCGACUGGAAGCU	0	2		0.570936	0.582514	0.0275283	0.102705	0.570401	0.58626	0.00637223	0.0346515	0.571656	0.589314	0.000326757	0.00337803	0.580046	0.593112	0.00647791	0.0350325	0.562262	0.573574	0.0167386	0.0716917	11111	0.811439
hsa-miR-30d-5p	MIMAT0000245	MI0000255	yes	UGUAAACAUCCCCGACUGGAAG	0	0		0.0422145	0.0407836	0.225691	0.442409	0.0437357	0.0425669	0.463879	0.672204	0.0431272	0.0409076	0.0148614	0.0652056	0.0489749	0.0470058	0.0465036	0.150721	0.0487909	0.0472378	0.0689724	0.199498
hsa-miR-142-5p	MIMAT0000433	MI0000458	no	CCCAUAAAGUAGAAAGCACUAA	-2	-1	22C->A;	0.0116918	0.0104869	1.01e-06	2.94e-05	0.0118504	0.0107094	2.35e-05	0.000411792	0.0121409	0.0107428	9.71e-09	6.46e-07	0.0125114	0.0106222	2.61e-13	6.88e-11	0.0119707	0.0108268	1.29e-05	0.000250263	11111	0.999893
hsa-miR-142-5p	MIMAT0000433	MI0000458	yes	CAUAAAGUAGAAAGCACUACU	0	0		0.40521	0.426748	6.93e-05	0.000971463	0.393293	0.419104	1.76e-06	4.69e-05	0.384907	0.412882	4.14e-07	1.38e-05	0.384883	0.421952	9.23e-13	1.85e-10	0.405198	0.430706	1.95e-08	1.21e-06	11111	0.999694
hsa-miR-142-5p	MIMAT0000433	MI0000458	no	CCCAUAAAGUAGAAAGCACU	-2	-3		0.169422	0.15066	1.51e-07	6.23e-06	0.17312	0.153833	2.17e-08	1.31e-06	0.172976	0.153098	3.93e-09	2.98e-07	0.176853	0.155144	3.19e-09	2.44e-07	0.168634	0.15353	5.96e-06	0.000131031	11111	0.999955
hsa-miR-142-5p	MIMAT0000433	MI0000458	no	CAUAAAGUAGAAAGCACUACUA	0	1		0.0164595	0.0175551	0.00104093	0.00861412	0.0155997	0.01729	6.85e-06	0.000145826	0.0153832	0.0167089	4.12e-05	0.000639619	0.0151865	0.0171762	7.19e-09	4.98e-07	0.0160528	0.0174274	0.000227144	0.00253219	11111	0.989501
hsa-miR-142-5p	MIMAT0000433	MI0000458	no	CCCAUAAAGUAGAAAGCACUA	-2	-2		0.0539403	0.0505229	0.00148819	0.0114647	0.0560176	0.0510605	5.42e-05	0.000801949	0.0556286	0.0499223	2.83e-08	1.64e-06	0.0637787	0.0592688	0.000768179	0.00673801	0.0595161	0.0536319	1.48e-06	4.01e-05	11111	0.983577
hsa-miR-142-5p	MIMAT0000433	MI0000458	no	CCCAUAAAGUAGAAAGCACUACA	-2	0	23U->A;	0.0214011	0.0203447	0.0137817	0.0615761	0.022397	0.0214094	0.0168517	0.0720558	0.023186	0.0218492	0.00350613	0.0220641	0.0236203	0.0215854	5.13e-05	0.000766236	0.0221142	0.0203965	7.54e-05	0.00104394	11111	0.811302
hsa-miR-142-5p	MIMAT0000433	MI0000458	no	CAUAAAGUAGAAAGCACUAC	0	-1		0.0245965	0.0251553	0.0738506	0.208372	0.0243859	0.0252822	0.00397674	0.0243494	0.0241937	0.024532	0.216538	0.43068	0.024149	0.024366	0.580756	0.762779	0.0247722	0.0256597	0.00936253	0.0462261
hsa-miR-142-5p	MIMAT0000433	MI0000458	no	CCCAUAAAGUAGAAAGCACUAC	-2	-1		0.22306	0.223894	0.966485	0.984386	0.227695	0.227917	0.906067	0.954805	0.235744	0.233984	0.57209	0.756293	0.223511	0.214065	0.0255278	0.0973688	0.216016	0.213541	0.421452	0.638158
hsa-miR-421	MIMAT0003339	MI0003685	no	AUCAACAGACAUUAAUUGGGCGU	0	0	23C->U;	0.217326	0.198365	7.9e-11	9.75e-09	0.214754	0.195889	2.07e-08	1.26e-06	0.213777	0.200207	1.19e-05	0.000236586	0.212861	0.190924	2.65e-13	6.88e-11	0.212928	0.19542	1.64e-09	1.28e-07	11111	0.99989
hsa-miR-421	MIMAT0003339	MI0003685	no	AUCAACAGACAUUAAUUGGGCGA	0	0	23C->A;	0.0447169	0.038336	1.45e-12	2.56e-10	0.0448841	0.040126	6.31e-08	3.11e-06	0.044535	0.0392084	2.25e-11	3.07e-09	0.04449	0.04032	1.37e-07	5.72e-06	0.0469268	0.0422852	7.55e-08	3.6e-06	11111	0.999995
hsa-miR-421	MIMAT0003339	MI0003685	no	AUCAACAGACAUUAAUUGGGCGCU	0	1	24C->U;	0.0257383	0.0245831	0.0184983	0.0771641	0.0260257	0.0250434	0.0609564	0.182816	0.0271837	0.0250999	5.18e-05	0.000770708	0.0298671	0.0274523	2.98e-05	0.000494666	0.0253276	0.0224388	4.18e-09	3.13e-07	10111	0.363648
hsa-miR-421	MIMAT0003339	MI0003685	no	AUCAACAGACAUUAAUUGGGC	0	-2		0.128442	0.1364	0.0405053	0.13664	0.126775	0.136314	0.00231703	0.0161263	0.12571	0.134853	0.0107348	0.0513349	0.12989	0.143039	0.000250936	0.00272635	0.140413	0.156044	7.29e-06	0.00015404	11111	0.787815
hsa-miR-421	MIMAT0003339	MI0003685	yes	AUCAACAGACAUUAAUUGGGCGC	0	0		0.352273	0.373729	6.33e-05	0.000904523	0.349014	0.361661	0.0241114	0.0933919	0.355179	0.368817	0.0119815	0.055644	0.31584	0.329951	0.0120806	0.0559899	0.313992	0.324464	0.0744081	0.209426	11111	0.638044
hsa-miR-421	MIMAT0003339	MI0003685	no	AUCAACAGACAUUAAUUGGGCGCA	0	1	24C->A;	0.0189995	0.0187954	0.690921	0.838385	0.0196015	0.0191427	0.334508	0.556065	0.0196556	0.020196	0.238893	0.456871	0.0227109	0.0223299	0.451505	0.663697	0.0205164	0.0192697	0.00577589	0.0321249
hsa-miR-421	MIMAT0003339	MI0003685	no	UCAACAGACAUUAAUUGGGCGC	1	0		0.0183153	0.0191386	0.0890629	0.237185	0.0180422	0.0186024	0.231064	0.447255	0.0179743	0.0185292	0.267039	0.488016	0.0175083	0.0184149	0.0519331	0.162759	0.0176338	0.0178852	0.606589	0.77943
hsa-miR-421	MIMAT0003339	MI0003685	no	AUCAACAGACAUUAAUUGGGCG	0	-1		0.108079	0.105334	0.279449	0.499786	0.111191	0.114914	0.124671	0.301879	0.10755	0.106066	0.656618	0.815222	0.137987	0.138909	0.854644	0.931039	0.132371	0.133525	0.918559	0.962134
hsa-miR-941	MIMAT0004984_1	MI0005764	no	CACCCGGCUGUGUGCACAUGUGCU	0	1	24C->U;	0.0627575	0.0590954	1.43e-06	3.91e-05	0.0659161	0.061097	4.01e-07	1.36e-05	0.0653434	0.0599659	2.38e-12	3.86e-10	0.0751059	0.0673517	3.56e-13	8.11e-11	0.0681741	0.0618675	1.1e-12	2.05e-10	11111	0.999989
hsa-miR-941	MIMAT0004984_2	MI0005765	no	CACCCGGCUGUGUGCACAUGUGCU	0	1	24C->U;	0.0627575	0.0590954	1.43e-06	3.91e-05	0.0659161	0.061097	4.01e-07	1.36e-05	0.0653434	0.0599659	2.38e-12	3.86e-10	0.0751059	0.0673517	3.56e-13	8.11e-11	0.0681741	0.0618675	1.1e-12	2.05e-10	11111	0.999989
hsa-miR-941	MIMAT0004984	MI0005763	no	CACCCGGCUGUGUGCACAUGUGCU	0	1	24C->U;	0.0627575	0.0590954	1.43e-06	3.91e-05	0.0659161	0.061097	4.01e-07	1.36e-05	0.0653434	0.0599659	2.38e-12	3.86e-10	0.0751059	0.0673517	3.56e-13	8.11e-11	0.0681741	0.0618675	1.1e-12	2.05e-10	11111	0.999989
hsa-miR-941	MIMAT0004984_1	MI0005764	no	CACCCGGCUGUGUGCACAUGUGU	0	0	23C->U;	0.021387	0.0199478	0.00299936	0.0195863	0.0222103	0.0203193	0.00201394	0.0144487	0.0223379	0.0201045	1.28e-05	0.000248542	0.0259062	0.0223092	9.75e-10	8.34e-08	0.0235172	0.0209167	3.35e-06	8.13e-05	11111	0.951634
hsa-miR-941	MIMAT0004984_2	MI0005765	no	CACCCGGCUGUGUGCACAUGUGU	0	0	23C->U;	0.021387	0.0199478	0.00299936	0.0195863	0.0222103	0.0203193	0.00201394	0.0144487	0.0223379	0.0201045	1.28e-05	0.000248542	0.0259062	0.0223092	9.75e-10	8.34e-08	0.0235172	0.0209167	3.35e-06	8.13e-05	11111	0.951634
hsa-miR-941	MIMAT0004984	MI0005763	no	CACCCGGCUGUGUGCACAUGUGU	0	0	23C->U;	0.021387	0.0199478	0.00299936	0.0195863	0.0222103	0.0203193	0.00201394	0.0144487	0.0223379	0.0201045	1.28e-05	0.000248542	0.0259062	0.0223092	9.75e-10	8.34e-08	0.0235172	0.0209167	3.35e-06	8.13e-05	11111	0.951634
hsa-miR-941	MIMAT0004984_1	MI0005764	no	CACCCGGCUGUGUGCACAUGUGA	0	0	23C->A;	0.0122694	0.0108476	0.000135183	0.00168486	0.0129645	0.0115392	0.00163928	0.0123679	0.0131577	0.0115549	6.23e-06	0.000134619	0.0159373	0.0131803	3.75e-08	2.08e-06	0.0142165	0.0123011	6e-06	0.000131031	11111	0.994832
hsa-miR-941	MIMAT0004984_2	MI0005765	no	CACCCGGCUGUGUGCACAUGUGA	0	0	23C->A;	0.0122694	0.0108476	0.000135183	0.00168486	0.0129645	0.0115392	0.00163928	0.0123679	0.0131577	0.0115549	6.23e-06	0.000134619	0.0159373	0.0131803	3.75e-08	2.08e-06	0.0142165	0.0123011	6e-06	0.000131031	11111	0.994832
hsa-miR-941	MIMAT0004984	MI0005763	no	CACCCGGCUGUGUGCACAUGUGA	0	0	23C->A;	0.0122694	0.0108476	0.000135183	0.00168486	0.0129645	0.0115392	0.00163928	0.0123679	0.0131577	0.0115549	6.23e-06	0.000134619	0.0159373	0.0131803	3.75e-08	2.08e-06	0.0142165	0.0123011	6e-06	0.000131031	11111	0.994832
hsa-miR-941	MIMAT0004984_1	MI0005764	yes	CACCCGGCUGUGUGCACAUGUGC	0	0		0.837439	0.843078	0.0246546	0.0948503	0.828599	0.840062	2.77e-05	0.000464761	0.83114	0.838423	0.00541014	0.0305551	0.803087	0.820525	1.18e-07	5.16e-06	0.822448	0.83364	0.00021734	0.00245057	11111	0.822662
hsa-miR-941	MIMAT0004984_2	MI0005765	yes	CACCCGGCUGUGUGCACAUGUGC	0	0		0.837439	0.843078	0.0246546	0.0948503	0.828599	0.840062	2.77e-05	0.000464761	0.83114	0.838423	0.00541014	0.0305551	0.803087	0.820525	1.18e-07	5.16e-06	0.822448	0.83364	0.00021734	0.00245057	11111	0.822662
hsa-miR-941	MIMAT0004984	MI0005763	yes	CACCCGGCUGUGUGCACAUGUGC	0	0		0.837439	0.843078	0.0246546	0.0948503	0.828599	0.840062	2.77e-05	0.000464761	0.83114	0.838423	0.00541014	0.0305551	0.803087	0.820525	1.18e-07	5.16e-06	0.822448	0.83364	0.00021734	0.00245057	11111	0.822662
hsa-miR-941	MIMAT0004984_1	MI0005764	no	CACCCGGCUGUGUGCACAUGUG	0	-1		0.0137631	0.0122028	0.000668599	0.00600333	0.0146777	0.0133421	0.0589283	0.178508	0.014383	0.0127742	0.000108545	0.00141275	0.0238654	0.0206574	0.000119737	0.00152576	0.0180958	0.0158418	2.5e-05	0.000428453	11111	0.795952
hsa-miR-941	MIMAT0004984_2	MI0005765	no	CACCCGGCUGUGUGCACAUGUG	0	-1		0.0137631	0.0122028	0.000668599	0.00600333	0.0146777	0.0133421	0.0589283	0.178508	0.014383	0.0127742	0.000108545	0.00141275	0.0238654	0.0206574	0.000119737	0.00152576	0.0180958	0.0158418	2.5e-05	0.000428453	11111	0.795952
hsa-miR-941	MIMAT0004984	MI0005763	no	CACCCGGCUGUGUGCACAUGUG	0	-1		0.0137631	0.0122028	0.000668599	0.00600333	0.0146777	0.0133421	0.0589283	0.178508	0.014383	0.0127742	0.000108545	0.00141275	0.0238654	0.0206574	0.000119737	0.00152576	0.0180958	0.0158418	2.5e-05	0.000428453	11111	0.795952
hsa-miR-941	MIMAT0004984_3	MI0005766	no	CACCCGGCUGUGUGCACAUGUGCU	0	1	24C->U;	0.0627575	0.0590954	1.42e-06	3.91e-05	0.0659161	0.061097	4.02e-07	1.36e-05	0.0653433	0.0599667	2.41e-12	3.86e-10	0.0751058	0.0673517	3.56e-13	8.11e-11	0.068174	0.0618674	1.1e-12	2.05e-10	11111	0.999989
hsa-miR-941	MIMAT0004984_3	MI0005766	no	CACCCGGCUGUGUGCACAUGUGU	0	0	23C->U;	0.021387	0.0199478	0.00300157	0.0195867	0.0222103	0.0203194	0.00201734	0.014463	0.0223379	0.0201048	1.28e-05	0.000248542	0.0259062	0.0223092	9.77e-10	8.34e-08	0.0235172	0.0209167	3.36e-06	8.13e-05	11111	0.951597
hsa-miR-941	MIMAT0004984_3	MI0005766	no	CACCCGGCUGUGUGCACAUGUGA	0	0	23C->A;	0.0122694	0.0108475	0.000135091	0.00168486	0.0129645	0.0115392	0.00163939	0.0123679	0.0131577	0.0115551	6.27e-06	0.00013495	0.0159373	0.0131803	3.76e-08	2.08e-06	0.0142165	0.0123011	5.99e-06	0.000131031	11111	0.994833
hsa-miR-941	MIMAT0004984_3	MI0005766	yes	CACCCGGCUGUGUGCACAUGUGC	0	0		0.837439	0.843078	0.024638	0.0948503	0.828599	0.840062	2.76e-05	0.000464761	0.83114	0.83842	0.00541999	0.0305883	0.803087	0.820525	1.19e-07	5.16e-06	0.822448	0.83364	0.000216763	0.00245057	11111	0.822743
hsa-miR-941	MIMAT0004984_3	MI0005766	no	CACCCGGCUGUGUGCACAUGUG	0	-1		0.0137631	0.0122028	0.000675059	0.00605073	0.0146777	0.0133421	0.0588963	0.178508	0.014383	0.0127744	0.000108663	0.00141275	0.0238654	0.0206574	0.000119737	0.00152576	0.0180958	0.0158418	2.5e-05	0.000428453	11111	0.79621
hsa-miR-222-3p	MIMAT0000279	MI0000299	no	AGCUACAUCUGGCUACUGGGUCU	0	2		0.235733	0.246963	0.00336548	0.0214226	0.183422	0.212254	4.14e-12	6.33e-10	0.168754	0.195633	4.19e-13	9.14e-11	0.232156	0.246436	0.000896181	0.0076194	0.27587	0.284544	0.0108647	0.0518682	11111	0.341794
hsa-miR-222-3p	MIMAT0000279	MI0000299	no	AGCUACAUCUGGCUACUGGGUCUC	0	3		0.299516	0.291934	0.133611	0.315469	0.373613	0.340183	1.46e-09	1.17e-07	0.383821	0.353816	5.37e-10	5.29e-08	0.35935	0.335602	3.42e-07	1.21e-05	0.258299	0.251034	0.0659517	0.19377	01110	0.998351
hsa-miR-222-3p	MIMAT0000279	MI0000299	no	AGCUACAUCUGGCUACUGGGUCUU	0	3	24C->U;	0.02123	0.0213056	0.797652	0.90049	0.0158305	0.0172431	0.000649357	0.00588211	0.0145083	0.0165426	4.03e-07	1.36e-05	0.0153776	0.0162371	0.0474801	0.153063	0.0227235	0.0232035	0.336622	0.55795	01110	0.602122
hsa-miR-222-3p	MIMAT0000279	MI0000299	yes	AGCUACAUCUGGCUACUGGGU	0	0		0.0674828	0.0667594	0.80117	0.902473	0.0460968	0.0531615	1.05e-05	0.000212402	0.0396448	0.0461231	9.91e-07	2.91e-05	0.0315878	0.0381656	6.44e-07	2e-05	0.071392	0.0758035	0.0085261	0.0430932	01111	0.63046
hsa-miR-222-3p	MIMAT0000279	MI0000299	no	AGCUACAUCUGGCUACUGGGUC	0	1		0.0501601	0.0508484	0.520802	0.719352	0.040468	0.0452842	5.46e-05	0.000806089	0.0363311	0.040593	6.19e-06	0.000134619	0.0572067	0.0611386	0.019927	0.0813683	0.0675361	0.065325	0.23711	0.4546	01110	0.890258
hsa-miR-222-3p	MIMAT0000279	MI0000299	no	AGCUACAUCUGGCUACUGGGUCUCA	0	4	25U->A;	0.0115465	0.0113718	0.601844	0.775916	0.0150158	0.0144838	0.107967	0.271864	0.0159007	0.0150303	0.00713458	0.0375316	0.0167736	0.015531	0.00012783	0.00161682	0.01118	0.0104851	0.00954397	0.0468734	01111	0.53761
hsa-miR-222-3p	MIMAT0000279	MI0000299	no	AGCUACAUCUGGCUACUGGGUCUCU	0	4		0.194447	0.187626	0.0603896	0.181541	0.216608	0.209928	0.0746885	0.209927	0.235939	0.223296	0.000392919	0.00391962	0.195639	0.187743	0.0329747	0.118038	0.16926	0.163716	0.0510681	0.160834	11111	0.511162
hsa-let-7c-5p	MIMAT0000064	MI0000064	no	UGAGGUAGUAGGUUGUAUGGUUAAG	0	3	23U->A;	0.0391656	0.0259801	2.06e-07	8.01e-06	0.0434222	0.0351195	0.00547771	0.0308008	0.0448841	0.0339316	3.21e-05	0.000521691	0.0538038	0.0385103	5.36e-07	1.72e-05	0.0592444	0.0369217	8.81e-13	1.81e-10	11111	0.674805
hsa-let-7c-5p	MIMAT0000064	MI0000064	yes	UGAGGUAGUAGGUUGUAUGGUU	0	0		0.637813	0.653059	0.0367129	0.127585	0.635333	0.643802	0.28745	0.507816	0.623486	0.644816	0.00519898	0.0296238	0.613824	0.633281	0.00905945	0.0452136	0.615892	0.641453	0.000154696	0.00188297	10111	0.528609
hsa-let-7c-5p	MIMAT0000064	MI0000064	no	UGAGGUAGUAGGUUGUAUGGUUU	0	1		0.0792305	0.0813321	0.363599	0.583319	0.0787237	0.0783886	0.983283	0.993172	0.0799922	0.0784043	0.785871	0.893491	0.0805465	0.0724774	0.00582427	0.0323238	0.0794014	0.0779047	0.686607	0.836887
hsa-let-7c-5p	MIMAT0000064	MI0000064	no	UGAGGUAGUAGGUUGUAUGGU	0	-1		0.106152	0.0986391	0.0361761	0.12645	0.107278	0.108054	0.767636	0.883942	0.10031	0.103255	0.422224	0.639043	0.103816	0.107711	0.291075	0.510977	0.107235	0.103421	0.303819	0.524187
hsa-let-7c-5p	MIMAT0000064	MI0000064	no	UGAGGUAGUAGGUUGUAUGGUUA	0	1	23U->A;	0.0457556	0.0458657	0.953458	0.977663	0.0402615	0.0420041	0.367962	0.587559	0.0440182	0.0439276	0.870336	0.937873	0.0411688	0.0429342	0.535156	0.731999	0.0411081	0.0411377	0.896112	0.950084
hsa-miR-660-5p	MIMAT0003338	MI0003684	no	UACCCAUUGCAUAUCGGAGUUGA	0	1	23U->A;	0.062699	0.0574939	4.68e-06	0.000107963	0.0630386	0.0573625	5.17e-06	0.000117275	0.0637679	0.0590406	4.63e-05	0.000707162	0.0660708	0.0579493	2.97e-12	4.67e-10	0.0652123	0.060139	2.97e-05	0.000493367	11111	0.999633
hsa-miR-660-5p	MIMAT0003338	MI0003684	yes	UACCCAUUGCAUAUCGGAGUUG	0	0		0.442345	0.448485	0.0438311	0.144389	0.44059	0.447765	0.0363797	0.126815	0.437511	0.445606	0.0112183	0.0531461	0.432331	0.449931	7.38e-07	2.24e-05	0.436537	0.448121	0.000177227	0.00207745	11111	0.630435
hsa-miR-660-5p	MIMAT0003338	MI0003684	no	UACCCAUUGCAUAUCGGAGUUGUA	0	2	24G->A;	0.0796464	0.0776643	0.221322	0.436382	0.0805449	0.0786685	0.267451	0.488584	0.0818658	0.0792123	0.135645	0.318369	0.0851437	0.0793592	0.000799799	0.00692641	0.0827448	0.0789474	0.0134562	0.0604909	11111	0.211351
hsa-miR-660-5p	MIMAT0003338	MI0003684	no	UACCCAUUGCAUAUCGGAGUUGUG	0	2		0.0128373	0.0135022	0.199617	0.408091	0.0138197	0.0132191	0.112114	0.278789	0.012965	0.0139465	0.0129565	0.0590477	0.0131508	0.0135735	0.409578	0.628068	0.0126072	0.0124156	0.704387	0.845215
hsa-miR-660-5p	MIMAT0003338	MI0003684	no	UACCCAUUGCAUAUCGGAGU	0	-2		0.0163262	0.0154882	0.233574	0.450483	0.0157095	0.0163511	0.403781	0.621505	0.0157616	0.0162389	0.502656	0.703171	0.0156667	0.0163305	0.392243	0.61062	0.0154173	0.0167622	0.0591563	0.179042
hsa-miR-660-5p	MIMAT0003338	MI0003684	no	UACCCAUUGCAUAUCGGAGUUGU	0	1		0.330485	0.330006	0.868784	0.937295	0.328293	0.331103	0.523352	0.7214	0.328419	0.327849	0.73654	0.864458	0.331443	0.326605	0.0711847	0.203541	0.328868	0.32555	0.297126	0.516446
hsa-miR-660-5p	MIMAT0003338	MI0003684	no	UACCCAUUGCAUAUCGGAGUU	0	-1		0.0106006	0.0106388	0.712294	0.849641	0.0108014	0.0108856	0.819984	0.913616	0.0108846	0.0110264	0.777167	0.888824	0.011139	0.0109803	0.641733	0.803539	0.0112819	0.0108706	0.300379	0.519916
hsa-miR-146a-3p	MIMAT0004608	MI0000477	no	CCUCUGAAAUUCAGUUCUUCA	0	-1		0.28899	0.490482	0.00636679	0.0346403	0.263826	0.401413	6.11e-07	1.94e-05	0.252018	0.412228	6.26e-09	4.43e-07	0.234291	0.428612	1.33e-11	1.92e-09	0.273314	0.369465	0.555527	0.746194	11110	0.942106
hsa-miR-146a-3p	MIMAT0004608	MI0000477	no	GACCUCUGAAAUUCAGUUCUUC	-2	-2		0.303523	0.188804	1.33e-05	0.000255863	0.180744	0.0894032	2.43e-07	9.13e-06	0.158334	0.0918422	7.74e-07	2.35e-05	0.20828	0.0980809	3.96e-09	2.98e-07	0.423926	0.327757	0.0017162	0.012778	11111	0.995478
hsa-miR-7704	MIMAT0030019	MI0025240	no	GGCGGGGUCGGCGGCGACG	-2	-2		0.247904	0.226139	0.00119731	0.00964263	0.255863	0.233088	0.00135156	0.0106201	0.255277	0.225971	1.16e-06	3.32e-05	0.286708	0.239786	1.48e-11	2.11e-09	0.290626	0.244309	5.48e-10	5.35e-08	11111	0.953253
hsa-miR-7704	MIMAT0030019	MI0025240	yes	CGGGGUCGGCGGCGACGUG	0	0		0.106453	0.134403	1.03e-10	1.22e-08	0.109601	0.133498	5.47e-08	2.77e-06	0.112411	0.1408	2.26e-10	2.46e-08	0.11084	0.141566	8.8e-10	7.8e-08	0.102127	0.129837	5.47e-11	7.01e-09	11111	1
hsa-miR-7704	MIMAT0030019	MI0025240	no	GCGGGGUCGGCGGCGACGUG	-1	0		0.146233	0.1703	9.51e-07	2.8e-05	0.150171	0.162565	0.0130807	0.0593331	0.145755	0.168359	3.66e-07	1.27e-05	0.144476	0.163095	0.000310208	0.00323304	0.132811	0.152662	3.58e-05	0.000573856	11111	0.895767
hsa-miR-7704	MIMAT0030019	MI0025240	no	GCGGGGUCGGCGGCGACG	-1	-2		0.14878	0.12538	4.79e-07	1.55e-05	0.14943	0.142808	0.138085	0.321663	0.148416	0.130702	0.000207663	0.00236917	0.167082	0.143668	6.34e-06	0.000136116	0.177825	0.155102	8.1e-06	0.000169256	10111	0.924352
hsa-miR-7704	MIMAT0030019	MI0025240	no	GGGGUCGGCGGCGACGUG	1	0		0.0158089	0.0161906	0.631888	0.797149	0.0134719	0.0163586	0.0617908	0.184379	0.0144212	0.0172962	0.0600261	0.180926	0.0142614	0.0200986	5.71e-05	0.000833943	0.0130921	0.0177843	0.000784821	0.0068488	01111	0.551676
hsa-miR-7704	MIMAT0030019	MI0025240	no	CGGCGGGGUCGGCGGCGACG	-3	-2		0.01579	0.0153142	0.647774	0.808238	0.0166289	0.0147197	0.356098	0.576356	0.0179227	0.0146882	0.045185	0.147568	0.0247402	0.0183173	0.00163893	0.0123679	0.0203009	0.0190213	0.286296	0.506319
hsa-miR-7704	MIMAT0030019	MI0025240	no	CGGGGUCGGCGGCGACGU	0	-1		0.038	0.0354654	0.249994	0.469856	0.0348505	0.0359031	0.529605	0.727366	0.0331117	0.0382251	0.00397862	0.0243494	0.0313647	0.036162	0.0103876	0.0500803	0.0334822	0.0376851	0.0492905	0.157266
hsa-miR-7704	MIMAT0030019	MI0025240	no	GGCGGGGUCGGCGGCGACGU	-2	-1		0.190454	0.186556	0.40521	0.622822	0.182433	0.170536	0.0166395	0.0713568	0.182144	0.176852	0.267617	0.488635	0.145044	0.150436	0.203763	0.413376	0.155045	0.158342	0.509752	0.709373
hsa-miR-7704	MIMAT0030019	MI0025240	no	GCGGGGUCGGCGGCGACGU	-1	-1		0.0533975	0.0528115	0.829351	0.918354	0.0525701	0.0506393	0.301534	0.52121	0.0532175	0.0510025	0.24649	0.466088	0.0443112	0.0487538	0.0367984	0.127732	0.0452433	0.0500851	0.0239046	0.0927663
hsa-miR-7704	MIMAT0030019	MI0025240	no	GGCGGGGUCGGCGGCGAC	-2	-3		0.0130174	0.0137426	0.592434	0.769166	0.0130569	0.01495	0.118544	0.291314	0.0136436	0.0141967	0.346442	0.567882	0.0140359	0.0150784	0.30526	0.525788	0.0130724	0.0139668	0.41931	0.636516
hsa-miR-221-5p	MIMAT0004568	MI0000298	no	ACCUGGCAUACAAUGUAGAUUUCUGU	0	4		0.172116	0.156822	0.00940818	0.0463621	0.249767	0.198231	4.4e-07	1.45e-05	0.315461	0.249877	2.76e-11	3.73e-09	0.336899	0.291065	6.33e-07	1.97e-05	0.0988265	0.0745948	4.71e-09	3.45e-07	01111	0.997546
hsa-miR-221-5p	MIMAT0004568	MI0000298	no	ACCUGGCAUACAAUGUAGAUUUC	0	1		0.54719	0.570441	0.0017118	0.0127545	0.477538	0.52653	6.7e-08	3.24e-06	0.426283	0.481996	1.17e-10	1.38e-08	0.342495	0.392621	9.55e-09	6.39e-07	0.579105	0.618655	3.61e-06	8.66e-05	11111	0.920669
hsa-miR-221-5p	MIMAT0004568	MI0000298	no	ACCUGGCAUACAAUGUAGAUUUCU	0	2		0.073901	0.0790663	0.182207	0.385525	0.067165	0.0757421	0.00317458	0.0204551	0.0600028	0.071104	5.04e-05	0.00075597	0.0567524	0.0629158	0.0256396	0.0976761	0.0795832	0.0858577	0.0924441	0.243343	11111	0.386612
hsa-miR-221-5p	MIMAT0004568	MI0000298	no	ACCUGGCAUACAAUGUAGAUUUCUG	0	3		0.0319966	0.030463	0.308872	0.529356	0.044133	0.0388317	0.00446554	0.0264754	0.0509693	0.0437039	0.000303961	0.00318277	0.0945995	0.0836257	7.05e-05	0.000985379	0.0312733	0.0257005	7.72e-05	0.00106372	01111	0.850831
hsa-miR-221-5p	MIMAT0004568	MI0000298	yes	ACCUGGCAUACAAUGUAGAUUU	0	0		0.121617	0.108976	0.0117828	0.0550203	0.10695	0.104924	0.949276	0.976439	0.0914102	0.0947032	0.310734	0.531197	0.107654	0.105415	0.730274	0.861542	0.153246	0.13551	0.000879755	0.00751091	10001	0.724532
hsa-miR-221-5p	MIMAT0004568	MI0000298	no	ACCUGGCAUACAAUGUAGAUU	0	-1		0.0152119	0.0125218	0.0249209	0.0957311	0.0132638	0.0137475	0.463883	0.672204	0.0115883	0.0117267	0.580359	0.762377	0.0161402	0.0149164	0.355112	0.57575	0.020022	0.0162686	0.0509812	0.16061
hsa-miR-186-5p	MIMAT0000456	MI0000483	yes	CAAAGAAUUCUCCUUUUGGGCU	0	0		0.455058	0.440373	1.07e-05	0.000217495	0.458495	0.446026	0.000138124	0.00171942	0.456401	0.445785	0.000382795	0.00382608	0.510814	0.48894	8.62e-08	4.05e-06	0.4872	0.464283	1.52e-10	1.77e-08	11111	0.995402
hsa-miR-186-5p	MIMAT0000456	MI0000483	no	CAAAGAAUUCUCCUUUUGGGCUU	0	1		0.331885	0.347641	0.000228278	0.00253931	0.327949	0.342443	0.000482411	0.00462329	0.331114	0.342871	0.00314174	0.0203086	0.284355	0.305702	2.9e-06	7.25e-05	0.29713	0.317746	1.9e-07	7.56e-06	11111	0.981534
hsa-miR-186-5p	MIMAT0000456	MI0000483	no	CAAAGAAUUCUCCUUUUGGGCUUU	0	2		0.0296826	0.031853	0.000281366	0.0029929	0.0279617	0.0310492	9.46e-07	2.79e-05	0.0276937	0.0302667	1.57e-06	4.21e-05	0.0247756	0.0276674	6.02e-06	0.000131174	0.0263277	0.0290383	2.51e-07	9.31e-06	11111	0.998686
hsa-miR-186-5p	MIMAT0000456	MI0000483	no	CAAAGAAUUCUCCUUUUGGGC	0	-1		0.107059	0.104246	0.0979973	0.253655	0.109367	0.105806	0.298339	0.51761	0.107922	0.104125	0.105121	0.266708	0.10686	0.103863	0.0682145	0.198051	0.113933	0.111688	0.473093	0.680171
hsa-miR-197-3p	MIMAT0000227	MI0000239	no	UUCACCACCUUCUCCACCCAGA	0	0	22C->A;	0.0361099	0.0319739	3.88e-08	2.14e-06	0.0367987	0.0320105	1.17e-09	9.66e-08	0.0354661	0.03221	5.32e-06	0.00011977	0.0367323	0.0322778	1.61e-10	1.82e-08	0.0371884	0.0330165	1.99e-08	1.23e-06	11111	0.99992
hsa-miR-197-3p	MIMAT0000227	MI0000239	yes	UUCACCACCUUCUCCACCCAGC	0	0		0.712623	0.726622	1.23e-06	3.46e-05	0.704724	0.723878	9.9e-08	4.53e-06	0.704294	0.720043	4.27e-06	0.000100146	0.684525	0.703616	6.91e-07	2.13e-05	0.69033	0.709637	2.52e-08	1.48e-06	11111	0.999984
hsa-miR-197-3p	MIMAT0000227	MI0000239	no	UUCACCACCUUCUCCACCCAGU	0	0	22C->U;	0.0213002	0.0192588	1.81e-07	7.31e-06	0.0210018	0.0189547	1.15e-07	5.12e-06	0.0209338	0.0192359	9.19e-06	0.000189441	0.0203683	0.0191423	0.000747443	0.00658998	0.020525	0.0188492	2.26e-05	0.000398242	11111	0.995453
hsa-miR-197-3p	MIMAT0000227	MI0000239	no	UUCACCACCUUCUCCACCCAG	0	-1		0.0778992	0.0713266	0.000689895	0.00616752	0.079594	0.0711342	0.000350705	0.00356183	0.0782622	0.0720718	0.00124171	0.00991527	0.0957714	0.0870864	0.000901427	0.00763233	0.0917558	0.0818591	3.83e-05	0.0006029	11111	0.986794
hsa-miR-197-3p	MIMAT0000227	MI0000239	no	UUCACCACCUUCUCCACCCAGCA	0	1		0.0437798	0.0439069	0.8968	0.950519	0.0455403	0.0453073	0.794291	0.898729	0.0458199	0.0448506	0.312717	0.533376	0.0494534	0.0477936	0.0513866	0.161521	0.0474547	0.0471871	0.77803	0.889314
hsa-miR-197-3p	MIMAT0000227	MI0000239	no	UUCACCACCUUCUCCACCCAGCU	0	1	23A->U;	0.021279	0.0206654	0.227254	0.443639	0.0219424	0.0217286	0.686752	0.836887	0.0221138	0.0214318	0.119531	0.292896	0.0223245	0.0219287	0.351125	0.571449	0.0229675	0.0220745	0.0948253	0.248011
hsa-miR-378a-3p	MIMAT0000732	MI0000786	no	ACUGGACUUGGAGUCAGAAGGCU	0	1	23C->U;	0.105163	0.0947534	2.19e-08	1.31e-06	0.104277	0.0941175	4.27e-08	2.3e-06	0.103698	0.097267	0.00042543	0.00417514	0.106791	0.0967152	1.62e-10	1.82e-08	0.108127	0.0987676	2.62e-09	2.04e-07	11111	0.996762
hsa-miR-378a-3p	MIMAT0000732	MI0000786	no	ACUGGACUUGGAGUCAGAAGGA	0	0	22C->A;	0.0335501	0.0301054	1.32e-05	0.000254582	0.0339052	0.0313275	0.00149925	0.0115141	0.0337417	0.0304413	6.81e-06	0.000145371	0.0340309	0.0311013	8.69e-05	0.00116838	0.034604	0.0312325	4.5e-08	2.38e-06	11111	0.989011
hsa-miR-378a-3p	MIMAT0000732	MI0000786	yes	ACUGGACUUGGAGUCAGAAGGC	0	0		0.474112	0.492117	1.75e-07	7.07e-06	0.470052	0.49085	7.27e-07	2.22e-05	0.469075	0.489557	1.64e-07	6.69e-06	0.446801	0.46896	2.19e-07	8.43e-06	0.454783	0.474156	5.4e-07	1.73e-05	11111	0.999993
hsa-miR-378a-3p	MIMAT0000732	MI0000786	no	CUGGACUUGGAGUCAGAAGGC	1	0		0.0377995	0.0396105	0.0035237	0.022161	0.036928	0.0397731	1.63e-05	0.0003056	0.0370653	0.0393502	0.000313887	0.00326474	0.0358455	0.0383036	0.000281908	0.0029929	0.0357742	0.0373232	0.00437495	0.0261349	11111	0.949316
hsa-miR-378a-3p	MIMAT0000732	MI0000786	no	ACUGGACUUGGAGUCAGAAGGCA	0	1	23C->A;	0.11588	0.11176	0.0256991	0.0977674	0.118468	0.113101	0.0326772	0.117178	0.120828	0.113418	0.00166518	0.0124857	0.12853	0.120622	0.0013062	0.0103336	0.121327	0.114067	0.000452912	0.00440653	11111	0.710517
hsa-miR-378a-3p	MIMAT0000732	MI0000786	no	CUGGACUUGGAGUCAGAAGGCU	1	1	22C->U;	0.0123884	0.0121949	0.591522	0.7684	0.0120837	0.0119351	0.794322	0.898729	0.0119772	0.012223	0.263591	0.484305	0.0125322	0.0123679	0.45325	0.664623	0.0122968	0.0118084	0.0417914	0.139828
hsa-miR-378a-3p	MIMAT0000732	MI0000786	no	ACUGGACUUGGAGUCAGAAG	0	-2		0.0119618	0.011421	0.2114	0.423667	0.0114792	0.0115215	0.549374	0.742007	0.0112054	0.0113052	0.542138	0.737708	0.0119198	0.0117886	0.821196	0.914374	0.0124559	0.0124217	0.861704	0.933744
hsa-miR-378a-3p	MIMAT0000732	MI0000786	no	ACUGGACUUGGAGUCAGAAGG	0	-1		0.0990211	0.0980622	0.67703	0.831476	0.0999347	0.0986969	0.713305	0.849845	0.0991032	0.0971199	0.314602	0.535241	0.110833	0.110672	0.829651	0.918398	0.110757	0.111303	0.465043	0.673314
hsa-miR-1307-3p	MIMAT0005951	MI0006444	no	ACUCGGCGUGGCGUCGGUCGU	0	-1		0.0337923	0.0377053	2.07e-06	5.35e-05	0.0342285	0.0366375	0.00345279	0.0218442	0.0319271	0.0355643	6.44e-06	0.000138026	0.0321504	0.0365368	1.35e-07	5.71e-06	0.0341236	0.0390689	1.99e-10	2.21e-08	11111	0.939721
hsa-miR-1307-3p	MIMAT0005951	MI0006444	no	CUCGGCGUGGCGUCGGUCGUGGA	1	2	23U->A;	0.0209583	0.0179017	4.93e-08	2.55e-06	0.0199513	0.0185873	0.0131978	0.0596958	0.0203468	0.0185402	0.0013915	0.010899	0.0194375	0.0180578	0.00430645	0.0258463	0.020179	0.0177819	3.13e-05	0.000511648	11111	0.845963
hsa-miR-1307-3p	MIMAT0005951	MI0006444	no	CUCGGCGUGGCGUCGGUCGUGG	1	1		0.156755	0.143422	6.91e-08	3.32e-06	0.152765	0.141001	2.06e-06	5.33e-05	0.154091	0.142299	4.78e-07	1.55e-05	0.139375	0.131245	0.00178413	0.0131216	0.142835	0.133883	6.93e-05	0.000971463	11111	0.98973
hsa-miR-1307-3p	MIMAT0005951	MI0006444	no	CUCGGCGUGGCGUCGGUCGUGGU	1	2		0.0222544	0.0212841	0.0831499	0.225953	0.0220724	0.0208279	0.0248898	0.0956474	0.0228829	0.0207617	0.000146467	0.00180572	0.0211196	0.019404	0.00214276	0.0151816	0.0208007	0.0185882	2.91e-06	7.27e-05	11111	0.51286
hsa-miR-1307-3p	MIMAT0005951	MI0006444	yes	ACUCGGCGUGGCGUCGGUCGUG	0	0		0.102104	0.109678	0.000787055	0.00686245	0.108761	0.118143	6.61e-05	0.000937104	0.103969	0.111049	0.00299557	0.0195863	0.150565	0.153863	0.251709	0.471955	0.133752	0.138084	0.0610644	0.183032	11100	0.535437
hsa-miR-1307-3p	MIMAT0005951	MI0006444	no	ACUCGGCGUGGCGUCGGUCG	0	-2		0.015916	0.0168802	0.24564	0.465258	0.016744	0.0174634	0.348814	0.569734	0.0158158	0.0167526	0.149253	0.337623	0.0184706	0.0196056	0.0283632	0.105359	0.016971	0.0192629	0.00015548	0.00188508	10111	0.171961
hsa-miR-1307-3p	MIMAT0005951	MI0006444	no	ACUCGGCGUGGCGUCGGUCGUGG	0	1		0.227478	0.231996	0.231481	0.447641	0.222085	0.22726	0.152925	0.342228	0.228322	0.231906	0.298991	0.518302	0.195533	0.203229	0.010738	0.0513349	0.200423	0.209875	0.0011805	0.00953805	11111	0.227959
hsa-miR-1307-3p	MIMAT0005951	MI0006444	no	ACUCGGCGUGGCGUCGGUCGUGGA	0	2	24U->A;	0.0399197	0.042214	0.00492663	0.0285282	0.0410179	0.0423095	0.233732	0.450609	0.0421212	0.0436516	0.0945408	0.247463	0.0412766	0.041793	0.667626	0.824175	0.0409858	0.0420361	0.168706	0.367197
hsa-miR-1307-3p	MIMAT0005951	MI0006444	no	ACUCGGCGUGGCGUCGGUCGUGGU	0	2		0.0474895	0.0481946	0.471628	0.679168	0.0457822	0.0465261	0.386668	0.604981	0.0470098	0.0468272	0.851555	0.929389	0.0437875	0.0426844	0.202785	0.412097	0.0459159	0.0435827	0.00634279	0.034551
hsa-miR-1307-3p	MIMAT0005951	MI0006444	no	ACUCGGCGUGGCGUCGGUCGUU	0	0	22G->U;	0.0188855	0.0189719	0.924371	0.96477	0.0189793	0.0189644	0.993579	0.99705	0.0177023	0.0189602	0.0165418	0.0710923	0.0184968	0.0184662	0.796241	0.899986	0.0194428	0.0191563	0.540658	0.736869
hsa-miR-1307-3p	MIMAT0005951	MI0006444	no	ACUCGGCGUGGCGUCGGUCGUGA	0	1	23G->A;	0.0139874	0.0148905	0.0181818	0.0763413	0.0148528	0.0150011	0.74588	0.869642	0.0143433	0.0146522	0.403627	0.621505	0.0141972	0.0142845	0.840568	0.923988	0.0143831	0.0150042	0.0818078	0.223329
hsa-miR-1307-3p	MIMAT0005951	MI0006444	no	CUCGGCGUGGCGUCGGUCGUG	1	0		0.0444446	0.0423456	0.1193	0.292469	0.0487656	0.0473745	0.455619	0.666369	0.0447663	0.0448776	0.776844	0.888824	0.0588853	0.0562038	0.0776098	0.215452	0.0549014	0.0526305	0.0733776	0.20748
hsa-miR-1307-3p	MIMAT0005951	MI0006444	no	ACUCGGCGUGGCGUCGGUCGUGU	0	1	23G->U;	0.136797	0.137295	0.886396	0.944868	0.132473	0.132428	0.935925	0.970457	0.134613	0.136399	0.528578	0.726516	0.124436	0.121354	0.167288	0.365352	0.133024	0.130363	0.272035	0.493012
hsa-miR-181b-5p	MIMAT0000257	MI0000270	no	AACAUUCAUUGCUGUCGGUGGGA	0	0	23U->A;	0.0506479	0.0491517	0.00316861	0.0204295	0.0522452	0.0502843	0.00045211	0.00440291	0.0535813	0.0506905	2.5e-07	9.31e-06	0.0508221	0.0475506	2.01e-10	2.21e-08	0.0492031	0.0466735	9.54e-08	4.4e-06	11111	0.960378
hsa-miR-181b-5p	MIMAT0000257	MI0000270	no	AACAUUCAUUGCUGUCGGUGGGUU	0	1		0.264137	0.264907	0.756199	0.876316	0.234988	0.249739	2.09e-07	8.09e-06	0.229001	0.240729	5.97e-06	0.000131031	0.251133	0.257209	0.050673	0.159968	0.255377	0.254825	0.784465	0.892288	01100	0.571483
hsa-miR-181b-5p	MIMAT0000257	MI0000270	no	AACAUUCAUUGCUGUCGGUGG	0	-2		0.0173912	0.0182611	0.050663	0.159968	0.0181774	0.0188148	0.0911794	0.240818	0.017956	0.0186168	0.0783463	0.217228	0.016609	0.0180277	0.00076144	0.00668462	0.016975	0.0188208	2.06e-05	0.000366985	11111	0.404548
hsa-miR-181b-5p	MIMAT0000257	MI0000270	no	AACAUUCAUUGCUGUCGGUGA	0	-2	21G->A;	0.010425	0.0101587	0.340058	0.56154	0.0107614	0.00988308	0.000855788	0.00733072	0.0109048	0.00976795	2.5e-05	0.000428453	0.00971388	0.00917075	0.0237497	0.0923752	0.0102221	0.00971506	0.045843	0.149258	01111	0.565939
hsa-miR-181b-5p	MIMAT0000257	MI0000270	no	AACAUUCAUUGCUGUCGGUGGA	0	-1	22G->A;	0.0801353	0.0765588	0.0353488	0.124364	0.0809792	0.0770722	0.00938366	0.0462635	0.0818041	0.0770324	0.0139502	0.062139	0.0752731	0.0706789	0.00428916	0.0257797	0.0782889	0.0746755	0.051998	0.162861
hsa-miR-181b-5p	MIMAT0000257	MI0000270	no	AACAUUCAUUGCUGUCGGUGGG	0	-1		0.181516	0.182299	0.788086	0.895115	0.192977	0.185165	0.0103394	0.0499172	0.191907	0.191083	0.738875	0.86571	0.192472	0.192246	0.872517	0.939556	0.19617	0.201126	0.0859955	0.231206
hsa-miR-181b-5p	MIMAT0000257	MI0000270	no	AACAUUCAUUGCUGUCGGUGGGUA	0	1	24U->A;	0.0100979	0.0103588	0.142083	0.327405	0.0111399	0.0116603	0.036659	0.127539	0.0110817	0.0112968	0.281233	0.501694	0.0121016	0.0118805	0.288038	0.508347	0.0115533	0.0113255	0.290173	0.510356
hsa-miR-181b-5p	MIMAT0000257	MI0000270	yes	AACAUUCAUUGCUGUCGGUGGGU	0	0		0.243989	0.247653	0.0572993	0.174868	0.254266	0.25738	0.0662092	0.194359	0.258188	0.258553	0.952747	0.97744	0.256893	0.256938	0.987923	0.995256	0.246276	0.246855	0.585984	0.765382
hsa-miR-128-3p	MIMAT0000424	MI0000447	yes	UCACAGUGAACCGGUCUCUUU	0	0		0.387329	0.401676	3.11e-05	0.000511648	0.384601	0.402083	1.84e-07	7.37e-06	0.378141	0.393494	2.94e-06	7.32e-05	0.371057	0.394758	3.17e-10	3.38e-08	0.378377	0.396876	5.34e-08	2.72e-06	11111	0.999834
hsa-miR-128-3p	MIMAT0000424	MI0000447	no	UCACAGUGAACCGGUCUCUUUAU	0	2	22U->A;	0.0747594	0.0689351	0.00336657	0.0214226	0.0733328	0.0645907	2.21e-06	5.67e-05	0.0755721	0.0685517	9.19e-05	0.00122795	0.0722751	0.0623901	3.96e-08	2.17e-06	0.0700457	0.0626303	1.75e-06	4.67e-05	11111	0.976396
hsa-miR-128-3p	MIMAT0000424	MI0000447	no	UCACAGUGAACCGGUCUCUUAA	0	1	21U->A;22U->A;	0.0135725	0.0127762	0.0693569	0.200158	0.0138709	0.0125747	0.0129915	0.0591276	0.0139002	0.0125572	0.00383614	0.0236453	0.0142409	0.0120029	3.42e-07	1.21e-05	0.0140517	0.0126459	0.00193648	0.014012	11111	0.61406
hsa-miR-128-3p	MIMAT0000424	MI0000447	no	UCACAGUGAACCGGUCUCUUUU	0	1		0.149526	0.149057	0.86312	0.934295	0.146288	0.149825	0.0881799	0.235445	0.147944	0.153092	0.00376749	0.0232938	0.142886	0.147277	0.0118845	0.0553065	0.142291	0.149709	1.98e-05	0.000356475	01111	0.612073
hsa-miR-128-3p	MIMAT0000424	MI0000447	no	UCACAGUGAACCGGUCUCUUUAA	0	2	22U->A;23U->A;	0.0482464	0.0473411	0.53571	0.732659	0.0477534	0.0459474	0.175895	0.376477	0.0523519	0.0486439	0.0135978	0.0609669	0.0509519	0.0471328	0.00650298	0.0350847	0.0486521	0.0454235	0.00683231	0.0362491
hsa-miR-128-3p	MIMAT0000424	MI0000447	no	UCACAGUGAACCGGUCUCU	0	-2		0.0231339	0.0225933	0.922972	0.964271	0.0234645	0.0228649	0.98892	0.995626	0.0236164	0.0221237	0.247952	0.467605	0.0314829	0.0286097	0.0505169	0.159786	0.0295657	0.0277337	0.168463	0.366902
hsa-miR-128-3p	MIMAT0000424	MI0000447	no	UCACAGUGAACCGGUCUCUUUUA	0	2	23U->A;	0.0125045	0.012327	0.713545	0.850031	0.0134439	0.0126393	0.122454	0.29792	0.0135018	0.0135186	0.901788	0.952644	0.0126515	0.0121328	0.329948	0.550837	0.0125634	0.0117716	0.0771758	0.214563
hsa-miR-128-3p	MIMAT0000424	MI0000447	no	UCACAGUGAACCGGUCUCUU	0	-1		0.0715206	0.0684293	0.155366	0.346451	0.0708177	0.0688926	0.414955	0.632433	0.0671191	0.0678283	0.517652	0.716185	0.0827433	0.0798509	0.267698	0.488697	0.0813231	0.0780624	0.120823	0.295144
hsa-miR-128-3p	MIMAT0000424	MI0000447	no	UCACAGUGAACCGGUCUCUUUA	0	1	22U->A;	0.130233	0.129119	0.551067	0.743342	0.136119	0.13627	0.891081	0.9473	0.133615	0.132639	0.718894	0.853587	0.133462	0.131672	0.285681	0.506113	0.132805	0.131113	0.443322	0.657189
hsa-miR-128-3p	MIMAT0000424	MI0000447	no	UCACAGUGAACCGGUCUCUUA	0	0	21U->A;	0.00973803	0.00992801	0.578553	0.760785	0.0101775	0.0100987	0.961837	0.981281	0.0102388	0.0102095	0.976004	0.989119	0.0104407	0.0100706	0.306987	0.52752	0.0105554	0.0103692	0.612012	0.78323
hsa-miR-140-3p	MIMAT0004597	MI0000456	no	UACCACAGGGUAGAACCACGGAA	0	2	23C->A;	0.077798	0.0730411	7.82e-08	3.71e-06	0.0777249	0.0730813	1.82e-05	0.000332076	0.0780776	0.0725526	1.92e-07	7.61e-06	0.0808341	0.0747038	1.56e-09	1.23e-07	0.0831303	0.0766668	3.92e-10	4.1e-08	11111	0.999937
hsa-miR-140-3p	MIMAT0004597	MI0000456	no	ACCACAGGGUAGAACCACGGAAA	1	3	22C->A;	0.0161708	0.0150779	2.69e-05	0.000455761	0.0162886	0.0148824	6.12e-07	1.94e-05	0.0163709	0.0149847	2.74e-07	1.01e-05	0.0170174	0.0152475	5.75e-10	5.51e-08	0.0173824	0.0160415	5.34e-06	0.00011977	11111	0.999424
hsa-miR-140-3p	MIMAT0004597	MI0000456	no	ACCACAGGGUAGAACCACGGAC	1	2		0.306955	0.32107	8.57e-07	2.54e-05	0.307883	0.320863	1.52e-06	4.1e-05	0.307215	0.321166	1.22e-06	3.45e-05	0.301493	0.315563	1.43e-06	3.92e-05	0.297049	0.313027	1.01e-09	8.53e-08	11111	0.99997
hsa-miR-140-3p	MIMAT0004597	MI0000456	no	ACCACAGGGUAGAACCACGGAA	1	2	22C->A;	0.0326708	0.0306908	3.67e-05	0.000585953	0.0331398	0.0311737	2.1e-05	0.000374289	0.0327989	0.0309136	5.16e-05	0.000770186	0.0339997	0.0319492	4.12e-06	9.73e-05	0.0344239	0.0326934	0.00017643	0.00207047	11111	0.998578
hsa-miR-140-3p	MIMAT0004597	MI0000456	no	UACCACAGGGUAGAACCACGGAC	0	2		0.116668	0.121611	0.000798365	0.00691984	0.113961	0.120706	2.87e-05	0.000480285	0.114788	0.119794	0.000533004	0.00502357	0.112183	0.116253	0.00368983	0.0229662	0.111905	0.115297	0.0145093	0.0639895	11111	0.876334
hsa-miR-140-3p	MIMAT0004597	MI0000456	no	UACCACAGGGUAGAACCACGGACU	0	3	24A->U;	0.0472514	0.0448065	0.00135175	0.0106201	0.0464237	0.0450422	0.0728938	0.206697	0.0472448	0.0452062	0.00713673	0.0375316	0.0472443	0.0451473	0.0127624	0.0584229	0.0472144	0.0446676	0.000260773	0.00280337	11111	0.744575
hsa-miR-140-3p	MIMAT0004597	MI0000456	no	ACCACAGGGUAGAACCACGGACU	1	3	23A->U;	0.0934139	0.0911166	0.120202	0.294046	0.0926568	0.0871964	0.000995536	0.00828535	0.092483	0.0887989	0.00928542	0.0460006	0.0900844	0.0854281	0.00092223	0.00776994	0.0911863	0.0872829	0.00934241	0.0461905	11111	0.546295
hsa-miR-140-3p	MIMAT0004597	MI0000456	no	UACCACAGGGUAGAACCACGGACA	0	3		0.0143795	0.0146825	0.154118	0.344296	0.0144684	0.0153926	0.00718139	0.0376358	0.0144489	0.0152191	0.00758283	0.0392156	0.0145203	0.0154247	0.0197046	0.0808141	0.014545	0.0147936	0.438079	0.653112
hsa-miR-140-3p	MIMAT0004597	MI0000456	no	ACCACAGGGUAGAACCACGGA	1	1		0.040018	0.0398739	0.989599	0.996015	0.0394748	0.0409534	0.0203626	0.0826297	0.0386951	0.0396766	0.170736	0.369638	0.0418356	0.0421023	0.77089	0.885689	0.0409747	0.0418624	0.285271	0.50564
hsa-miR-140-3p	MIMAT0004597	MI0000456	no	CCACAGGGUAGAACCACGGACU	2	3	22A->U;	0.0277835	0.0277331	0.963431	0.982263	0.0278458	0.0274162	0.316232	0.536924	0.0276095	0.0279958	0.49256	0.695655	0.0269065	0.0275117	0.147756	0.334828	0.0271909	0.0273276	0.705658	0.846047
hsa-miR-140-3p	MIMAT0004597	MI0000456	no	ACCACAGGGUAGAACCACGGACA	1	3		0.0375315	0.0368941	0.315036	0.535781	0.0387192	0.0392542	0.406788	0.624799	0.0383071	0.0376924	0.272191	0.493121	0.0386019	0.0390124	0.446847	0.659956	0.0389514	0.0388705	0.910342	0.957157
hsa-miR-140-3p	MIMAT0004597	MI0000456	no	UACCACAGGGUAGAACCACGGA	0	1		0.0727237	0.0718005	0.548986	0.741903	0.0732358	0.0724966	0.816859	0.911789	0.0719801	0.0709635	0.421308	0.638042	0.0754673	0.0758321	0.587974	0.766066	0.0749689	0.0739021	0.338468	0.559939
hsa-miR-320a	MIMAT0000510	MI0000542	no	AAAAGCUGGGUUGAGAGGGCGUU	0	1	22A->U;23A->U;	0.0113437	0.00988696	5.85e-08	2.91e-06	0.0108635	0.00996284	0.000145114	0.00179119	0.0116175	0.0100781	4.72e-09	3.45e-07	0.0128089	0.0108543	4.51e-10	4.62e-08	0.0109867	0.00978667	1.07e-06	3.12e-05	11111	0.990037
hsa-miR-320a	MIMAT0000510	MI0000542	no	AAAAGCUGGGUUGAGAGGGC	0	-2		0.0242878	0.0287525	0.000166603	0.0019801	0.0260081	0.0304599	0.000294108	0.00310784	0.025817	0.0301692	0.000427793	0.00419401	0.0283449	0.0338753	0.000101602	0.00134311	0.0326907	0.0393874	1.21e-06	3.43e-05	11111	0.997485
hsa-miR-320a	MIMAT0000510	MI0000542	no	AAAAGCUGGGUUGAGAGGGCGAUU	0	2	23A->U;24A->U;	0.0311511	0.0289927	0.00315678	0.0203788	0.0279832	0.0263271	0.00439864	0.0262458	0.0272008	0.0264274	0.235582	0.453076	0.0270577	0.0253294	0.00228355	0.0159366	0.0302962	0.0280253	7.7e-05	0.00106326	11011	0.696826
hsa-miR-320a	MIMAT0000510	MI0000542	yes	AAAAGCUGGGUUGAGAGGGCGA	0	0		0.321522	0.312048	0.00543889	0.0306579	0.313761	0.308254	0.0459226	0.149405	0.307973	0.298983	0.000402152	0.00400782	0.296457	0.29461	0.494217	0.696637	0.313202	0.304606	0.00136057	0.0106812	11101	0.654655
hsa-miR-320a	MIMAT0000510	MI0000542	no	AAAAGCUGGGUUGAGAGGGCGAA	0	1		0.196064	0.204551	0.000622191	0.00569628	0.202518	0.205208	0.29084	0.510777	0.207352	0.213327	0.0163372	0.0704142	0.216308	0.216153	0.972574	0.987417	0.179329	0.179623	0.958265	0.980503	10100	0.498741
hsa-miR-320a	MIMAT0000510	MI0000542	no	AAAAGCUGGGUUGAGAGGGCGAAU	0	2	24A->U;	0.0634423	0.0613592	0.0469718	0.151846	0.0604114	0.0587885	0.0863322	0.231598	0.0622273	0.0607302	0.12558	0.303151	0.0570002	0.0551022	0.0547261	0.169663	0.0602329	0.0573233	0.00119561	0.00963728	11111	0.441974
hsa-miR-320a	MIMAT0000510	MI0000542	no	AAAAGCUGGGUUGAGAGGGCGAU	0	1	23A->U;	0.0770692	0.0748799	0.0076313	0.0393669	0.0726271	0.0722371	0.58989	0.767553	0.0703423	0.0695109	0.24529	0.464767	0.0713351	0.0691027	0.00571019	0.03184	0.0771954	0.0748689	0.00176393	0.0130011
hsa-miR-320a	MIMAT0000510	MI0000542	no	AAAAGCUGGGUUGAGAGGGCG	0	-1		0.0381575	0.0395024	0.137912	0.32148	0.0397544	0.0419921	0.00665933	0.0356156	0.0386352	0.0403782	0.0505691	0.159847	0.0422864	0.0445938	0.0249978	0.0958469	0.046937	0.0497777	0.0023405	0.0162566
hsa-miR-320a	MIMAT0000510	MI0000542	no	AAAAGCUGGGUUGAGAGGGCGU	0	0	22A->U;	0.0176521	0.0172384	0.160931	0.354446	0.0184195	0.0184082	0.873871	0.939935	0.0190769	0.0184526	0.0671666	0.195884	0.0183741	0.0173724	0.00606779	0.0333322	0.017541	0.0171694	0.153868	0.344038
hsa-miR-320a	MIMAT0000510	MI0000542	no	AAAGCUGGGUUGAGAGGGCGAA	1	1		0.0116378	0.011143	0.0533144	0.16597	0.0121928	0.0118606	0.226704	0.44324	0.0120437	0.0117871	0.351035	0.571449	0.0129857	0.0123529	0.0164984	0.0709894	0.0103352	0.00983794	0.00961702	0.0471418
hsa-miR-320a	MIMAT0000510	MI0000542	no	AAAAGCUGGGUUGAGAGGGCGAUA	0	2	23A->U;	0.0130052	0.013124	0.732456	0.862827	0.0130016	0.0133355	0.173014	0.372595	0.0124923	0.0127638	0.315173	0.535781	0.0128742	0.0130837	0.578551	0.760785	0.0156357	0.0164957	0.0102055	0.0493884
hsa-miR-320a	MIMAT0000510	MI0000542	no	AAAGCUGGGUUGAGAGGGCGA	1	0		0.0125377	0.0120116	0.138555	0.322538	0.0128001	0.0121545	0.073456	0.207596	0.012499	0.011731	0.0106101	0.0508422	0.0119671	0.0118512	0.758725	0.877825	0.012177	0.0118256	0.179575	0.381927
hsa-miR-320a	MIMAT0000510	MI0000542	no	AAAAGCUGGGUUGAGAGGGCGAAA	0	2		0.0437248	0.0454741	0.048844	0.156231	0.0459209	0.0480997	0.0145481	0.0641054	0.047792	0.0491356	0.111569	0.277905	0.0492355	0.049237	0.984457	0.993755	0.049188	0.0508928	0.0407668	0.137282
hsa-miR-181a-5p	MIMAT0000256	MI0000289	no	AACAUUCAACGCUGUCGGUGAGUU	0	1		0.0356604	0.0385456	4.34e-06	0.000101266	0.0351354	0.0393162	5.91e-10	5.56e-08	0.0356185	0.0386731	5.25e-06	0.00011843	0.038475	0.0420427	8.39e-07	2.51e-05	0.0381328	0.0408077	0.000144086	0.0017828	11111	0.999406
hsa-miR-181a-5p	MIMAT0000256	MI0000289	no	AACAUUCAACGCUGUCGGUGAGA	0	0	23U->A;	0.0149285	0.0141648	0.000128581	0.0016243	0.0149053	0.0143078	0.0109066	0.0519712	0.0150449	0.0140107	2.24e-07	8.52e-06	0.0149039	0.013737	1.15e-07	5.12e-06	0.0148929	0.0138807	2.69e-06	6.78e-05	11111	0.90603
hsa-miR-181a-5p	MIMAT0000256	MI0000289	no	AACAUUCAACGCUGUCGGUGAG	0	-1		0.364479	0.349183	0.000658299	0.00593686	0.367226	0.351795	0.00195906	0.0141247	0.361562	0.348595	0.00409928	0.0249241	0.375731	0.358016	4.11e-05	0.000638597	0.375074	0.358049	0.0001647	0.00196661	11111	0.975979
hsa-miR-181a-5p	MIMAT0000256	MI0000289	yes	AACAUUCAACGCUGUCGGUGAGU	0	0		0.510332	0.524463	0.000417914	0.00412478	0.509417	0.52386	0.000698504	0.00622876	0.515323	0.52562	0.0345066	0.121988	0.49954	0.514983	0.000112537	0.00145167	0.4997	0.515911	0.000100369	0.00132853	11111	0.830498
hsa-miR-181a-5p	MIMAT0000256	MI0000289	no	AACAUUCAACGCUGUCGGUGA	0	-2		0.0159141	0.0153645	0.0567794	0.173695	0.0156123	0.0151672	0.114973	0.284585	0.015615	0.0148054	0.0036875	0.0229656	0.0153906	0.0150591	0.127877	0.306456	0.0154976	0.0148445	0.0115638	0.05427
hsa-miR-181a-5p	MIMAT0000256_1	MI0000269	no	AACAUUCAACGCUGUCGGUGAGUU	0	1		0.0356588	0.0385477	4.3e-06	0.000100633	0.035135	0.0393154	5.92e-10	5.56e-08	0.0356187	0.038674	5.15e-06	0.000116952	0.0384748	0.0420444	8.26e-07	2.48e-05	0.0381342	0.0408075	0.000147184	0.00181238	11111	0.99939
hsa-miR-181a-5p	MIMAT0000256_1	MI0000269	no	AACAUUCAACGCUGUCGGUGAGA	0	0	23U->A;	0.0149284	0.014165	0.000129893	0.00163685	0.0149049	0.0143078	0.0112633	0.0532989	0.015046	0.0140101	2.06e-07	8.01e-06	0.0149046	0.0137372	1.13e-07	5.1e-06	0.0148924	0.0138809	2.67e-06	6.77e-05	11111	0.902674
hsa-miR-181a-5p	MIMAT0000256_1	MI0000269	no	AACAUUCAACGCUGUCGGUGAG	0	-1		0.364482	0.349184	0.000654334	0.00591151	0.367229	0.351798	0.00195193	0.0141027	0.361567	0.3486	0.00409486	0.0249121	0.375736	0.358017	4.08e-05	0.000636861	0.375074	0.35805	0.000164154	0.00196335	11111	0.976024
hsa-miR-181a-5p	MIMAT0000256_1	MI0000269	yes	AACAUUCAACGCUGUCGGUGAGU	0	0		0.510335	0.524465	0.000417052	0.00412024	0.509422	0.523864	0.000691746	0.00617867	0.515333	0.525625	0.0346582	0.122439	0.499543	0.514986	0.000112547	0.00145167	0.499704	0.515916	9.91e-05	0.00131391	11111	0.82933
hsa-miR-181a-5p	MIMAT0000256_1	MI0000269	no	AACAUUCAACGCUGUCGGUGA	0	-2		0.0159137	0.015364	0.0562794	0.17294	0.0156117	0.0151678	0.116042	0.286609	0.0156158	0.0148049	0.00359591	0.022523	0.0153905	0.0150591	0.128118	0.306962	0.0154985	0.0148444	0.0113594	0.05363
hsa-miR-425-5p	MIMAT0003393	MI0001448	no	AAUGACACGAUCACUCCCGUUGU	0	0	23A->U;	0.0359848	0.0325176	1.77e-08	1.12e-06	0.0348524	0.0326213	0.000212175	0.00241526	0.0345685	0.0325769	0.00102793	0.00852034	0.0349976	0.031787	2.52e-07	9.31e-06	0.0357753	0.0321761	6.31e-10	5.82e-08	11111	0.981852
hsa-miR-425-5p	MIMAT0003393	MI0001448	no	AAUGACACGAUCACUCCCGUUGAGU	0	2		0.0965446	0.104791	4.48e-06	0.000104312	0.0884199	0.0978079	5.62e-07	1.79e-05	0.0891283	0.0980839	2.22e-07	8.48e-06	0.0808007	0.0890256	1.67e-05	0.000310626	0.0843818	0.0895563	0.00113822	0.00929166	11111	0.966157
hsa-miR-425-5p	MIMAT0003393	MI0001448	no	AAUGACACGAUCACUCCCGUUGAG	0	1		0.0922599	0.0969495	0.000155406	0.00188508	0.0942973	0.0996499	0.000109509	0.00142015	0.0942409	0.100119	4.98e-05	0.000748998	0.0986754	0.104501	0.00441665	0.0263226	0.0933801	0.0964028	0.0167594	0.0717211	11111	0.851824
hsa-miR-425-5p	MIMAT0003393	MI0001448	no	AAUGACACGAUCACUCCCGUUG	0	-1		0.475699	0.458504	0.000327715	0.00338414	0.479409	0.459263	5.54e-05	0.000813615	0.476287	0.461301	0.0023674	0.01641	0.480665	0.465226	0.0042429	0.0256149	0.479649	0.467774	0.0249558	0.0957934	11111	0.893406
hsa-miR-425-5p	MIMAT0003393	MI0001448	no	AUGACACGAUCACUCCCGUUGAG	1	1		0.0220242	0.0211439	0.00774876	0.0398725	0.0218915	0.0217314	0.614177	0.784827	0.0216371	0.0215051	0.588102	0.766066	0.0237866	0.0232005	0.105645	0.267375	0.0228913	0.0218138	0.000588425	0.0054408	10011	0.44541
hsa-miR-425-5p	MIMAT0003393	MI0001448	yes	AAUGACACGAUCACUCCCGUUGA	0	0		0.144353	0.149183	0.012129	0.0561253	0.147339	0.153692	0.00142178	0.0110685	0.147817	0.151927	0.0376508	0.12982	0.149748	0.153771	0.0313089	0.113463	0.150935	0.156282	0.0242023	0.0936379
hsa-miR-425-5p	MIMAT0003393	MI0001448	no	AUGACACGAUCACUCCCGUUGAGU	1	2		0.046637	0.0480273	0.0346826	0.122441	0.0458131	0.0480842	0.00280062	0.0185952	0.0458257	0.0470834	0.0611042	0.183098	0.0439478	0.0457921	0.00768753	0.0396171	0.0454915	0.0462616	0.307659	0.528233
hsa-miR-425-5p	MIMAT0003393	MI0001448	no	AAUGACACGAUCACUCCCGUUGAU	0	1	24G->U;	0.0106109	0.0106213	0.84627	0.927177	0.0104246	0.0104112	0.972513	0.987417	0.0104201	0.010658	0.248365	0.46791	0.0102697	0.0100804	0.502917	0.703171	0.0104848	0.0101151	0.125577	0.303151
hsa-let-7a-5p	MIMAT0000062_1	MI0000062	yes	UGAGGUAGUAGGUUGUAUAGUU	0	0		0.806797	0.81634	4.59e-08	2.41e-06	0.807138	0.814637	7.83e-06	0.000164764	0.80515	0.814016	6.69e-08	3.24e-06	0.80209	0.813157	7.45e-10	6.76e-08	0.804489	0.813629	5.82e-08	2.91e-06	11111	0.999907
hsa-let-7a-5p	MIMAT0000062_1	MI0000062	no	UGAGGUAGUAGGUUGUAUAGUUU	0	1		0.0332214	0.0302464	4.78e-07	1.55e-05	0.0324113	0.0306446	0.00132624	0.0104599	0.0331969	0.0312703	0.00034977	0.00355848	0.0328698	0.0299869	1.09e-07	4.94e-06	0.0323799	0.0295816	2.51e-07	9.31e-06	11111	0.986458
hsa-let-7a-5p	MIMAT0000062_1	MI0000062	no	UGAGGUAGUAGGUUGUAUAGU	0	-1		0.0634401	0.0582011	0.000125227	0.00158781	0.0636155	0.0600948	0.00567227	0.0317035	0.0620737	0.0591696	0.0114937	0.0540647	0.066529	0.0614928	1.21e-05	0.00023952	0.0654852	0.0610186	5.09e-05	0.000760664	11111	0.92629
hsa-let-7a-5p	MIMAT0000062_1	MI0000062	no	UGAGGUAGUAGGUUGUAUAGUUA	0	1	23U->A;	0.0319479	0.0304063	0.0182178	0.0764296	0.0316942	0.0311401	0.327785	0.548755	0.0330953	0.0317906	0.0449823	0.14714	0.032386	0.0309266	0.014265	0.0631349	0.0330789	0.0316693	0.0124256	0.0571107
hsa-miR-15a-5p	MIMAT0000068	MI0000069	no	UAGCAGCACAUAAUGGUUUGUA	0	0	22G->A;	0.0393689	0.0370832	0.000191359	0.00220278	0.0400823	0.0362221	8.71e-10	7.8e-08	0.0405612	0.037408	3.5e-07	1.22e-05	0.0401096	0.0369969	2.85e-07	1.04e-05	0.0406451	0.0375277	1.04e-07	4.72e-06	11111	0.99834
hsa-miR-15a-5p	MIMAT0000068	MI0000069	yes	UAGCAGCACAUAAUGGUUUGUG	0	0		0.310468	0.318354	0.0205119	0.0830283	0.302971	0.318665	4.1e-06	9.7e-05	0.306965	0.319292	0.000957555	0.00802139	0.305316	0.316401	0.0024279	0.0167483	0.296419	0.30524	0.0078174	0.0402054	11111	0.857304
hsa-miR-15a-5p	MIMAT0000068	MI0000069	no	UAGCAGCACAUAAUGGUUUGUGA	0	1	23G->A;	0.035715	0.0331383	0.00347313	0.0219234	0.0352496	0.0345234	0.277157	0.498047	0.0366821	0.0352642	0.16939	0.368269	0.0359841	0.0333886	0.0111427	0.0528502	0.036063	0.0325929	3.13e-05	0.000511648	10011	0.306514
hsa-miR-15a-5p	MIMAT0000068	MI0000069	no	UAGCAGCACAUAAUGGUUUG	0	-2		0.0878911	0.0781337	0.000196495	0.00225178	0.0890882	0.080009	0.000540731	0.00508366	0.0872864	0.0790495	0.000506491	0.00481603	0.101572	0.0900117	6.29e-05	0.000901122	0.0945345	0.0880258	0.0103552	0.049948	11111	0.897365
hsa-miR-15a-5p	MIMAT0000068	MI0000069	no	UAGCAGCACAUAAUGGUUUGUGU	0	1	23G->U;	0.0330231	0.0318542	0.0942924	0.247178	0.0321617	0.0321413	0.785321	0.893064	0.0325591	0.0316356	0.334664	0.556235	0.0322659	0.0309919	0.106326	0.268699	0.0324299	0.0299845	0.00425034	0.0256401
hsa-miR-15a-5p	MIMAT0000068	MI0000069	no	UAGCAGCACAUAAUGGUUUGU	0	-1		0.438665	0.444604	0.195524	0.40321	0.443442	0.442244	0.933829	0.969408	0.437471	0.439022	0.771688	0.886018	0.428715	0.436018	0.0828226	0.22543	0.443956	0.451708	0.0562575	0.172928
hsa-miR-15a-5p	MIMAT0000068	MI0000069	no	UAGCAGCACAUAAUGGUUUGUGG	0	1		0.0138439	0.0133397	0.262075	0.483168	0.0139351	0.0135017	0.306722	0.527244	0.0142125	0.014444	0.635726	0.799634	0.0141143	0.0133495	0.0826963	0.225206	0.0130167	0.012331	0.0754533	0.211611
hsa-miR-26b-3p	MIMAT0004500	MI0000084	yes	CCUGUUCUCCAUUACUUGGCUC	0	0		0.555954	0.587272	2.03e-06	5.29e-05	0.535916	0.553272	0.0144422	0.0638034	0.551687	0.573471	0.000654016	0.00591151	0.419894	0.458103	2.28e-05	0.00040019	0.440025	0.486165	1.06e-09	8.87e-08	11111	0.763008
hsa-miR-26b-3p	MIMAT0004500	MI0000084	no	CCUGUUCUCCAUUACUUGGCU	0	-1		0.22511	0.208476	0.00302116	0.0196895	0.236783	0.230441	0.361353	0.581602	0.225375	0.211924	0.0100349	0.0488396	0.327587	0.301692	0.0018058	0.0132525	0.300164	0.266959	5.67e-08	2.86e-06	10111	0.817137
hsa-miR-26b-3p	MIMAT0004500	MI0000084	no	CCUGUUCUCCAUUACUUGGC	0	-2		0.0138318	0.0129942	0.54195	0.737684	0.0152609	0.0127334	0.0245438	0.0946728	0.0138821	0.0125786	0.272583	0.493482	0.0172746	0.0164375	0.648669	0.80906	0.0170749	0.013928	0.00165022	0.0123948
hsa-miR-26b-3p	MIMAT0004500	MI0000084	no	CCUGUUCUCCAUUACUUGGCUCU	0	1	23G->U;	0.104139	0.0960115	0.0022377	0.0157237	0.105868	0.105868	0.985551	0.993894	0.101084	0.102545	0.57211	0.756293	0.115731	0.110721	0.0685138	0.198508	0.116914	0.109498	0.00820607	0.041903
hsa-miR-26b-3p	MIMAT0004500	MI0000084	no	CCUGUUCUCCAUUACUUGGCUCA	0	1	23G->A;	0.0548399	0.0528846	0.312737	0.533376	0.0588192	0.0562746	0.227946	0.444143	0.0597161	0.0561437	0.0443231	0.145588	0.0687612	0.0658371	0.25922	0.480497	0.0705115	0.0683149	0.271496	0.492554
hsa-miR-93-5p	MIMAT0000093	MI0000095	no	CAAAGUGCUGUUCGUGCAGGUAU	0	0	23G->U;	0.0434637	0.0400687	1.53e-07	6.28e-06	0.0426914	0.0402957	0.000172434	0.00203289	0.0433126	0.0394856	1.25e-09	1.02e-07	0.041709	0.0388249	1.79e-05	0.000327867	0.0432757	0.0408259	0.000133869	0.00167869	11111	0.997923
hsa-miR-93-5p	MIMAT0000093	MI0000095	no	CAAAGUGCUGUUCGUGCAGGUAA	0	0	23G->A;	0.0133985	0.0128839	0.00444082	0.0263746	0.0131476	0.0129768	0.358426	0.578461	0.0133519	0.0127138	0.000301047	0.00316331	0.0134723	0.0126033	1.19e-06	3.39e-05	0.0136549	0.0129638	3.34e-05	0.000539819	10111	0.932885
hsa-miR-93-5p	MIMAT0000093	MI0000095	yes	CAAAGUGCUGUUCGUGCAGGUAG	0	0		0.320569	0.335644	3.59e-05	0.000574597	0.32004	0.340302	4.66e-06	0.000107821	0.322179	0.33774	1.56e-05	0.000295523	0.317768	0.33414	2.89e-05	0.000481892	0.307163	0.319008	0.000624151	0.00570422	11111	0.993546
hsa-miR-93-5p	MIMAT0000093	MI0000095	no	CAAAGUGCUGUUCGUGCAGGU	0	-2		0.304515	0.28941	6.13e-05	0.000879254	0.302934	0.284621	4.62e-05	0.000706515	0.298147	0.286951	0.00315028	0.0203497	0.301945	0.289981	0.00718551	0.0376358	0.313019	0.302276	0.0106057	0.0508422	11111	0.911634
hsa-miR-93-5p	MIMAT0000093	MI0000095	no	CAAAGUGCUGUUCGUGCAGGUAGA	0	1	24U->A;	0.0257114	0.0274586	5.6e-05	0.00081938	0.0254981	0.0267915	0.0029535	0.0193841	0.0265189	0.0277603	0.0042718	0.0257242	0.0268009	0.0273968	0.281805	0.502169	0.0275288	0.0277699	0.55362	0.745427	11100	0.532088
hsa-miR-93-5p	MIMAT0000093	MI0000095	no	CAAAGUGCUGUUCGUGCAGGUAGU	0	1		0.09241	0.0976094	0.000413522	0.00410119	0.0920286	0.0965392	0.00250612	0.0170826	0.093546	0.0980556	0.000821655	0.00710367	0.089909	0.0933853	0.0249656	0.0957949	0.0894862	0.0946914	0.000223584	0.00249893	11111	0.911383
hsa-miR-93-5p	MIMAT0000093	MI0000095	no	CAAAGUGCUGUUCGUGCAGGUA	0	-1		0.129219	0.128284	0.57597	0.759142	0.132399	0.130977	0.481512	0.687827	0.131226	0.127224	0.0155213	0.0675512	0.139217	0.135084	0.0177518	0.0750278	0.135287	0.134122	0.459726	0.669019
hsa-let-7a-5p	MIMAT0000062_2	MI0000060	yes	UGAGGUAGUAGGUUGUAUAGUU	0	0		0.804207	0.814008	4.27e-08	2.3e-06	0.804522	0.812269	7.9e-06	0.000165834	0.802314	0.811576	4.62e-08	2.41e-06	0.799634	0.810804	1.28e-09	1.04e-07	0.801842	0.811591	1.04e-08	6.79e-07	11111	0.999906
hsa-let-7a-5p	MIMAT0000062_2	MI0000060	no	UGAGGUAGUAGGUUGUAUAGUUU	0	1		0.0331188	0.0301585	4.57e-07	1.5e-05	0.0323235	0.0305526	0.00122502	0.00980497	0.0330786	0.0311744	0.000330944	0.00340418	0.0327835	0.0298887	9.24e-08	4.31e-06	0.0322888	0.0294986	2.23e-07	8.5e-06	11111	0.987928
hsa-let-7a-5p	MIMAT0000062_2	MI0000060	no	UGAGGUAGUAGGUUGUAUAGU	0	-1		0.0632201	0.058037	0.000158597	0.00191607	0.0634246	0.0599228	0.00664436	0.0355836	0.0618456	0.0589912	0.0127883	0.0585156	0.0663214	0.0613178	1.66e-05	0.000308585	0.0652877	0.0608889	7.84e-05	0.00107371	11111	0.917073
hsa-let-7a-5p	MIMAT0000062_2	MI0000060	no	UGAGGUAGUAGGUUGUAUAGUUA	0	1	23U->A;	0.031849	0.0303272	0.0201278	0.0820189	0.0316017	0.0310512	0.325425	0.546554	0.0329986	0.0317018	0.0462778	0.150132	0.0323066	0.0308508	0.0149361	0.0654771	0.0329833	0.0315916	0.0135233	0.0607422
hsa-let-7a-5p	MIMAT0000062	MI0000061	yes	UGAGGUAGUAGGUUGUAUAGUU	0	0		0.80302	0.812517	1.47e-07	6.08e-06	0.803428	0.810736	2.3e-05	0.000404359	0.800701	0.809846	8.23e-08	3.89e-06	0.798166	0.80928	1.31e-09	1.06e-07	0.799918	0.809315	6.34e-08	3.11e-06	11111	0.999704
hsa-let-7a-5p	MIMAT0000062	MI0000061	no	UGAGGUAGUAGGUUGUAUAGUUU	0	1		0.0330717	0.0301106	4.38e-07	1.45e-05	0.0322712	0.0304924	0.00120128	0.00965261	0.0330258	0.0311067	0.000315898	0.00328045	0.0327174	0.0298346	9.08e-08	4.25e-06	0.0322255	0.0294232	2.18e-07	8.43e-06	11111	0.988554
hsa-let-7a-5p	MIMAT0000062	MI0000061	no	UGAGGUAGUAGGUUGUAUAGU	0	-1		0.0631142	0.0579344	0.000151417	0.00186003	0.0633217	0.0598124	0.00648674	0.0350325	0.0617182	0.0588703	0.0131097	0.059376	0.0661887	0.0612097	1.9e-05	0.000344479	0.0651429	0.0607272	6.88e-05	0.000967004	11111	0.915963
hsa-let-7a-5p	MIMAT0000062	MI0000061	no	UGAGGUAGUAGGUUGUAUAGUUA	0	1	23U->A;	0.031803	0.0302636	0.0183384	0.0767157	0.0315492	0.0309974	0.321842	0.541957	0.0329437	0.0316377	0.0452683	0.147773	0.0322477	0.0307796	0.0133144	0.0600571	0.0329109	0.0315044	0.0129908	0.0591276
hsa-let-7b-5p	MIMAT0000063	MI0000063	yes	UGAGGUAGUAGGUUGUGUGGUU	0	0		0.499257	0.512377	8.95e-06	0.000184951	0.499505	0.512015	5.33e-05	0.000791568	0.494451	0.50724	7.77e-05	0.00106685	0.496634	0.5121	1.98e-06	5.2e-05	0.48299	0.50122	1.54e-09	1.22e-07	11111	0.999516
hsa-let-7b-5p	MIMAT0000063	MI0000063	no	UGAGGUAGUAGGUUGUGUGGUUU	0	1		0.183339	0.177648	0.00134362	0.0105725	0.178155	0.176125	0.191252	0.39744	0.182861	0.176935	0.00172885	0.0128255	0.178416	0.170218	9.67e-06	0.000198059	0.184183	0.175489	2.89e-06	7.25e-05	10111	0.82834
hsa-let-7b-5p	MIMAT0000063	MI0000063	no	UGAGGUAGUAGGUUGUGUGGUUUU	0	2	24C->U;	0.0194005	0.0170192	3.91e-05	0.000614608	0.0180171	0.0165021	0.00177417	0.0130577	0.0187643	0.017467	0.0142662	0.0631349	0.0180737	0.015836	2.18e-05	0.000387138	0.017845	0.016035	5.91e-05	0.000853329	11111	0.873458
hsa-let-7b-5p	MIMAT0000063	MI0000063	no	UGAGGUAGUAGGUUGUGUGGUUAU	0	2	23U->A;24C->U;	0.0281455	0.0267488	0.114344	0.283369	0.0275646	0.026368	0.201583	0.410661	0.028024	0.0272912	0.463478	0.672092	0.0275412	0.0250771	0.000305521	0.00319395	0.0270309	0.0252965	0.0181495	0.0762367	11011	0.285868
hsa-let-7b-5p	MIMAT0000063	MI0000063	no	UGAGGUAGUAGGUUGUGUGG	0	-2		0.0181102	0.016402	0.00113397	0.00927913	0.0178975	0.0165123	0.00468942	0.0274219	0.0169196	0.0162193	0.247526	0.467276	0.017535	0.0169102	0.209061	0.420648	0.0196244	0.0190644	0.321178	0.541018	11000	0.212042
hsa-let-7b-5p	MIMAT0000063	MI0000063	no	UGAGGUAGUAGGUUGUGUGGUUA	0	1	23U->A;	0.0637573	0.0624342	0.242539	0.461689	0.0653881	0.0649156	0.567411	0.754152	0.0652427	0.0649396	0.582078	0.763776	0.0670911	0.0652588	0.0857216	0.23101	0.0680262	0.0657125	0.0258378	0.098197
hsa-let-7b-5p	MIMAT0000063	MI0000063	no	UGAGGUAGUAGGUUGUGUGGU	0	-1		0.0690735	0.0667663	0.0698444	0.200908	0.0698018	0.0685018	0.344678	0.565902	0.068331	0.0679206	0.927106	0.965718	0.0713573	0.0708062	0.600664	0.775522	0.0739356	0.0730325	0.569084	0.754984
hsa-let-7b-5p	MIMAT0000063	MI0000063	no	UGAGGUAGUAGGUUGUGUGGUUAA	0	2	23U->A;24C->A;	0.0103218	0.0103332	0.912878	0.958733	0.0102576	0.0104573	0.443414	0.657208	0.0107044	0.0109589	0.365632	0.585755	0.0108834	0.0106923	0.400361	0.618709	0.0114316	0.0109732	0.109251	0.27393
hsa-miR-500a-5p	MIMAT0004773	MI0003184	no	UAAUCCUUGCUACCUGGGUGAGAGU	0	2		0.379649	0.419481	1.08e-06	3.14e-05	0.378326	0.41608	1.63e-05	0.000304868	0.370965	0.41988	2.72e-09	2.1e-07	0.36076	0.408665	2.29e-07	8.65e-06	0.357849	0.401099	9.68e-08	4.45e-06	11111	0.99992
hsa-miR-500a-5p	MIMAT0004773	MI0003184	yes	UAAUCCUUGCUACCUGGGUGAGA	0	0		0.389851	0.355139	3.35e-05	0.000541155	0.391406	0.365484	0.00196188	0.0141247	0.39169	0.364314	0.000270371	0.00289441	0.39258	0.359647	3.79e-05	0.000599271	0.393888	0.364402	9.34e-05	0.00124566	11111	0.989727
hsa-miR-500a-5p	MIMAT0004773	MI0003184	no	UAAUCCUUGCUACCUGGGUGAGAG	0	1		0.0688361	0.077774	0.0199256	0.0813683	0.066886	0.0786372	0.00448736	0.0265766	0.0801811	0.0783188	0.696607	0.841099	0.0857767	0.0907182	0.296161	0.515226	0.0721966	0.0800982	0.0153834	0.0670934
hsa-miR-500a-5p	MIMAT0004773	MI0003184	no	UAAUCCUUGCUACCUGGGUGAG	0	-1		0.077611	0.0684411	0.0464809	0.150695	0.0739521	0.0641226	0.0184054	0.0769332	0.0727641	0.0663574	0.119026	0.292147	0.0690776	0.0686036	0.855544	0.931264	0.0729912	0.0662707	0.0919971	0.242477
hsa-miR-628-3p	MIMAT0003297	MI0003642	no	UCUAGUAAGAGUGGCAGUCGAAG	0	2		0.293895	0.33249	5.67e-09	4.06e-07	0.306877	0.32491	0.0117924	0.05504	0.318185	0.324297	0.398274	0.616302	0.303419	0.333565	4.75e-05	0.000720603	0.30507	0.321345	0.0210418	0.0846713	11011	0.727305
hsa-miR-628-3p	MIMAT0003297	MI0003642	no	UUCUAGUAAGAGUGGCAGUCGA	-1	0		0.20681	0.187248	0.000131649	0.00165287	0.194326	0.18817	0.238344	0.456077	0.191935	0.187362	0.334969	0.556562	0.187786	0.17954	0.104795	0.266144	0.19864	0.187151	0.0226484	0.0892461	10011	0.209072
hsa-miR-628-3p	MIMAT0003297	MI0003642	no	UCUAGUAAGAGUGGCAGUCGAAGU	0	3	24G->U;	0.0367269	0.0404625	0.135006	0.317172	0.0366526	0.0417403	0.0309389	0.11252	0.0385739	0.0422858	0.172914	0.372556	0.0382975	0.0392436	0.626268	0.793092	0.0339459	0.0404026	0.00591737	0.032734
hsa-miR-628-3p	MIMAT0003297	MI0003642	no	UUCUAGUAAGAGUGGCAGUCG	-1	-1		0.0325794	0.0303302	0.284459	0.504551	0.0314145	0.0269852	0.049917	0.158672	0.0280072	0.0290604	0.842286	0.925187	0.0327143	0.031864	0.639868	0.802149	0.0343317	0.0298779	0.0542454	0.168509
hsa-miR-628-3p	MIMAT0003297	MI0003642	no	UCUAGUAAGAGUGGCAGUCGAAU	0	2	23G->U;	0.0618474	0.0602795	0.544307	0.739076	0.0581349	0.0551361	0.295643	0.514937	0.0613528	0.0608229	0.736008	0.864293	0.0628011	0.0581257	0.0894339	0.237802	0.055295	0.0602222	0.155759	0.346828
hsa-miR-628-3p	MIMAT0003297	MI0003642	no	UCUAGUAAGAGUGGCAGUCGAAA	0	2	23G->A;	0.0488872	0.0457489	0.260148	0.481559	0.0520392	0.0483779	0.276004	0.496636	0.0468815	0.0518124	0.149719	0.338155	0.0506539	0.0486476	0.404912	0.622648	0.0548127	0.0526009	0.401444	0.619491
hsa-miR-628-3p	MIMAT0003297	MI0003642	no	UCUAGUAAGAGUGGCAGUCGAA	0	1		0.105307	0.105859	0.950992	0.976929	0.101882	0.102193	0.940741	0.972248	0.106235	0.10519	0.715271	0.851133	0.108021	0.102038	0.150631	0.339167	0.102169	0.103472	0.810129	0.907773
hsa-miR-628-3p	MIMAT0003297	MI0003642	yes	UCUAGUAAGAGUGGCAGUCGA	0	0		0.164424	0.158242	0.229834	0.446234	0.167714	0.166823	0.881341	0.943111	0.161229	0.154632	0.169959	0.369086	0.16464	0.16465	0.975155	0.988665	0.166674	0.164008	0.506203	0.705911
hsa-miR-146b-3p	MIMAT0004766	MI0003129	no	GCCCUGUGGACUCAGUUCUGGU	1	1		0.517291	0.482764	0.00182578	0.0133895	0.630498	0.597497	0.000551241	0.00516221	0.705161	0.688012	0.00605218	0.0332821	0.712854	0.651709	5.8e-09	4.13e-07	0.311929	0.301985	0.203911	0.413594	01110	0.400664
hsa-miR-146b-3p	MIMAT0004766	MI0003129	no	UGCCCUGUGGACUCAGUUCUGGU	0	1		0.138747	0.150576	0.0267356	0.100553	0.102214	0.115189	0.000418563	0.00412722	0.0780455	0.0879004	2.48e-05	0.000428453	0.0697684	0.090494	1.92e-08	1.2e-06	0.189844	0.187864	0.791921	0.897084	01110	0.541178
hsa-miR-146b-3p	MIMAT0004766	MI0003129	yes	UGCCCUGUGGACUCAGUUCUGG	0	0		0.0529144	0.0571917	0.338478	0.559939	0.0311891	0.036598	0.0419287	0.140196	0.0205628	0.0223076	0.305503	0.526064	0.0186305	0.0266615	1.62e-05	0.000304409	0.0831742	0.0821201	0.644453	0.805883	01010	0.469043
hsa-miR-146b-3p	MIMAT0004766	MI0003129	no	UGCCCUGUGGACUCAGUUCUGGA	0	1	23U->A;	0.0468648	0.0557248	0.0045291	0.0267285	0.0282823	0.0331384	0.0438525	0.144413	0.0174361	0.0222897	0.00192679	0.0139901	0.0152232	0.0238018	5.49e-05	0.000808613	0.080883	0.0816476	0.788271	0.895127	11110	0.647324
hsa-miR-146b-3p	MIMAT0004766	MI0003129	no	GCCCUGUGGACUCAGUUCUGG	1	0		0.0817904	0.0827418	0.997636	0.999099	0.0571268	0.0623652	0.0367363	0.127585	0.0439952	0.0469218	0.149713	0.338155	0.0463962	0.0534377	0.00513321	0.029347	0.110774	0.109764	0.735359	0.864226
hsa-miR-146b-3p	MIMAT0004766	MI0003129	no	GCCCUGUGGACUCAGUUCUGGUA	1	2	23G->A;	0.0284458	0.025935	0.124945	0.302044	0.0233032	0.0246547	0.895619	0.949782	0.01984	0.0226077	0.0101272	0.049114	0.0205816	0.0231459	0.0738479	0.208372	0.0423054	0.0388825	0.187988	0.393208
hsa-miR-146b-3p	MIMAT0004766	MI0003129	no	GCCCUGUGGACUCAGUUCUGGUU	1	2	23G->U;	0.0265458	0.022626	0.076135	0.21286	0.0267976	0.0272791	0.955298	0.978623	0.0261703	0.0266599	0.565472	0.75319	0.0295578	0.0292193	0.723962	0.856861	0.0218525	0.0224862	0.727856	0.859682
hsa-miR-146b-3p	MIMAT0004766	MI0003129	no	GCCCUGUGGACUCAGUUCUGGA	1	1	22U->A;	0.0321658	0.031907	0.863703	0.934347	0.0227279	0.0225662	0.918196	0.961852	0.0167146	0.0170789	0.663362	0.820719	0.0182255	0.0204303	0.361394	0.581602	0.0466163	0.04655	0.568301	0.754764
hsa-miR-423-3p	MIMAT0001340	MI0001445	no	AGCUCGGUCUGAGGCCCCUCAGUU	0	1	24C->U;	0.0923448	0.0872065	1.35e-07	5.71e-06	0.0897195	0.0872375	0.0123144	0.0567782	0.0917392	0.0866652	6.17e-07	1.94e-05	0.0934632	0.087598	2e-08	1.23e-06	0.0894254	0.0836889	8.14e-09	5.56e-07	10111	0.655958
hsa-miR-423-3p	MIMAT0001340	MI0001445	yes	AGCUCGGUCUGAGGCCCCUCAGU	0	0		0.519384	0.524763	0.0647917	0.191349	0.511863	0.520652	0.00503513	0.0289966	0.510905	0.519646	0.00373648	0.0231774	0.484772	0.498147	5.54e-05	0.000813615	0.493015	0.507638	1.28e-05	0.000248542	11111	0.652132
hsa-miR-423-3p	MIMAT0001340	MI0001445	no	AAGCUCGGUCUGAGGCCCCUCAGA	-1	0	24U->A;	0.010008	0.00952157	0.00765059	0.0394466	0.0105463	0.00993128	0.0227464	0.0894202	0.0105678	0.0100301	0.00727168	0.0379127	0.0107487	0.0100869	0.00165004	0.0123948	0.0105743	0.00988545	0.000425461	0.00417514	11111	0.882312
hsa-miR-423-3p	MIMAT0001340	MI0001445	no	AGCUCGGUCUGAGGCCCCUCAGA	0	0	23U->A;	0.0466012	0.0437428	0.000949327	0.00796947	0.0475087	0.044582	0.00814456	0.041658	0.0474578	0.0449628	0.00506722	0.0290833	0.047753	0.0443085	0.00131899	0.0104161	0.0476613	0.0457433	0.0386001	0.132128	11111	0.803312
hsa-miR-423-3p	MIMAT0001340	MI0001445	no	AAGCUCGGUCUGAGGCCCCUCAGU	-1	0		0.0681351	0.0693073	0.133988	0.315884	0.0665278	0.0678393	0.0939442	0.246405	0.0656666	0.0682248	0.00115738	0.00940313	0.0601901	0.0620498	0.0121249	0.0561253	0.0635448	0.0646121	0.19599	0.403497	11111	0.32517
hsa-miR-423-3p	MIMAT0001340	MI0001445	no	AGCUCGGUCUGAGGCCCCUCAGUA	0	1	24C->A;	0.0858734	0.0863169	0.72604	0.858131	0.08865	0.0885243	0.937788	0.971352	0.0913059	0.0900671	0.320709	0.540817	0.0967863	0.093077	0.0122994	0.0567347	0.0926021	0.0894167	0.0184694	0.0770751
hsa-miR-423-3p	MIMAT0001340	MI0001445	no	AAGCUCGGUCUGAGGCCCCU	-1	-4		0.00974422	0.00933547	0.343461	0.565222	0.00977021	0.00967613	0.841978	0.924999	0.00926116	0.00892292	0.541976	0.737684	0.0157498	0.0148486	0.111813	0.278444	0.0147094	0.0132271	0.0424139	0.141331
hsa-miR-423-3p	MIMAT0001340	MI0001445	no	AGCUCGGUCUGAGGCCCCUCAG	0	-1		0.0288624	0.028059	0.278577	0.499546	0.0288041	0.0287191	0.783868	0.892116	0.0287757	0.0281948	0.329492	0.550586	0.0336564	0.0328494	0.214489	0.428183	0.030603	0.0305421	0.920593	0.963083
hsa-miR-423-3p	MIMAT0001340	MI0001445	no	AGCUCGGUCUGAGGCCCCUCA	0	-2		0.00962403	0.00986321	0.550322	0.742826	0.00978651	0.0101624	0.257009	0.478041	0.00968283	0.00984747	0.521028	0.719352	0.0120612	0.0120973	0.877992	0.941198	0.0120756	0.01239	0.653397	0.81278
hsa-miR-423-3p	MIMAT0001340	MI0001445	no	AGCUCGGUCUGAGGCCCCU	0	-4		0.0132264	0.0140587	0.295319	0.514707	0.0143058	0.0150458	0.264731	0.485355	0.0138537	0.0139417	0.502115	0.703061	0.0222986	0.0221791	0.889629	0.946738	0.021451	0.0217796	0.695573	0.840504
hsa-miR-181b-5p	MIMAT0000257_1	MI0000683	no	AACAUUCAUUGCUGUCGGUGGGA	0	0	23U->A;	0.0471049	0.0456509	0.00268073	0.0179724	0.0490409	0.0470674	0.000173895	0.00204541	0.0500621	0.0472957	2.83e-08	1.64e-06	0.0477358	0.0450211	8.81e-09	5.94e-07	0.0461109	0.043734	7.08e-08	3.39e-06	11111	0.976326
hsa-miR-181b-5p	MIMAT0000257_1	MI0000683	no	AACAUUCAUUGCUGUCGGUGGGUU	0	1		0.245589	0.246737	0.606757	0.779464	0.22001	0.233276	1.17e-07	5.16e-06	0.214439	0.225594	6.78e-07	2.1e-05	0.236752	0.241525	0.0709128	0.203104	0.239097	0.239353	0.911282	0.957706	01100	0.747981
hsa-miR-181b-5p	MIMAT0000257_1	MI0000683	no	AACAUUCAUUGCUGUCGGUGG	0	-2		0.0161073	0.0169327	0.0549942	0.170303	0.0170035	0.0175577	0.113016	0.280486	0.0168254	0.0173906	0.156486	0.347915	0.0157174	0.016939	0.00270955	0.018096	0.0158588	0.0176083	2.47e-05	0.000427635	11111	0.29128
hsa-miR-181b-5p	MIMAT0000257_1	MI0000683	no	AACAUUCAUUGCUGUCGGUGGA	0	-1	22G->A;	0.074438	0.0714268	0.0669134	0.195742	0.0759115	0.0719853	0.00683131	0.0362491	0.0766739	0.0719566	0.0100952	0.0490402	0.0708904	0.0666479	0.00526168	0.0298979	0.0735144	0.0695575	0.0271787	0.101808
hsa-miR-181b-5p	MIMAT0000257_1	MI0000683	no	AACAUUCAUUGCUGUCGGUGGGUUU	0	2		0.0557217	0.0563346	0.562968	0.751284	0.0491765	0.0518509	0.00725605	0.0378504	0.0498578	0.0523372	0.015753	0.0684145	0.0441625	0.0459912	0.0754734	0.211611	0.0488071	0.0493869	0.617226	0.786698
hsa-miR-181b-5p	MIMAT0000257_1	MI0000683	no	AACAUUCAUUGCUGUCGGUGGG	0	-1		0.168985	0.168728	0.979218	0.99102	0.180528	0.17294	0.013314	0.0600571	0.180245	0.177476	0.248638	0.468168	0.181473	0.181316	0.816448	0.911663	0.184078	0.188064	0.133861	0.315775
hsa-miR-181b-5p	MIMAT0000257_1	MI0000683	no	AACAUUCAUUGCUGUCGGUGGGUA	0	1	24U->A;	0.00942853	0.00965333	0.172101	0.371743	0.0104725	0.010823	0.0958443	0.249727	0.0103613	0.0105895	0.231489	0.447641	0.0114152	0.0111511	0.208951	0.420648	0.0108446	0.0106181	0.215005	0.428879
hsa-miR-181b-5p	MIMAT0000257_1	MI0000683	yes	AACAUUCAUUGCUGUCGGUGGGU	0	0		0.226555	0.229403	0.123877	0.300383	0.238634	0.240195	0.282568	0.502675	0.241034	0.240307	0.630105	0.796257	0.242601	0.241597	0.583467	0.763851	0.230908	0.231725	0.57939	0.761593
hsa-miR-326	MIMAT0000756	MI0000808	no	CCUCUGGGCCCUUCCUCCAGU	0	1	21C->U;	0.393276	0.406439	0.0051618	0.0294611	0.393741	0.41332	0.000705729	0.00627077	0.389319	0.411229	3.73e-05	0.000592697	0.376536	0.401108	8.67e-06	0.000179884	0.38124	0.40868	1.17e-08	7.59e-07	11111	0.925713
hsa-miR-326	MIMAT0000756	MI0000808	no	CCUCUGGGCCCUUCCUCCAAU	0	1	20G->A;21C->U;	0.0329211	0.0288955	0.000152923	0.0018718	0.0327904	0.0278445	3.92e-07	1.34e-05	0.032752	0.0270917	2.11e-08	1.28e-06	0.0301722	0.0270717	0.00056949	0.00529921	0.0278244	0.0245861	0.000300235	0.00315802	11111	0.989616
hsa-miR-326	MIMAT0000756	MI0000808	no	CCUCUGGGCCCUUCCUCCAUU	0	1	20G->U;21C->U;	0.0300187	0.027053	0.00858745	0.0433605	0.0293319	0.0268651	0.0130913	0.0593331	0.0289448	0.026106	0.00127225	0.0101276	0.0302978	0.027133	0.000287056	0.00304125	0.0267577	0.0229236	4.34e-07	1.44e-05	11111	0.93342
hsa-miR-326	MIMAT0000756	MI0000808	no	CCUCUGGGCCCUUCCUCCAGA	0	1	21C->A;	0.220567	0.216491	0.268236	0.489243	0.217377	0.205043	0.00248726	0.0170187	0.217895	0.210122	0.0639919	0.189479	0.208604	0.199171	0.013635	0.0611072	0.224081	0.213025	0.00252406	0.0171631
hsa-miR-326	MIMAT0000756	MI0000808	yes	CCUCUGGGCCCUUCCUCCAG	0	0		0.0497409	0.0471411	0.0227951	0.0895117	0.0493144	0.0488159	0.94302	0.973494	0.0487367	0.0469176	0.186645	0.39152	0.0612557	0.057177	0.0109273	0.0520213	0.0555336	0.053629	0.104755	0.26614
hsa-miR-326	MIMAT0000756	MI0000808	no	CCUCUGGGCCCUUCCUCCAGUU	0	2	21C->U;22C->U;	0.12271	0.122875	0.891979	0.947861	0.119849	0.122625	0.126175	0.304166	0.119383	0.12311	0.0301841	0.110553	0.121896	0.124099	0.260265	0.481638	0.121691	0.12256	0.521696	0.719835
hsa-miR-326	MIMAT0000756	MI0000808	no	CCUCUGGGCCCUUCCUCCAGUA	0	2	21C->U;22C->A;	0.103458	0.105155	0.596473	0.772062	0.107383	0.107497	0.930867	0.967607	0.111519	0.107835	0.0835144	0.22647	0.119273	0.114255	0.0337566	0.120124	0.113012	0.108202	0.0366561	0.127539
hsa-let-7i-3p	MIMAT0004585	MI0000434	no	CUGCGCAAGCUACUGCCUUG	0	-2		0.219175	0.198992	0.00867894	0.0436075	0.221085	0.200445	0.0077393	0.0398438	0.232177	0.198511	3.01e-05	0.000498636	0.286053	0.235154	1.59e-08	1.02e-06	0.244111	0.22722	0.0335897	0.119613	11111	0.610488
hsa-let-7i-3p	MIMAT0004585	MI0000434	yes	CUGCGCAAGCUACUGCCUUGCU	0	0		0.450455	0.479608	0.000803792	0.00695511	0.459631	0.484338	0.00435349	0.0260371	0.440903	0.483316	1.41e-06	3.91e-05	0.417561	0.455237	3.16e-05	0.000515475	0.439703	0.456807	0.0465384	0.150777	11111	0.542639
hsa-let-7i-3p	MIMAT0004585	MI0000434	no	CUGCGCAAGCUACUGCCUUGCA	0	0	22U->A;	0.0277681	0.0256613	0.361991	0.582229	0.0317111	0.0280413	0.291899	0.511757	0.0292424	0.034268	0.0406002	0.136915	0.028923	0.0257485	0.141354	0.326386	0.0282936	0.0250369	0.220572	0.435323
hsa-let-7i-3p	MIMAT0004585	MI0000434	no	CUGCGCAAGCUACUGCCUUGC	0	-1		0.230549	0.228843	0.695523	0.840504	0.214388	0.217608	0.631428	0.796786	0.218991	0.218209	0.890749	0.947242	0.207713	0.216795	0.109305	0.273998	0.214874	0.222178	0.281401	0.50182
hsa-miR-141-3p	MIMAT0000432	MI0000457	no	UAACACUGUCUGGUAAAGAUG	0	-1		0.775752	0.748509	4.72e-05	0.000719106	0.784045	0.740393	1.7e-08	1.09e-06	0.776718	0.75139	0.00025391	0.0027498	0.799081	0.767867	7.93e-06	0.000166137	0.84673	0.84296	0.479217	0.68555	11110	0.995152
hsa-miR-141-3p	MIMAT0000432	MI0000457	no	UAACACUGUCUGGUAAAGAUGGC	0	1		0.128772	0.148959	0.000162448	0.00195338	0.125344	0.157113	2.42e-08	1.43e-06	0.124262	0.153382	8.52e-07	2.54e-05	0.112225	0.13877	8.04e-07	2.42e-05	0.0828161	0.0844381	0.70704	0.846613	11110	0.998036
hsa-miR-141-3p	MIMAT0000432	MI0000457	no	UAACACUGUCUGGUAAAGAUGGCU	0	2		0.0168411	0.0180544	0.710312	0.848468	0.0146584	0.0194707	0.00850043	0.0430069	0.0159619	0.0163211	0.824273	0.915599	0.0126373	0.0167699	0.0259269	0.0984513	0.0119419	0.0116768	0.902347	0.952887
hsa-miR-141-3p	MIMAT0000432	MI0000457	yes	UAACACUGUCUGGUAAAGAUGG	0	0		0.033526	0.0383992	0.0548698	0.169985	0.0340293	0.0379647	0.189096	0.394738	0.0346518	0.0366203	0.531554	0.729117	0.0346672	0.0346322	0.852401	0.929719	0.0226548	0.024753	0.210676	0.422616
hsa-miR-101-3p	MIMAT0000099	MI0000103	no	UACAGUACUGUGAUAACUGAAA	0	1	22G->A;	0.0414281	0.0390403	2.42e-07	9.11e-06	0.0422679	0.0401152	5.82e-05	0.000843313	0.042004	0.0398539	2.4e-06	6.11e-05	0.042841	0.0410313	0.000212753	0.00241915	0.0427699	0.0401958	1.73e-08	1.1e-06	11111	0.997887
hsa-miR-101-3p	MIMAT0000099	MI0000103	no	UACAGUACUGUGAUAACUGA	0	-1		0.0267706	0.0274331	0.0760222	0.2128	0.0262593	0.0267165	0.154413	0.344878	0.0258471	0.0269433	0.00558944	0.031326	0.0253699	0.0268139	8.53e-05	0.00115143	0.0266857	0.0277667	0.00345486	0.0218442	11111	0.362787
hsa-miR-101-3p	MIMAT0000099	MI0000103	no	GUACAGUACUGUGAUAACUGA	-1	-1		0.15379	0.156572	0.0567161	0.173677	0.147841	0.153207	0.000739129	0.00652229	0.147799	0.151059	0.0222058	0.0881435	0.149178	0.150299	0.352842	0.573242	0.155121	0.159973	0.00105919	0.00874406	11101	0.530502
hsa-miR-101-3p	MIMAT0000099	MI0000103	no	GUACAGUACUGUGAUAACUGAA	-1	0		0.177485	0.176321	0.35029	0.570889	0.186402	0.184953	0.383887	0.602598	0.186531	0.183091	0.0560441	0.172683	0.185014	0.179893	0.00455381	0.0268434	0.175849	0.17396	0.193256	0.400305
hsa-miR-101-3p	MIMAT0000099	MI0000103	yes	UACAGUACUGUGAUAACUGAA	0	0		0.0875819	0.0875523	0.913997	0.959613	0.0879484	0.0864605	0.248542	0.468073	0.0863752	0.0865613	0.860496	0.933586	0.0870287	0.0889805	0.0292681	0.108055	0.0876012	0.0878622	0.569867	0.754984
hsa-miR-101-3p	MIMAT0000099	MI0000103	no	GUACAGUACUGUGAUAACUGAAA	-1	1	23G->A;	0.023679	0.0230484	0.223465	0.43957	0.0222965	0.0231288	0.0948973	0.248037	0.0225461	0.0230687	0.332585	0.553858	0.0228916	0.0229881	0.990807	0.99647	0.0242144	0.0239357	0.505755	0.705591
hsa-miR-101-3p	MIMAT0000099	MI0000103	no	UACAGUACUGUGAUAACUGAAGU	0	2	23G->U;	0.0122989	0.0123194	0.999647	0.999647	0.012111	0.0120295	0.871267	0.938605	0.0124076	0.0122165	0.487297	0.691846	0.0120739	0.0121146	0.933557	0.969322	0.0121164	0.0117511	0.099522	0.256182
hsa-miR-101-3p	MIMAT0000099	MI0000103	no	GUACAGUACUGUGAUAACUG	-1	-2		0.0241008	0.0237725	0.536476	0.733255	0.0226601	0.0232825	0.209643	0.421302	0.0224231	0.0232092	0.111182	0.277144	0.0235407	0.0237077	0.956665	0.979418	0.0242912	0.0247956	0.289606	0.510196
hsa-miR-101-3p	MIMAT0000099	MI0000103	no	UACAGUACUGUGAUAACUGAAG	0	1		0.138882	0.139115	0.804294	0.9045	0.137514	0.1392	0.125215	0.302625	0.137595	0.138502	0.330282	0.551188	0.13909	0.140793	0.158811	0.351255	0.138362	0.137418	0.348013	0.569279
hsa-miR-101-3p	MIMAT0000099	MI0000103	no	UACAGUACUGUGAUAACUGAAU	0	1	22G->U;	0.187282	0.186809	0.863375	0.934295	0.185298	0.183569	0.433531	0.649865	0.184826	0.187677	0.204646	0.414439	0.185508	0.18812	0.199596	0.408091	0.185325	0.184908	0.813765	0.90956
hsa-miR-101-3p	MIMAT0000099	MI0000103	no	GUACAGUACUGUGAUAACU	-1	-3		0.0206387	0.0203376	0.6433	0.804715	0.0198695	0.0197518	0.922847	0.96426	0.0192923	0.0196346	0.458661	0.668609	0.0196781	0.0193615	0.540962	0.737034	0.0205263	0.0205311	0.868224	0.936902
hsa-miR-21-3p	MIMAT0004494	MI0000077	no	CAACACCAGUCGAUGGGCUGUC	0	1		0.11845	0.106987	0.000196374	0.00225178	0.0880929	0.0856814	0.469422	0.677166	0.109507	0.108289	0.663157	0.820683	0.103136	0.0983925	0.2237	0.439882	0.0747209	0.0621186	1.84e-08	1.16e-06	10001	0.875853
hsa-miR-21-3p	MIMAT0004494	MI0000077	yes	CAACACCAGUCGAUGGGCUGU	0	0		0.768064	0.779161	0.00164332	0.0123883	0.791663	0.797805	0.170627	0.369638	0.76888	0.775036	0.101823	0.260598	0.783856	0.789796	0.160823	0.354446	0.802078	0.811105	0.00158874	0.012119
hsa-miR-21-3p	MIMAT0004494	MI0000077	no	CAACACCAGUCGAUGGGCUGUCU	0	2		0.0250021	0.0245018	0.293628	0.512778	0.0233308	0.0229972	0.484147	0.689919	0.0246558	0.0239709	0.226389	0.443048	0.0193896	0.0190082	0.451062	0.663384	0.0199488	0.0202596	0.556273	0.746825
hsa-miR-181a-2-3p	MIMAT0004558	MI0000269	yes	ACCACUGACCGUUGACUGUACC	0	0		0.688644	0.703134	0.000164949	0.00196729	0.684401	0.705038	2.99e-07	1.09e-05	0.684572	0.70193	7.19e-06	0.000152164	0.662761	0.686874	3.41e-08	1.94e-06	0.677513	0.69441	5.02e-05	0.000754526	11111	0.999297
hsa-miR-181a-2-3p	MIMAT0004558	MI0000269	no	ACCACUGACCGUUGACUGUACAA	0	1	22C->A;23U->A;	0.0145606	0.0128657	0.00825723	0.0420245	0.0157975	0.0122376	3.2e-07	1.15e-05	0.0147544	0.0128405	0.00219988	0.0155112	0.0150227	0.0129415	0.00145853	0.0113288	0.0155035	0.0130174	8.12e-05	0.00110334	11111	0.932502
hsa-miR-181a-2-3p	MIMAT0004558	MI0000269	no	ACCACUGACCGUUGACUGUAA	0	-1	21C->A;	0.0300278	0.0262642	0.000655746	0.00591905	0.031693	0.0250868	4.55e-06	0.00010537	0.0319135	0.0258318	1.31e-05	0.000252442	0.0333828	0.0278501	0.000151862	0.00186326	0.0311418	0.0258057	1.03e-05	0.000209539	11111	0.992374
hsa-miR-181a-2-3p	MIMAT0004558	MI0000269	no	ACCACUGACCGUUGACUGUAC	0	-1		0.0977713	0.0965523	0.608556	0.780893	0.0985021	0.0977179	0.823285	0.915307	0.0987767	0.0964341	0.352759	0.573242	0.108051	0.102407	0.00278294	0.0184897	0.101472	0.099705	0.41516	0.632651
hsa-miR-181a-2-3p	MIMAT0004558	MI0000269	no	ACCACUGACCGUUGACUGUA	0	-2		0.0144944	0.0130858	0.230226	0.446472	0.0149567	0.0132341	0.0938017	0.246157	0.0139105	0.0130643	0.346668	0.567985	0.022165	0.0195699	0.0216759	0.0864757	0.0183579	0.0156577	0.002963	0.0194092
hsa-miR-181a-2-3p	MIMAT0004558	MI0000269	no	ACCACUGACCGUUGACUGUACCA	0	1	23U->A;	0.0108754	0.00950596	0.00509756	0.029192	0.0107457	0.0105002	0.743662	0.869487	0.0110376	0.00998443	0.0408026	0.137282	0.0104196	0.0100999	0.448099	0.660842	0.0105984	0.0106231	0.982296	0.992833
hsa-miR-181a-2-3p	MIMAT0004558	MI0000269	no	ACCACUGACCGUUGACUGUACCU	0	1		0.0626625	0.060453	0.0858393	0.231056	0.0615375	0.0588764	0.0448181	0.146744	0.0605709	0.0600657	0.682282	0.835432	0.0627003	0.0598571	0.0563518	0.172955	0.0603366	0.0592602	0.342283	0.564254
hsa-miR-181a-2-3p	MIMAT0004558	MI0000269	no	ACCACUGACCGUUGACUGUACU	0	0	22C->U;	0.0337731	0.0336784	0.999205	0.999596	0.0339107	0.0329052	0.237624	0.455082	0.0337245	0.032324	0.110105	0.275281	0.0364301	0.0350389	0.11245	0.279489	0.0364722	0.0348668	0.081827	0.223329
hsa-miR-101-3p	MIMAT0000099_1	MI0000739	no	UACAGUACUGUGAUAACUGAAA	0	1	22G->A;	0.0396516	0.0374696	6.82e-07	2.1e-05	0.0404892	0.0384546	7.71e-05	0.00106335	0.0401933	0.0381136	1.19e-06	3.39e-05	0.040871	0.0393104	0.00124068	0.00991481	0.0408925	0.0384611	3.47e-08	1.97e-06	11111	0.985295
hsa-miR-101-3p	MIMAT0000099_1	MI0000739	no	UACAGUACUGUGAUAACUGA	0	-1		0.0255091	0.0261913	0.0625417	0.185822	0.0249964	0.0255281	0.0864544	0.231805	0.0246582	0.0256653	0.0114118	0.053778	0.0241387	0.0255841	6.49e-05	0.000920938	0.0254459	0.026394	0.00650325	0.0350847	11111	0.535384
hsa-miR-101-3p	MIMAT0000099_1	MI0000739	no	UACAGUACUGUGAUAACUGAAGA	0	2		0.0340972	0.0325924	0.000466776	0.00450293	0.0341497	0.0325408	7.99e-05	0.00109062	0.0339004	0.0325617	0.000631676	0.00575758	0.0344702	0.0333345	0.00716331	0.0376156	0.0346428	0.0331576	0.000761368	0.00668462	11111	0.965457
hsa-miR-101-3p	MIMAT0000099_1	MI0000739	no	GUACAGUACUGUGAUAACUGA	-1	-1		0.146611	0.149097	0.0891793	0.237371	0.140928	0.146341	0.00035474	0.00359551	0.14082	0.144391	0.0120171	0.0557589	0.142296	0.143393	0.383288	0.602082	0.147786	0.15254	0.000949257	0.00796947	11101	0.491237
hsa-miR-101-3p	MIMAT0000099_1	MI0000739	no	GUACAGUACUGUGAUAACUGAA	-1	0		0.169287	0.168224	0.382387	0.601044	0.17789	0.176633	0.435031	0.650927	0.17771	0.174922	0.0907005	0.2398	0.176379	0.171674	0.00714262	0.0375316	0.167377	0.165973	0.320848	0.540817
hsa-miR-101-3p	MIMAT0000099_1	MI0000739	yes	UACAGUACUGUGAUAACUGAA	0	0		0.0836784	0.0836676	0.937572	0.971262	0.0839936	0.0826985	0.317798	0.538423	0.0824426	0.0827442	0.767274	0.883625	0.0829923	0.0851367	0.00924073	0.0458901	0.0835932	0.0838515	0.600736	0.775522
hsa-miR-101-3p	MIMAT0000099_1	MI0000739	no	UACAGUACUGUGAUAACUGAAG	0	1		0.132914	0.133259	0.731858	0.862421	0.131409	0.133299	0.0917803	0.242031	0.131345	0.132542	0.206412	0.416769	0.132639	0.13461	0.0719209	0.204902	0.13196	0.131307	0.505829	0.705591
hsa-miR-101-3p	MIMAT0000099_1	MI0000739	no	GUACAGUACUGUGAUAACUGAAA	-1	1	23G->A;	0.0225965	0.0219853	0.209861	0.42144	0.0212808	0.0221113	0.0789018	0.218042	0.0214779	0.0220956	0.238521	0.456331	0.0218365	0.0219465	0.914782	0.959748	0.0230772	0.0228903	0.615585	0.785388
hsa-miR-101-3p	MIMAT0000099_1	MI0000739	no	UACAGUACUGUGAUAACUGAAGU	0	2	23A->U;	0.0117411	0.0118009	0.870884	0.93829	0.0116341	0.0115219	0.774168	0.887406	0.0118648	0.0116694	0.48661	0.691254	0.0115734	0.0115366	0.767012	0.883625	0.0115731	0.011217	0.0790546	0.218247
hsa-miR-101-3p	MIMAT0000099_1	MI0000739	no	UACAGUACUGUGAUAACUGAAU	0	1	22G->U;	0.178928	0.178883	0.997388	0.999099	0.177211	0.175742	0.483217	0.689205	0.177062	0.17968	0.196082	0.403497	0.17684	0.180118	0.0832741	0.226058	0.176934	0.176875	0.992261	0.996638
hsa-miR-101-3p	MIMAT0000099_1	MI0000739	no	GUACAGUACUGUGAUAACUG	-1	-2		0.0230002	0.0226607	0.462626	0.671428	0.0215719	0.0222429	0.148726	0.336654	0.0213848	0.022141	0.097211	0.252133	0.022329	0.0225992	0.746077	0.869772	0.0230316	0.0236038	0.196405	0.403808
hsa-miR-101-3p	MIMAT0000099_1	MI0000739	no	GUACAGUACUGUGAUAACU	-1	-3		0.0195906	0.0193947	0.744051	0.869548	0.0188396	0.0188546	0.848214	0.927521	0.0183348	0.0186642	0.452072	0.664282	0.0186882	0.0184424	0.637208	0.8003	0.0195049	0.0195107	0.882091	0.943133
hsa-miR-32-5p	MIMAT0000090	MI0000090	no	UAUUGCACAUUACUAAGUUG	0	-2		0.341533	0.3169	0.0175757	0.0744062	0.360997	0.309211	4.28e-05	0.000660572	0.342972	0.317423	0.035423	0.124531	0.405222	0.383902	0.0871944	0.233483	0.386789	0.324596	4.41e-08	2.36e-06	11111	0.44862
hsa-miR-32-5p	MIMAT0000090	MI0000090	no	UAUUGCACAUUACUAAGUUGC	0	-1		0.533101	0.546948	0.147805	0.334865	0.505479	0.548738	7.97e-05	0.00108887	0.532023	0.542043	0.375676	0.595052	0.469946	0.483811	0.223367	0.439569	0.487795	0.525234	0.00100892	0.00837631	01001	0.34826
hsa-miR-32-5p	MIMAT0000090	MI0000090	yes	UAUUGCACAUUACUAAGUUGCA	0	0		0.109605	0.118522	0.120944	0.295271	0.112403	0.124498	0.071647	0.204408	0.1041	0.120856	0.00157505	0.0120544	0.10637	0.114702	0.22808	0.444314	0.107609	0.129992	0.000704561	0.00626588	11111	0.304555
hsa-miR-652-3p	MIMAT0003322	MI0003667	no	AAUGGCGCCACUAGGGUUGUGA	0	1	22C->A;	0.127701	0.123322	0.021911	0.0873117	0.132241	0.124692	0.000369042	0.00370307	0.130235	0.125512	0.013524	0.0607422	0.133869	0.124194	4.42e-08	2.36e-06	0.131018	0.121047	6.55e-08	3.2e-06	11111	0.674582
hsa-miR-652-3p	MIMAT0003322	MI0003667	no	AAUGGCGCCACUAGGGUUGUGAA	0	2	22C->A;	0.0315662	0.0278285	0.00245921	0.0168978	0.0325709	0.0302654	0.351085	0.571449	0.032436	0.0310633	0.443576	0.657218	0.0370892	0.0301076	1.91e-06	5.04e-05	0.0349776	0.0316319	0.0101296	0.049114	10011	0.666155
hsa-miR-652-3p	MIMAT0003322	MI0003667	no	AAUGGCGCCACUAGGGUUGUGC	0	1		0.176418	0.182893	0.0334268	0.119282	0.17429	0.17857	0.110894	0.276628	0.174799	0.181076	0.0148707	0.0652185	0.154955	0.167593	1.28e-05	0.000248542	0.163847	0.171886	0.003906	0.0240198	11111	0.510371
hsa-miR-652-3p	MIMAT0003322	MI0003667	no	AAUGGCGCCACUAGGGUUG	0	-2		0.0423728	0.036677	0.000837464	0.0071918	0.0408813	0.0372933	0.0253083	0.0967477	0.0400023	0.0374878	0.179983	0.382316	0.0464165	0.0422383	0.0118086	0.0550905	0.0449473	0.043608	0.528532	0.726516	11110	0.399228
hsa-miR-652-3p	MIMAT0003322	MI0003667	no	AAUGGCGCCACUAGGGUUGUGU	0	1	22C->U;	0.324726	0.33472	0.00174582	0.012914	0.323527	0.332637	0.00442985	0.02634	0.322007	0.33036	0.016174	0.0698258	0.315071	0.32538	0.00283632	0.0187351	0.317139	0.327149	0.00120378	0.00965318	11111	0.911886
hsa-miR-652-3p	MIMAT0003322	MI0003667	no	AAUGGCGCCACUAGGGUUGUGUU	0	2	22C->U;23A->U;	0.0212575	0.0200958	0.0114497	0.0539317	0.0203046	0.0203172	0.953715	0.977668	0.0206978	0.0201151	0.317486	0.538184	0.0198943	0.0204603	0.26987	0.490652	0.0210614	0.0196904	0.0154747	0.0674056
hsa-miR-652-3p	MIMAT0003322	MI0003667	no	AAUGGCGCCACUAGGGUUGUGCU	0	2	23A->U;	0.0137488	0.0133995	0.505778	0.705591	0.0133486	0.014549	0.0198251	0.081211	0.0135285	0.0143724	0.0857748	0.23101	0.0135547	0.0137859	0.731975	0.86246	0.0144176	0.0142396	0.649203	0.80943
hsa-miR-652-3p	MIMAT0003322	MI0003667	no	AAUGGCGCCACUAGGGUUGUGUA	0	2	22C->U;	0.0185907	0.0183836	0.668504	0.824762	0.0191144	0.019301	0.663526	0.820731	0.0193226	0.0191428	0.836119	0.921377	0.0210435	0.0205772	0.291709	0.511733	0.0197253	0.0187214	0.0429342	0.142488
hsa-miR-652-3p	MIMAT0003322	MI0003667	yes	AAUGGCGCCACUAGGGUUGUG	0	0		0.0961328	0.0980818	0.141535	0.326509	0.0975251	0.0972868	0.948444	0.976073	0.0951308	0.0968105	0.237055	0.4546	0.11056	0.110688	0.932291	0.968498	0.102979	0.102013	0.895318	0.949735
hsa-miR-652-3p	MIMAT0003322	MI0003667	no	AAUGGCGCCACUAGGGUUGU	0	-1		0.0339616	0.0333965	0.4656	0.673593	0.033047	0.0329987	0.737832	0.865063	0.0331672	0.0334587	0.401874	0.619967	0.033832	0.0329749	0.335857	0.556953	0.0351551	0.0356613	0.480758	0.687167
hsa-miR-106b-3p	MIMAT0004672	MI0000734	no	CCGCACUGUGGGUACUUGCUG	0	-1		0.107351	0.114945	0.0022172	0.0156011	0.105708	0.118885	5.04e-08	2.59e-06	0.105513	0.116078	4.91e-06	0.000113124	0.119587	0.127236	0.00892729	0.0446147	0.111169	0.120491	5.79e-05	0.000840389	11111	0.941978
hsa-miR-106b-3p	MIMAT0004672	MI0000734	no	CCGCACUGUGGGUACUUGCUGCAU	0	2	23U->A;24C->U;	0.0220714	0.0197038	0.00600977	0.0331023	0.0217995	0.0190578	0.000255802	0.00276444	0.0216256	0.0197267	0.0192739	0.0796463	0.0217825	0.018998	5.58e-05	0.000818109	0.0208429	0.017987	0.000122401	0.00155583	11111	0.878887
hsa-miR-106b-3p	MIMAT0004672	MI0000734	yes	CCGCACUGUGGGUACUUGCUGC	0	0		0.0322512	0.0354896	0.0797727	0.219697	0.0313798	0.0346974	0.0172783	0.0735727	0.0309922	0.0334776	0.0261219	0.0990081	0.0241238	0.0287793	0.000330948	0.00340418	0.0276046	0.0321631	0.000117803	0.00150861	11111	0.620247
hsa-miR-106b-3p	MIMAT0004672	MI0000734	no	CCGCACUGUGGGUACUUGCUGAA	0	1	22C->A;23U->A;	0.0119675	0.0109134	0.0361591	0.126433	0.0119542	0.0111949	0.081788	0.223329	0.0124791	0.0112017	0.00524708	0.0298315	0.0127603	0.0112148	0.000572624	0.0053187	0.012199	0.0115968	0.171452	0.370889	11111	0.399173
hsa-miR-106b-3p	MIMAT0004672	MI0000734	no	CCGCACUGUGGGUACUUGCUGA	0	0	22C->A;	0.0408574	0.0406643	0.94972	0.976776	0.041766	0.0393995	0.0056507	0.0316174	0.0425454	0.0397366	0.00433766	0.0259727	0.0404898	0.0381649	0.0194572	0.0801847	0.0410671	0.0385529	0.00658326	0.0353812
hsa-miR-106b-3p	MIMAT0004672	MI0000734	no	ACCGCACUGUGGGUACUUGCU	-1	-2		0.0143629	0.0133183	0.052133	0.163076	0.0136197	0.0135036	0.89424	0.94929	0.013524	0.0130948	0.331058	0.552212	0.0146279	0.0131458	0.00634322	0.034551	0.0141018	0.0140661	0.944166	0.973992
hsa-miR-106b-3p	MIMAT0004672	MI0000734	no	CCGCACUGUGGGUACUUGCUGCAC	0	2	23U->A;	0.0166728	0.0182858	0.0176516	0.0746967	0.0180291	0.0179071	0.706807	0.846613	0.0171802	0.0176633	0.40977	0.628149	0.0180762	0.0170797	0.147588	0.334595	0.0182676	0.0176431	0.402077	0.62
hsa-miR-106b-3p	MIMAT0004672	MI0000734	no	UACCGCACUGUGGGUACUUGCU	-2	-2		0.232088	0.222582	0.0253308	0.0967884	0.22375	0.216061	0.13218	0.313468	0.221283	0.221141	0.852544	0.929776	0.217674	0.212067	0.163913	0.359592	0.225655	0.222249	0.573214	0.757263
hsa-miR-106b-3p	MIMAT0004672	MI0000734	no	CCGCACUGUGGGUACUUGCUGCA	0	1	23U->A;	0.0660915	0.0678798	0.232995	0.44979	0.0694617	0.0678342	0.3635	0.583251	0.070922	0.0679181	0.0808389	0.221976	0.0713738	0.0708495	0.797561	0.90049	0.0699766	0.066339	0.0354328	0.124531
hsa-miR-106b-3p	MIMAT0004672	MI0000734	no	CCGCACUGUGGGUACUUGCUGCU	0	1		0.0489066	0.0505498	0.123971	0.300539	0.0509247	0.0504462	0.81228	0.908964	0.0526644	0.0517666	0.526948	0.725226	0.0524899	0.0507721	0.142047	0.327405	0.0508699	0.0493293	0.196063	0.403497
hsa-miR-106b-3p	MIMAT0004672	MI0000734	no	CCGCACUGUGGGUACUUGCU	0	-2		0.253418	0.252918	0.961533	0.981281	0.25507	0.25733	0.484741	0.689919	0.251211	0.253252	0.587182	0.765667	0.257163	0.262445	0.154807	0.345382	0.255044	0.2576	0.464741	0.673161
hsa-miR-106b-3p	MIMAT0004672	MI0000734	no	CCGCACUGUGGGUACUUGCUGCAA	0	2	23U->A;24C->A;	0.0152797	0.0157211	0.436787	0.652527	0.0153393	0.0148225	0.454204	0.665313	0.0154291	0.0157143	0.595875	0.771873	0.0159435	0.0149844	0.176126	0.376546	0.0155297	0.0156684	0.856119	0.931603
hsa-miR-106b-3p	MIMAT0004672	MI0000734	no	CCGCACUGUGGGUACUUGCUGU	0	0	22C->U;	0.0652019	0.0652237	0.987874	0.995256	0.0661037	0.0659251	0.903848	0.953564	0.0670586	0.0666072	0.826393	0.916773	0.0631739	0.0628337	0.774369	0.887406	0.0618234	0.0633135	0.212372	0.424818
hsa-miR-106b-3p	MIMAT0004672	MI0000734	no	CCGCACUGUGGGUACUUGC	0	-3		0.0118988	0.0121949	0.763753	0.881418	0.0115292	0.0116665	0.709311	0.847912	0.0113495	0.0110595	0.351437	0.571776	0.0107129	0.0109207	0.559978	0.749834	0.0110851	0.0113531	0.671112	0.827282
hsa-miR-146a-5p	MIMAT0000449	MI0000477	no	UUGAGAACUGAAUUCCAUGGGU	-1	-1		0.00963175	0.0117279	6.46e-05	0.000918284	0.0115436	0.0153566	5.2e-08	2.66e-06	0.012114	0.0157238	1.46e-06	3.97e-05	0.0127173	0.0163394	3.78e-07	1.3e-05	0.00986523	0.0115456	0.00220664	0.0155375	11111	0.922638
hsa-miR-146a-5p	MIMAT0000449	MI0000477	no	UGAGAACUGAAUUCCAUGGGUUU	0	1	23G->U;	0.0525815	0.047285	0.000358485	0.00362913	0.0339497	0.0317931	0.00948305	0.0465966	0.0345847	0.0315404	7.18e-06	0.000152164	0.0360223	0.0325354	4.16e-06	9.79e-05	0.0572237	0.05225	0.000619476	0.00567668	11111	0.956612
hsa-miR-146a-5p	MIMAT0000449	MI0000477	no	UGAGAACUGAAUUCCAUGGGUUGU	0	2		0.0244496	0.0224644	0.0226415	0.0892461	0.0111503	0.0101814	0.108568	0.272684	0.0113603	0.00997832	0.000434403	0.00425068	0.0107246	0.0090614	5.79e-06	0.000128731	0.0266003	0.025195	0.196021	0.403497	11110	0.290249
hsa-miR-146a-5p	MIMAT0000449	MI0000477	no	UGAGAACUGAAUUCCAUGGGUUG	0	1		0.120731	0.126208	0.016317	0.0703866	0.120595	0.122798	0.298398	0.517624	0.125472	0.12644	0.268172	0.489243	0.123505	0.123004	0.812574	0.909121	0.11203	0.117974	0.00128604	0.0102192
hsa-miR-146a-5p	MIMAT0000449	MI0000477	no	UGAGAACUGAAUUCCAUGGGUUA	0	1	23G->A;	0.0352569	0.0337527	0.124338	0.301288	0.0175901	0.0174458	0.94073	0.972248	0.0170805	0.0160279	0.0185602	0.0773897	0.0184931	0.0173057	0.018421	0.0769669	0.0459052	0.0464512	0.532565	0.730014
hsa-miR-146a-5p	MIMAT0000449	MI0000477	no	UGAGAACUGAAUUCCAUGGGU	0	-1		0.0164637	0.0159864	0.332689	0.553917	0.0113583	0.0114654	0.48911	0.693267	0.0111878	0.0108421	0.371611	0.590989	0.0123925	0.012128	0.254785	0.47482	0.0189078	0.0201395	0.0196566	0.0807142
hsa-miR-146a-5p	MIMAT0000449	MI0000477	no	UUGAGAACUGAAUUCCAUGGGUU	-1	0		0.0445782	0.0471134	0.161397	0.355211	0.0689565	0.0711454	0.255457	0.475501	0.0709126	0.0748	0.12283	0.298551	0.0730836	0.0742854	0.823851	0.915533	0.0442355	0.0411169	0.080532	0.221371
hsa-miR-146a-5p	MIMAT0000449	MI0000477	yes	UGAGAACUGAAUUCCAUGGGUU	0	0		0.56371	0.557514	0.238958	0.456909	0.608863	0.606541	0.512238	0.711287	0.600301	0.597545	0.474347	0.681295	0.602784	0.598617	0.413766	0.631842	0.53502	0.53055	0.39533	0.613662
hsa-miR-223-5p	MIMAT0004570	MI0000300	no	CGUGUAUUUGACAAGCUGAGUUGG	0	2		0.22967	0.249299	5.47e-05	0.000806386	0.224743	0.249247	4.08e-07	1.37e-05	0.230592	0.251319	5.26e-05	0.000782489	0.226969	0.251556	9.51e-08	4.4e-06	0.221361	0.23505	0.00349351	0.0220117	11111	0.946721
hsa-miR-223-5p	MIMAT0004570	MI0000300	no	CGUGUAUUUGACAAGCUGAGUUG	0	1		0.387992	0.376521	0.0122936	0.0567335	0.396626	0.378906	0.000242316	0.00265796	0.393219	0.380245	0.00505488	0.0290661	0.390919	0.373204	0.000173171	0.00203924	0.391524	0.383628	0.0699051	0.201004	11111	0.632836
hsa-miR-223-5p	MIMAT0004570	MI0000300	yes	CGUGUAUUUGACAAGCUGAGUU	0	0		0.130536	0.120585	0.00202952	0.0145061	0.130925	0.123334	0.0288262	0.106769	0.131365	0.120541	0.000502266	0.00478226	0.135551	0.124356	0.000827753	0.00712633	0.134497	0.124162	0.00108363	0.00890991	11111	0.87815
hsa-miR-223-5p	MIMAT0004570	MI0000300	no	CGUGUAUUUGACAAGCUGAGUUGGU	0	3	25A->U;	0.0150857	0.0174807	0.00305442	0.0198662	0.0162475	0.0174877	0.184286	0.388239	0.015101	0.017332	0.014023	0.0622737	0.0146504	0.0165166	0.0263634	0.0995505	0.0161971	0.0166817	0.688229	0.837102
hsa-miR-223-5p	MIMAT0004570	MI0000300	no	CGUGUAUUUGACAAGCUGAGUUGGA	0	3		0.0405505	0.0422968	0.21348	0.426668	0.0373908	0.0416031	0.00723209	0.0378024	0.0352855	0.0391385	0.00589245	0.0326314	0.0388087	0.042349	0.0239148	0.0927704	0.0390748	0.0439224	0.00509378	0.0291867
hsa-miR-223-5p	MIMAT0004570	MI0000300	no	CGUGUAUUUGACAAGCUGAGU	0	-1		0.0510302	0.0471733	0.0239261	0.0927794	0.0501405	0.0460877	0.0122793	0.0566927	0.0471028	0.0463966	0.682325	0.835432	0.0480352	0.0465902	0.403745	0.621505	0.0490942	0.0474453	0.305956	0.526456
hsa-miR-223-5p	MIMAT0004570	MI0000300	no	CGUGUAUUUGACAAGCUGAGUUGU	0	2	24G->U;	0.0229658	0.0209417	0.0522224	0.163165	0.0228743	0.0203846	0.0264132	0.0996415	0.021458	0.0208218	0.521276	0.719352	0.0203743	0.0196824	0.510938	0.710349	0.0218868	0.0205999	0.211861	0.42426
hsa-miR-223-5p	MIMAT0004570	MI0000300	no	UGUAUUUGACAAGCUGAGUUGGA	2	3		0.0155763	0.0148458	0.346547	0.567882	0.0155765	0.0164276	0.430202	0.646818	0.0157169	0.0148057	0.259315	0.4805	0.0176697	0.0163122	0.0694717	0.20032	0.0153314	0.0160906	0.563979	0.75234
hsa-miR-223-5p	MIMAT0004570	MI0000300	no	CGUGUAUUUGACAAGCUGAGUUGA	0	2	24G->A;	0.0229007	0.0221687	0.410209	0.628325	0.0221725	0.0217386	0.746347	0.869889	0.0227285	0.0242444	0.209905	0.42144	0.0239277	0.0228309	0.279352	0.499786	0.024293	0.0228155	0.120635	0.294755
hsa-miR-223-5p	MIMAT0004570	MI0000300	no	CGUGUAUUUGACAAGCUGAGUUGGAC	0	4		0.0124351	0.0131353	0.264561	0.485218	0.0102464	0.0111107	0.186955	0.392008	0.0101347	0.0103099	0.774227	0.887406	0.00921524	0.0100614	0.198861	0.407384	0.0102052	0.0107063	0.43931	0.654176
hsa-miR-484	MIMAT0002174	MI0002468	no	UCAGGCUCAGUCCCCUCCCGAUA	0	1		0.13841	0.144528	0.0158148	0.0686176	0.0936939	0.100806	0.00275901	0.0183427	0.0849296	0.0975753	1.18e-07	5.16e-06	0.0790566	0.0892407	3.04e-05	0.000501553	0.134451	0.140457	0.00418578	0.0253898	11111	0.843389
hsa-miR-484	MIMAT0002174	MI0002468	no	UCAGGCUCAGUCCCCUCCCGAAU	0	1	22U->A;23A->U;	0.0304006	0.0283381	0.0376673	0.12982	0.0407335	0.0370083	0.0106315	0.0508972	0.0454158	0.0394368	6.06e-05	0.000873017	0.04385	0.0379847	5.03e-06	0.000115303	0.0295873	0.0269225	0.00440804	0.0262866	11111	0.707211
hsa-miR-484	MIMAT0002174	MI0002468	no	UCAGGCUCAGUCCCCUCCCGAA	0	0	22U->A;	0.0938672	0.0902966	0.0649702	0.191711	0.104943	0.102595	0.397362	0.615509	0.108866	0.104958	0.100987	0.258871	0.123207	0.113385	3.17e-05	0.000516181	0.0971431	0.0921764	0.00254025	0.0172236	10111	0.35624
hsa-miR-484	MIMAT0002174	MI0002468	no	UCAGGCUCAGUCCCCUCCCGAUAU	0	2	24A->U;	0.0100535	0.00966693	0.140098	0.324949	0.0118245	0.0107165	0.00124593	0.00994125	0.0122607	0.011255	0.00237344	0.0164211	0.00900505	0.00897594	0.938638	0.971643	0.00936293	0.00865078	0.00347521	0.0219234	11101	0.493531
hsa-miR-484	MIMAT0002174	MI0002468	no	UCAGGCUCAGUCCCCUCCCGAUAA	0	2		0.0255271	0.0262531	0.258082	0.478993	0.0204684	0.0210304	0.345312	0.566761	0.0205779	0.0222325	0.00403342	0.0246407	0.0151053	0.0167298	0.0065449	0.0352537	0.0226639	0.0227252	0.882808	0.943561
hsa-miR-484	MIMAT0002174	MI0002468	yes	UCAGGCUCAGUCCCCUCCCGAU	0	0		0.250647	0.253591	0.314014	0.534729	0.256784	0.263694	0.0211068	0.0847664	0.25358	0.258706	0.0593526	0.179475	0.250981	0.257453	0.00862871	0.0434924	0.24838	0.251398	0.320084	0.540419
hsa-miR-484	MIMAT0002174	MI0002468	no	UCAGGCUCAGUCCCCUCCCGA	0	-1		0.15956	0.158918	0.926818	0.965553	0.198087	0.193916	0.294839	0.514061	0.201443	0.194139	0.0328978	0.117812	0.222203	0.218634	0.303378	0.523575	0.168265	0.169435	0.632918	0.797684
hsa-miR-484	MIMAT0002174	MI0002468	no	UCAGGCUCAGUCCCCUCCCGAUU	0	1	23A->U;	0.0501742	0.0481677	0.0357505	0.125347	0.0476582	0.0472887	0.684887	0.836887	0.0457252	0.0452472	0.630244	0.796257	0.0453668	0.045346	0.963778	0.982304	0.0470758	0.0462928	0.20901	0.420648
hsa-miR-484	MIMAT0002174	MI0002468	no	UCAGGCUCAGUCCCCUCCCGAAA	0	1	22U->A;	0.105579	0.103542	0.23287	0.449633	0.084282	0.0845103	0.794337	0.898729	0.0819767	0.0857107	0.0712455	0.203616	0.0750362	0.075709	0.915203	0.960067	0.109231	0.106455	0.320816	0.540817
hsa-miR-148a-3p	MIMAT0000243	MI0000253	no	UCAGUGCACUACAGAACUUUGUC	0	1		0.315943	0.335315	5.86e-06	0.000129604	0.318593	0.341081	1.41e-06	3.91e-05	0.319334	0.343584	1.22e-07	5.27e-06	0.316552	0.334298	1.96e-05	0.000354108	0.315866	0.33566	1.12e-06	3.22e-05	11111	0.999789
hsa-miR-148a-3p	MIMAT0000243	MI0000253	no	UCAGUGCACUACAGAACUUUGUA	0	1	23C->A;	0.0138654	0.0128955	0.000614726	0.0056382	0.0150194	0.0134499	6.95e-06	0.000147747	0.0145731	0.0135412	0.000622727	0.00569628	0.0154053	0.0143388	0.00208432	0.0148394	0.0152045	0.0139218	2.57e-05	0.000438765	11111	0.983617
hsa-miR-148a-3p	MIMAT0000243	MI0000253	yes	UCAGUGCACUACAGAACUUUGU	0	0		0.521336	0.502887	5.84e-05	0.000845148	0.515848	0.498146	0.000707239	0.00627874	0.513261	0.493795	8.55e-05	0.00115263	0.517158	0.505208	0.00459052	0.0270132	0.519659	0.504146	0.000339736	0.00347712	11111	0.959402
hsa-miR-148a-3p	MIMAT0000243	MI0000253	no	UCAGUGCACUACAGAACUUUGUU	0	1	23C->U;	0.0167144	0.0155773	0.000231144	0.00256437	0.0166655	0.0159507	0.0185675	0.0773897	0.0165753	0.0157031	0.00170989	0.0127495	0.017242	0.0165126	0.0159982	0.0691567	0.0171923	0.0160226	0.000198495	0.00227216	11111	0.862154
hsa-miR-148a-3p	MIMAT0000243	MI0000253	no	UCAGUGCACUACAGAACUUUGUCU	0	2		0.0369597	0.0377492	0.350335	0.570889	0.036045	0.0382399	0.00639939	0.0347439	0.0365934	0.0383749	0.00666198	0.0356156	0.0348542	0.0359656	0.11519	0.284848	0.0352134	0.0360874	0.282868	0.502947
hsa-miR-148a-3p	MIMAT0000243	MI0000253	no	UCAGUGCACUACAGAACUUUGUUU	0	2	23C->U;	0.0110519	0.0114103	0.13304	0.314707	0.0109305	0.0110443	0.617556	0.786835	0.0111117	0.0114215	0.190142	0.395856	0.0104097	0.0105175	0.686811	0.836887	0.0111526	0.0106417	0.0654848	0.192906
hsa-miR-221-3p	MIMAT0000278	MI0000298	yes	AGCUACAUUGUCUGCUGGGUUUC	0	0		0.199651	0.20997	0.00574574	0.0319761	0.233349	0.235484	0.636447	0.799852	0.243332	0.238688	0.350263	0.570889	0.174334	0.184527	0.0443688	0.145692	0.174774	0.192875	1.23e-07	5.3e-06	10011	0.791179
hsa-miR-221-3p	MIMAT0000278	MI0000298	no	AGCUACAUUGUCUGCUGGGUUU	0	-1		0.402145	0.394252	0.0888543	0.236752	0.402304	0.398594	0.452386	0.664282	0.402745	0.396385	0.189832	0.395531	0.505613	0.484747	7.33e-05	0.00101986	0.41259	0.398337	8.66e-06	0.000179884	10111	0.319807
hsa-miR-221-3p	MIMAT0000278	MI0000298	no	AGCUACAUUGUCUGCUGGGUUUU	0	0	23C->U;	0.0764221	0.0719025	9.76e-05	0.00129627	0.0644246	0.063803	0.505768	0.705591	0.06384	0.0651426	0.147022	0.333829	0.0497476	0.0500187	0.79158	0.897021	0.0735264	0.070817	0.0170003	0.0726004	10001	0.903864
hsa-miR-221-3p	MIMAT0000278	MI0000298	no	AGCUACAUUGUCUGCUGGGUUUCU	0	1	24A->U;	0.0822624	0.0859734	0.133117	0.314719	0.0702886	0.0752331	0.00840385	0.0426225	0.0688888	0.0747255	0.00122077	0.00977859	0.0470764	0.0527445	0.00157549	0.0120544	0.0740865	0.0785387	0.0141539	0.0627735	11111	0.671168
hsa-miR-221-3p	MIMAT0000278	MI0000298	no	AGCUACAUUGUCUGCUGGGU	0	-3		0.0301785	0.0279666	0.00332356	0.0212195	0.0258555	0.0258873	0.888027	0.946115	0.0242917	0.0240771	0.829268	0.918354	0.0191573	0.0197261	0.317707	0.538358	0.0315907	0.0314381	0.893311	0.948784
hsa-miR-221-3p	MIMAT0000278	MI0000298	no	AGCUACAUUGUCUGCUGGGUUUCA	0	1		0.0130802	0.0140472	0.00538575	0.0304845	0.0137198	0.0142536	0.12933	0.308998	0.0142612	0.0147781	0.139407	0.324006	0.011359	0.0120683	0.0566368	0.17357	0.0131641	0.01392	0.0183079	0.0766348
hsa-miR-221-3p	MIMAT0000278	MI0000298	no	AGCUACAUUGUCUGCUGGGUUUA	0	0	23C->A;	0.0250616	0.0251452	0.786985	0.894361	0.0232688	0.0242688	0.0155896	0.0678196	0.0233325	0.0243942	0.00594625	0.0328406	0.0199881	0.0204925	0.129866	0.310005	0.0270624	0.027003	0.839597	0.923511
hsa-miR-221-3p	MIMAT0000278	MI0000298	no	AGCUACAUUGUCUGCUGGGUU	0	-2		0.0740544	0.0721408	0.38513	0.603774	0.0688139	0.0700962	0.209212	0.420683	0.0635806	0.0652586	0.189265	0.394994	0.0897977	0.088967	0.739153	0.86574	0.091469	0.0875689	0.0497617	0.158503
hsa-miR-10a-5p	MIMAT0000253	MI0000266	no	ACCCUGUAGAUCCGAAUUUGUG	1	0		0.0941925	0.102392	0.0203651	0.0826297	0.0659503	0.0674906	0.491906	0.695018	0.0551411	0.0651757	1.27e-07	5.46e-06	0.0541143	0.054624	0.741508	0.867704	0.0795514	0.0818242	0.211795	0.424211	10100	0.505532
hsa-miR-10a-5p	MIMAT0000253	MI0000266	yes	UACCCUGUAGAUCCGAAUUUGUG	0	0		0.0828493	0.0882481	0.0863198	0.231598	0.0580529	0.0574872	0.870131	0.937775	0.048151	0.0554725	6.46e-05	0.000918284	0.0461275	0.0476023	0.198611	0.40709	0.0701212	0.0719665	0.380792	0.599818	10110	0.214299
hsa-miR-10a-5p	MIMAT0000253	MI0000266	no	UACCCUGUAGAUCCGAAUUUGUGU	0	1		0.0161658	0.0159139	0.566178	0.753638	0.0161548	0.0173562	0.0570517	0.174268	0.0164071	0.0183619	0.00115886	0.00940767	0.016167	0.0162387	0.850226	0.92873	0.0157999	0.0162842	0.344083	0.565377	01100	0.427973
hsa-miR-10a-5p	MIMAT0000253	MI0000266	no	UACCCUGUAGAUCCGAAUUUGU	0	-1		0.483648	0.478187	0.201065	0.409769	0.498286	0.496732	0.61691	0.786435	0.505045	0.495338	0.0154478	0.0673171	0.503633	0.50348	0.900989	0.952103	0.494593	0.491938	0.42472	0.641432
hsa-miR-10a-5p	MIMAT0000253	MI0000266	no	ACCCUGUAGAUCCGAAUUUGU	1	-1		0.0968158	0.0941929	0.260149	0.481559	0.111513	0.110816	0.6523	0.811897	0.115811	0.114225	0.375827	0.595118	0.118511	0.114509	0.0201403	0.0820189	0.106346	0.103948	0.215255	0.429295
hsa-miR-10a-5p	MIMAT0000253	MI0000266	no	ACCCUGUAGAUCCGAAUUUGUGU	1	1		0.0320092	0.0303307	0.043319	0.143255	0.0335189	0.0329792	0.533101	0.730553	0.0336281	0.0320814	0.038887	0.132799	0.0334594	0.0313565	0.0225485	0.0890551	0.0311934	0.0299801	0.0959016	0.249771
hsa-miR-10a-5p	MIMAT0000253	MI0000266	no	UACCCUGUAGAUCCGAAUUUGUGA	0	1	24U->A;	0.0105439	0.0112011	0.123313	0.29944	0.0113913	0.0127451	0.0286609	0.106272	0.01189	0.0122833	0.529277	0.727064	0.0122106	0.01242	0.777255	0.888824	0.0114289	0.0122084	0.0412303	0.138357
hsa-miR-10a-5p	MIMAT0000253	MI0000266	no	ACCCUGUAGAUCCGAAUUUGUGA	1	1	23U->A;	0.0320052	0.0312356	0.371128	0.59067	0.0367019	0.0362382	0.634623	0.798835	0.0377653	0.0359288	0.0567595	0.173686	0.0384205	0.0375144	0.319326	0.539583	0.0344335	0.0339568	0.611915	0.78323
hsa-miR-10a-5p	MIMAT0000253	MI0000266	no	UACCCUGUAGAUCCGAAUUU	0	-3		0.0150553	0.0149052	0.686753	0.836887	0.0179108	0.0166839	0.0619672	0.184819	0.0186006	0.0176414	0.145315	0.331498	0.0176659	0.0186355	0.16192	0.356056	0.0156062	0.0150133	0.371984	0.591297
hsa-miR-10a-5p	MIMAT0000253	MI0000266	no	ACCCUGUAGAUCCGAAUUUG	1	-2		0.0164356	0.0155955	0.110129	0.275281	0.0168836	0.017533	0.365198	0.585355	0.0173944	0.016533	0.200503	0.409168	0.0183938	0.0183549	0.590362	0.767935	0.0161528	0.0160791	0.924231	0.964722
hsa-miR-10a-5p	MIMAT0000253	MI0000266	no	UACCCUGUAGAUCCGAAUUUG	0	-2		0.0623389	0.0605452	0.242741	0.461903	0.0697592	0.0701255	0.771489	0.885974	0.0717184	0.0704166	0.459585	0.668943	0.0765852	0.0795148	0.134758	0.317086	0.0655823	0.0655417	0.929335	0.966701
hsa-miR-486-5p	MIMAT0002177	MI0002470	no	UCCUGUACUGAGCUGCCCCGAA	0	0	22G->A;	0.0337791	0.0309081	0.000977759	0.00815728	0.0336913	0.0294277	1.31e-07	5.58e-06	0.0327891	0.0304495	0.00659988	0.0354195	0.0334971	0.0318821	0.088671	0.236448	0.032686	0.0307655	0.0164284	0.0707774	11111	0.58845
hsa-miR-486-5p	MIMAT0002177	MI0002470	yes	UCCUGUACUGAGCUGCCCCGAG	0	0		0.252709	0.255127	0.0877601	0.234569	0.252473	0.259884	3.13e-06	7.7e-05	0.251888	0.258922	3.91e-05	0.000614819	0.259131	0.263912	0.00499567	0.0288667	0.253532	0.25939	0.000823051	0.00710974	01111	0.50528
hsa-miR-486-5p	MIMAT0002177	MI0002470	no	UCCUGUACUGAGCUGCCCCGAAA	0	1	22G->A;23G->A;	0.0289948	0.0271387	0.000587618	0.00543825	0.0290206	0.0269914	8.09e-05	0.00110242	0.0295758	0.0276219	0.00018407	0.00214295	0.0295734	0.0278853	0.00165898	0.0124515	0.0296255	0.0278541	0.00089978	0.00762468	11111	0.988855
hsa-miR-486-5p	MIMAT0002177	MI0002470	no	UCCUGUACUGAGCUGCCCCGA	0	-1		0.113671	0.107217	0.00232064	0.0161296	0.113389	0.10581	0.000410376	0.00407789	0.108967	0.104685	0.026608	0.100183	0.112164	0.106843	0.0141671	0.0628048	0.111156	0.108764	0.197487	0.405381	11110	0.505495
hsa-miR-486-5p	MIMAT0002177	MI0002470	no	UCCUGUACUGAGCUGCCCCGAGA	0	1	23G->A;	0.195694	0.200044	0.0616288	0.184024	0.196816	0.203662	0.00153371	0.0117692	0.19852	0.201527	0.0962494	0.25042	0.19691	0.199844	0.248964	0.468607	0.200181	0.202146	0.2745	0.495002
hsa-miR-486-5p	MIMAT0002177	MI0002470	no	UCCUGUACUGAGCUGCCCCGAGAA	0	2	23G->A;24C->A;	0.0176095	0.019119	0.114924	0.284585	0.0177016	0.0182321	0.388227	0.606863	0.0181347	0.0187866	0.400976	0.619141	0.0168708	0.0183912	0.0240723	0.0932755	0.0175572	0.0182523	0.349665	0.570343
hsa-miR-486-5p	MIMAT0002177	MI0002470	no	UCCUGUACUGAGCUGCCCCGAGU	0	1	23G->U;	0.260912	0.261763	0.731666	0.862293	0.257116	0.261884	0.0461217	0.149815	0.259056	0.259367	0.842524	0.925349	0.253234	0.252306	0.584713	0.764603	0.258617	0.257739	0.661148	0.819239
hsa-miR-30c-1-3p	MIMAT0004674	MI0000736	no	CUGGGAGAGGGUUGUUUACUCU	0	0	22C->U;	0.0314735	0.0278764	0.130931	0.311515	0.0365736	0.0341479	0.320041	0.540419	0.0320448	0.0288672	0.275959	0.496636	0.0545187	0.0497443	0.189619	0.395249	0.0476643	0.0291069	1.36e-07	5.72e-06	00001	0.992204
hsa-miR-30c-1-3p	MIMAT0004674	MI0000736	no	CUGGGAGAGGGUUGUUUACU	0	-2		0.049919	0.0451319	0.0649421	0.191683	0.0563147	0.0663807	0.0253496	0.0967969	0.0566094	0.0558928	0.672524	0.828027	0.129985	0.114141	0.0128002	0.0585178	0.123443	0.0944781	2.96e-06	7.35e-05	10011	0.577371
hsa-miR-30c-1-3p	MIMAT0004674	MI0000736	yes	CUGGGAGAGGGUUGUUUACUCC	0	0		0.77111	0.776938	0.394366	0.612535	0.741391	0.720243	0.0307871	0.112127	0.743373	0.758275	0.13467	0.316953	0.576815	0.600766	0.0241375	0.0934577	0.605879	0.649587	3.76e-05	0.000594657	00111	0.37569
hsa-miR-30c-1-3p	MIMAT0004674	MI0000736	no	CUGGGAGAGGGUUGUUUACUCCU	0	1		0.0296676	0.0352452	0.00709336	0.0374209	0.0331938	0.0375433	0.102906	0.262846	0.0329891	0.0326138	0.70083	0.84312	0.0326274	0.0397048	0.00659346	0.0354036	0.0413655	0.04585	0.252363	0.472576
hsa-miR-30c-1-3p	MIMAT0004674	MI0000736	no	CUGGGAGAGGGUUGUUUACUC	0	-1		0.0761976	0.0717199	0.133639	0.315469	0.085169	0.0884198	0.274014	0.494693	0.0861039	0.0798271	0.1305	0.310923	0.14496	0.13245	0.0146801	0.0645011	0.125761	0.116639	0.0542355	0.168509
hsa-miR-361-5p	MIMAT0000703	MI0000760	no	UUAUCAGAAUCUCCAGGGGUACU	0	1		0.0709661	0.0659249	8.15e-06	0.000170075	0.0692734	0.0666618	0.0579831	0.176481	0.0713908	0.0675692	0.000185619	0.00215365	0.0696084	0.0655908	7.43e-05	0.00103282	0.0696068	0.0631113	1.46e-07	6.08e-06	11111	0.614829
hsa-miR-361-5p	MIMAT0000703	MI0000760	yes	UUAUCAGAAUCUCCAGGGGUAC	0	0		0.592848	0.603299	0.055168	0.170679	0.584579	0.599731	0.0095522	0.0468913	0.579856	0.602131	1.22e-05	0.000241329	0.544302	0.559536	0.0181968	0.0763729	0.558072	0.579017	0.000886457	0.00754925	11111	0.662406
hsa-miR-361-5p	MIMAT0000703	MI0000760	no	UUAUCAGAAUCUCCAGGGGUAA	0	0	22C->A;	0.044256	0.0421427	0.161365	0.355211	0.043535	0.0409185	0.0331867	0.118631	0.0444378	0.0401034	0.000605656	0.00558501	0.0443599	0.0424733	0.139604	0.324374	0.0446288	0.0422107	0.172391	0.372211	11111	0.280796
hsa-miR-361-5p	MIMAT0000703	MI0000760	no	UUAUCAGAAUCUCCAGGGGUA	0	-1		0.0613676	0.0581015	0.157623	0.349529	0.0644392	0.0637927	0.66295	0.820683	0.0626874	0.0579497	0.0133187	0.0600571	0.0994237	0.0935637	0.119924	0.293648	0.0835096	0.0769161	0.00354873	0.0222911
hsa-miR-361-5p	MIMAT0000703	MI0000760	no	UUAUCAGAAUCUCCAGGGGUACA	0	1	23U->A;	0.110559	0.109366	0.533332	0.730605	0.115901	0.109429	0.0152137	0.0664864	0.116638	0.111246	0.0114699	0.0539776	0.120923	0.116028	0.0369644	0.128152	0.116725	0.114047	0.22615	0.442833
hsa-miR-361-5p	MIMAT0000703	MI0000760	no	UUAUCAGAAUCUCCAGGGGUAU	0	0	22C->U;	0.0136191	0.012497	0.0435342	0.143781	0.0136257	0.0129167	0.316971	0.537839	0.0139212	0.0126045	0.023213	0.090703	0.0130084	0.013317	0.734078	0.863646	0.0131699	0.0119943	0.0175483	0.0743518
hsa-miR-361-5p	MIMAT0000703	MI0000760	no	UUAUCAGAAUCUCCAGGGGU	0	-2		0.0214276	0.021517	0.486542	0.691254	0.021813	0.0209216	0.54596	0.739862	0.0205077	0.0213665	0.100328	0.257758	0.021765	0.0219855	0.459272	0.668928	0.0240879	0.0250238	0.224274	0.440339
hsa-miR-340-5p	MIMAT0004692	MI0000802	no	UUAUAAAGCAAUGAGACUGAUA	0	0	22U->A;	0.0146808	0.0133387	9.08e-07	2.69e-05	0.0150879	0.0141584	0.000206991	0.00236412	0.0151531	0.0138818	1.1e-05	0.000221813	0.0153673	0.013925	1.73e-06	4.61e-05	0.0156186	0.0140405	1.57e-07	6.42e-06	11111	0.989173
hsa-miR-340-5p	MIMAT0004692	MI0000802	yes	UUAUAAAGCAAUGAGACUGAUU	0	0		0.733619	0.734084	0.920469	0.963052	0.729329	0.735207	0.0215441	0.0861172	0.72975	0.734539	0.0377412	0.129916	0.724098	0.731513	0.00549533	0.030883	0.72501	0.73017	0.0513965	0.161521
hsa-miR-340-5p	MIMAT0004692	MI0000802	no	UUAUAAAGCAAUGAGACUGAU	0	-1		0.176891	0.174655	0.269548	0.490414	0.178088	0.174327	0.125925	0.30384	0.176551	0.173408	0.027031	0.101478	0.183848	0.180268	0.102159	0.261133	0.183099	0.179992	0.173821	0.373686
hsa-miR-340-5p	MIMAT0004692	MI0000802	no	UUAUAAAGCAAUGAGACUGA	0	-2		0.0115184	0.0113322	0.752362	0.873709	0.011939	0.0118331	0.74987	0.872705	0.0119465	0.0113766	0.0493867	0.157524	0.0114034	0.0112375	0.554126	0.745427	0.0114233	0.0111385	0.295401	0.514707
hsa-miR-331-3p	MIMAT0000760	MI0000812	no	GCCCCUGGGCCUAUCCUAGAAA	0	1	22C->A;	0.125995	0.12103	0.00672136	0.0358834	0.128019	0.123371	0.012795	0.0585178	0.12948	0.121787	3.24e-05	0.000523715	0.130028	0.12009	1.72e-07	7e-06	0.132521	0.125237	8.89e-05	0.00119158	11111	0.840156
hsa-miR-331-3p	MIMAT0000760	MI0000812	no	GCCCCUGGGCCUAUCCUAGA	0	-1		0.232603	0.234193	0.637949	0.800562	0.231002	0.235584	0.125681	0.303323	0.224737	0.230806	0.0733453	0.207461	0.222828	0.230098	0.0142117	0.0629479	0.22915	0.240735	6.81e-05	0.000960116	01111	0.420612
hsa-miR-331-3p	MIMAT0000760	MI0000812	no	GCCCCUGGGCCUAUCCUAGAAAA	0	2	22C->A;23C->A;	0.0122882	0.0114012	0.0721952	0.205392	0.0120656	0.0114214	0.242949	0.462212	0.0126499	0.011279	0.00248103	0.0170037	0.0132006	0.0124761	0.164383	0.360314	0.0130428	0.0120951	0.00889531	0.0445018
hsa-miR-331-3p	MIMAT0000760	MI0000812	no	GCCCCUGGGCCUAUCCUAGAAUU	0	2	22C->U;23C->U;	0.0117945	0.010973	0.119208	0.292384	0.0111105	0.0108445	0.688028	0.837102	0.0109791	0.0107134	0.479671	0.685962	0.0114869	0.0102151	0.00555308	0.0311563	0.011282	0.0101558	0.0158334	0.0686176
hsa-miR-331-3p	MIMAT0000760	MI0000812	no	GCCCCUGGGCCUAUCCUAGAAU	0	1	22C->U;	0.28443	0.291213	0.02962	0.109039	0.287708	0.287316	0.940294	0.97204	0.285778	0.292084	0.0417858	0.139828	0.285506	0.288481	0.489739	0.693442	0.282748	0.281742	0.83154	0.919397
hsa-miR-331-3p	MIMAT0000760	MI0000812	yes	GCCCCUGGGCCUAUCCUAGAA	0	0		0.259959	0.258855	0.646742	0.80764	0.254691	0.257558	0.20772	0.418834	0.25708	0.259264	0.291596	0.511628	0.262844	0.264537	0.451467	0.663697	0.254006	0.252217	0.465844	0.673711
hsa-miR-1249	MIMAT0005901	MI0006384	no	ACGCCCUUCCCCCCCUUCUUC	0	-1		0.14058	0.14646	0.0128447	0.0586689	0.137236	0.144744	0.00822252	0.041903	0.140823	0.147725	0.0153954	0.0671175	0.123155	0.131294	0.00162374	0.0123194	0.128105	0.141754	2.06e-07	8.01e-06	11111	0.8486
hsa-miR-1249	MIMAT0005901	MI0006384	no	ACGCCCUUCCCCCCCUUCUUU	0	-1	21C->U;	0.0124194	0.0116135	0.23307	0.44985	0.0128226	0.012053	0.306247	0.526603	0.012798	0.0115799	0.0511565	0.160964	0.0132819	0.0109172	0.000187782	0.00217627	0.0128835	0.0109396	0.00322905	0.0207278	00111	0.295638
hsa-miR-1249	MIMAT0005901	MI0006384	no	ACGCCCUUCCCCCCCUUCUUCAU	0	1	23C->U;	0.0209807	0.0182089	0.00327473	0.0209558	0.0197465	0.01832	0.144637	0.330613	0.0199677	0.0196888	0.687066	0.836887	0.0177927	0.0175072	0.671806	0.827574	0.0188991	0.0182028	0.437182	0.652714
hsa-miR-1249	MIMAT0005901	MI0006384	no	ACGCCCUUCCCCCCCUUCUUA	0	-1	21C->A;	0.0237253	0.0227783	0.325935	0.547111	0.0237362	0.0232732	0.622145	0.789835	0.0249675	0.0233328	0.048165	0.154784	0.0251527	0.0228208	0.00451133	0.0266697	0.0229997	0.0234106	0.611214	0.782696
hsa-miR-1249	MIMAT0005901	MI0006384	no	ACGCCCUUCCCCCCCUUCUUCAA	0	1	23C->A;	0.0350713	0.0359347	0.556922	0.747028	0.0359313	0.0351102	0.42698	0.643391	0.0371044	0.0367544	0.866337	0.936065	0.0341505	0.0337142	0.614848	0.785218	0.0366672	0.0338475	0.0424277	0.141331
hsa-miR-1249	MIMAT0005901	MI0006384	no	ACGCCCUUCCCCCCCUUCU	0	-3		0.0709799	0.0698287	0.937328	0.971169	0.074848	0.0706643	0.237262	0.454737	0.0696703	0.0706667	0.469115	0.676913	0.0854039	0.0831046	0.419311	0.636516	0.077761	0.0727883	0.0785653	0.217575
hsa-miR-1249	MIMAT0005901	MI0006384	yes	ACGCCCUUCCCCCCCUUCUUCA	0	0		0.472973	0.476972	0.514478	0.71343	0.462771	0.471357	0.127687	0.306215	0.469912	0.468395	0.811292	0.908583	0.451258	0.45346	0.701924	0.843544	0.473185	0.472656	0.852329	0.929719
hsa-miR-1249	MIMAT0005901	MI0006384	no	ACGCCCUUCCCCCCCUUCUUCU	0	0	22A->U;	0.040792	0.0417755	0.45511	0.666212	0.0418361	0.040522	0.315757	0.536537	0.0417192	0.0404044	0.18371	0.387904	0.0402114	0.0405746	0.879384	0.942	0.0414472	0.0414148	0.914465	0.959715
hsa-miR-1249	MIMAT0005901	MI0006384	no	ACGCCCUUCCCCCCCUUCUU	0	-2		0.136018	0.132094	0.280591	0.500986	0.140284	0.136647	0.297393	0.516669	0.133671	0.134741	0.795972	0.899783	0.159784	0.156851	0.421189	0.638042	0.140464	0.138527	0.570974	0.755766
hsa-miR-25-3p	MIMAT0000081	MI0000082	no	CAUUGCACUUGUCUCGGUCUGAA	0	1	23C->A;	0.058781	0.0569664	0.0226117	0.0892461	0.059721	0.0577919	0.0142727	0.0631365	0.0610941	0.058043	4.42e-05	0.000680672	0.0635776	0.0594069	2.63e-07	9.69e-06	0.0621782	0.0586795	3e-06	7.43e-05	11111	0.747995
hsa-miR-25-3p	MIMAT0000081	MI0000082	yes	CAUUGCACUUGUCUCGGUCUGA	0	0		0.758223	0.765036	0.00349874	0.0220311	0.75764	0.764484	0.00214171	0.0151816	0.755072	0.761922	0.00220393	0.0155291	0.752506	0.759812	0.000796172	0.00690668	0.752529	0.756695	0.109415	0.274072	11111	0.567547
hsa-miR-25-3p	MIMAT0000081	MI0000082	no	CAUUGCACUUGUCUCGGUCUGU	0	0	22A->U;	0.0174608	0.016103	0.00601959	0.0331207	0.0176633	0.0167771	0.056887	0.17392	0.017689	0.0163819	0.0035864	0.0225001	0.0173568	0.0161707	0.0108737	0.0518711	0.0177608	0.0166332	0.00741276	0.038511
hsa-miR-25-3p	MIMAT0000081	MI0000082	no	CAUUGCACUUGUCUCGGUCUGAU	0	1	23C->U;	0.0195947	0.0190791	0.0902808	0.239247	0.019386	0.0189559	0.253733	0.473654	0.0197199	0.0189059	0.0201425	0.0820189	0.0196756	0.0188274	0.00701478	0.0370636	0.0200043	0.0191517	0.00625392	0.0342079
hsa-miR-25-3p	MIMAT0000081	MI0000082	no	CAUUGCACUUGUCUCGGUCUG	0	-1		0.0337098	0.0335068	0.706097	0.846177	0.0336645	0.0350536	0.0224843	0.0888361	0.0336595	0.0343711	0.269947	0.490705	0.0347677	0.0357291	0.170563	0.369638	0.0348629	0.0362266	0.0283029	0.105212
hsa-miR-25-3p	MIMAT0000081	MI0000082	no	CAUUGCACUUGUCUCGGUCU	0	-2		0.0374538	0.0370402	0.608183	0.780513	0.0363742	0.0356222	0.475365	0.682326	0.0362757	0.0360075	0.809336	0.907579	0.0370893	0.036648	0.587417	0.765855	0.0376264	0.0376999	0.908343	0.95617
hsa-miR-454-5p	MIMAT0003884	MI0003820	yes	ACCCUAUCAAUAUUGUCUCUGC	0	0		0.463969	0.512073	3.75e-06	8.97e-05	0.47445	0.510736	0.00106358	0.00877324	0.465785	0.494233	0.00258123	0.0174438	0.431158	0.467668	0.00114722	0.00935027	0.443556	0.497576	3.02e-07	1.09e-05	11111	0.969902
hsa-miR-454-5p	MIMAT0003884	MI0003820	no	ACCCUAUCAAUAUUGUCUCUGU	0	0	22C->U;	0.0906693	0.0787181	0.0404433	0.136514	0.0882617	0.0782408	0.0792704	0.218694	0.0834554	0.0785232	0.361759	0.582007	0.084702	0.0779769	0.184448	0.3885	0.0857135	0.0691071	0.00170947	0.0127495
hsa-miR-454-5p	MIMAT0003884	MI0003820	no	ACCCUAUCAAUAUUGUCUCUG	0	-1		0.121722	0.101578	0.00907827	0.0452368	0.12142	0.112362	0.304639	0.525072	0.122576	0.105951	0.0188592	0.0783187	0.140445	0.126893	0.0764036	0.213285	0.13876	0.126825	0.0463131	0.150199
hsa-miR-454-5p	MIMAT0003884	MI0003820	no	ACCCUAUCAAUAUUGUCUCUGCU	0	1		0.207894	0.200153	0.298458	0.51764	0.20212	0.200177	0.808856	0.90724	0.207339	0.20863	0.805253	0.904997	0.222783	0.208107	0.088001	0.23509	0.206945	0.193327	0.0541378	0.168328
hsa-miR-454-5p	MIMAT0003884	MI0003820	no	ACCCUAUCAAUAUUGUCUCUGCA	0	1	23U->A;	0.0764207	0.0765412	0.960488	0.981077	0.0768042	0.0690433	0.173699	0.373618	0.0770761	0.0771219	0.985484	0.993894	0.0769193	0.0849532	0.233431	0.450378	0.0785453	0.0724514	0.370618	0.59051
hsa-miR-582-3p	MIMAT0004797	MI0003589	no	UAACUGGUUGAACAACUGAACCC	0	1		0.231823	0.242991	0.0100505	0.0488693	0.227065	0.239755	0.00219846	0.0155112	0.230652	0.240256	0.0254119	0.0969627	0.177275	0.196343	5.79e-05	0.000840389	0.192362	0.214669	3.51e-07	1.22e-05	11111	0.86242
hsa-miR-582-3p	MIMAT0004797	MI0003589	no	AACUGGUUGAACAACUGAACCC	1	1		0.026102	0.0280606	0.0204077	0.0827371	0.0251159	0.0275278	0.00431547	0.0258852	0.0256039	0.0272155	0.0368298	0.127732	0.018125	0.0219779	3.04e-06	7.5e-05	0.0221025	0.02487	0.00125624	0.0100157	11111	0.74198
hsa-miR-582-3p	MIMAT0004797	MI0003589	no	UAACUGGUUGAACAACUGAACCCU	0	2	24A->U;	0.0777548	0.0744775	0.070005	0.201235	0.0787793	0.075154	0.0851714	0.229868	0.077449	0.0736231	0.0267896	0.100682	0.0767726	0.0714753	0.00200885	0.0144426	0.0777209	0.0728095	0.0114001	0.0537726
hsa-miR-582-3p	MIMAT0004797	MI0003589	yes	UAACUGGUUGAACAACUGAACC	0	0		0.511507	0.50777	0.462297	0.671234	0.51482	0.508539	0.199138	0.407788	0.511396	0.510801	0.853637	0.930308	0.568153	0.554728	0.0164615	0.0708903	0.549358	0.532003	0.00306553	0.0199026
hsa-miR-582-3p	MIMAT0004797	MI0003589	no	UAACUGGUUGAACAACUGAAC	0	-1		0.0565525	0.0532122	0.0301973	0.110553	0.0561742	0.0535136	0.0719584	0.204952	0.0560027	0.0544984	0.327709	0.548755	0.0562712	0.0540734	0.170293	0.36963	0.0560025	0.0547679	0.512531	0.711598
hsa-miR-582-3p	MIMAT0004797	MI0003589	no	UAACUGGUUGAACAACUGAACCCA	0	2		0.0103056	0.00963785	0.133747	0.315577	0.011618	0.0109327	0.188368	0.393683	0.0106209	0.00974961	0.0467496	0.15129	0.0103278	0.0103454	0.825457	0.91633	0.0112836	0.0105883	0.196378	0.403808
hsa-miR-582-3p	MIMAT0004797	MI0003589	no	AACUGGUUGAACAACUGAACC	1	0		0.0336016	0.0331356	0.603131	0.776656	0.0340712	0.0348031	0.39481	0.613038	0.0358588	0.0354937	0.75218	0.873709	0.0405382	0.0411976	0.618546	0.787051	0.0381258	0.0386182	0.660867	0.819092
hsa-miR-3161	MIMAT0015035	MI0014191	no	CUGAUAAGAACAGAGGCCCAGA	0	-1		0.724321	0.60612	0.00857575	0.0433228	0.742895	0.608171	0.000496679	0.00474228	0.762663	0.60539	3.67e-07	1.27e-05	0.7346	0.57693	1.47e-05	0.000280846	0.722887	0.648251	0.0308275	0.112195	11111	0.915215
hsa-miR-3161	MIMAT0015035	MI0014191	no	CUGAUAAGAACAGAGGCCCAGAA	0	0	23U->A;	0.218023	0.23757	0.187567	0.392649	0.214982	0.231305	0.447474	0.660383	0.188506	0.231236	0.624694	0.791711	0.209916	0.236164	0.447827	0.660618	0.249742	0.211756	0.0132789	0.0599832
hsa-miR-181a-3p	MIMAT0000270	MI0000289	yes	ACCAUCGACCGUUGAUUGUACC	0	0		0.817765	0.824623	0.00227322	0.0158862	0.802025	0.814203	4.14e-07	1.38e-05	0.805544	0.814229	0.000229896	0.00255454	0.791948	0.801741	7.23e-05	0.00100822	0.794716	0.80637	1.83e-06	4.83e-05	11111	0.982891
hsa-miR-181a-3p	MIMAT0000270	MI0000289	no	ACCAUCGACCGUUGAUUGUAA	0	-1	21C->A;	0.00910224	0.00862871	0.231419	0.447641	0.0112979	0.00981949	0.00148834	0.0114647	0.0112382	0.00946386	1.73e-05	0.000319373	0.0117847	0.0105303	0.00450898	0.0266697	0.0111685	0.0103358	0.0771056	0.214543	01111	0.433369
hsa-miR-181a-3p	MIMAT0000270	MI0000289	no	ACCAUCGACCGUUGAUUGUA	0	-2		0.00760958	0.0071107	0.249374	0.469035	0.00915976	0.00878238	0.862876	0.934295	0.00886306	0.00837913	0.489324	0.693282	0.0147362	0.0140783	0.274171	0.494695	0.0126621	0.0105418	8.26e-05	0.0011174	00001	0.298276
hsa-miR-181a-3p	MIMAT0000270	MI0000289	no	ACCAUCGACCGUUGAUUGUACU	0	0	22C->U;	0.0312042	0.0295445	0.00437082	0.0261254	0.0332274	0.0309255	0.000318386	0.00330148	0.0318461	0.030652	0.0395413	0.13423	0.0343834	0.0325245	0.00160592	0.0122143	0.035443	0.0333545	0.000720755	0.00637663	11111	0.805218
hsa-miR-181a-3p	MIMAT0000270	MI0000289	no	ACCAUCGACCGUUGAUUGUACCU	0	1	23C->U;	0.0462635	0.0443055	0.0157752	0.0684817	0.0482513	0.0455973	0.00419169	0.0254106	0.0478797	0.0469239	0.246256	0.465842	0.0464105	0.0446156	0.0489419	0.156495	0.0463357	0.0446459	0.0428376	0.142214
hsa-miR-181a-3p	MIMAT0000270	MI0000289	no	ACCAUCGACCGUUGAUUGUAC	0	-1		0.0316966	0.0314905	0.695061	0.840125	0.0357929	0.0350921	0.243333	0.462684	0.0347307	0.0335321	0.0447507	0.14657	0.0397365	0.0383499	0.0386424	0.132228	0.0374099	0.0367795	0.347942	0.569253
hsa-miR-486-5p	MIMAT0002177_1	MI0023622	no	UCCUGUACUGAGCUGCCCCGAA	0	0	22G->A;	0.0318001	0.0292096	0.00203043	0.0145061	0.0318583	0.0278933	4.79e-07	1.55e-05	0.031071	0.0288165	0.00733736	0.038158	0.031844	0.0303309	0.104469	0.265581	0.0308971	0.0291194	0.0182565	0.0764982	11111	0.556738
hsa-miR-486-5p	MIMAT0002177_1	MI0023622	yes	UCCUGUACUGAGCUGCCCCGAG	0	0		0.238646	0.241844	0.0205929	0.083159	0.238936	0.246116	2.65e-06	6.71e-05	0.238337	0.244957	2.48e-05	0.000428453	0.245291	0.250577	0.001037	0.00858858	0.239412	0.245709	0.00019073	0.00220048	11111	0.850613
hsa-miR-486-5p	MIMAT0002177_1	MI0023622	no	UCCUGUACUGAGCUGCCCCGAGAU	0	2	23C->A;	0.0224957	0.0216584	0.00714364	0.0375316	0.0223984	0.0219731	0.207211	0.418054	0.0227611	0.0216737	0.0025987	0.0175271	0.022563	0.0211735	0.000164184	0.00196335	0.0226302	0.0212007	1.14e-05	0.000229167	10111	0.706397
hsa-miR-486-5p	MIMAT0002177_1	MI0023622	no	UCCUGUACUGAGCUGCCCCGAAA	0	1	22G->A;23C->A;	0.027241	0.025637	0.00194172	0.0140387	0.0275062	0.025574	0.000103072	0.0013573	0.0279972	0.0262352	0.000535815	0.00504543	0.027864	0.0265188	0.00832167	0.0422475	0.0280457	0.0263784	0.00141174	0.0110238	11111	0.958842
hsa-miR-486-5p	MIMAT0002177_1	MI0023622	no	UCCUGUACUGAGCUGCCCCGAGUUU	0	3	23C->U;25G->U;	0.0146465	0.0135038	0.000153651	0.00187847	0.0139117	0.012974	0.00467116	0.0273933	0.0141249	0.0131128	0.00312141	0.0202398	0.0135059	0.0131037	0.261044	0.482271	0.0139153	0.0130438	0.0130029	0.0591276	11101	0.614259
hsa-miR-486-5p	MIMAT0002177_1	MI0023622	no	UCCUGUACUGAGCUGCCCCGA	0	-1		0.107465	0.101479	0.00293851	0.0193228	0.107225	0.100272	0.000793574	0.00688997	0.102981	0.0992465	0.0437166	0.144104	0.106199	0.101687	0.0260969	0.0989501	0.105048	0.103247	0.280693	0.500993	11110	0.511502
hsa-miR-486-5p	MIMAT0002177_1	MI0023622	no	UCCUGUACUGAGCUGCCCCGAGA	0	1	23C->A;	0.184833	0.189877	0.0204935	0.083006	0.186376	0.193188	0.00115272	0.00937427	0.188053	0.190937	0.126955	0.30503	0.186571	0.190071	0.150887	0.339371	0.189346	0.191655	0.175325	0.376105	11111	0.307597
hsa-miR-486-5p	MIMAT0002177_1	MI0023622	no	UCCUGUACUGAGCUGCCCCGAGUU	0	2	23C->U;	0.0273152	0.0265162	0.0226491	0.0892461	0.0269973	0.0263772	0.0685113	0.198508	0.0270733	0.026603	0.133137	0.314719	0.027486	0.0266295	0.0173603	0.0737381	0.0275568	0.0266193	0.00294557	0.0193569
hsa-miR-486-5p	MIMAT0002177_1	MI0023622	no	UCCUGUACUGAGCUGCCCCGAGU	0	1	23C->U;	0.246098	0.248366	0.292802	0.512528	0.243302	0.248559	0.013554	0.0608237	0.245417	0.245828	0.801851	0.903041	0.239433	0.239765	0.92502	0.964903	0.244098	0.244708	0.84802	0.927521
hsa-miR-486-5p	MIMAT0002177_1	MI0023622	no	UCCUGUACUGAGCUGCCCCGAGAA	0	2	23C->A;24U->A;	0.0166162	0.0180808	0.0969223	0.251519	0.0167361	0.0172648	0.352821	0.573242	0.0172084	0.0178235	0.402026	0.62	0.0160267	0.0175475	0.0198339	0.0812134	0.0166605	0.0174039	0.262507	0.483663
hsa-miR-6503-3p	MIMAT0025463	MI0022215	no	AGGGGACUAGGAUGCAGACCUC	-2	-1		0.0604132	0.0533568	0.00021743	0.00245057	0.0615696	0.054706	0.00068934	0.00616752	0.0617525	0.0573532	0.0366713	0.127539	0.0697123	0.0631797	0.000882606	0.00752897	0.0630796	0.053375	4.88e-07	1.57e-05	11111	0.685388
hsa-miR-6503-3p	MIMAT0025463	MI0022215	no	GGACUAGGAUGCAGACCUCCCU	1	2		0.311093	0.317403	0.279735	0.499893	0.299932	0.318694	0.000112582	0.00145167	0.305532	0.314637	0.0550056	0.170303	0.299277	0.30243	0.460096	0.669463	0.304334	0.310119	0.239453	0.457516	01100	0.200011
hsa-miR-6503-3p	MIMAT0025463	MI0022215	no	AGGGGACUAGGAUGCAGACCU	-2	-2		0.0104605	0.00873389	0.00743398	0.0386017	0.0112135	0.00963538	0.0130299	0.0592243	0.0112475	0.00937293	0.00647306	0.0350325	0.0145896	0.0124608	0.00675063	0.0360022	0.012045	0.00991923	0.00196127	0.0141247
hsa-miR-6503-3p	MIMAT0025463	MI0022215	no	AGGGGACUAGGAUGCAGACCUCC	-2	0		0.0710374	0.0671079	0.0599223	0.180773	0.0710338	0.0647379	0.00237381	0.0164211	0.0713307	0.0678841	0.146472	0.333169	0.0554712	0.0558113	0.903721	0.953564	0.0648333	0.0617904	0.124848	0.302023
hsa-miR-6503-3p	MIMAT0025463	MI0022215	no	GACUAGGAUGCAGACCUCCCU	2	2		0.080825	0.081897	0.697005	0.841185	0.0780727	0.0832216	0.0281442	0.10466	0.076417	0.081506	0.0451591	0.14753	0.0705583	0.0764244	0.0109523	0.0521162	0.0736615	0.0795039	0.00429033	0.0257797
hsa-miR-6503-3p	MIMAT0025463	MI0022215	no	GGACUAGGAUGCAGACCUCC	1	0		0.0413346	0.0405916	0.803676	0.904202	0.0415236	0.039374	0.287111	0.507428	0.0419457	0.0416117	0.906121	0.954805	0.0571354	0.0552297	0.504251	0.704494	0.0493021	0.045844	0.0407916	0.137282
hsa-miR-6503-3p	MIMAT0025463	MI0022215	no	GGACUAGGAUGCAGACCUCCCUU	1	3	23G->U;	0.0330977	0.033613	0.650153	0.809744	0.0331719	0.0344311	0.266691	0.487689	0.032852	0.0346232	0.104378	0.265414	0.0330718	0.0340638	0.485533	0.69063	0.033274	0.0340218	0.499257	0.700935
hsa-miR-6503-3p	MIMAT0025463	MI0022215	no	GGACUAGGAUGCAGACCUCCC	1	1		0.0520788	0.0529834	0.536417	0.733255	0.0507218	0.0524329	0.273007	0.493784	0.0516862	0.0516434	0.835839	0.921266	0.054727	0.0534792	0.57153	0.75617	0.0551995	0.0580844	0.118095	0.290488
hsa-miR-6503-3p	MIMAT0025463	MI0022215	yes	GGGACUAGGAUGCAGACCUCC	0	0		0.0911087	0.0931408	0.415268	0.632722	0.0904892	0.0899272	0.902418	0.952887	0.0914669	0.0924528	0.689903	0.837955	0.0811216	0.080925	0.92823	0.96614	0.0825547	0.0849468	0.250865	0.471059
hsa-miR-128-3p	MIMAT0000424_1	MI0000727	yes	UCACAGUGAACCGGUCUCUUU	0	0		0.449468	0.462323	0.00248126	0.0170037	0.446285	0.458964	0.00265317	0.0178241	0.437064	0.449559	0.00244354	0.0168014	0.431997	0.454004	6.12e-07	1.94e-05	0.440415	0.454961	0.000215141	0.00244088	11111	0.96742
hsa-miR-128-3p	MIMAT0000424_1	MI0000727	no	UCACAGUGAACCGGUCUCUUAA	0	1	21U->A;22C->A;	0.0170425	0.014582	0.0005706	0.00530472	0.0161924	0.015043	0.0803673	0.220978	0.0173345	0.0151819	0.000122144	0.0015545	0.0172244	0.0153836	0.00284108	0.0187423	0.017269	0.0154754	0.00147176	0.0113712	11111	0.710726
hsa-miR-128-3p	MIMAT0000424_1	MI0000727	no	UCACAGUGAACCGGUCUCUUUAA	0	2	22C->A;23C->A;	0.0568122	0.0546152	0.228698	0.444932	0.0558233	0.0529681	0.0728761	0.206697	0.0606424	0.0558172	0.00884733	0.0443232	0.0593302	0.054472	0.0053478	0.0302864	0.0561353	0.0525522	0.0273502	0.102264
hsa-miR-128-3p	MIMAT0000424_1	MI0000727	no	UCACAGUGAACCGGUCUCU	0	-2		0.0302058	0.0264494	0.0222876	0.0883657	0.028801	0.0281679	0.941183	0.972436	0.0288952	0.0257609	0.0797038	0.219566	0.0384341	0.0349821	0.078938	0.218042	0.0364077	0.0332292	0.0863923	0.231699
hsa-miR-128-3p	MIMAT0000424_1	MI0000727	no	UCACAGUGAACCGGUCUCUU	0	-1		0.0819698	0.0805081	0.614054	0.784827	0.0846275	0.0814273	0.156321	0.347701	0.0788032	0.0785124	0.981006	0.99224	0.0976238	0.0959557	0.575442	0.758858	0.0959957	0.0915602	0.0671876	0.195884
hsa-miR-128-3p	MIMAT0000424_1	MI0000727	no	UCACAGUGAACCGGUCUCUUUA	0	1	22C->A;	0.151232	0.149288	0.390875	0.609329	0.159126	0.155227	0.0906154	0.239705	0.153769	0.151387	0.389247	0.607842	0.155139	0.151789	0.158268	0.350357	0.15387	0.150648	0.254467	0.474664
hsa-miR-128-3p	MIMAT0000424_1	MI0000727	no	UCACAGUGAACCGGUCUCUUUAC	0	2	22C->A;	0.0831723	0.0846202	0.723326	0.856317	0.0830482	0.0809668	0.591817	0.76856	0.0892296	0.0890584	0.96584	0.984167	0.0722131	0.0674419	0.157202	0.34887	0.0733351	0.0782329	0.138839	0.322981
hsa-miR-128-3p	MIMAT0000424_1	MI0000727	no	UCACAGUGAACCGGUCUCUUUC	0	1		0.0617978	0.0617943	0.977633	0.990002	0.0593551	0.0569896	0.344184	0.565453	0.0595285	0.0613613	0.36892	0.588538	0.0521768	0.0544043	0.370768	0.590524	0.055214	0.0567129	0.367614	0.587226
hsa-miR-4482-3p	MIMAT0020958	MI0016843	no	UUUCUAUUUCUCAGUGGGGCU	0	-1		0.624962	0.544633	0.000474162	0.00456131	0.635121	0.500084	2.74e-05	0.00046247	0.618981	0.457847	5.45e-06	0.0001219	0.665076	0.533954	5.34e-06	0.00011977	0.683907	0.542818	6.15e-07	1.94e-05	11111	0.98972
hsa-miR-500a-3p	MIMAT0002871	MI0003184	no	AUGCACCUGGGCAAGGAUUCUGUU	0	2	23A->U;24G->U;	0.011603	0.0104436	7e-07	2.15e-05	0.0111535	0.0106025	0.0363754	0.126815	0.0112825	0.0110031	0.183984	0.388162	0.0114897	0.0104988	1.01e-06	2.94e-05	0.0113674	0.0106189	0.000232443	0.00256891	11011	0.714227
hsa-miR-500a-3p	MIMAT0002871	MI0003184	no	AUGCACCUGGGCAAGGAUUCUGAU	0	2	24G->U;	0.0326916	0.0321735	0.35964	0.579914	0.0332496	0.0319037	0.0258463	0.098197	0.0333238	0.0322497	0.0857981	0.231012	0.0330013	0.0319072	0.0621668	0.185073	0.0329475	0.0307882	0.000297121	0.00313121	01111	0.349171
hsa-miR-500a-3p	MIMAT0002871	MI0003184	yes	AUGCACCUGGGCAAGGAUUCUG	0	0		0.0819014	0.0842896	0.0821639	0.224054	0.0810097	0.0857072	0.00252879	0.01718	0.0790909	0.0818735	0.0294365	0.108481	0.0842805	0.0875225	0.0324357	0.116803	0.0810452	0.0848841	0.0018318	0.0134241
hsa-miR-500a-3p	MIMAT0002871	MI0003184	no	AUGCACCUGGGCAAGGAUUCUGU	0	1	23A->U;	0.108704	0.105699	0.0202339	0.08227	0.105333	0.104984	0.731358	0.86203	0.10463	0.10425	0.933044	0.968985	0.100515	0.0983819	0.0961817	0.250415	0.105418	0.103971	0.262649	0.483663
hsa-miR-500a-3p	MIMAT0002871	MI0003184	no	AAUGCACCUGGGCAAGGAUUCU	-1	-1		0.028982	0.0268667	0.0587962	0.178373	0.027572	0.0281534	0.469785	0.677498	0.0277764	0.027164	0.637828	0.800562	0.028271	0.027114	0.269255	0.490055	0.0283328	0.0276053	0.571509	0.75617
hsa-miR-500a-3p	MIMAT0002871	MI0003184	no	AAUGCACCUGGGCAAGGAUUC	-1	-2		0.0243388	0.0240416	0.874649	0.940092	0.0236764	0.0245301	0.1108	0.27646	0.0239941	0.0235443	0.685833	0.836887	0.0243384	0.0246397	0.614225	0.784827	0.0244138	0.0247168	0.466508	0.674365
hsa-miR-500a-3p	MIMAT0002871	MI0003184	no	AUGCACCUGGGCAAGGAUUCUGA	0	1		0.513116	0.518154	0.199321	0.407838	0.515551	0.513842	0.758525	0.877692	0.514363	0.514822	0.909977	0.957059	0.515675	0.516926	0.746549	0.870026	0.51011	0.510045	0.978093	0.990146
hsa-miR-500a-3p	MIMAT0002871	MI0003184	no	AUGCACCUGGGCAAGGAUUCUGAA	0	2	24G->A;	0.0457109	0.0459499	0.711337	0.84898	0.0496134	0.0483281	0.241565	0.460606	0.0515784	0.0503425	0.216937	0.431017	0.052138	0.0520743	0.915914	0.960444	0.0534418	0.0526863	0.382037	0.600756
hsa-miR-500a-3p	MIMAT0002871	MI0003184	no	AUGCACCUGGGCAAGGAUUCU	0	-1		0.0571927	0.0557806	0.453397	0.664623	0.0556762	0.0577811	0.24925	0.468889	0.0548655	0.0560042	0.714221	0.85054	0.055448	0.055063	0.807239	0.906229	0.0576355	0.0581429	0.618594	0.787051
hsa-miR-182-5p	MIMAT0000259	MI0000272	no	UUUGGCAAUGGUAGAACUCACACUGG	0	2		0.229922	0.258214	0.000555959	0.00519216	0.22848	0.237451	0.292867	0.512542	0.249466	0.260363	0.148703	0.336654	0.229939	0.259933	0.00133032	0.0104839	0.123059	0.154905	7.02e-07	2.15e-05	10011	0.717701
hsa-miR-182-5p	MIMAT0000259	MI0000272	yes	UUUGGCAAUGGUAGAACUCACACU	0	0		0.420299	0.392894	0.00251276	0.0171165	0.422578	0.409703	0.118281	0.290806	0.380901	0.373921	0.374755	0.594359	0.41001	0.385617	0.0112816	0.0533611	0.466625	0.435473	1.25e-06	3.5e-05	10011	0.440685
hsa-miR-182-5p	MIMAT0000259	MI0000272	no	UUUGGCAAUGGUAGAACUCACACUG	0	1		0.168003	0.184803	0.00205382	0.0146426	0.168511	0.19118	0.00145553	0.0113141	0.183739	0.194644	0.049856	0.158601	0.180328	0.189476	0.272576	0.493482	0.108089	0.125236	1.65e-05	0.000307924	11101	0.447713
hsa-miR-182-5p	MIMAT0000259	MI0000272	no	UUUGGCAAUGGUAGAACUCACA	0	-2		0.0464715	0.0418074	0.0521953	0.16313	0.0504613	0.0456675	0.237646	0.455082	0.046335	0.0446611	0.53406	0.730907	0.053356	0.0500098	0.131922	0.31313	0.125797	0.114671	0.000446241	0.00435403	11011	0.259764
hsa-miR-182-5p	MIMAT0000259	MI0000272	no	UUUGGCAAUGGUAGAACUCACAC	0	-1		0.0683161	0.0603348	0.0235244	0.0916031	0.0689716	0.0607706	0.0311673	0.11311	0.0654736	0.0629082	0.371594	0.590989	0.0584722	0.052683	0.0982989	0.254021	0.078007	0.0747715	0.10049	0.257984
hsa-miR-182-5p	MIMAT0000259	MI0000272	no	UUUGGCAAUGGUAGAACUCAC	0	-3		0.00403321	0.00302393	0.203758	0.413376	0.00317327	0.00273763	0.0274808	0.102602	0.00323166	0.00396238	0.460351	0.669548	0.00403341	0.00474142	0.298862	0.518166	0.0332756	0.0307582	0.137759	0.321271
hsa-miR-182-5p	MIMAT0000259	MI0000272	no	UUUGGCAAUGGUAGAACUCACACUGU	0	2	26G->U;	0.0349061	0.034766	0.823966	0.915533	0.03057	0.0271409	0.219868	0.434356	0.0359261	0.0322286	0.111443	0.277658	0.0327409	0.0283878	0.0574487	0.175167	0.0129856	0.0119475	0.22344	0.43957
hsa-miR-27b-3p	MIMAT0000419	MI0000440	yes	UUCACAGUGGCUAAGUUCUGC	0	0		0.458843	0.480538	0.000403724	0.00401959	0.450381	0.47321	0.0014913	0.0114789	0.458159	0.478149	0.00174824	0.0129226	0.380601	0.40924	6.72e-05	0.000950068	0.404926	0.438493	1.09e-06	3.15e-05	11111	0.989176
hsa-miR-27b-3p	MIMAT0000419	MI0000440	no	UUCACAGUGGCUAAGUUCUG	0	-1		0.354985	0.334187	0.00036112	0.0036486	0.363209	0.343007	0.00571113	0.03184	0.353178	0.335842	0.00261144	0.0175887	0.440767	0.414107	0.000154052	0.00187899	0.419291	0.387046	1.33e-06	3.71e-05	11111	0.978149
hsa-miR-27b-3p	MIMAT0000419	MI0000440	no	UUCACAGUGGCUAAGUUCUGCA	0	1		0.0252522	0.0243298	0.0484597	0.155487	0.02457	0.0249242	0.481662	0.687848	0.0254789	0.0243585	0.022909	0.089821	0.0242718	0.0236701	0.126357	0.304166	0.0233902	0.0226078	0.0705127	0.20224
hsa-miR-27b-3p	MIMAT0000419	MI0000440	no	UUCACAGUGGCUAAGUUCUGCU	0	1	22A->U;	0.0681822	0.0682805	0.894661	0.949332	0.0670028	0.0668978	0.950746	0.97684	0.0675865	0.067326	0.859841	0.933426	0.0627565	0.0632261	0.561376	0.750588	0.061702	0.0623108	0.494978	0.697339
hsa-let-7f-5p	MIMAT0000067_1	MI0000068	yes	UGAGGUAGUAGAUUGUAUAGUU	0	0		0.797326	0.802263	0.0027337	0.0181862	0.792757	0.80241	1.12e-06	3.22e-05	0.796202	0.803388	0.000236184	0.00260463	0.793187	0.800711	0.000169405	0.00200874	0.789524	0.798438	5.47e-06	0.000121985	11111	0.983067
hsa-let-7f-5p	MIMAT0000067_1	MI0000068	no	UGAGGUAGUAGAUUGUAUAGUUU	0	1		0.0313638	0.0292644	0.000183915	0.00214295	0.0309294	0.0292036	0.00060855	0.00560161	0.0309843	0.0297331	0.00546927	0.0307776	0.0310846	0.0287289	3.92e-06	9.36e-05	0.0313288	0.0289397	2.93e-06	7.31e-05	11111	0.884857
hsa-let-7f-5p	MIMAT0000067_1	MI0000068	no	UGAGGUAGUAGAUUGUAUAGUUA	0	1	23U->A;	0.0351645	0.0328321	0.000184761	0.00214612	0.0350532	0.0335461	0.0159428	0.0690048	0.0355889	0.0336723	0.00119909	0.00964263	0.0357396	0.0335493	0.000249434	0.00271568	0.037405	0.0352511	0.000457157	0.00443521	11111	0.916626
hsa-let-7f-5p	MIMAT0000067_1	MI0000068	no	UGAGGUAGUAGAUUGUAUAGU	0	-1		0.0658948	0.0612586	0.000750208	0.00660867	0.0671523	0.0627637	0.00442293	0.0263294	0.0644318	0.0606395	0.00271798	0.0181065	0.0679599	0.0640744	0.00202956	0.0145061	0.0688658	0.0648845	0.000492019	0.00470218	11111	0.956906
hsa-miR-193a-5p	MIMAT0004614	MI0000487	no	UGGGUCUUUGCGGGCGAGAU	0	-2		0.119781	0.133687	0.000461261	0.00446234	0.109964	0.121528	0.00253551	0.0172143	0.102925	0.120325	1.16e-06	3.32e-05	0.117139	0.132658	3.6e-05	0.000575986	0.131141	0.137319	0.145966	0.332612	11110	0.603419
hsa-miR-193a-5p	MIMAT0004614	MI0000487	no	UGGGUCUUUGCGGGCGAGA	0	-3		0.0128483	0.0131106	0.565083	0.752929	0.011619	0.0150752	0.000965682	0.00807625	0.0120742	0.0126826	0.47655	0.683501	0.0151574	0.0163054	0.263205	0.483882	0.0144413	0.0156122	0.212599	0.425156	01001	0.145718
hsa-miR-193a-5p	MIMAT0004614	MI0000487	yes	UGGGUCUUUGCGGGCGAGAUGA	0	0		0.494037	0.477165	0.00790711	0.0406057	0.493191	0.478565	0.0502197	0.159387	0.49847	0.479258	0.00679019	0.0361379	0.462942	0.447555	0.0116844	0.0546856	0.464328	0.457074	0.226929	0.443248
hsa-miR-193a-5p	MIMAT0004614	MI0000487	no	UGGGUCUUUGCGGGCGAGAUGU	0	0	22A->U;	0.0940555	0.0894294	0.110433	0.275785	0.0994567	0.0974581	0.5334	0.730605	0.110177	0.104239	0.0196198	0.080691	0.0925911	0.0868864	0.0133353	0.0601055	0.0872463	0.0855977	0.601264	0.775916
hsa-miR-193a-5p	MIMAT0004614	MI0000487	no	UGGGUCUUUGCGGGCGAGAUGAA	0	1	23G->A;	0.0302425	0.0305597	0.720392	0.854236	0.0258878	0.0261255	0.805396	0.905043	0.0248676	0.0270027	0.0609482	0.182816	0.0308408	0.030393	0.907694	0.955878	0.0365813	0.0352156	0.697528	0.841436
hsa-miR-193a-5p	MIMAT0004614	MI0000487	no	UGGGUCUUUGCGGGCGAGAUGAU	0	1	23G->U;	0.0274532	0.025028	0.120111	0.294022	0.0234701	0.0228645	0.655421	0.814605	0.0230982	0.0214681	0.143664	0.329862	0.0233515	0.0241387	0.558244	0.748098	0.0280482	0.0266138	0.312955	0.533445
hsa-miR-193a-5p	MIMAT0004614	MI0000487	no	UGGGUCUUUGCGGGCGAGAUG	0	-1		0.154618	0.156639	0.588858	0.766953	0.166584	0.17004	0.175584	0.376349	0.160685	0.16286	0.35638	0.576572	0.189434	0.184897	0.304997	0.525423	0.16844	0.163437	0.164501	0.360378
hsa-miR-193a-5p	MIMAT0004614	MI0000487	no	UGGGUCUUUGCGGGCGAGAUU	0	-1	21G->U;	0.0197857	0.0192831	0.945501	0.974611	0.0166019	0.0175378	0.395655	0.614068	0.0175463	0.0165443	0.386169	0.604551	0.0190059	0.0182393	0.470895	0.678336	0.0196553	0.0194445	0.852899	0.929888
hsa-miR-361-3p	MIMAT0004682	MI0000760	yes	UCCCCCAGGUGUGAUUCUGAUUU	0	0		0.20414	0.21053	0.0273827	0.102348	0.206634	0.213161	0.0281149	0.104589	0.197277	0.211955	1.18e-06	3.36e-05	0.194825	0.203423	0.00505906	0.029069	0.207073	0.21741	0.000644596	0.00584932	11111	0.733738
hsa-miR-361-3p	MIMAT0004682	MI0000760	no	CCCCCAGGUGUGAUUCUGAUUUGC	1	2		0.0795587	0.092012	2.26e-06	5.8e-05	0.0780427	0.0834734	0.0326025	0.116951	0.0818472	0.0922445	2.85e-05	0.000476975	0.0632469	0.0747147	4.1e-06	9.7e-05	0.0640927	0.0721961	2.89e-05	0.000481892	11111	0.589856
hsa-miR-361-3p	MIMAT0004682	MI0000760	no	UCCCCCAGGUGUGAUUCUGAU	0	-2		0.070539	0.0632247	4.94e-05	0.000744207	0.0714374	0.063749	0.000163484	0.00196123	0.0722809	0.0626734	1.22e-05	0.000241329	0.0820167	0.0717873	1.55e-05	0.000295293	0.076004	0.0675247	8.27e-06	0.000172241	11111	0.998578
hsa-miR-361-3p	MIMAT0004682	MI0000760	no	UCCCCCAGGUGUGAUUCUGAUU	0	-1		0.328511	0.315478	0.00268643	0.0179885	0.333293	0.322503	0.00730041	0.0380044	0.325845	0.310173	0.000140397	0.00174136	0.349706	0.332487	1.69e-05	0.000312914	0.351829	0.339926	0.00171859	0.0127864	11111	0.943741
hsa-miR-361-3p	MIMAT0004682	MI0000760	no	UCCCCCAGGUGUGAUUCUGAAA	0	-1	21U->A;22U->A;	0.0106871	0.00896688	0.0172601	0.0735537	0.0109556	0.0092844	0.0179596	0.0756342	0.0113922	0.00901376	0.000192513	0.00221357	0.0115816	0.0107894	0.333984	0.555646	0.00970595	0.00925444	0.328307	0.549054	11100	0.383312
hsa-miR-361-3p	MIMAT0004682	MI0000760	no	UCCCCCAGGUGUGAUUCUGAUA	0	-1	22U->A;	0.0140597	0.0119407	0.00157893	0.0120628	0.0140443	0.0124126	0.0148576	0.0652056	0.0153008	0.0126664	0.000487076	0.00465928	0.015587	0.0132366	0.00314193	0.0203086	0.0150992	0.0127072	0.00172348	0.0128136	11111	0.909891
hsa-miR-361-3p	MIMAT0004682	MI0000760	no	CCCCCAGGUGUGAUUCUGAUUUG	1	1		0.0404751	0.0431231	0.0183116	0.0766348	0.0428303	0.0439453	0.372254	0.591552	0.0425561	0.0449001	0.0498794	0.158601	0.0430376	0.0461317	0.00787482	0.0404601	0.0415243	0.0452189	0.000632635	0.0057612	10111	0.525391
hsa-miR-361-3p	MIMAT0004682	MI0000760	no	UCCCCCAGGUGUGAUUCUGAUUUG	0	1		0.114636	0.11892	0.103965	0.264494	0.11192	0.118431	0.00720138	0.0376803	0.114217	0.119942	0.0135318	0.0607507	0.110614	0.118997	0.00211398	0.0150088	0.104973	0.111133	0.0044878	0.0265766
hsa-miR-361-3p	MIMAT0004682	MI0000760	no	UCCCCCAGGUGUGAUUCUGAUUUGC	0	2		0.0155367	0.017242	0.0432926	0.143214	0.0141064	0.0151654	0.136296	0.319069	0.0145026	0.0167194	0.00261299	0.0175887	0.00997617	0.011286	0.0689545	0.199498	0.0109036	0.0121178	0.0517491	0.16238
hsa-miR-361-3p	MIMAT0004682	MI0000760	no	UCCCCCAGGUGUGAUUCUGAUUUGU	0	2	25C->U;	0.0139958	0.0140265	0.827298	0.917196	0.0118505	0.0121249	0.766845	0.883625	0.0130061	0.0127963	0.816615	0.911733	0.0112867	0.0116387	0.773242	0.886809	0.012196	0.0107797	0.00934147	0.0461905
hsa-miR-361-3p	MIMAT0004682	MI0000760	no	CCCCCAGGUGUGAUUCUGAUUUGCU	1	3		0.0139608	0.0147236	0.292188	0.512054	0.0124078	0.0129943	0.490991	0.694469	0.0133367	0.0147046	0.043601	0.143955	0.0120192	0.0131478	0.11723	0.28864	0.0108152	0.0116303	0.206082	0.416268
hsa-miR-361-3p	MIMAT0004682	MI0000760	no	CCCCCAGGUGUGAUUCUGAUUUGA	1	2	24C->A;	0.0121337	0.0124636	0.583175	0.763851	0.0129333	0.0132385	0.633087	0.797684	0.0131596	0.0142058	0.0920993	0.242622	0.0116654	0.0128711	0.0662446	0.194407	0.0132001	0.0128286	0.458274	0.668329
hsa-miR-361-3p	MIMAT0004682	MI0000760	no	CCCCCAGGUGUGAUUCUGAUUUGU	1	2	24C->U;	0.0148021	0.0159356	0.141087	0.326062	0.0142589	0.0150623	0.19989	0.408512	0.0144215	0.0149111	0.493956	0.696637	0.013466	0.0137297	0.777753	0.889096	0.0128378	0.0133494	0.414752	0.632327
hsa-miR-6503-5p	MIMAT0025462	MI0022215	yes	AGGUCUGCAUUCAAAUCCCCAGA	0	0		0.461806	0.444908	0.0194166	0.0801139	0.46062	0.442147	0.00889602	0.0445018	0.460278	0.441154	0.00978268	0.0478394	0.47011	0.432873	1.25e-06	3.51e-05	0.456664	0.444536	0.109495	0.274206	11111	0.513123
hsa-miR-6503-5p	MIMAT0025462	MI0022215	no	AGGUCUGCAUUCAAAUCCCCAGAA	0	1		0.0413004	0.035176	0.00547057	0.0307776	0.0388025	0.0353921	0.172905	0.372556	0.0394745	0.0334053	0.0152319	0.0665179	0.0414902	0.038917	0.274679	0.495002	0.0385496	0.0336212	0.0404544	0.136514
hsa-miR-6503-5p	MIMAT0025462	MI0022215	no	GGAGGUCUGCAUUCAAAUCCCCU	-2	-2	23A->U;	0.0320943	0.0328148	0.906249	0.954805	0.0304639	0.0299382	0.858822	0.932759	0.026587	0.031239	0.022417	0.0887069	0.028788	0.0302	0.611177	0.782696	0.0308873	0.0301852	0.67622	0.830829
hsa-miR-6503-5p	MIMAT0025462	MI0022215	no	AGGUCUGCAUUCAAAUCCCCAG	0	-1		0.0369474	0.0392665	0.288807	0.509352	0.0351393	0.03943	0.0562274	0.172928	0.0365707	0.0374154	0.74444	0.869548	0.0344384	0.0373288	0.113658	0.281875	0.0358461	0.0362634	0.928057	0.966058
hsa-miR-6503-5p	MIMAT0025462	MI0022215	no	GGAGGUCUGCAUUCAAAUCCCU	-2	-3	22C->U;	0.0308946	0.0348422	0.127218	0.305355	0.031989	0.0361662	0.101481	0.259917	0.0312779	0.0341881	0.143216	0.329126	0.0312205	0.0336783	0.300022	0.519561	0.0338681	0.0299933	0.0602192	0.181188
hsa-miR-6503-5p	MIMAT0025462	MI0022215	no	GAGGUCUGCAUUCAAAUCCCCU	-1	-2	22A->U;	0.0404815	0.0446205	0.0995078	0.256182	0.0402066	0.0403575	0.769326	0.884855	0.0419852	0.0417667	0.974357	0.988248	0.0384253	0.0406433	0.557352	0.747294	0.0415625	0.0453262	0.0754643	0.211611
hsa-miR-6503-5p	MIMAT0025462	MI0022215	no	AGGUCUGCAUUCAAAUCCCCAGU	0	0	23A->U;	0.1697	0.172508	0.496492	0.698607	0.17689	0.17912	0.478762	0.685427	0.170978	0.178034	0.118526	0.291314	0.17327	0.180253	0.271665	0.492653	0.166	0.168134	0.611333	0.782696
hsa-miR-6503-5p	MIMAT0025462	MI0022215	no	GGAGGUCUGCAUUCAAAUCCC	-2	-4		0.0219331	0.0231154	0.363377	0.583177	0.0209619	0.0221812	0.528594	0.726516	0.0202341	0.0220154	0.329965	0.550837	0.0230127	0.024453	0.50437	0.704564	0.0226415	0.0222167	0.706245	0.846181
hsa-miR-6503-5p	MIMAT0025462	MI0022215	no	AGGUCUGCAUUCAAAUCCCCAGUU	0	1	23A->U;24A->U;	0.0230508	0.0220177	0.443737	0.657312	0.0232571	0.0224458	0.714603	0.850698	0.0221193	0.0216248	0.812127	0.908964	0.0238445	0.0231429	0.812045	0.908964	0.0234054	0.0222348	0.425182	0.641909
hsa-miR-26b-5p	MIMAT0000083	MI0000084	no	UUCAAGUAAUUCAGGAUAGGUUU	0	2	23G->U;	0.0490053	0.0457874	0.000271856	0.00290727	0.0486945	0.0450483	8.13e-05	0.00110351	0.0507124	0.0466049	1.48e-06	4.01e-05	0.0470499	0.0434177	2e-05	0.000357697	0.0482491	0.0443687	1.85e-06	4.89e-05	11111	0.999117
hsa-miR-26b-5p	MIMAT0000083	MI0000084	no	UUCAAGUAAUUCAGGAUAGGUU	0	1		0.747142	0.754447	0.00584735	0.0324167	0.745085	0.754342	0.00041478	0.00410176	0.739406	0.749896	2.45e-05	0.000426017	0.745322	0.755001	8.24e-05	0.00111723	0.741498	0.74904	0.00271819	0.0181065	11111	0.969481
hsa-miR-26b-5p	MIMAT0000083	MI0000084	no	UUCAAGUAAUUCAGGAUAGGUUA	0	2	23G->A;	0.0659987	0.0652479	0.325988	0.547111	0.0674248	0.0658316	0.131184	0.311838	0.0694643	0.0671627	0.0247973	0.0953277	0.0670147	0.0635933	0.00159184	0.0121252	0.0694529	0.0684046	0.293549	0.512778
hsa-miR-26b-5p	MIMAT0000083	MI0000084	yes	UUCAAGUAAUUCAGGAUAGGU	0	0		0.0553435	0.0529063	0.0112206	0.0531461	0.0552147	0.0535004	0.081205	0.222624	0.05492	0.0524692	0.00432154	0.0259065	0.0566699	0.0552325	0.0565294	0.173448	0.0565724	0.0551073	0.0615125	0.183891
hsa-miR-26b-5p	MIMAT0000083	MI0000084	no	UUCAAGUAAUUCAGGAUAGG	0	-1		0.0126762	0.0119333	0.0991659	0.255393	0.0122852	0.0123954	0.99857	0.999281	0.0123563	0.011868	0.248142	0.467749	0.0126651	0.0125188	0.660799	0.819092	0.0126094	0.013528	0.0374943	0.12938
hsa-miR-18a-5p	MIMAT0000072	MI0000072	no	UAAGGUGCAUCUAGUGCAGAUA	0	-1		0.322135	0.301784	5.86e-06	0.000129604	0.327489	0.311737	0.000244407	0.00267177	0.317417	0.308166	0.0161525	0.0697651	0.328443	0.312924	0.000250946	0.00272635	0.334045	0.313379	1.56e-06	4.21e-05	11111	0.749991
hsa-miR-18a-5p	MIMAT0000072	MI0000072	yes	UAAGGUGCAUCUAGUGCAGAUAG	0	0		0.293129	0.309827	0.00379168	0.0234152	0.294252	0.303962	0.070991	0.203193	0.306537	0.313571	0.144267	0.330308	0.296638	0.306679	0.0620941	0.184982	0.281675	0.293985	0.0107542	0.0513886
hsa-miR-18a-5p	MIMAT0000072	MI0000072	no	UAAGGUGCAUCUAGUGCAGAUAGU	0	1		0.0239269	0.0252992	0.215757	0.429716	0.0227823	0.0255338	0.00467414	0.027395	0.0240446	0.0262523	0.0352387	0.124151	0.0247677	0.0245924	0.809103	0.907417	0.0242953	0.0249498	0.544232	0.739076
hsa-miR-18a-5p	MIMAT0000072	MI0000072	no	UAAGGUGCAUCUAGUGCAGA	0	-3		0.0380832	0.0353061	0.048516	0.155619	0.0365099	0.0346209	0.22552	0.442409	0.0364601	0.0364064	0.845094	0.926384	0.0351271	0.0359847	0.68813	0.837102	0.0396258	0.0385404	0.582946	0.763817
hsa-miR-18a-5p	MIMAT0000072	MI0000072	no	UAAGGUGCAUCUAGUGCAGAUU	0	-1	22A->U;	0.013978	0.0126283	0.0878154	0.234655	0.012973	0.0123079	0.257643	0.478787	0.0130699	0.0122916	0.226529	0.443152	0.012571	0.0113075	0.105467	0.267119	0.0131857	0.0130132	0.545036	0.739393
hsa-miR-18a-5p	MIMAT0000072	MI0000072	no	UAAGGUGCAUCUAGUGCAGAU	0	-2		0.258783	0.261671	0.481626	0.687848	0.253125	0.258501	0.189803	0.395531	0.248149	0.251397	0.561745	0.750924	0.251611	0.254097	0.521224	0.719352	0.256432	0.259552	0.461937	0.670997
hsa-miR-18a-5p	MIMAT0000072	MI0000072	no	UAAGGUGCAUCUAGUGCAGAUAGA	0	1	24U->A;	0.013777	0.0144375	0.363279	0.58317	0.0143673	0.0150133	0.533743	0.730907	0.0142386	0.0141341	0.821378	0.914378	0.0145806	0.0154269	0.433032	0.64953	0.0157216	0.0156877	0.818944	0.912999
hsa-miR-451a	MIMAT0001631	MI0001729	no	AAACCGUUACCAUUACUGAGU	0	-1		0.166834	0.139226	0.0618017	0.184379	0.171445	0.100719	1.98e-06	5.2e-05	0.158114	0.108407	6.07e-05	0.000873017	0.16634	0.106321	4.06e-05	0.000635089	0.170077	0.133034	0.00322083	0.0207049	11111	0.69903
hsa-miR-451a	MIMAT0001631	MI0001729	no	AAACCGUUACCAUUACUGAGUUU	0	1		0.606746	0.666018	0.00434111	0.0259782	0.604158	0.66399	0.00259506	0.0175174	0.62078	0.69523	0.000115442	0.00148395	0.603988	0.685601	3.45e-05	0.000555515	0.620615	0.665166	0.011128	0.0528052	11111	0.872956
hsa-miR-451a	MIMAT0001631	MI0001729	yes	AAACCGUUACCAUUACUGAGUU	0	0		0.17457	0.132457	0.00219761	0.0155112	0.17368	0.171245	0.69901	0.84182	0.173407	0.137664	0.00415875	0.0252407	0.173592	0.151139	0.0813004	0.222707	0.155143	0.140833	0.185151	0.389422
hsa-miR-345-5p	MIMAT0000772	MI0000825	no	GCUGACUCCUAGUCCAGGGCUA	0	0	22C->A;	0.0180188	0.0161457	2e-06	5.24e-05	0.0185192	0.0175939	0.0172868	0.0735783	0.0176375	0.0172131	0.637272	0.8003	0.0176153	0.0169959	0.0687608	0.199111	0.0178934	0.0169676	0.0084862	0.0429763	11011	0.452016
hsa-miR-345-5p	MIMAT0000772	MI0000825	no	GCUGACUCCUAGUCCAGGGCUCU	0	1	23G->U;	0.038773	0.0361186	0.00037825	0.00378805	0.0390185	0.0380921	0.0830286	0.22581	0.039408	0.0384789	0.0601691	0.181144	0.0377804	0.0377346	0.867196	0.936287	0.0370753	0.0358414	0.0976873	0.253048	11101	0.466203
hsa-miR-345-5p	MIMAT0000772	MI0000825	no	GCUGACUCCUAGUCCAGGGCU	0	-1		0.410874	0.407644	0.49547	0.69784	0.415321	0.415149	0.813203	0.909534	0.410572	0.412236	0.578349	0.760732	0.468023	0.456945	0.0395333	0.13423	0.455633	0.440866	0.00348007	0.0219405
hsa-miR-345-5p	MIMAT0000772	MI0000825	no	GCUGACUCCUAGUCCAGGGCUCA	0	1	23G->A;	0.0265365	0.0251815	0.00579332	0.0321882	0.0279926	0.0265955	0.0122339	0.0565343	0.0279508	0.0264909	0.00845316	0.0428302	0.0274562	0.027187	0.641448	0.803331	0.0263313	0.0261902	0.718196	0.853191
hsa-miR-345-5p	MIMAT0000772	MI0000825	yes	GCUGACUCCUAGUCCAGGGCUC	0	0		0.33453	0.34481	0.0378341	0.130114	0.329141	0.333074	0.442782	0.656865	0.334013	0.335998	0.756117	0.876316	0.287168	0.297081	0.0360694	0.126249	0.296601	0.30898	0.00658104	0.0353812
hsa-miR-345-5p	MIMAT0000772	MI0000825	no	GCUGACUCCUAGUCCAGGGCUU	0	0	22C->U;	0.0455525	0.0439845	0.0203152	0.0825256	0.0437149	0.0424106	0.0237326	0.0923435	0.0431422	0.0424893	0.241746	0.460779	0.0406647	0.0401007	0.278718	0.499557	0.0417071	0.0401888	0.00972531	0.0475815
hsa-miR-345-5p	MIMAT0000772	MI0000825	no	GCUGACUCCUAGUCCAGGGC	0	-2		0.0370112	0.0376304	0.420663	0.637895	0.0373947	0.0377915	0.496201	0.698423	0.0367165	0.0374531	0.263766	0.484468	0.0366804	0.0367727	0.847982	0.927521	0.039834	0.0416417	0.0428158	0.142204
hsa-miR-345-5p	MIMAT0000772	MI0000825	no	GCUGACUCCUAGUCCAGGGCUCUU	0	2	23G->U;	0.0108536	0.0102775	0.0456322	0.148696	0.0108717	0.0107269	0.684849	0.836887	0.0109419	0.0107948	0.473133	0.680171	0.00906755	0.00966445	0.0460345	0.149579	0.00969474	0.00981498	0.6895	0.83778
hsa-miR-548j-5p	MIMAT0005875	MI0006345	yes	AAAAGUAAUUGCGGUCUUUGGU	0	0		0.329262	0.406061	2.06e-06	5.33e-05	0.352373	0.402872	0.00336465	0.0214226	0.333765	0.394853	0.000528929	0.00499436	0.361288	0.394567	0.0271188	0.101685	0.337064	0.377906	0.00922271	0.0458228	11111	0.828887
hsa-miR-548j-5p	MIMAT0005875	MI0006345	no	CAAAAGUAAUUGCGGUCUUUGGU	-1	0		0.294121	0.224106	3.11e-05	0.000511648	0.27217	0.236678	0.02118	0.0849273	0.296811	0.22568	1.01e-05	0.000206368	0.286356	0.25505	0.0905111	0.239609	0.262109	0.233261	0.047022	0.151921	11111	0.421956
hsa-miR-548j-5p	MIMAT0005875	MI0006345	no	AAAAGUAAUUGCGGUCUUUGGUA	0	1		0.243309	0.273755	0.028452	0.105608	0.276041	0.27556	0.847047	0.927485	0.239475	0.283506	0.00185782	0.0135953	0.252153	0.262825	0.482251	0.688336	0.259286	0.297588	0.00634699	0.034551
hsa-miR-501-3p	MIMAT0004774	MI0003185	yes	AAUGCACCCGGGCAAGGAUUCU	0	0		0.552732	0.637028	0.0022731	0.0158862	0.533619	0.639768	4e-06	9.52e-05	0.5419	0.636088	2.34e-06	5.99e-05	0.561911	0.632089	0.00510686	0.0292289	0.552212	0.645269	1.03e-05	0.000209539	11111	0.923643
hsa-miR-501-3p	MIMAT0004774	MI0003185	no	AUGCACCCGGGCAAGGAUUCU	1	0		0.0194654	0.0208621	0.283379	0.503511	0.0193582	0.0219258	0.000664411	0.00598671	0.0207832	0.0206767	0.745287	0.869548	0.0197544	0.0207503	0.412624	0.630851	0.0199117	0.0214916	0.0408279	0.137294	01001	0.275209
hsa-miR-501-3p	MIMAT0004774	MI0003185	no	AAUGCACCCGGGCAAGGAUUCUGU	0	2	24A->U;	0.0334182	0.0367994	0.0196342	0.080691	0.0350715	0.0347545	0.466929	0.674615	0.0334006	0.0366976	0.128476	0.307533	0.0304465	0.0332491	0.0603668	0.181526	0.030877	0.033085	0.393986	0.612222
hsa-miR-501-3p	MIMAT0004774	MI0003185	no	AAUGCACCCGGGCAAGGAUUCUG	0	1		0.145076	0.162029	0.0432242	0.14306	0.160264	0.160528	0.529639	0.727366	0.153738	0.164873	0.180633	0.383223	0.150906	0.163428	0.179003	0.381107	0.147746	0.156322	0.517276	0.71576
hsa-miR-501-3p	MIMAT0004774	MI0003185	no	AAUGCACCCGGGCAAGGAUUC	0	-1		0.0256072	0.0242463	0.918124	0.961852	0.0301931	0.0251138	0.0988944	0.254893	0.0275821	0.0247293	0.076113	0.21286	0.030912	0.0294609	0.629608	0.796257	0.0288379	0.0255816	0.201012	0.409769
hsa-miR-501-3p	MIMAT0004774	MI0003185	no	AAUGCACCCGGGCAAGGAUUCUA	0	1	23G->A;	0.0162696	0.0161871	0.624127	0.791163	0.0161475	0.0167448	0.337142	0.558542	0.0168372	0.0164883	0.890138	0.946812	0.0157357	0.0165192	0.405724	0.623372	0.0161758	0.0158703	0.449242	0.661545
hsa-miR-152-3p	MIMAT0000438	MI0000462	no	UCAGUGCAUGACAGAACUUGGGAA	0	3	23C->A;24C->A;	0.0504599	0.0496601	0.710295	0.848468	0.0513834	0.049436	0.311055	0.531569	0.0524598	0.0525638	0.981002	0.99224	0.0555001	0.0521083	0.082723	0.225219	0.0609718	0.0510518	2.51e-06	6.37e-05	00001	0.636479
hsa-miR-152-3p	MIMAT0000438	MI0000462	no	UCAGUGCAUGACAGAACUUGGG	0	1		0.150085	0.149922	0.884847	0.944552	0.145012	0.154856	0.00956935	0.0469531	0.146675	0.150158	0.262947	0.483808	0.143361	0.149343	0.135881	0.318632	0.141536	0.14577	0.253686	0.473654
hsa-miR-152-3p	MIMAT0000438	MI0000462	no	UCAGUGCAUGACAGAACUUGGGA	0	2	23C->A;	0.495419	0.49077	0.374455	0.594038	0.500777	0.483911	0.00957495	0.0469581	0.496185	0.49131	0.273044	0.493784	0.497046	0.492211	0.443172	0.657062	0.491029	0.494069	0.649707	0.809665
hsa-miR-152-3p	MIMAT0000438	MI0000462	no	UCAGUGCAUGACAGAACUUGGAA	0	2	22G->A;23C->A;	0.0164364	0.0150699	0.152888	0.342219	0.0170121	0.0155344	0.196963	0.404549	0.017927	0.0159722	0.0614894	0.183876	0.0168117	0.0143254	0.0120036	0.0557212	0.018744	0.0163508	0.019628	0.080691
hsa-miR-152-3p	MIMAT0000438	MI0000462	no	UCAGUGCAUGACAGAACUUGGU	0	1	22G->U;	0.0209087	0.0228855	0.128287	0.307152	0.021872	0.0235833	0.252443	0.472616	0.0190263	0.0213638	0.0848623	0.229155	0.0217117	0.0219821	0.70379	0.844634	0.0208413	0.0235584	0.0377512	0.129916
hsa-miR-152-3p	MIMAT0000438	MI0000462	no	UCAGUGCAUGACAGAACU	0	-3		0.00928771	0.00822237	0.262633	0.483663	0.0110372	0.00901495	0.0456298	0.148696	0.0111527	0.00916987	0.0479961	0.154338	0.0101886	0.00917082	0.422831	0.639559	0.00952755	0.00946652	0.769158	0.884855
hsa-miR-152-3p	MIMAT0000438	MI0000462	no	UCAGUGCAUGACAGAACUUGGGU	0	2	23C->U;	0.0629023	0.0661938	0.0854305	0.230386	0.0632188	0.0636138	0.853665	0.930308	0.0619601	0.0635767	0.442373	0.656496	0.0631098	0.0632288	0.947583	0.975866	0.059451	0.056666	0.126754	0.304692
hsa-miR-152-3p	MIMAT0000438	MI0000462	no	UCAGUGCAUGACAGAACUUGGA	0	1	22G->A;	0.0340768	0.0347271	0.549571	0.742007	0.0334785	0.0362016	0.0972496	0.252134	0.0352038	0.0337823	0.49833	0.700424	0.0337561	0.0350213	0.495899	0.698252	0.0357407	0.0370203	0.279378	0.499786
hsa-miR-152-3p	MIMAT0000438	MI0000462	yes	UCAGUGCAUGACAGAACUUGG	0	0		0.0435522	0.0449242	0.381141	0.600276	0.0433884	0.0458522	0.193681	0.400779	0.0411566	0.043886	0.179843	0.382155	0.0419393	0.0441	0.235164	0.452528	0.044344	0.0467283	0.14638	0.333036
hsa-miR-152-3p	MIMAT0000438	MI0000462	no	UCAGUGCAUGACAGAACUUGGUU	0	2	22G->U;23C->U;	0.0135607	0.0134674	0.94035	0.97204	0.0134027	0.0132176	0.87138	0.938628	0.0115493	0.0125296	0.215868	0.429765	0.0138993	0.0145142	0.595649	0.771873	0.0135796	0.0134996	0.921081	0.963397
hsa-miR-152-3p	MIMAT0000438	MI0000462	no	UCAGUGCAUGACAGAACUUGGUA	0	2	22G->U;23C->A;	0.0305238	0.0301112	0.788454	0.895136	0.0313471	0.0317878	0.751959	0.873709	0.0319955	0.032178	0.87652	0.940601	0.0312702	0.0309693	0.797603	0.90049	0.0337854	0.0322699	0.272028	0.493012
hsa-miR-152-3p	MIMAT0000438	MI0000462	no	UCAGUGCAUGACAGAACUUGGGAU	0	3	23C->A;24C->U;	0.014592	0.0137802	0.369548	0.589355	0.0121477	0.0114402	0.371377	0.590801	0.0136685	0.0136892	0.802011	0.903122	0.013615	0.012614	0.302697	0.522868	0.0124164	0.012144	0.676043	0.830761
hsa-miR-1307-5p	MIMAT0022727	MI0006444	no	UCGACCGGACCUCGACCGGCUC	0	1		0.075542	0.0813231	0.0022938	0.0159864	0.075208	0.0763844	0.547312	0.740418	0.0752531	0.0789045	0.0283931	0.105432	0.0539418	0.0609704	2.15e-05	0.000381647	0.0589098	0.066437	3.34e-06	8.13e-05	10111	0.748085
hsa-miR-1307-5p	MIMAT0022727	MI0006444	no	UCGACCGGACCUCGACCGGCUCG	0	2		0.0968258	0.109174	5.09e-06	0.000116287	0.0981359	0.107561	0.000542351	0.0050915	0.0986097	0.109729	4.48e-05	0.000687759	0.0921112	0.102828	3.14e-05	0.000511648	0.0893186	0.100412	1.99e-05	0.000356569	11111	0.996249
hsa-miR-1307-5p	MIMAT0022727	MI0006444	yes	UCGACCGGACCUCGACCGGCU	0	0		0.665245	0.652322	0.00326484	0.0209183	0.662898	0.658786	0.471505	0.679119	0.660971	0.650781	0.0108517	0.0518301	0.700727	0.683735	1.98e-05	0.000356569	0.692897	0.674152	5.71e-06	0.000127129	10111	0.855232
hsa-miR-1307-5p	MIMAT0022727	MI0006444	no	UCGACCGGACCUCGACCGGCUCA	0	2	23G->A;	0.0259333	0.0257168	0.587106	0.765667	0.0262719	0.0255194	0.117989	0.290297	0.0276099	0.0256172	0.000480181	0.00461055	0.0244997	0.0245981	0.865636	0.935588	0.0249736	0.024598	0.413109	0.631377	01100	0.279841
hsa-miR-1307-5p	MIMAT0022727	MI0006444	no	UCGACCGGACCUCGACCGG	0	-2		0.0160907	0.0144	0.00190552	0.0138848	0.0163421	0.0154722	0.0687088	0.199017	0.0152323	0.0152677	0.842024	0.924999	0.0152752	0.0143807	0.0372216	0.128699	0.0170282	0.0167518	0.556664	0.747004
hsa-miR-1307-5p	MIMAT0022727	MI0006444	no	UCGACCGGACCUCGACCGGCUCU	0	2	23G->U;	0.0488553	0.0467875	0.0227402	0.0894202	0.0482497	0.0468595	0.181275	0.384082	0.0494426	0.0479134	0.120302	0.294153	0.0424383	0.0427267	0.8599	0.933426	0.0440868	0.0438556	0.663982	0.820963
hsa-miR-125a-5p	MIMAT0000443	MI0000469	no	UCCCUGAGACCCUUUAACCUGA	0	-2	22U->A;	0.0254042	0.0335227	0.000307617	0.00320931	0.0183961	0.0253756	0.000297209	0.00313121	0.0125112	0.0186507	3.49e-06	8.43e-05	0.0145597	0.0200954	0.000364863	0.00367193	0.0265695	0.0373859	5.12e-06	0.000116681	11111	0.996308
hsa-miR-125a-5p	MIMAT0000443	MI0000469	no	UCCCUGAGACCCUUUAACCUG	0	-3		0.0664276	0.0764384	0.0213094	0.0853459	0.0498313	0.0661631	1.17e-05	0.000233083	0.037994	0.0480856	0.000311068	0.00323872	0.045868	0.0545163	0.0150832	0.065981	0.0742019	0.0914471	8.65e-05	0.00116396	11111	0.824306
hsa-miR-125a-5p	MIMAT0000443	MI0000469	yes	UCCCUGAGACCCUUUAACCUGUGA	0	0		0.599085	0.575938	0.0788601	0.218004	0.666142	0.631897	0.0065682	0.035342	0.727183	0.695442	0.00115291	0.00937427	0.699629	0.680997	0.161521	0.355409	0.542333	0.488325	4.6e-05	0.000705854	11111	0.323664
hsa-miR-125a-5p	MIMAT0000443	MI0000469	no	UCCCUGAGACCCUUUAACCUGU	0	-2		0.124545	0.134549	0.0785952	0.217575	0.0872117	0.105023	0.00113094	0.00926176	0.0605737	0.0770183	6.31e-05	0.000902397	0.0712627	0.0824058	0.0812371	0.222652	0.153045	0.180307	0.000129479	0.00163363	01111	0.368962
hsa-miR-125a-5p	MIMAT0000443	MI0000469	no	UCCCUGAGACCCUUUAACCUGUG	0	-1		0.129346	0.124032	0.230077	0.446472	0.128012	0.123084	0.254714	0.474813	0.114084	0.11628	0.267575	0.488635	0.121554	0.11472	0.0173379	0.0737042	0.147593	0.144	0.485564	0.69063
hsa-miR-125a-5p	MIMAT0000443	MI0000469	no	UCCCUGAGACCCUUUAACCUGUGU	0	0	24A->U;	0.0173387	0.017154	0.67892	0.833198	0.0133484	0.0144387	0.226337	0.443031	0.0105705	0.0112966	0.136754	0.319726	0.0113347	0.0120912	0.358544	0.57847	0.018573	0.0198963	0.381872	0.600756
hsa-miR-342-3p	MIMAT0000753	MI0000805	no	UCUCACACAGAAAUCGCACCCGUC	0	1		0.293629	0.298525	0.0524263	0.163603	0.287553	0.298412	0.000341036	0.00348694	0.283278	0.296021	3.51e-06	8.46e-05	0.28734	0.293619	0.0401887	0.135886	0.289291	0.293404	0.168667	0.36719	11110	0.31122
hsa-miR-342-3p	MIMAT0000753	MI0000805	no	UCUCACACAGAAAUCGCACCCGUU	0	1	24C->U;	0.0196763	0.0186585	0.00665405	0.0356156	0.0193656	0.0184411	0.0063001	0.0344054	0.0200634	0.0184499	2.43e-05	0.000423792	0.0198365	0.0188236	0.00504162	0.0290176	0.019854	0.0181931	1.66e-05	0.000308585	11111	0.916911
hsa-miR-342-3p	MIMAT0000753	MI0000805	yes	UCUCACACAGAAAUCGCACCCGU	0	0		0.409733	0.402122	0.0118701	0.0552767	0.415992	0.409724	0.0465502	0.150777	0.418889	0.407134	4.43e-05	0.000681241	0.415874	0.410316	0.0682209	0.198051	0.419749	0.416784	0.285836	0.506113	11110	0.402038
hsa-miR-342-3p	MIMAT0000753	MI0000805	no	UCUCACACAGAAAUCGCACCCGUCA	0	2		0.0270224	0.0292459	0.00337276	0.0214414	0.0249327	0.0263195	0.0483092	0.155053	0.0245151	0.027163	5.37e-05	0.00079628	0.0227437	0.0239752	0.0612598	0.183404	0.0238078	0.024152	0.569503	0.754984	11110	0.564158
hsa-miR-342-3p	MIMAT0000753	MI0000805	no	UCUCACACAGAAAUCGCACCCG	0	-1		0.063532	0.0612481	0.214638	0.428398	0.0686194	0.0646882	0.0910718	0.240596	0.0690736	0.0620626	0.000154839	0.00188297	0.0757061	0.0714469	0.0437062	0.144104	0.0680247	0.0661387	0.383419	0.602197	11110	0.239859
hsa-miR-342-3p	MIMAT0000753	MI0000805	no	UCUCACACAGAAAUCGCACCCGUCU	0	2	25A->U;	0.0562567	0.0578903	0.232146	0.448574	0.0497895	0.0513991	0.251994	0.472316	0.0490894	0.0528232	0.00330377	0.0211149	0.0452676	0.0468911	0.278496	0.499509	0.0464825	0.0485264	0.0707509	0.202753
hsa-miR-342-3p	MIMAT0000753	MI0000805	no	UCACACAGAAAUCGCACCCGUCA	2	2		0.0308176	0.0308257	0.999625	0.999647	0.0296971	0.0297936	0.946009	0.974902	0.0287368	0.0305916	0.00712041	0.0375057	0.0278224	0.0284782	0.346455	0.567882	0.0292261	0.0290454	0.816365	0.911663
hsa-miR-342-3p	MIMAT0000753	MI0000805	no	UCUCACACAGAAAUCGCACCCGUA	0	1	24C->A;	0.0228139	0.0232909	0.266971	0.487978	0.0236854	0.0238749	0.846448	0.927273	0.0250661	0.0253083	0.505498	0.705591	0.0254865	0.0253819	0.829969	0.918452	0.0250523	0.0247809	0.722281	0.855663
hsa-miR-3928-3p	MIMAT0018205	MI0016438	yes	GGAGGAACCUUGGAGCUUCGGC	0	0		0.181245	0.18363	0.568841	0.754984	0.172822	0.188177	0.151011	0.339471	0.179614	0.197369	0.112495	0.279533	0.138014	0.197623	4.07e-06	9.68e-05	0.18701	0.182494	0.961765	0.981281	00010	0.287332
hsa-miR-3928-3p	MIMAT0018205	MI0016438	no	AGGAACCUUGGAGCUUCGGCAGC	2	3		0.21605	0.202476	0.500927	0.702063	0.23331	0.156292	0.00024898	0.00271362	0.209938	0.175653	0.0576218	0.17559	0.179404	0.139704	0.00942012	0.0463986	0.182496	0.143403	0.0519335	0.162759	01111	0.555853
hsa-miR-766-3p	MIMAT0003888	MI0003836	no	ACUCCAGCCCCACAGCCUCAGA	0	0	22C->A;	0.0829402	0.0774082	0.00697936	0.0368955	0.0822081	0.077925	0.0335242	0.119504	0.0850349	0.0771133	5.13e-06	0.000116681	0.0914425	0.0824035	6.79e-05	0.000958842	0.0854918	0.0778444	0.000221354	0.00248386	11111	0.781989
hsa-miR-766-3p	MIMAT0003888	MI0003836	yes	ACUCCAGCCCCACAGCCUCAGC	0	0		0.542319	0.568945	0.000477214	0.00458636	0.547098	0.565902	0.0123783	0.0569703	0.541055	0.567998	0.000350794	0.00356183	0.496652	0.527592	6.08e-05	0.000873387	0.531483	0.554656	0.00281648	0.0186883	11111	0.924098
hsa-miR-766-3p	MIMAT0003888	MI0003836	no	ACUCCAGCCCCACAGCCUCAGCU	0	1	23C->U;	0.0420165	0.036744	8.79e-05	0.0011799	0.03843	0.0365567	0.136794	0.319748	0.0390616	0.0377727	0.328098	0.548903	0.0433338	0.0407257	0.100324	0.257758	0.0396074	0.0376444	0.118621	0.291433	11011	0.20468
hsa-miR-766-3p	MIMAT0003888	MI0003836	no	ACUCCAGCCCCACAGCCUCAGU	0	0	22C->U;	0.0929563	0.0904109	0.170492	0.369638	0.0907062	0.0874158	0.0965921	0.250973	0.0923725	0.0872708	0.0104991	0.0504993	0.0955067	0.0906792	0.0131443	0.0595064	0.0932489	0.0862661	0.00120417	0.00965318	11111	0.388988
hsa-miR-766-3p	MIMAT0003888	MI0003836	no	ACUCCAGCCCCACAGCCUCA	0	-2		0.0134804	0.0128718	0.610499	0.782505	0.0141777	0.0136883	0.790419	0.896374	0.0139223	0.0132136	0.531507	0.729117	0.016814	0.014305	0.00170586	0.012738	0.0155607	0.0156897	0.901874	0.952644
hsa-miR-766-3p	MIMAT0003888	MI0003836	no	ACUCCAGCCCCACAGCCUCAGAA	0	1	22C->A;23C->A;	0.0168166	0.0148347	0.0123387	0.0568389	0.0175762	0.0159403	0.0395306	0.13423	0.0199064	0.0177521	0.0126934	0.0581591	0.0203054	0.0175748	0.00374224	0.0231774	0.0172286	0.0166187	0.432729	0.649379
hsa-miR-766-3p	MIMAT0003888	MI0003836	no	ACUCCAGCCCCACAGCCUCAGCA	0	1	23C->A;	0.0524613	0.0477047	0.0058153	0.0322915	0.049858	0.048558	0.547454	0.740418	0.0499709	0.0467709	0.0557999	0.17211	0.0585293	0.055409	0.0846617	0.228731	0.0521142	0.0519976	0.8459	0.927012
hsa-miR-766-3p	MIMAT0003888	MI0003836	no	ACUCCAGCCCCACAGCCUCAG	0	-1		0.0875686	0.0819619	0.0275257	0.102705	0.0846141	0.0827713	0.526128	0.724292	0.0828752	0.0792807	0.123362	0.299488	0.104921	0.098593	0.0184053	0.0769332	0.0935544	0.0887042	0.0693813	0.200172
hsa-miR-766-3p	MIMAT0003888	MI0003836	no	CUCCAGCCCCACAGCCUCAGC	1	0		0.0161407	0.0175248	0.0968728	0.251519	0.0173654	0.0163774	0.25817	0.478993	0.0161556	0.0175676	0.0663665	0.194709	0.0155184	0.0168526	0.100336	0.257758	0.0158959	0.01763	0.0400054	0.135534
hsa-miR-98-5p	MIMAT0000096	MI0000100	yes	UGAGGUAGUAAGUUGUAUUGUU	0	0		0.825876	0.831864	0.000274631	0.00293083	0.827432	0.833069	0.00140116	0.0109579	0.825849	0.83318	5.24e-06	0.00011843	0.824402	0.831721	8.8e-06	0.000182235	0.825826	0.830118	0.00933239	0.0461886	11111	0.920633
hsa-miR-98-5p	MIMAT0000096	MI0000100	no	UGAGGUAGUAAGUUGUAUUGU	0	-1		0.0609882	0.0563542	5.68e-05	0.000829628	0.060012	0.0568261	0.0249971	0.0958469	0.0585366	0.05599	0.0366746	0.127539	0.061813	0.0582986	0.00114287	0.00932223	0.0616161	0.0583144	0.00364828	0.022749	11111	0.807392
hsa-miR-98-5p	MIMAT0000096	MI0000100	no	UGAGGUAGUAAGUUGUAUUGUUU	0	1	23G->U;	0.0257064	0.0243176	0.0139847	0.0622116	0.0248727	0.0238391	0.0491643	0.156997	0.025697	0.024828	0.0873385	0.233625	0.0252101	0.0232438	0.000116495	0.00149373	0.0252757	0.0233874	0.00022162	0.00248413	11111	0.517491
hsa-miR-98-5p	MIMAT0000096	MI0000100	no	UGAGGUAGUAAGUUGUAUUGUUA	0	1	23G->A;	0.0324925	0.0311339	0.044201	0.145327	0.0317171	0.0309032	0.179816	0.382155	0.032699	0.0315741	0.0942539	0.247154	0.0323005	0.0309915	0.0369897	0.128153	0.0322173	0.0315601	0.268219	0.489243
hsa-miR-1301-3p	MIMAT0005797	MI0003815	yes	UUGCAGCUGCCUGGGAGUGACUUC	0	0		0.193582	0.205148	0.0146466	0.0644214	0.194309	0.199841	0.205583	0.415505	0.186289	0.19548	0.0238191	0.0925393	0.154416	0.169696	0.00212813	0.0150988	0.167561	0.187911	6.69e-06	0.000143076	10111	0.513367
hsa-miR-1301-3p	MIMAT0005797	MI0003815	no	UUGCAGCUGCCUGGGAGUGACUU	0	-1		0.101662	0.108398	0.0520493	0.162972	0.109946	0.121523	0.00114994	0.00936499	0.108745	0.110074	0.456133	0.666631	0.138188	0.134804	0.376518	0.595742	0.131834	0.127626	0.187686	0.392738	11000	0.541285
hsa-miR-1301-3p	MIMAT0005797	MI0003815	no	CAGCUGCCUGGGAGUGACUUCA	3	1		0.0176558	0.017292	0.959067	0.98071	0.0190771	0.0152522	0.00126252	0.0100579	0.0183073	0.0175722	0.34655	0.567882	0.0202432	0.0194981	0.439825	0.654562	0.0193887	0.0175032	0.174863	0.375573
hsa-miR-1301-3p	MIMAT0005797	MI0003815	no	UUGCAGCUGCCUGGGAGUGACUUA	0	0	24C->A;	0.0139069	0.0141149	0.823754	0.915531	0.0139559	0.0148488	0.351904	0.572326	0.0156305	0.0154805	0.932176	0.968476	0.0189448	0.0159175	0.00644694	0.0349096	0.0155388	0.0170418	0.175853	0.376477
hsa-miR-1301-3p	MIMAT0005797	MI0003815	no	UGCAGCUGCCUGGGAGUGACUUCU	1	1	24A->U;	0.0217429	0.0189901	0.0223676	0.088614	0.020201	0.0186722	0.379376	0.598231	0.0184852	0.0201608	0.151244	0.339651	0.0190279	0.016454	0.0357403	0.125347	0.0188213	0.0191521	0.745371	0.869548
hsa-miR-1301-3p	MIMAT0005797	MI0003815	no	UUGCAGCUGCCUGGGAGUGACUUUU	0	1	24C->U;25A->U;	0.0159002	0.0135884	0.0776183	0.215452	0.0117459	0.0104013	0.255084	0.475065	0.0143053	0.0131948	0.319991	0.540419	0.0119116	0.0110692	0.305523	0.526064	0.0129271	0.010774	0.0234884	0.0915322
hsa-miR-1301-3p	MIMAT0005797	MI0003815	no	UGCAGCUGCCUGGGAGUGACUUC	1	0		0.0140119	0.0130346	0.331941	0.553235	0.0148508	0.0136623	0.241818	0.46083	0.0135125	0.0152836	0.0604072	0.181541	0.0117102	0.0123401	0.586828	0.765667	0.0132495	0.0121624	0.446681	0.659877
hsa-miR-1301-3p	MIMAT0005797	MI0003815	no	UUGCAGCUGCCUGGGAGUGACUUCA	0	1		0.0319623	0.0332794	0.480665	0.687167	0.0319824	0.0310149	0.660173	0.818724	0.0332984	0.0326131	0.735941	0.864293	0.0258212	0.0279232	0.220051	0.434377	0.027464	0.0242296	0.0612326	0.183376
hsa-miR-1301-3p	MIMAT0005797	MI0003815	no	UUGCAGCUGCCUGGGAGUGACUUCAU	0	2	26C->U;	0.0148264	0.0150805	0.977213	0.989968	0.0143933	0.0124182	0.0732624	0.207283	0.0139376	0.0156351	0.18418	0.388175	0.00940254	0.0106152	0.223811	0.439935	0.0118082	0.011159	0.491181	0.694569
hsa-miR-1301-3p	MIMAT0005797	MI0003815	no	UUGCAGCUGCCUGGGAGUGA	0	-4		0.0126368	0.0115186	0.297643	0.517015	0.0137313	0.0125868	0.457144	0.667633	0.0130923	0.0112783	0.195257	0.402901	0.0155787	0.0133129	0.136859	0.319828	0.0138463	0.0140124	0.639919	0.802149
hsa-miR-1301-3p	MIMAT0005797	MI0003815	no	UUGCAGCUGCCUGGGAGUGAC	0	-3		0.0393865	0.0373165	0.3175	0.538184	0.0420058	0.0379477	0.137521	0.320885	0.0359166	0.0365871	0.673411	0.828759	0.0419184	0.0410288	0.79398	0.898622	0.0420663	0.0402918	0.492679	0.695727
hsa-miR-1301-3p	MIMAT0005797	MI0003815	no	UUGCAGCUGCCUGGGAGUGACUUAU	0	1	24C->A;25A->U;	0.0152384	0.0151206	0.805266	0.904997	0.0137717	0.014435	0.621606	0.789628	0.0151226	0.0165923	0.242685	0.461882	0.0126865	0.0128824	0.88124	0.943101	0.0136242	0.0135252	0.712547	0.849641
hsa-miR-1301-3p	MIMAT0005797	MI0003815	no	CAGCUGCCUGGGAGUGACUUCAU	3	2	23C->U;	0.0449568	0.0425806	0.336348	0.557587	0.0464847	0.0432284	0.252809	0.472875	0.0466531	0.0457162	0.754953	0.875339	0.0448056	0.0441679	0.370344	0.590257	0.0457998	0.0447202	0.266718	0.487689
hsa-miR-1301-3p	MIMAT0005797	MI0003815	no	UUGCAGCUGCCUGGGAGUGACU	0	-2		0.106452	0.10203	0.863528	0.934295	0.113772	0.118139	0.343712	0.565222	0.111552	0.106874	0.596603	0.772132	0.179526	0.170763	0.277995	0.498872	0.142897	0.140674	0.608759	0.781057
hsa-miR-1301-3p	MIMAT0005797	MI0003815	no	UUGCAGCUGCCUGGGAGUGACUUCU	0	1	25A->U;	0.238763	0.24231	0.697245	0.841375	0.224423	0.220455	0.447289	0.660299	0.232702	0.238747	0.33861	0.560068	0.182485	0.185703	0.616856	0.786435	0.206815	0.206466	0.952545	0.97744
hsa-miR-1301-3p	MIMAT0005797	MI0003815	no	UUGCAGCUGCCUGGGAGUGACUUU	0	0	24C->U;	0.0453403	0.0447262	0.716181	0.851686	0.0425011	0.0431508	0.805236	0.904997	0.0402709	0.0397122	0.688916	0.837341	0.0419673	0.0432958	0.511564	0.710737	0.0435568	0.0420223	0.466625	0.674365
hsa-miR-671-3p	MIMAT0004819	MI0003760	no	CUCCGGUUCUCAGGGCUCCACC	-1	0		0.016473	0.0146404	0.0333084	0.118942	0.0169695	0.0122629	7.46e-06	0.000157357	0.0195097	0.0173053	0.0478452	0.153997	0.0126755	0.0094871	0.000420358	0.00414093	0.00688097	0.00614469	0.394165	0.612315	11110	0.440071
hsa-miR-671-3p	MIMAT0004819	MI0003760	no	UCCGGUUCUCAGGGCUCCACCUA	0	2	23C->A;	0.0216884	0.0175677	0.000949733	0.00796947	0.0194317	0.0188377	0.55509	0.746018	0.0210808	0.0183139	0.00721194	0.0377163	0.0245679	0.021273	0.00590066	0.0326593	0.0239078	0.0221811	0.143936	0.330045	10111	0.472341
hsa-miR-671-3p	MIMAT0004819	MI0003760	no	UCCGGUUCUCAGGGCUCCAC	0	-1		0.0113418	0.0123471	0.327927	0.54881	0.0127192	0.0158896	0.00105756	0.00873764	0.0127664	0.0118495	0.300215	0.51972	0.0146383	0.0151956	0.502755	0.703171	0.0149669	0.0177642	0.022096	0.0878096	01001	0.496387
hsa-miR-671-3p	MIMAT0004819	MI0003760	no	UCCGGUUCUCAGGGCUCCACA	0	0	21C->A;	0.0121466	0.0115069	0.482368	0.688377	0.0127146	0.0123743	0.776271	0.88879	0.0126742	0.0123422	0.735415	0.864226	0.0158044	0.0142866	0.172754	0.372556	0.0157689	0.0126337	0.00226365	0.0158409
hsa-miR-671-3p	MIMAT0004819	MI0003760	no	UCCGGUUCUCAGGGCUCCACU	0	0	21C->U;	0.0655565	0.0598652	0.00442008	0.0263277	0.0658562	0.0669016	0.654304	0.813611	0.0621467	0.0604837	0.441582	0.656129	0.0730809	0.0682661	0.0317451	0.1148	0.0747719	0.0726961	0.345732	0.567177
hsa-miR-671-3p	MIMAT0004819	MI0003760	yes	UCCGGUUCUCAGGGCUCCACC	0	0		0.510784	0.522822	0.0321554	0.116029	0.503628	0.500452	0.519478	0.718026	0.496879	0.512152	0.00523263	0.0297658	0.457794	0.456611	0.837971	0.922524	0.454324	0.466545	0.0176882	0.0747897
hsa-miR-671-3p	MIMAT0004819	MI0003760	no	UCCGGUUCUCAGGGCUCCACCA	0	1	22U->A;	0.0136832	0.0139491	0.770743	0.885689	0.0135677	0.0143062	0.488115	0.692528	0.0134001	0.0149763	0.0859383	0.231206	0.0173816	0.016672	0.632865	0.797684	0.0176512	0.0150285	0.0181122	0.0761739
hsa-miR-671-3p	MIMAT0004819	MI0003760	no	UCCGGUUCUCAGGGCUCCACCU	0	1		0.226645	0.23013	0.370237	0.590257	0.231364	0.236891	0.141201	0.326179	0.232354	0.232504	0.980878	0.99224	0.247606	0.258141	0.0227033	0.0893908	0.249496	0.254236	0.282553	0.502675
hsa-miR-671-3p	MIMAT0004819	MI0003760	no	UCCGGUUCUCAGGGCUCCACCUU	0	2	23C->U;	0.0542056	0.0511109	0.152299	0.341347	0.0550912	0.053327	0.459139	0.668915	0.0552268	0.0531122	0.316595	0.537362	0.0588882	0.0582092	0.676041	0.830761	0.0590881	0.0548374	0.0458937	0.149358
hsa-miR-877-5p	MIMAT0004949	MI0005561	yes	GUAGAGGAGAUGGCGCAGGG	0	0		0.0428038	0.0455481	0.21669	0.430815	0.0437983	0.0462212	0.300971	0.520516	0.0443201	0.0443742	0.880091	0.942236	0.0372836	0.0480497	9.51e-06	0.00019561	0.0486123	0.0525963	0.144013	0.330145	00010	0.439639
hsa-miR-877-5p	MIMAT0004949	MI0005561	no	GUAGAGGAGAUGGCGCAGG	0	-1		0.0226149	0.0254111	0.194778	0.402238	0.02288	0.0273484	0.027684	0.103173	0.0227568	0.0256161	0.135505	0.318115	0.0233016	0.0312627	0.000164235	0.00196335	0.0276018	0.0346766	0.000835941	0.00718783	11111	0.275308
hsa-miR-877-5p	MIMAT0004949	MI0005561	no	GUAGAGGAGAUGGCGCAGGGGACA	0	4		0.0634693	0.0599894	0.204762	0.414439	0.0732511	0.0672579	0.0769596	0.214311	0.0848901	0.0751861	0.00362747	0.0226745	0.0712541	0.0640608	0.00821861	0.041903	0.0455569	0.0430641	0.288814	0.509352
hsa-miR-877-5p	MIMAT0004949	MI0005561	no	GUAGAGGAGAUGGCGCAGGGAAU	0	3	21G->A;23C->U;	0.0265	0.0230434	0.080048	0.220322	0.0244007	0.0198886	0.00804934	0.0412121	0.0227507	0.024362	0.265337	0.486032	0.0233388	0.0214797	0.140064	0.324944	0.0255564	0.0233598	0.269692	0.490414
hsa-miR-877-5p	MIMAT0004949	MI0005561	no	GUAGAGGAGAUGGCGCAGGGGAU	0	3	23C->U;	0.0302887	0.0287158	0.451534	0.663697	0.027616	0.0277245	0.999157	0.999596	0.0263955	0.0281269	0.320545	0.540817	0.0252213	0.0267955	0.32994	0.550837	0.0291592	0.0254005	0.0235067	0.0915688
hsa-miR-877-5p	MIMAT0004949	MI0005561	no	GUAGAGGAGAUGGCGCAGGGGACU	0	4	24A->U;	0.0391375	0.0341721	0.0358895	0.125791	0.0360606	0.0361519	0.908385	0.95617	0.0369761	0.0339435	0.12242	0.297909	0.0340039	0.0319526	0.286177	0.506295	0.0329135	0.0286568	0.0372031	0.128679
hsa-miR-877-5p	MIMAT0004949	MI0005561	no	GUAGAGGAGAUGGCGCAGGGGAAU	0	4	23C->A;24A->U;	0.0531739	0.0524319	0.778723	0.889708	0.0477892	0.0511123	0.18362	0.387845	0.0507237	0.0526217	0.386019	0.604551	0.0477304	0.052312	0.0643575	0.190451	0.0486499	0.0458026	0.240622	0.45915
hsa-miR-877-5p	MIMAT0004949	MI0005561	no	GUAGAGGAGAUGGCGCAGGGA	0	1	21G->A;	0.0500534	0.047351	0.280227	0.500509	0.0493897	0.0500761	0.798771	0.901157	0.0447872	0.0492139	0.0650397	0.191805	0.0478487	0.0508997	0.243252	0.462684	0.0518082	0.0529406	0.656483	0.815222
hsa-miR-877-5p	MIMAT0004949	MI0005561	no	GUAGAGGAGAUGGCGCAGGGAA	0	2	21G->A;	0.0935415	0.0934189	0.995988	0.998577	0.0891662	0.0918211	0.453005	0.664623	0.0884217	0.0949438	0.06797	0.197547	0.0940662	0.0954464	0.770876	0.885689	0.0968125	0.0996236	0.606023	0.779007
hsa-miR-877-5p	MIMAT0004949	MI0005561	no	GUAGAGGAGAUGGCGCAGGGGAAA	0	4	23C->A;	0.0179725	0.0176798	0.9487	0.976141	0.0190131	0.019016	0.999034	0.999596	0.0192201	0.0198132	0.692825	0.839413	0.0174668	0.0199131	0.069852	0.200908	0.0177237	0.0176577	0.880184	0.942236
hsa-miR-877-5p	MIMAT0004949	MI0005561	no	GUAGAGGAGAUGGCGCAGGGG	0	1		0.0158529	0.017967	0.145957	0.332612	0.0197852	0.0174639	0.335409	0.55684	0.0182073	0.0175314	0.753145	0.874147	0.0227202	0.0213263	0.403216	0.621106	0.0197602	0.020874	0.430891	0.647437
hsa-miR-877-5p	MIMAT0004949	MI0005561	no	GUAGAGGAGAUGGCGCAGGGGAA	0	3	23C->A;	0.140996	0.141113	0.99659	0.99893	0.134485	0.140771	0.200769	0.409575	0.13723	0.139371	0.577703	0.76046	0.138288	0.133986	0.252051	0.472337	0.149254	0.146703	0.519116	0.717725
hsa-miR-877-5p	MIMAT0004949	MI0005561	no	GUAGAGGAGAUGGCGCAGGA	0	0	20G->A;	0.0159668	0.0158384	0.902796	0.953054	0.0157029	0.0172711	0.252846	0.472875	0.0148826	0.0146291	0.772798	0.886558	0.0142471	0.0158753	0.253196	0.473152	0.0174119	0.0173199	0.899614	0.951752
hsa-miR-877-5p	MIMAT0004949	MI0005561	no	GUAGAGGAGAUGGCGCAGGGGAC	0	3		0.0607376	0.0575212	0.299822	0.519302	0.0536156	0.0516078	0.483308	0.689239	0.0504808	0.0505331	0.938526	0.971643	0.0482177	0.0467396	0.431089	0.647529	0.0472396	0.0468486	0.85611	0.931603
hsa-miR-877-5p	MIMAT0004949	MI0005561	no	GUAGAGGAGAUGGCGCAGGGGA	0	2		0.147931	0.146564	0.728019	0.859719	0.145988	0.146435	0.918018	0.961852	0.143512	0.143133	0.950623	0.97684	0.148403	0.149724	0.83209	0.919607	0.15715	0.15451	0.466779	0.674492
hsa-miR-28-5p	MIMAT0000085	MI0000086	no	AAGGAGCUCACAGUCUAUUG	0	-2		0.0735816	0.0655773	9.55e-06	0.000196003	0.0723063	0.0645001	0.00018178	0.00212352	0.0695455	0.0647531	0.00480263	0.0279721	0.072005	0.0671966	0.00226071	0.0158409	0.0755604	0.0679499	1.21e-05	0.000240729	11111	0.967218
hsa-miR-28-5p	MIMAT0000085	MI0000086	yes	AAGGAGCUCACAGUCUAUUGAG	0	0		0.457741	0.470937	7.58e-05	0.0010484	0.466825	0.475018	0.0116485	0.0545423	0.468905	0.476946	0.00998777	0.0486797	0.470084	0.477231	0.0297068	0.109241	0.45264	0.462102	0.00399588	0.0244405	11111	0.809135
hsa-miR-28-5p	MIMAT0000085	MI0000086	no	AAGGAGCUCACAGUCUAUUGAA	0	0	22G->A;	0.0141995	0.0136766	0.304165	0.524519	0.0144512	0.0141531	0.518001	0.716377	0.0145204	0.0141528	0.265605	0.48635	0.0139429	0.013311	0.169837	0.368952	0.0150336	0.0139195	0.00686376	0.0363595
hsa-miR-28-5p	MIMAT0000085	MI0000086	no	AAGGAGCUCACAGUCUAUUGAGU	0	1		0.0361516	0.0370808	0.249687	0.469452	0.0353675	0.0375668	0.0103077	0.0498359	0.0364631	0.0367914	0.684729	0.836887	0.0352806	0.0363305	0.174909	0.375573	0.0354737	0.0371889	0.029399	0.108382
hsa-miR-28-5p	MIMAT0000085	MI0000086	no	AAGGAGCUCACAGUCUAUUGAGA	0	1	23U->A;	0.236928	0.231562	0.157015	0.348638	0.231343	0.229942	0.668074	0.82443	0.233156	0.227618	0.11687	0.288168	0.236294	0.230513	0.0905047	0.239609	0.240576	0.236824	0.230622	0.446965
hsa-miR-28-5p	MIMAT0000085	MI0000086	no	AAGGAGCUCACAGUCUAUUGA	0	-1		0.11822	0.115718	0.285551	0.506049	0.115595	0.115213	0.866882	0.936287	0.111221	0.114651	0.101667	0.260329	0.111526	0.111668	0.993072	0.99705	0.117897	0.11764	0.69203	0.839035
hsa-miR-22-5p	MIMAT0004495	MI0000078	yes	AGUUCUUCAGUGGCAAGCUUUA	0	0		0.54041	0.56683	1.11e-05	0.000222604	0.55288	0.568511	0.0215548	0.0861172	0.566658	0.57467	0.191249	0.39744	0.538075	0.550592	0.0851126	0.22977	0.514495	0.525228	0.0924059	0.243305	11111	0.316754
hsa-miR-22-5p	MIMAT0004495	MI0000078	no	AGUUCUUCAGUGGCAAGCUU	0	-2		0.0699173	0.0593592	0.00258099	0.0174438	0.0633544	0.0597435	0.168214	0.366748	0.0684433	0.0643357	0.372965	0.592408	0.0743626	0.0674505	0.031018	0.112688	0.0724203	0.0655278	0.086033	0.231206
hsa-miR-22-5p	MIMAT0004495	MI0000078	no	AGUUCUUCAGUGGCAAGCUUU	0	-1		0.307372	0.291755	0.00387529	0.0238452	0.298797	0.292103	0.31608	0.536843	0.280429	0.27547	0.375621	0.595052	0.301083	0.293576	0.230221	0.446472	0.319101	0.312837	0.317346	0.538184
hsa-miR-22-5p	MIMAT0004495	MI0000078	no	AGUUCUUCAGUGGCAAGCUUUAA	0	1	23U->A;	0.028352	0.0281252	0.959761	0.980921	0.0314994	0.0292239	0.257936	0.478984	0.0282578	0.0296039	0.620127	0.788238	0.0283023	0.0282908	0.816689	0.911733	0.0331852	0.0354408	0.390357	0.608614
hsa-miR-28-3p	MIMAT0004502	MI0000086	yes	CACUAGAUUGUGAGCUCCUGGA	0	0		0.426347	0.435866	0.00202617	0.0145061	0.426858	0.438972	1.14e-05	0.000228215	0.421621	0.43179	9.81e-05	0.00130152	0.419613	0.43047	0.000259931	0.00279726	0.40981	0.419404	0.000125484	0.0015891	11111	0.991844
hsa-miR-28-3p	MIMAT0004502	MI0000086	no	CACUAGAUUGUGAGCUCCUGG	0	-1		0.0403284	0.0408332	0.466607	0.674365	0.04056	0.0424949	0.00599474	0.0330727	0.0410155	0.0423458	0.0490644	0.15674	0.0400402	0.0427569	0.000497351	0.00474428	0.0431238	0.045341	0.00594444	0.0328406	01111	0.624958
hsa-miR-28-3p	MIMAT0004502	MI0000086	no	ACUAGAUUGUGAGCUCCUGGAG	1	1		0.0109383	0.0110622	0.64447	0.805883	0.0112949	0.0118576	0.054245	0.168509	0.0110327	0.0117142	0.00430388	0.025846	0.0111999	0.0116359	0.0521018	0.163037	0.0108587	0.0113822	0.0266811	0.100422
hsa-miR-28-3p	MIMAT0004502	MI0000086	no	CACUAGAUUGUGAGCUCCUGGAA	0	1	23G->A;	0.375755	0.370488	0.0453265	0.147842	0.372937	0.367009	0.0178881	0.0754058	0.379069	0.372337	0.00648446	0.0350325	0.382096	0.374818	0.00725141	0.0378455	0.385496	0.379925	0.0210241	0.0846334
hsa-miR-28-3p	MIMAT0004502	MI0000086	no	CACUAGAUUGUGAGCUCCUGGAG	0	1		0.00994787	0.0102069	0.186608	0.39152	0.0103056	0.0109327	0.00737121	0.0383146	0.0103295	0.0107277	0.0494579	0.157653	0.0106786	0.0108966	0.439589	0.654421	0.0103616	0.0107203	0.0675314	0.196718
hsa-miR-28-3p	MIMAT0004502	MI0000086	no	CACUAGAUUGUGAGCUCCUGGAU	0	1	23G->U;	0.010154	0.00955827	0.0314975	0.114025	0.00999705	0.00952016	0.0570718	0.174277	0.0098281	0.00933972	0.0598947	0.180743	0.00979522	0.00962471	0.567044	0.75408	0.0102765	0.00967169	0.0152182	0.0664864
hsa-miR-28-3p	MIMAT0004502	MI0000086	no	CACUAGAUUGUGAGCUCCUGGAAU	0	2	23G->A;24G->U;	0.0134882	0.0132504	0.395817	0.614083	0.0126559	0.012488	0.378335	0.597325	0.0131387	0.0126843	0.0655385	0.192943	0.0122646	0.0122545	0.967413	0.984714	0.0126585	0.0124001	0.170661	0.369638
hsa-miR-28-3p	MIMAT0004502	MI0000086	no	CACUAGAUUGUGAGCUCCUGGAAA	0	2	23G->A;24G->A;	0.0163797	0.0164961	0.690215	0.837955	0.0164003	0.0164831	0.83232	0.919663	0.017348	0.0171834	0.644778	0.805973	0.017284	0.0170865	0.44471	0.658026	0.0184804	0.0180297	0.103079	0.262959
hsa-miR-330-5p	MIMAT0004693	MI0000803	no	UCUCUGGGCCUGUGUCUUAGGA	0	0	22C->A;	0.129501	0.112702	0.000512911	0.00486553	0.135965	0.11673	1.16e-05	0.000231689	0.129103	0.118468	0.0664955	0.194809	0.124798	0.114796	0.0691138	0.199646	0.125474	0.116046	0.0395272	0.13423	11111	0.555375
hsa-miR-330-5p	MIMAT0004693	MI0000803	no	UCUCUGGGCCUGUGUCUUAGGCUC	0	2		0.0396163	0.050379	6.87e-05	0.000966274	0.0416705	0.0440495	0.390342	0.608614	0.042423	0.0495267	0.0174714	0.0740869	0.0258606	0.0295661	0.172964	0.372586	0.0306398	0.0370189	0.0228376	0.0896098	10111	0.319635
hsa-miR-330-5p	MIMAT0004693	MI0000803	no	UCUCUGGGCCUGUGUCUUAGGCU	0	1		0.673747	0.686961	0.0553698	0.171224	0.67208	0.691208	0.00457761	0.0269527	0.667589	0.673354	0.444949	0.658173	0.708022	0.709132	0.843211	0.925473	0.691499	0.693098	0.847098	0.927485
hsa-miR-330-5p	MIMAT0004693	MI0000803	no	UCUCUGGGCCUGUGUCUUAGGCUU	0	2	24C->U;	0.0520578	0.0516464	0.976538	0.98948	0.0488475	0.0493671	0.739125	0.86574	0.0528993	0.0503737	0.414606	0.632278	0.0380567	0.0445446	0.0129678	0.0590728	0.0452884	0.0446721	0.8775	0.940867
hsa-miR-330-5p	MIMAT0004693	MI0000803	yes	UCUCUGGGCCUGUGUCUUAGGC	0	0		0.0332499	0.0280909	0.0272864	0.102063	0.0314299	0.0308335	0.773869	0.88723	0.0319688	0.0330196	0.866566	0.9361	0.0277793	0.0307873	0.150367	0.338796	0.0312964	0.0351163	0.16027	0.353796
hsa-miR-330-5p	MIMAT0004693	MI0000803	no	UCUCUGGGCCUGUGUCUUAGGCA	0	1	23U->A;	0.0257224	0.0236493	0.367103	0.586735	0.0233184	0.0251539	0.375236	0.594815	0.0272831	0.0275836	0.944331	0.973992	0.0265885	0.0249666	0.45877	0.668673	0.026796	0.0248593	0.26156	0.482565
hsa-miR-627-5p	MIMAT0003296	MI0003641	yes	GUGAGUCUCUAAGAAAAGAGGA	0	0		0.771956	0.8921	1.17e-05	0.000233822	0.785672	0.886307	0.00760897	0.0393111	0.766201	0.892393	0.000103004	0.0013573	0.773078	0.887461	0.000241196	0.00265134	0.807207	0.893975	0.0106473	0.0509488	11111	0.943543
hsa-miR-92a-3p	MIMAT0000092_1	MI0000094	yes	UAUUGCACUUGUCCCGGCCUGU	0	0		0.192499	0.20081	0.0335802	0.119613	0.192999	0.208392	0.000242284	0.00265796	0.195256	0.203649	0.023446	0.0914369	0.187117	0.20132	0.000462647	0.00447153	0.182837	0.197495	1.22e-05	0.000241329	11111	0.798498
hsa-miR-92a-3p	MIMAT0000092_1	MI0000094	no	UAUUGCACUUGUCCCGGCCUGUAU	0	2	23G->A;24G->U;	0.249746	0.241208	0.00252463	0.0171631	0.245212	0.234616	0.000253287	0.00274595	0.24381	0.237249	0.0108815	0.0518756	0.236417	0.228942	0.00489566	0.0283848	0.23707	0.229534	0.00179152	0.0131665	11111	0.915137
hsa-miR-92a-3p	MIMAT0000092_1	MI0000094	no	UAUUGCACUUGUCCCGGCCUGUAAA	0	3	23G->A;24G->A;	0.0166828	0.0164183	0.545111	0.739396	0.016904	0.015885	0.0105131	0.0505428	0.0178246	0.0174276	0.342427	0.564286	0.0176651	0.0165332	0.0104303	0.050239	0.0196656	0.0181307	0.00027722	0.00295538	01011	0.593993
hsa-miR-92a-3p	MIMAT0000092_1	MI0000094	no	UAUUGCACUUGUCCCGGCCUGUAG	0	2	23G->A;	0.0306804	0.0303362	0.393879	0.61215	0.0309883	0.0304579	0.160915	0.354446	0.0314486	0.0306846	0.0350352	0.123515	0.0320151	0.0314832	0.174949	0.375573	0.0309099	0.0303856	0.120605	0.294752
hsa-miR-92a-3p	MIMAT0000092_1	MI0000094	no	UAUUGCACUUGUCCCGGCCUGUAA	0	2	23G->A;24G->A;	0.266966	0.265643	0.582463	0.763776	0.265629	0.261076	0.147456	0.334522	0.266549	0.266384	0.855416	0.931264	0.262213	0.257824	0.265886	0.486602	0.272372	0.266679	0.0542694	0.168533
hsa-miR-92a-3p	MIMAT0000092_1	MI0000094	no	UAUUGCACUUGUCCCGGCCUGUA	0	1	23G->A;	0.124712	0.125042	0.713202	0.849845	0.127529	0.129918	0.0545783	0.169287	0.124801	0.12482	0.705312	0.845929	0.140525	0.139029	0.5665	0.753683	0.133886	0.13297	0.94328	0.973545
hsa-miR-92a-3p	MIMAT0000092_1	MI0000094	no	UAUUGCACUUGUCCCGGCCUGA	0	0	22U->A;	0.0162843	0.0160793	0.54543	0.739652	0.016266	0.0157453	0.546618	0.740362	0.0157303	0.0154093	0.533287	0.730605	0.0164769	0.0158512	0.078057	0.216543	0.0165989	0.0164545	0.939936	0.97204
hsa-miR-92a-3p	MIMAT0000092_1	MI0000094	no	UAUUGCACUUGUCCCGGCCUG	0	-1		0.00984262	0.00970217	0.736678	0.864521	0.0102129	0.0104753	0.112854	0.280188	0.0100121	0.0100293	0.569711	0.754984	0.0145191	0.0145718	0.833252	0.919998	0.0122288	0.0125225	0.362458	0.582576
hsa-miR-744-5p	MIMAT0004945	MI0005559	no	UGCGGGGCUAGGGCUAACAGA	0	-1	21C->A;	0.0157802	0.0142601	0.0034566	0.0218442	0.0163604	0.01487	0.0113104	0.0534234	0.0164921	0.014086	1.24e-05	0.00024354	0.0171441	0.0149692	1.58e-05	0.000298948	0.0166163	0.015035	0.00422377	0.0255446	11111	0.902801
hsa-miR-744-5p	MIMAT0004945	MI0005559	no	UGCGGGGCUAGGGCUAACAGCU	0	0	22A->U;	0.0266804	0.0239015	2.55e-05	0.000434961	0.0250158	0.0242447	0.156072	0.347374	0.0253905	0.0246924	0.227701	0.444143	0.026343	0.0239193	2.7e-05	0.000456991	0.0269242	0.0252543	0.00284815	0.0187769	10011	0.630874
hsa-miR-744-5p	MIMAT0004945	MI0005559	yes	UGCGGGGCUAGGGCUAACAGCA	0	0		0.375994	0.37968	0.335076	0.556584	0.375802	0.389241	0.000217116	0.00245057	0.372527	0.379155	0.0795852	0.219416	0.399206	0.400254	0.802276	0.903321	0.385508	0.384591	0.847861	0.927521	01100	0.368895
hsa-miR-744-5p	MIMAT0004945	MI0005559	no	UGCGGGGCUAGGGCUAACAGCAA	0	1	23G->A;	0.02306	0.0227177	0.566504	0.753683	0.0226357	0.0238001	0.0710036	0.203193	0.0232464	0.0235358	0.610951	0.782693	0.0220294	0.0224376	0.377766	0.596785	0.022989	0.0231694	0.718539	0.8534
hsa-miR-744-5p	MIMAT0004945	MI0005559	no	UGCGGGGCUAGGGCUAACAGCAU	0	1	23G->U;	0.0131127	0.0123755	0.0786909	0.217694	0.0130445	0.012858	0.725868	0.858027	0.0130124	0.0125927	0.312651	0.533376	0.0123631	0.0123092	0.874777	0.940092	0.0127109	0.0122318	0.163141	0.358281
hsa-miR-744-5p	MIMAT0004945	MI0005559	no	UGCGGGGCUAGGGCUAACAGC	0	-1		0.417053	0.416199	0.843956	0.92583	0.410329	0.404517	0.185902	0.390618	0.41276	0.413314	0.998363	0.999281	0.381882	0.384385	0.681746	0.835152	0.398413	0.405998	0.0803158	0.220955
hsa-miR-744-5p	MIMAT0004945	MI0005559	no	UGCGGGGCUAGGGCUAACAG	0	-2		0.0197705	0.0184883	0.0906178	0.239705	0.0202952	0.0202749	0.676626	0.831179	0.0198331	0.0196233	0.877242	0.940689	0.0274601	0.026179	0.15623	0.347573	0.0231797	0.0220622	0.225693	0.442409
hsa-miR-132-3p	MIMAT0000426	MI0000449	no	UAACAGUCUACAGCCAUGGUCU	0	0	22G->U;	0.0161237	0.014019	0.00158984	0.012119	0.0141551	0.0128975	0.0259612	0.0985083	0.0151862	0.0131679	0.000773959	0.00677711	0.0168471	0.0137559	1.27e-05	0.000248421	0.0173164	0.0154742	0.00711912	0.0375057	11111	0.699171
hsa-miR-132-3p	MIMAT0000426	MI0000449	no	ACAGUCUACAGCCAUGGUCGUU	2	2	21C->U;22C->U;	0.0144417	0.0120704	0.00113018	0.00926176	0.0179856	0.0165566	0.0503909	0.159616	0.0191091	0.0184171	0.413352	0.631439	0.0193259	0.0154715	1.52e-05	0.000289784	0.00993863	0.00778415	0.00034403	0.00350705	11011	0.512453
hsa-miR-132-3p	MIMAT0000426	MI0000449	no	UAACAGUCUACAGCCAUGGUC	0	-1		0.0442578	0.0399475	0.0224655	0.0887961	0.0318072	0.0335053	0.299411	0.518854	0.0328992	0.0297237	0.0182546	0.0764982	0.0571481	0.0539966	0.119715	0.293207	0.0615344	0.0539265	0.000234197	0.0025855	10111	0.577551
hsa-miR-132-3p	MIMAT0000426	MI0000449	yes	UAACAGUCUACAGCCAUGGUCG	0	0		0.618863	0.628253	0.0382413	0.131074	0.637075	0.634317	0.62973	0.796257	0.630062	0.635558	0.215639	0.429716	0.616245	0.626692	0.0173354	0.0737042	0.596545	0.613129	0.000303984	0.00318277	10011	0.420241
hsa-miR-132-3p	MIMAT0000426	MI0000449	no	UAACAGUCUACAGCCAUGGUCGA	0	1	23C->A;	0.0146441	0.0154659	0.221457	0.43648	0.0105316	0.0117482	0.0167594	0.0717211	0.0118062	0.0112254	0.314472	0.535198	0.0133208	0.0146173	0.0547326	0.169663	0.0171541	0.0169254	0.414363	0.632236
hsa-miR-132-3p	MIMAT0000426	MI0000449	no	UAACAGUCUACAGCCAUGGUCGU	0	1	23C->U;	0.213284	0.212259	0.870118	0.937775	0.202811	0.20818	0.226637	0.44324	0.204151	0.208276	0.264619	0.485238	0.200335	0.19851	0.543887	0.739076	0.222567	0.217208	0.144707	0.330642
hsa-miR-132-3p	MIMAT0000426	MI0000449	no	AACAGUCUACAGCCAUGGUCG	1	0		0.0127978	0.0137324	0.188279	0.393577	0.0136169	0.0138961	0.667205	0.823768	0.0130745	0.0131202	0.838831	0.923173	0.0130601	0.0130731	0.760772	0.879378	0.0125188	0.0131208	0.45702	0.667611
hsa-miR-30a-5p	MIMAT0000087	MI0000088	no	UGUAAACAUCCUCGACUGGA	0	-2		0.178378	0.14093	0.000134678	0.00168486	0.153349	0.118866	7.83e-05	0.00107371	0.116843	0.103668	0.0841278	0.227652	0.0878179	0.0823148	0.142774	0.328546	0.140936	0.110844	1.39e-05	0.000267892	11001	0.480937
hsa-miR-30a-5p	MIMAT0000087	MI0000088	no	UGUAAACAUCCUCGACUGGAAGCU	0	2		0.610591	0.656184	8.12e-05	0.00110334	0.662344	0.693295	0.00218237	0.0154196	0.712773	0.725811	0.175715	0.376374	0.767377	0.777572	0.137447	0.320885	0.634775	0.667197	5.78e-05	0.000840389	11001	0.478543
hsa-miR-30a-5p	MIMAT0000087	MI0000088	no	UGUAAACAUCCUCGACUGGAAGC	0	1		0.0851686	0.0852005	0.806558	0.905853	0.0665735	0.0769711	0.00405793	0.0247314	0.0594193	0.0663764	0.019715	0.0808245	0.0492975	0.0530361	0.206507	0.416879	0.0944066	0.0958249	0.737614	0.865024
hsa-miR-30a-5p	MIMAT0000087	MI0000088	yes	UGUAAACAUCCUCGACUGGAAG	0	0		0.0348409	0.0294552	0.0197009	0.0808141	0.0279387	0.0288824	0.56953	0.754984	0.025301	0.0249611	0.730442	0.861542	0.021482	0.0204865	0.50623	0.705911	0.0428346	0.0433332	0.849054	0.927858
hsa-miR-30a-5p	MIMAT0000087	MI0000088	no	UGUAAACAUCCUCGACUGGAA	0	-1		0.0330436	0.0283196	0.0412442	0.138359	0.0279391	0.0242317	0.0605794	0.182005	0.0220793	0.0204902	0.30788	0.528346	0.0188887	0.0175477	0.37118	0.59067	0.0306016	0.0287433	0.283616	0.5038
hsa-miR-30a-5p	MIMAT0000087	MI0000088	no	UGUAAACAUCCUCGACUGGAAGCUU	0	3	25G->U;	0.0142898	0.0149342	0.943087	0.973494	0.0211041	0.0184751	0.105151	0.266717	0.0243749	0.0251576	0.931883	0.968368	0.0229446	0.02262	0.880986	0.942928	0.0103285	0.00852663	0.107963	0.271864
hsa-miR-301a-3p	MIMAT0000688	MI0000745	no	CAGUGCAAUAGUAUUGUCAAAGCU	0	1	24A->U;	0.0234337	0.0215293	0.000281362	0.0029929	0.0232291	0.0211446	6.46e-05	0.000918284	0.0230359	0.0219606	0.0310102	0.112688	0.02482	0.0226834	0.000188657	0.00218148	0.0239039	0.0217013	1.43e-05	0.000273745	11111	0.585345
hsa-miR-301a-3p	MIMAT0000688	MI0000745	no	CAGUGCAAUAGUAUUGUCAAAG	0	-1		0.0179287	0.0162756	0.000481923	0.00462294	0.0187383	0.0171412	0.00488635	0.028363	0.0180798	0.0164937	0.000339077	0.00347384	0.0207545	0.0188005	0.000499694	0.0047622	0.0194754	0.0179713	0.000774672	0.00677755	11111	0.979305
hsa-miR-301a-3p	MIMAT0000688	MI0000745	yes	CAGUGCAAUAGUAUUGUCAAAGC	0	0		0.924789	0.925731	0.56261	0.751195	0.922775	0.925964	0.018695	0.0777316	0.922625	0.924892	0.110359	0.275695	0.919355	0.921133	0.300136	0.519671	0.920428	0.922608	0.151035	0.339471
hsa-miR-574-3p	MIMAT0003239	MI0003581	no	CACGCUCAUGCACACACCCAC	0	-1		0.162701	0.168274	0.0182739	0.0765398	0.159631	0.162909	0.162921	0.357874	0.158484	0.168015	1.45e-05	0.000277929	0.134912	0.144916	8.97e-05	0.00120101	0.149802	0.159659	1.87e-05	0.00033999	10111	0.700191
hsa-miR-574-3p	MIMAT0003239	MI0003581	no	CACGCUCAUGCACACACCCACU	0	0	22A->U;	0.0454164	0.0428952	0.011065	0.0525793	0.0434525	0.0437915	0.855494	0.931264	0.0434971	0.0438318	0.747784	0.870871	0.0430914	0.0450077	0.0530883	0.165366	0.0446059	0.0435928	0.247843	0.467605
hsa-miR-574-3p	MIMAT0003239	MI0003581	no	CACGCUCAUGCACACACCCA	0	-2		0.109249	0.108439	0.796614	0.899986	0.112899	0.107397	0.178822	0.380819	0.109025	0.106779	0.718946	0.853587	0.143311	0.13681	0.0971708	0.252093	0.134399	0.1266	0.0341873	0.12111
hsa-miR-574-3p	MIMAT0003239	MI0003581	no	CACGCUCAUGCACACACCCACAA	0	1	23C->A;	0.0231707	0.0239837	0.293246	0.512778	0.023608	0.0237488	0.923046	0.964271	0.023062	0.0226723	0.581182	0.763066	0.0238649	0.0223063	0.0366938	0.127563	0.0247497	0.0241326	0.35329	0.573775
hsa-miR-574-3p	MIMAT0003239	MI0003581	yes	CACGCUCAUGCACACACCCACA	0	0		0.57616	0.574804	0.767947	0.884015	0.575308	0.579251	0.317874	0.538447	0.579178	0.576148	0.40179	0.619931	0.571395	0.56944	0.631189	0.796763	0.558329	0.559423	0.686208	0.836887
hsa-miR-26a-5p	MIMAT0000082_1	MI0000083	no	UUCAAGUAAUCCAGGAUAGGC	0	-1		0.0371202	0.0360176	0.0451143	0.147431	0.0372378	0.0364732	0.244957	0.464394	0.0377253	0.0360185	1.57e-05	0.000296609	0.0388815	0.0371161	0.000243433	0.00266734	0.0402758	0.0389047	0.0032748	0.0209558	10111	0.577675
hsa-miR-26a-5p	MIMAT0000082_1	MI0000083	no	UUCAAGUAAUCCAGGAUAGGCUU	0	1	23G->U;	0.0447532	0.0430216	0.0238802	0.0927067	0.0443674	0.0424191	0.0048086	0.027991	0.0451415	0.0426764	0.00266671	0.0178915	0.0385118	0.0374185	0.120303	0.294153	0.0411121	0.0398011	0.050808	0.160203
hsa-miR-26a-5p	MIMAT0000082_1	MI0000083	yes	UUCAAGUAAUCCAGGAUAGGCU	0	0		0.824942	0.826169	0.605565	0.778727	0.823674	0.828249	0.0304402	0.111141	0.820676	0.823209	0.234994	0.452284	0.831808	0.832998	0.560158	0.749879	0.825679	0.827242	0.425516	0.642033
hsa-miR-26a-5p	MIMAT0000082_1	MI0000083	no	UUCAAGUAAUCCAGGAUAGGCUA	0	1	23G->A;	0.0150027	0.0149431	0.828766	0.918113	0.0156693	0.0152427	0.131188	0.311838	0.0162575	0.0158241	0.172869	0.372556	0.0134667	0.0136559	0.640242	0.802358	0.0150956	0.0150923	0.930783	0.967607
hsa-miR-23a-3p	MIMAT0000078	MI0000079	no	AUCACAUUGCCAGGGAUUUC	0	-1		0.029598	0.0263169	0.00174134	0.0128902	0.0304432	0.0286473	0.273547	0.494179	0.0295303	0.0266762	0.00420238	0.0254603	0.0501411	0.0438231	9.36e-05	0.00124683	0.0409451	0.0352921	1.61e-05	0.000302816	10111	0.74514
hsa-miR-23a-3p	MIMAT0000078	MI0000079	no	AUCACAUUGCCAGGGAUUUCCA	0	1		0.30075	0.307851	0.0115553	0.0542628	0.304473	0.313195	0.00869403	0.0436455	0.301535	0.307953	0.0368243	0.127732	0.313518	0.320349	0.0325932	0.116951	0.310791	0.322648	0.000826417	0.00712081	11111	0.723294
hsa-miR-23a-3p	MIMAT0000078	MI0000079	no	AUCACAUUGCCAGGGAUUUCCAAU	0	3	24C->U;	0.0482516	0.0475344	0.544336	0.739076	0.0442551	0.0437098	0.671759	0.827574	0.0449618	0.0443863	0.60251	0.776443	0.0380937	0.0362737	0.03939	0.13402	0.0400812	0.0388047	0.158742	0.351179
hsa-miR-23a-3p	MIMAT0000078	MI0000079	no	AUCACAUUGCCAGGGAUUUCCAA	0	2		0.116269	0.114285	0.356711	0.576581	0.107821	0.104363	0.156445	0.347901	0.112089	0.107921	0.0973415	0.252216	0.0849474	0.0839908	0.591004	0.768293	0.0887814	0.0879546	0.766981	0.883625
hsa-miR-23a-3p	MIMAT0000078	MI0000079	no	AUCACAUUGCCAGGGAUUUCCAU	0	2	23A->U;	0.0137474	0.013609	0.631268	0.796765	0.0134792	0.0135258	0.963799	0.982304	0.0133984	0.0132293	0.502961	0.703171	0.0123222	0.0123573	0.960204	0.981077	0.0131505	0.0135899	0.126095	0.304166
hsa-miR-23a-3p	MIMAT0000078	MI0000079	yes	AUCACAUUGCCAGGGAUUUCC	0	0		0.389349	0.390346	0.837954	0.922524	0.392795	0.39623	0.389239	0.607842	0.391209	0.395467	0.409022	0.627591	0.399289	0.403803	0.303973	0.524365	0.405489	0.406419	0.790702	0.896507
hsa-miR-27a-3p	MIMAT0000084	MI0000085	no	UUCACAGUGGCUAAGUUCCG	0	-1		0.32636	0.311184	0.0189753	0.0786677	0.341523	0.33595	0.595804	0.771873	0.33795	0.318236	0.00544032	0.0306579	0.491918	0.464375	0.000413377	0.00410119	0.431737	0.39797	1.63e-05	0.000304868	10111	0.841362
hsa-miR-27a-3p	MIMAT0000084	MI0000085	yes	UUCACAGUGGCUAAGUUCCGC	0	0		0.358678	0.375797	0.0167821	0.0717882	0.347908	0.356105	0.331489	0.552571	0.346376	0.364224	0.0244929	0.0945479	0.228119	0.254595	0.000147486	0.00181392	0.278022	0.306093	0.000107134	0.00140357	10111	0.619657
hsa-miR-27a-3p	MIMAT0000084	MI0000085	no	UUCACAGUGGCUAAGUUCCGCA	0	1	22C->A;	0.0119825	0.012212	0.266848	0.487841	0.0122025	0.0129274	0.010563	0.0506639	0.0127622	0.0128289	0.75921	0.878286	0.0111426	0.0113563	0.427473	0.643944	0.0111266	0.0118321	0.00175351	0.0129498
hsa-miR-27a-3p	MIMAT0000084	MI0000085	no	UUCACAGUGGCUAAGUUCCGUU	0	1	21C->U;22C->U;	0.0291341	0.0267133	0.0239355	0.0927808	0.0288062	0.0278498	0.174974	0.375573	0.028833	0.0285254	0.991188	0.996525	0.024079	0.0227355	0.050684	0.159968	0.0233998	0.022704	0.362553	0.582576
hsa-miR-27a-3p	MIMAT0000084	MI0000085	no	UUCACAGUGGCUAAGUUCCGU	0	0	21C->U;	0.0337209	0.0323273	0.0414563	0.138933	0.0324111	0.0321615	0.36298	0.583056	0.032573	0.0328494	0.464608	0.673064	0.0257661	0.0265198	0.171791	0.371387	0.0272721	0.0280261	0.103516	0.263745
hsa-miR-27a-3p	MIMAT0000084	MI0000085	no	UUCACAGUGGCUAAGUUCCGCU	0	1	22C->U;	0.101606	0.102179	0.767739	0.883961	0.0964977	0.0973413	0.671653	0.827574	0.098641	0.101025	0.270374	0.491132	0.0796149	0.0815236	0.275095	0.495482	0.0864579	0.0896137	0.072956	0.206704
hsa-miR-27a-3p	MIMAT0000084	MI0000085	no	UUCACAGUGGCUAAGUUCC	0	-2		0.0622414	0.0621334	0.857507	0.932388	0.0619024	0.0603763	0.343959	0.565349	0.0632565	0.0627621	0.795798	0.899686	0.0628946	0.0629687	0.896323	0.95021	0.065036	0.066852	0.139758	0.324529
hsa-miR-20a-5p	MIMAT0000075	MI0000076	no	UAAAGUGCUUAUAGUGCAGGUAU	0	0	23G->U;	0.0248813	0.0227042	2.04e-05	0.000365061	0.024142	0.0231181	0.0582927	0.177142	0.0232151	0.0226547	0.233707	0.450609	0.0237691	0.0226228	0.0123312	0.0568303	0.0253448	0.0231925	1.7e-05	0.00031387	11011	0.56299
hsa-miR-20a-5p	MIMAT0000075	MI0000076	no	UAAAGUGCUUAUAGUGCAGGUAGA	0	1	24U->A;	0.0602282	0.0631964	0.0246068	0.0948445	0.0611086	0.0636148	0.0428209	0.142204	0.0614696	0.0659752	0.000554327	0.005185	0.0666612	0.0656002	0.457405	0.667665	0.0686698	0.0679768	0.606655	0.77943	11100	0.698032
hsa-miR-20a-5p	MIMAT0000075	MI0000076	yes	UAAAGUGCUUAUAGUGCAGGUAG	0	0		0.614945	0.615753	0.681573	0.835085	0.613372	0.616018	0.418284	0.635349	0.614037	0.612947	0.798561	0.901118	0.604102	0.607253	0.353506	0.573775	0.600787	0.607369	0.0299619	0.109982
hsa-miR-20a-5p	MIMAT0000075	MI0000076	no	UAAAGUGCUUAUAGUGCAGGU	0	-2		0.0301185	0.0287281	0.0538837	0.167691	0.0292191	0.0280679	0.0845313	0.228442	0.0286263	0.0284511	0.950461	0.97684	0.029941	0.0291604	0.402026	0.62	0.0312911	0.0304578	0.344632	0.565902
hsa-miR-20a-5p	MIMAT0000075	MI0000076	no	UAAAGUGCUUAUAGUGCAGGUAGU	0	1		0.122772	0.120657	0.324573	0.545302	0.120272	0.118902	0.734861	0.864012	0.12252	0.120365	0.348847	0.569734	0.120708	0.121252	0.959268	0.98071	0.120217	0.117304	0.126192	0.304166
hsa-miR-20a-5p	MIMAT0000075	MI0000076	no	UAAAGUGCUUAUAGUGCAGGUAA	0	0	23G->A;	0.0359806	0.037769	0.135798	0.318632	0.0364648	0.0375366	0.353375	0.573775	0.0355475	0.0371012	0.353853	0.574247	0.0352514	0.0363257	0.393668	0.612007	0.0375559	0.0391099	0.221519	0.43652
hsa-miR-20a-5p	MIMAT0000075	MI0000076	no	UAAAGUGCUUAUAGUGCAGGUA	0	-1		0.0508044	0.0498234	0.29675	0.515901	0.0522851	0.0513162	0.486606	0.691254	0.0502255	0.050364	0.795035	0.899236	0.054235	0.0533065	0.613511	0.784402	0.0515759	0.0512054	0.965915	0.984167
hsa-miR-26a-5p	MIMAT0000082	MI0000750	no	UUCAAGUAAUCCAGGAUAGGC	0	-1		0.0370831	0.0359909	0.0481992	0.154801	0.0372107	0.036445	0.24243	0.461568	0.0376907	0.0359928	1.71e-05	0.000316375	0.0388572	0.037095	0.000258774	0.00278774	0.0402464	0.0388801	0.003433	0.0217643	10111	0.561693
hsa-miR-26a-5p	MIMAT0000082	MI0000750	no	UUCAAGUAAUCCAGGAUAGGCUU	0	1	23G->U;	0.0447195	0.0429902	0.0236729	0.0921462	0.0443328	0.0423907	0.00474974	0.0277271	0.0451052	0.0426472	0.00269017	0.0180018	0.0384903	0.0373998	0.119097	0.29225	0.0410807	0.0397746	0.0509757	0.16061
hsa-miR-26a-5p	MIMAT0000082	MI0000750	yes	UUCAAGUAAUCCAGGAUAGGCU	0	0		0.824192	0.825496	0.580212	0.762282	0.823051	0.827651	0.0297333	0.1093	0.819934	0.822614	0.211364	0.423667	0.831283	0.832499	0.556237	0.746825	0.825096	0.826759	0.400107	0.618452
hsa-miR-26a-5p	MIMAT0000082	MI0000750	no	UUCAAGUAAUCCAGGAUAGGCUA	0	1	23G->A;	0.0149888	0.0149315	0.835435	0.921019	0.0156582	0.0152316	0.132023	0.313241	0.0162404	0.0158119	0.172824	0.372556	0.0134585	0.0136495	0.629748	0.796257	0.0150837	0.015083	0.926734	0.965553
hsa-miR-29b-3p	MIMAT0000100_1	MI0000105	no	CUAGCACCAUUUGAAAUCAGUG	-1	-2		0.0498924	0.03844	1.74e-05	0.00031973	0.0446106	0.0384966	0.0432228	0.14306	0.040087	0.0364062	0.110573	0.276029	0.0344391	0.0316489	0.251783	0.472007	0.0415165	0.0375047	0.108007	0.271876	11111	0.217485
hsa-miR-29b-3p	MIMAT0000100_1	MI0000105	yes	UAGCACCAUUUGAAAUCAGUGUU	0	0		0.799869	0.825546	0.000898603	0.00762102	0.807642	0.829718	0.00359052	0.0225122	0.823784	0.847169	0.000156953	0.00189845	0.836609	0.852597	0.0196881	0.080811	0.803329	0.825019	0.00652078	0.0351424	11111	0.915647
hsa-miR-29b-3p	MIMAT0000100_1	MI0000105	no	UAGCACCAUUUGAAAUCAGUGU	0	-1		0.0528857	0.05173	0.727485	0.859344	0.0516755	0.0505096	0.712565	0.849641	0.0486352	0.046064	0.294767	0.514023	0.0430083	0.0427113	0.913528	0.959257	0.05163	0.050777	0.620392	0.78838
hsa-miR-6842-3p	MIMAT0027587	MI0022688	yes	UUGGCUGGUCUCUGCUCCGCAG	0	0		0.227758	0.233902	0.141573	0.326509	0.221085	0.239962	1.74e-05	0.000320345	0.220249	0.227742	0.0307166	0.11195	0.221359	0.233455	0.000440461	0.00430584	0.225145	0.235356	0.00249552	0.0170444	01111	0.438484
hsa-miR-6842-3p	MIMAT0027587	MI0022688	no	UUGGCUGGUCUCUGCUCCGCAGUU	0	2	23G->U;24C->U;	0.0949145	0.0937053	0.564228	0.752377	0.0980108	0.0932016	0.0374523	0.129314	0.095229	0.0949335	0.857336	0.932388	0.0987026	0.0968087	0.453518	0.664648	0.0981759	0.0889112	2.06e-05	0.00036735	01001	0.552433
hsa-miR-6842-3p	MIMAT0027587	MI0022688	no	UUGGCUGGUCUCUGCUCCGCAGA	0	1	23G->A;	0.340674	0.337067	0.544834	0.739372	0.345508	0.332204	0.00917378	0.045624	0.349659	0.341281	0.0988971	0.254893	0.344146	0.336113	0.106387	0.268789	0.343917	0.336589	0.13083	0.311492
hsa-miR-6842-3p	MIMAT0027587	MI0022688	no	UUGGCUGGUCUCUGCUCCGCAGAA	0	2	23G->A;24C->A;	0.018071	0.0182512	0.901598	0.952644	0.0179264	0.0173042	0.455131	0.666212	0.0197791	0.0196799	0.822949	0.915132	0.0208686	0.019456	0.126433	0.304166	0.0203155	0.018183	0.0132625	0.0599356
hsa-miR-6842-3p	MIMAT0027587	MI0022688	no	UUGGCUGGUCUCUGCUCCGCAGUA	0	2	23G->U;24C->A;	0.0499609	0.0473765	0.130564	0.311004	0.0517851	0.0504556	0.448195	0.660874	0.0525044	0.0556143	0.039155	0.133492	0.0586782	0.0549421	0.0247007	0.0949919	0.0537879	0.0543218	0.61892	0.787095
hsa-miR-6842-3p	MIMAT0027587	MI0022688	no	UUGGCUGGUCUCUGCUCCGCAGU	0	1	23G->U;	0.23182	0.232511	0.807022	0.906229	0.227195	0.228819	0.631156	0.796763	0.223088	0.222854	0.987793	0.995256	0.216839	0.220831	0.380285	0.599295	0.219409	0.225671	0.110139	0.275281
hsa-miR-1260a	MIMAT0005911	MI0006394	no	AUCCCACCUCUGCCACCAAAA	0	3		0.138197	0.135125	0.570891	0.755754	0.142677	0.128039	0.00679947	0.0361685	0.141226	0.136197	0.274036	0.494693	0.143288	0.134553	0.118762	0.291569	0.147034	0.124951	1.89e-05	0.000344479	01011	0.337263
hsa-miR-1260a	MIMAT0005911	MI0006394	no	UCCCACCUCUGCCACCAAA	1	2		0.0191573	0.0188104	0.685152	0.836887	0.0196123	0.021305	0.284202	0.50427	0.0225074	0.0180587	0.000907984	0.00767516	0.0205207	0.0212172	0.583205	0.763851	0.0191625	0.020347	0.357002	0.57689	00100	0.677537
hsa-miR-1260a	MIMAT0005911	MI0006394	yes	AUCCCACCUCUGCCACCA	0	0		0.371508	0.376968	0.929508	0.966782	0.343382	0.378825	0.040103	0.135775	0.341936	0.368074	0.0666957	0.195339	0.361579	0.385329	0.216998	0.431017	0.34314	0.394259	0.00423492	0.0255896
hsa-miR-1260a	MIMAT0005911	MI0006394	no	AUCCCACCUCUGCCACCAAA	0	2		0.254533	0.248516	0.494144	0.696637	0.267418	0.248666	0.0165726	0.0711297	0.260828	0.253554	0.285884	0.506113	0.252327	0.241502	0.170406	0.369638	0.259093	0.238103	0.0127352	0.0583247
hsa-miR-1260a	MIMAT0005911	MI0006394	no	AUCCCACCUCUGCCACCAAAU	0	3	21A->U;	0.0259625	0.0227268	0.0550452	0.170374	0.0242721	0.0210515	0.04163	0.139458	0.0247201	0.0224148	0.183931	0.388131	0.0225788	0.0222363	0.79237	0.897206	0.0209906	0.0206288	0.852357	0.929719
hsa-miR-1260a	MIMAT0005911	MI0006394	no	AUCCCACCUCUGCCACCAAAAA	0	4	22C->A;	0.0247099	0.0263381	0.452153	0.664282	0.0288121	0.0287127	0.710574	0.848468	0.030057	0.0274169	0.132529	0.314005	0.0301449	0.0273156	0.113091	0.280537	0.0303577	0.0280362	0.210824	0.422762
hsa-miR-1260a	MIMAT0005911	MI0006394	no	AUCCCACCUCUGCCACCAA	0	1		0.121838	0.129972	0.160126	0.353553	0.127599	0.129241	0.75475	0.875302	0.131096	0.12869	0.662658	0.820613	0.116116	0.12161	0.20318	0.412767	0.128432	0.127685	0.88619	0.944868
hsa-miR-425-3p	MIMAT0001343	MI0001448	yes	AUCGGGAAUGUCGUGUCCGCCC	0	0		0.0660057	0.0756841	1.9e-05	0.000344479	0.0668833	0.0763381	0.000184319	0.00214342	0.0677941	0.0741004	0.00392409	0.0241166	0.0530255	0.0578671	0.0159597	0.0690488	0.0614073	0.0673819	0.00623978	0.034167	11111	0.847859
hsa-miR-425-3p	MIMAT0001343	MI0001448	no	CAUCGGGAAUGUCGUGUCCGCCA	-1	0	23C->A;	0.0468133	0.0453497	0.304313	0.524686	0.0499839	0.046256	0.0115858	0.0543043	0.0503975	0.0473624	0.0222629	0.0883016	0.0512441	0.0459258	0.000342475	0.00349468	0.0496554	0.0455175	0.00266386	0.0178842	01111	0.630288
hsa-miR-425-3p	MIMAT0001343	MI0001448	no	CAUCGGGAAUGUCGUGUCCGCCC	-1	0		0.0223927	0.0254276	0.00638402	0.0346879	0.0234877	0.0251321	0.151064	0.339471	0.0237027	0.0238707	0.817115	0.911911	0.0190495	0.0203472	0.168308	0.366798	0.0203591	0.0239382	0.000433974	0.00425054	11011	0.299176
hsa-miR-425-3p	MIMAT0001343	MI0001448	no	CAUCGGGAAUGUCGUGUCCGCCU	-1	0	23C->U;	0.135182	0.129032	0.0323397	0.11658	0.136948	0.126162	0.000733403	0.00647734	0.139086	0.131594	0.017573	0.0744062	0.130147	0.124768	0.0627089	0.186218	0.13414	0.126562	0.0130614	0.0593115	11111	0.675667
hsa-miR-425-3p	MIMAT0001343	MI0001448	no	AUCGGGAAUGUCGUGUCCGCCCU	0	1	23A->U;	0.03562	0.0366137	0.484389	0.689919	0.0356155	0.0383119	0.042148	0.140791	0.0353657	0.0393486	0.00256469	0.0173663	0.035686	0.0357958	0.925281	0.964933	0.0341478	0.0367494	0.03053	0.111349
hsa-miR-425-3p	MIMAT0001343	MI0001448	no	CCAUCGGGAAUGUCGUGUCCGU	-2	-2	22C->U;	0.0280003	0.0268005	0.418304	0.635349	0.0277126	0.0249457	0.0196541	0.0807142	0.027753	0.0272481	0.855017	0.931264	0.0233173	0.0259345	0.00729003	0.037989	0.0250098	0.0261368	0.400945	0.619141
hsa-miR-425-3p	MIMAT0001343	MI0001448	no	AUCGGGAAUGUCGUGUCCGCCCA	0	1		0.00949372	0.00952605	0.844941	0.926315	0.0104701	0.0112991	0.250093	0.4699	0.0098808	0.0113494	0.0365519	0.127286	0.0118647	0.0119449	0.873359	0.939772	0.01168	0.0121171	0.554138	0.745427
hsa-miR-425-3p	MIMAT0001343	MI0001448	no	AUCGGGAAUGUCGUGUCCGCC	0	-1		0.133948	0.135809	0.483393	0.689264	0.136179	0.139748	0.268582	0.489387	0.131816	0.137586	0.0368291	0.127732	0.168033	0.166218	0.392051	0.610512	0.152987	0.148328	0.0667496	0.195386
hsa-miR-425-3p	MIMAT0001343	MI0001448	no	AUCGGGAAUGUCGUGUCCGCCA	0	0	22C->A;	0.0161073	0.0155153	0.410236	0.628325	0.0160664	0.0162021	0.751401	0.873692	0.0159538	0.0155808	0.540177	0.736507	0.0174062	0.0162392	0.209113	0.420648	0.0170156	0.0155024	0.0578687	0.176186
hsa-miR-425-3p	MIMAT0001343	MI0001448	no	CAUCGGGAAUGUCGUGUCCGCCCU	-1	1	24A->U;	0.019627	0.0202955	0.476918	0.683935	0.0186578	0.020403	0.0678446	0.197238	0.0195855	0.0206711	0.213748	0.427121	0.0183337	0.0190273	0.355135	0.57575	0.0190205	0.0199382	0.293353	0.512778
hsa-miR-425-3p	MIMAT0001343	MI0001448	no	AUCGGGAAUGUCGUGUCCGCCU	0	0	22C->U;	0.0695679	0.0668116	0.190085	0.395817	0.0691312	0.0663096	0.187337	0.392399	0.0666456	0.0642039	0.223741	0.439882	0.0644043	0.0610092	0.0723451	0.205711	0.0669109	0.0648306	0.389337	0.607856
hsa-miR-425-3p	MIMAT0001343	MI0001448	no	AUCGGGAAUGUCGUGUCCGC	0	-2		0.0181017	0.0179022	0.852645	0.929787	0.0180284	0.018751	0.397171	0.615509	0.0179841	0.0165	0.140417	0.325137	0.0176226	0.0184163	0.384038	0.602598	0.0195631	0.0184099	0.217809	0.431866
hsa-miR-425-3p	MIMAT0001343	MI0001448	no	CAUCGGGAAUGUCGUGUCCGC	-1	-2		0.0445144	0.0433603	0.511223	0.710477	0.0412816	0.0405665	0.582521	0.763776	0.0409006	0.0421685	0.290861	0.510777	0.0392627	0.0393656	0.953021	0.97744	0.0422206	0.0423558	0.971727	0.986853
hsa-miR-425-3p	MIMAT0001343	MI0001448	no	CAUCGGGAAUGUCGUGUCCGCC	-1	-1		0.209159	0.208555	0.915334	0.960067	0.204486	0.206561	0.425895	0.642322	0.207053	0.204179	0.412106	0.630435	0.21436	0.213273	0.599158	0.774321	0.207955	0.209165	0.668053	0.82443
hsa-miR-23b-3p	MIMAT0000418	MI0000439	no	AUCACAUUGCCAGGGAUUACCAC	0	2		0.0919231	0.0943588	0.276845	0.497854	0.0871918	0.0895076	0.279725	0.499893	0.0904492	0.0916755	0.577712	0.76046	0.0716578	0.0764817	0.0325062	0.116933	0.0714566	0.0799515	1.91e-05	0.000345878	00011	0.292361
hsa-miR-23b-3p	MIMAT0000418	MI0000439	no	AUCACAUUGCCAGGGAUUACCACU	0	3	24G->U;	0.380586	0.391415	0.0137363	0.0613998	0.376484	0.388537	0.0134429	0.0604697	0.37821	0.396632	9.37e-05	0.00124683	0.38449	0.389108	0.314614	0.535241	0.36466	0.374528	0.00869501	0.0436455	11101	0.588913
hsa-miR-23b-3p	MIMAT0000418	MI0000439	no	AUCACAUUGCCAGGGAUUAC	0	-1		0.0208054	0.0197773	0.244251	0.463601	0.0217077	0.0187216	0.00363111	0.0226833	0.0206505	0.0192785	0.109665	0.274566	0.0238348	0.023041	0.40051	0.618795	0.0249194	0.0222904	0.00695477	0.0367845
hsa-miR-23b-3p	MIMAT0000418	MI0000439	yes	AUCACAUUGCCAGGGAUUACC	0	0		0.260419	0.254009	0.177561	0.378824	0.268556	0.255843	0.0128315	0.0586346	0.263586	0.253863	0.0385059	0.131893	0.249381	0.24319	0.141068	0.326062	0.278003	0.265227	0.00383789	0.0236453
hsa-miR-23b-3p	MIMAT0000418	MI0000439	no	AUCACAUUGCCAGGGAUUACCAU	0	2	23C->U;	0.0109871	0.00975836	0.0181484	0.0762367	0.0103765	0.00948396	0.0962571	0.25042	0.00997676	0.00984295	0.789513	0.896041	0.0104164	0.00951735	0.043132	0.142913	0.0100774	0.010297	0.559133	0.748932
hsa-miR-23b-3p	MIMAT0000418	MI0000439	no	AUCACAUUGCCAGGGAUUACCA	0	1		0.152765	0.151847	0.72041	0.854236	0.154179	0.156271	0.386161	0.604551	0.153024	0.148039	0.039685	0.134627	0.180698	0.176587	0.201793	0.410869	0.165784	0.164529	0.57529	0.758832
hsa-miR-23b-3p	MIMAT0000418	MI0000439	no	UCACAUUGCCAGGGAUUACCACU	1	3	23G->U;	0.0278354	0.0268687	0.200375	0.409052	0.0267843	0.0278901	0.0936569	0.245967	0.0268379	0.0273171	0.533424	0.730605	0.026047	0.0266817	0.507376	0.70722	0.02719	0.0269289	0.74293	0.868871
hsa-miR-29a-3p	MIMAT0000086	MI0000087	no	UAGCACCAUCUGAAAUCGGUUU	0	0	22A->U;	0.0120107	0.01144	0.11511	0.28481	0.0120193	0.0115031	0.0624984	0.185796	0.0122848	0.0113605	0.000248724	0.00271362	0.012813	0.0119031	0.00117558	0.00951326	0.0124056	0.0112337	2.53e-05	0.000432182	11111	0.494987
hsa-miR-29a-3p	MIMAT0000086	MI0000087	no	UAGCACCAUCUGAAAUCGGU	0	-2		0.0511095	0.0461362	0.00146518	0.0113374	0.0495064	0.0457165	0.0263719	0.0995505	0.0483934	0.0436441	0.00153476	0.0117692	0.0472001	0.0431391	0.00500457	0.0288692	0.0478285	0.0457273	0.230719	0.446965
hsa-miR-29a-3p	MIMAT0000086	MI0000087	no	CUAGCACCAUCUGAAAUCGGUUA	-1	0		0.0273871	0.0280637	0.191112	0.397391	0.0272625	0.0283764	0.076599	0.213539	0.0279482	0.0294837	0.00540548	0.0305551	0.0247106	0.0255701	0.144392	0.330348	0.0254587	0.0252815	0.701009	0.843206
hsa-miR-29a-3p	MIMAT0000086	MI0000087	no	UAGCACCAUCUGAAAUCGGUUAA	0	1	23U->A;	0.0532061	0.0530579	0.860861	0.933586	0.0504497	0.051203	0.36103	0.581473	0.0494635	0.0496919	0.766936	0.883625	0.045843	0.0448024	0.188894	0.394566	0.0504039	0.0525222	0.00996661	0.0486228
hsa-miR-29a-3p	MIMAT0000086	MI0000087	no	CUAGCACCAUCUGAAAUCGGUU	-1	-1		0.0754266	0.0739886	0.303413	0.523575	0.0690826	0.0678526	0.405305	0.622822	0.0617986	0.0650046	0.0145771	0.0642059	0.0563303	0.0569465	0.61964	0.787815	0.0679254	0.070175	0.0767713	0.213903
hsa-miR-29a-3p	MIMAT0000086	MI0000087	yes	UAGCACCAUCUGAAAUCGGUUA	0	0		0.464894	0.474864	0.0194711	0.0802096	0.491306	0.500081	0.0603277	0.181461	0.511541	0.515133	0.479249	0.68555	0.524233	0.534787	0.0264155	0.0996415	0.49082	0.490978	0.848807	0.927775
hsa-miR-29a-3p	MIMAT0000086	MI0000087	no	UAGCACCAUCUGAAAUCGGUU	0	-1		0.162299	0.160135	0.514302	0.713373	0.147697	0.147262	0.87275	0.93961	0.134913	0.138882	0.0627498	0.186286	0.147291	0.145916	0.707433	0.846985	0.159281	0.159932	0.476518	0.683501
hsa-miR-29a-3p	MIMAT0000086	MI0000087	no	UAGCACCAUCUGAAAUCGGUUAU	0	1		0.0362692	0.0362099	0.799767	0.901785	0.0348185	0.034627	0.72002	0.854236	0.0348956	0.0339568	0.115941	0.286428	0.0319814	0.0316316	0.551261	0.743506	0.0344208	0.0341871	0.636183	0.799803
hsa-miR-106b-5p	MIMAT0000680	MI0000734	yes	UAAAGUGCUGACAGUGCAGAU	0	0		0.529371	0.537861	0.00761437	0.0393191	0.526663	0.532907	0.0470507	0.151962	0.521965	0.533631	0.000231396	0.00256437	0.522213	0.532635	0.000610569	0.00561012	0.526834	0.538614	2.58e-05	0.000439318	11111	0.782787
hsa-miR-106b-5p	MIMAT0000680	MI0000734	no	UAAAGUGCUGACAGUGCAGAUU	0	1	22A->U;	0.0298585	0.0285754	0.0111249	0.0528052	0.0303441	0.0285955	0.000338346	0.00346982	0.0304628	0.0289434	0.00254784	0.0172636	0.0304144	0.0289432	0.00712968	0.0375316	0.029239	0.0280999	0.0203478	0.082625	11111	0.876739
hsa-miR-106b-5p	MIMAT0000680	MI0000734	no	UAAAGUGCUGACAGUGCAGAUA	0	1		0.192334	0.185768	0.0377501	0.129916	0.193773	0.190945	0.309342	0.529702	0.196512	0.188972	0.00574602	0.0319761	0.198183	0.188733	0.00196876	0.0141643	0.188941	0.180274	0.00129875	0.0102865
hsa-miR-106b-5p	MIMAT0000680	MI0000734	no	UAAAGUGCUGACAGUGCAGAUAA	0	2	23G->A;	0.0133316	0.0122018	0.00319699	0.0205865	0.0131398	0.0131873	0.942933	0.973494	0.0142898	0.0133259	0.0227525	0.0894202	0.0140637	0.0131147	0.0409865	0.137708	0.0142787	0.0129899	0.00295882	0.0193942
hsa-miR-106b-5p	MIMAT0000680	MI0000734	no	UAAAGUGCUGACAGUGCAGA	0	-1		0.157658	0.158762	0.576408	0.759524	0.158535	0.157802	0.748903	0.871876	0.155474	0.156495	0.543799	0.739076	0.157118	0.158923	0.392448	0.61062	0.16143	0.164143	0.136248	0.319069
hsa-miR-106b-5p	MIMAT0000680	MI0000734	no	UAAAGUGCUGACAGUGCAG	0	-2		0.010853	0.0108843	0.790825	0.896511	0.0105997	0.0107922	0.398143	0.616302	0.0103221	0.010602	0.41439	0.632236	0.00987091	0.0102436	0.243305	0.462684	0.0106204	0.0109139	0.391491	0.609885
hsa-miR-29c-3p	MIMAT0000681	MI0000735	yes	UAGCACCAUUUGAAAUCGGUUA	0	0		0.404456	0.411742	0.0784992	0.217575	0.397643	0.40998	0.00209582	0.0149108	0.392408	0.40755	2.92e-05	0.000485605	0.383143	0.398886	7.44e-05	0.00103329	0.393819	0.404209	0.00723957	0.0378035	11111	0.655888
hsa-miR-29c-3p	MIMAT0000681	MI0000735	no	UAGCACCAUUUGAAAUCGGA	0	-2	20U->A;	0.0147227	0.0118167	0.00149878	0.0115141	0.0159359	0.0125076	0.00025486	0.00275718	0.0155012	0.0131859	0.0305166	0.11134	0.0166174	0.0131766	0.000630706	0.00575758	0.0149302	0.0114656	0.000160849	0.00193643	11111	0.805874
hsa-miR-29c-3p	MIMAT0000681	MI0000735	no	UAGCACCAUUUGAAAUCGGU	0	-2		0.0351778	0.0329475	0.116714	0.287852	0.0370571	0.0349523	0.244267	0.463601	0.0381699	0.0329412	0.000171399	0.00202535	0.0402707	0.0365721	0.0231924	0.090703	0.0362775	0.0335269	0.0765632	0.213498	11111	0.279253
hsa-miR-29c-3p	MIMAT0000681	MI0000735	no	UAGCACCAUUUGAAAUCGGUUAAA	0	2	23U->A;24G->A;	0.0188837	0.0185803	0.591363	0.768359	0.0190178	0.0193716	0.64911	0.809412	0.0204952	0.0189798	0.0439438	0.144621	0.019731	0.0175957	0.00926925	0.0459834	0.0195935	0.0191325	0.528543	0.726516
hsa-miR-29c-3p	MIMAT0000681	MI0000735	no	UAGCACCAUUUGAAAUCGGUUAAG	0	2	23U->A;	0.0179419	0.0170751	0.172726	0.372556	0.0184836	0.0176157	0.263313	0.483882	0.0184767	0.0175423	0.187084	0.392199	0.0192936	0.0174514	0.0118188	0.0551131	0.0172281	0.0169239	0.654001	0.813333
hsa-miR-29c-3p	MIMAT0000681	MI0000735	no	UAGCACCAUUUGAAAUCGGUU	0	-1		0.147954	0.147373	0.764489	0.881804	0.146487	0.14971	0.068919	0.199498	0.143471	0.145469	0.258131	0.478993	0.150855	0.154872	0.107832	0.271726	0.14944	0.154383	0.028068	0.104452
hsa-miR-29c-3p	MIMAT0000681	MI0000735	no	UAGCACCAUUUGAAAUCGGUUAU	0	1		0.0545183	0.0540086	0.745199	0.869548	0.0549481	0.0532162	0.156107	0.347375	0.0552979	0.0535568	0.180387	0.38286	0.055463	0.0532387	0.0476499	0.153514	0.0544549	0.0537107	0.449036	0.661353
hsa-miR-29c-3p	MIMAT0000681	MI0000735	no	UAGCACCAUUUGAAAUCGGUUAA	0	1	23U->A;	0.220812	0.224958	0.20667	0.417127	0.223326	0.221539	0.539283	0.735875	0.223991	0.224517	0.787371	0.8947	0.226608	0.22379	0.362124	0.582229	0.22579	0.22418	0.589601	0.767539
hsa-miR-196b-5p	MIMAT0001080	MI0001150	no	UAGGUAGUUUCCUGUUGUUGGA	0	0	22G->A;	0.185904	0.157642	8.42e-05	0.00113784	0.181042	0.146132	3.13e-05	0.000511648	0.18938	0.155349	3.72e-05	0.000591235	0.186159	0.152808	4.84e-05	0.000730937	0.171108	0.143718	0.000715167	0.00633814	11111	0.996694
hsa-miR-196b-5p	MIMAT0001080	MI0001150	yes	UAGGUAGUUUCCUGUUGUUGGG	0	0		0.169983	0.178719	0.208303	0.419678	0.175113	0.191235	0.0450859	0.147385	0.175027	0.190052	0.0477081	0.153653	0.169982	0.197573	0.000949802	0.00796947	0.189844	0.193854	0.622197	0.789835	01110	0.303295
hsa-miR-196b-5p	MIMAT0001080	MI0001150	no	UAGGUAGUUUCCUGUUGUUGGGA	0	1		0.237966	0.259187	0.0158364	0.0686176	0.238179	0.249759	0.175385	0.376139	0.238033	0.24448	0.387547	0.606078	0.251421	0.244956	0.53584	0.732738	0.244115	0.231921	0.168134	0.366731
hsa-miR-196b-5p	MIMAT0001080	MI0001150	no	UAGGUAGUUUCCUGUUGUUGG	0	-1		0.0807025	0.0704977	0.0831681	0.225953	0.077883	0.0660487	0.025566	0.0974782	0.0707724	0.0635694	0.391243	0.609624	0.0666883	0.0677277	0.828198	0.917958	0.0826295	0.0894379	0.209819	0.42144
hsa-miR-196b-5p	MIMAT0001080	MI0001150	no	UAGGUAGUUUCCUGUUGUUGGGU	0	1	23A->U;	0.183395	0.174548	0.25699	0.478041	0.178919	0.187537	0.29403	0.513263	0.186157	0.177981	0.355009	0.57575	0.190062	0.181636	0.277004	0.497965	0.175953	0.179424	0.662812	0.820683
hsa-miR-143-3p	MIMAT0000435	MI0000459	yes	UGAGAUGAAGCACUGUAGCUC	0	0		0.170213	0.178199	0.0033737	0.0214414	0.163893	0.176022	3.23e-05	0.000523715	0.169515	0.173583	0.168094	0.366722	0.156898	0.167375	0.00024437	0.00267177	0.158051	0.169203	0.000458685	0.00444582	11011	0.6427
hsa-miR-143-3p	MIMAT0000435	MI0000459	no	UGAGAUGAAGCACUGUAGCU	0	-1		0.42406	0.408012	0.00676755	0.0360737	0.427077	0.415908	0.133362	0.315106	0.417172	0.414584	0.81555	0.91106	0.448684	0.426654	0.000449973	0.00438627	0.443475	0.424371	0.00191175	0.0139203	11011	0.519479
hsa-miR-143-3p	MIMAT0000435	MI0000459	no	UGAGAUGAAGCACUGUAGCUCU	0	1	22A->U;	0.15221	0.159368	0.00500351	0.0288692	0.152625	0.160406	0.0110493	0.0525288	0.155001	0.159552	0.149414	0.337838	0.14799	0.157319	0.00169652	0.012696	0.149231	0.158295	0.00313497	0.020302
hsa-miR-143-3p	MIMAT0000435	MI0000459	no	UGAGAUGAAGCACUGUAGC	0	-2		0.0285049	0.0268727	0.0661701	0.194316	0.0278238	0.0265742	0.136392	0.319069	0.0278467	0.0268218	0.184881	0.389174	0.0262172	0.0254137	0.203538	0.413213	0.0274076	0.0268868	0.29269	0.512494
hsa-miR-143-3p	MIMAT0000435	MI0000459	no	UGAGAUGAAGCACUGUAGCUU	0	0	21C->U;	0.0193432	0.0193627	0.977826	0.990028	0.0197726	0.0189342	0.129201	0.308823	0.0193951	0.0194488	0.99327	0.99705	0.018461	0.0182091	0.730524	0.861542	0.0186396	0.0188099	0.722385	0.855687
hsa-miR-143-3p	MIMAT0000435	MI0000459	no	UGAGAUGAAGCACUGUAGCUCA	0	1		0.104579	0.105301	0.824531	0.915599	0.10351	0.104219	0.806005	0.90543	0.105957	0.104003	0.268601	0.489387	0.104072	0.104069	0.962306	0.981661	0.1022	0.103226	0.888362	0.946176
hsa-let-7g-5p	MIMAT0000414	MI0000433	no	UGAGGUAGUAGUUUGUACAGUUU	0	1		0.0180149	0.0170905	0.0174447	0.0740046	0.0178106	0.0167958	0.00425207	0.0256401	0.0179541	0.0172361	0.0356956	0.125283	0.0179508	0.0168272	0.00106627	0.00878127	0.0182561	0.0168042	3.68e-05	0.000586789	11111	0.74643
hsa-let-7g-5p	MIMAT0000414	MI0000433	yes	UGAGGUAGUAGUUUGUACAGUU	0	0		0.802774	0.805982	0.0951933	0.248409	0.797236	0.805869	4.09e-05	0.000637073	0.79867	0.804659	0.00243846	0.0167882	0.795733	0.802438	0.000546342	0.00512102	0.793051	0.800846	5.88e-05	0.000849592	11111	0.516779
hsa-let-7g-5p	MIMAT0000414	MI0000433	no	UGAGGUAGUAGUUUGUACAGU	0	-1		0.0512197	0.0474769	0.00249913	0.0170577	0.0530101	0.0490115	0.00706877	0.0373104	0.0515976	0.0478887	0.00514031	0.0293712	0.0546924	0.0503082	0.000154061	0.00187899	0.0537126	0.0499381	0.000722567	0.00638714	11111	0.936471
hsa-let-7g-5p	MIMAT0000414	MI0000433	no	UGAGGUAGUAGUUUGUACAGUUA	0	1	23U->A;	0.050218	0.0484225	0.0543548	0.168747	0.050423	0.0493169	0.248001	0.467605	0.0507669	0.0498041	0.284162	0.50427	0.051177	0.0496339	0.0764325	0.213303	0.0542157	0.052131	0.0303188	0.110895
hsa-miR-589-5p	MIMAT0004799	MI0003599	no	UGAGAACCACGUCUGCUCUGAGCU	0	2		0.0152073	0.0128779	3.76e-05	0.000594657	0.013649	0.0126465	0.108506	0.272663	0.0141132	0.0139341	0.778246	0.889362	0.0146496	0.0132117	0.0246227	0.0948503	0.0135295	0.0124564	0.0333741	0.119135	11011	0.528702
hsa-miR-589-5p	MIMAT0004799	MI0003599	yes	UGAGAACCACGUCUGCUCUGAG	0	0		0.0431755	0.0382238	0.000521794	0.00493608	0.0431592	0.0412064	0.188035	0.393226	0.0450226	0.0413016	0.0105605	0.0506639	0.0510344	0.0458791	0.000892141	0.00759135	0.0472861	0.0420663	0.00139933	0.010952	10111	0.559954
hsa-miR-589-5p	MIMAT0004799	MI0003599	no	UGAGAACCACGUCUGCUCUGAGC	0	1		0.190936	0.195221	0.245217	0.464714	0.183064	0.188799	0.193383	0.400472	0.187893	0.194395	0.0813741	0.222823	0.162722	0.173856	0.00272303	0.018127	0.167856	0.177081	0.0047493	0.0277271
hsa-miR-589-5p	MIMAT0004799	MI0003599	no	UGAGAACCACGUCUGCUCUGAA	0	0	22G->A;	0.0106396	0.010386	0.567473	0.754152	0.0109261	0.0101085	0.0843654	0.228054	0.011072	0.0101765	0.0765418	0.213496	0.0114998	0.0109761	0.377686	0.596785	0.0109878	0.0112313	0.560373	0.749879
hsa-miR-589-5p	MIMAT0004799	MI0003599	no	UGAGAACCACGUCUGCUCUGAGCA	0	2	24U->A;	0.0205797	0.0194442	0.0818327	0.223329	0.0209494	0.0203608	0.545682	0.739682	0.0213467	0.0208141	0.462143	0.671201	0.0204074	0.0212663	0.30098	0.520516	0.0213326	0.0211815	0.820205	0.913667
hsa-miR-589-5p	MIMAT0004799	MI0003599	no	UGAGAACCACGUCUGCUCUG	0	-2		0.0215814	0.0216376	0.922529	0.964178	0.0212159	0.0220357	0.234839	0.452241	0.0193939	0.0203051	0.155489	0.346451	0.0224273	0.0217961	0.555622	0.746194	0.0219545	0.0215753	0.589359	0.767437
hsa-miR-589-5p	MIMAT0004799	MI0003599	no	UGAGAACCACGUCUGCUCUGA	0	-1		0.620674	0.62336	0.568547	0.754984	0.627919	0.630142	0.692554	0.839372	0.620047	0.620971	0.871983	0.93908	0.641031	0.635108	0.187677	0.392738	0.636786	0.636139	0.875214	0.940092
hsa-miR-130b-3p	MIMAT0000691	MI0000748	yes	CAGUGCAAUGAUGAAAGGGCAU	0	0		0.188694	0.197224	0.00596979	0.0329529	0.188981	0.19872	0.000708768	0.00628686	0.18967	0.196675	0.00851051	0.0430356	0.181583	0.192134	3.81e-05	0.000601154	0.185243	0.19455	0.000251973	0.0027346	11111	0.943
hsa-miR-130b-3p	MIMAT0000691	MI0000748	no	CAGUGCAAUGAUGAAAGGGCAUA	0	1	23C->A;	0.291837	0.284115	0.0101042	0.0490605	0.298717	0.288307	0.00175445	0.0129498	0.301918	0.292052	0.000636543	0.00579164	0.301214	0.292494	0.000872564	0.00745573	0.293718	0.285756	0.00531143	0.0301396	11111	0.932675
hsa-miR-130b-3p	MIMAT0000691	MI0000748	no	CAGUGCAAUGAUGAAAGGGCAA	0	0	22U->A;	0.0169576	0.0154883	0.0210513	0.0846762	0.0169957	0.01619	0.124888	0.302044	0.0169901	0.0154226	0.00427442	0.0257242	0.0161021	0.0150744	0.0353415	0.124364	0.0164483	0.0157366	0.0963974	0.250721
hsa-miR-130b-3p	MIMAT0000691	MI0000748	no	CAGUGCAAUGAUGAAAGGGCAUU	0	1	23C->U;	0.318884	0.316527	0.344283	0.565463	0.305702	0.308204	0.338452	0.559939	0.306025	0.309363	0.167213	0.365343	0.300068	0.298616	0.56414	0.752374	0.304954	0.300333	0.0338727	0.120362
hsa-miR-130b-3p	MIMAT0000691	MI0000748	no	CAGUGCAAUGAUGAAAGGGC	0	-2		0.0233076	0.0236015	0.671833	0.827574	0.0249016	0.0247033	0.862537	0.934295	0.0234334	0.0238696	0.577279	0.760333	0.0232272	0.0238988	0.484382	0.689919	0.0250667	0.0264696	0.0545479	0.169282
hsa-miR-130b-3p	MIMAT0000691	MI0000748	no	CAGUGCAAUGAUGAAAGGGCAUC	0	1		0.0105779	0.010313	0.436073	0.652009	0.0110811	0.0110694	0.988552	0.995571	0.0108343	0.011272	0.120135	0.294022	0.0110771	0.011326	0.618655	0.787051	0.0107708	0.0108597	0.892449	0.948164
hsa-miR-130b-3p	MIMAT0000691	MI0000748	no	CAGUGCAAUGAUGAAAGGGCA	0	-1		0.0702231	0.070339	0.946238	0.974957	0.072791	0.0722058	0.935206	0.970362	0.0701533	0.0694075	0.569171	0.754984	0.0878894	0.0854215	0.124408	0.301385	0.085386	0.0856311	0.780921	0.891191
hsa-miR-146b-5p	MIMAT0002809	MI0003129	no	UGAGAACUGAAUUCCAUAGGCUGU	0	2		0.635392	0.621195	0.0188756	0.078355	0.714338	0.697156	0.0403423	0.136315	0.755228	0.742126	0.0501871	0.159382	0.744747	0.702109	3.92e-05	0.000615595	0.566204	0.554122	0.0271259	0.101685	11111	0.382467
hsa-miR-146b-5p	MIMAT0002809	MI0003129	yes	UGAGAACUGAAUUCCAUAGGCU	0	0		0.0435042	0.0456385	0.110051	0.275281	0.0305867	0.0332674	0.0146146	0.0643431	0.0236002	0.0256708	0.0729568	0.206704	0.0244042	0.0316509	0.000116231	0.00149221	0.0545073	0.0565563	0.182382	0.385715	01110	0.225026
hsa-miR-146b-5p	MIMAT0002809	MI0003129	no	UGAGAACUGAAUUCCAUAGGCUG	0	1		0.217569	0.224136	0.127233	0.305355	0.158333	0.172409	0.0103423	0.0499172	0.1298	0.138471	0.0815251	0.222925	0.144253	0.169056	0.000522277	0.00493609	0.266225	0.271948	0.163969	0.359638	01110	0.25746
hsa-miR-181d-5p	MIMAT0002821	MI0003139	no	AACAUUCAUUGUUGUCGGUGGGUUU	0	2	25G->U;	0.0284289	0.0258774	0.0401453	0.135784	0.0267924	0.0244107	0.02717	0.101808	0.0297159	0.026327	0.00235846	0.0163591	0.0228908	0.0203185	0.0125365	0.0575432	0.0258579	0.021965	3.99e-05	0.000625334	11111	0.76804
hsa-miR-181d-5p	MIMAT0002821	MI0003139	no	AACAUUCAUUGUUGUCGGUGGG	0	-1		0.0912771	0.0912589	0.98263	0.992903	0.0920467	0.0911102	0.792985	0.897694	0.0841001	0.08685	0.368297	0.58791	0.102599	0.104819	0.524497	0.722373	0.0937527	0.0990191	0.0580586	0.176653
hsa-miR-181d-5p	MIMAT0002821	MI0003139	no	AACAUUCAUUGUUGUCGGUGG	0	-2		0.0135887	0.014582	0.262258	0.483418	0.0125071	0.0139586	0.0949132	0.248037	0.0120933	0.0128485	0.226689	0.44324	0.0130434	0.0150549	0.0758714	0.212494	0.0125108	0.0140909	0.109373	0.274072
hsa-miR-181d-5p	MIMAT0002821	MI0003139	no	AACAUUCAUUGUUGUCGGUGGA	0	-1	22G->A;	0.0763266	0.0799861	0.150733	0.339248	0.074426	0.0740989	0.809791	0.907773	0.0678232	0.0708396	0.23698	0.4546	0.0781558	0.0783783	0.888456	0.946178	0.0707355	0.0704654	0.851553	0.929389
hsa-miR-181d-5p	MIMAT0002821	MI0003139	yes	AACAUUCAUUGUUGUCGGUGGGU	0	0		0.277261	0.281687	0.246255	0.465842	0.270418	0.273	0.460927	0.670195	0.266791	0.266463	0.897748	0.950934	0.27872	0.280264	0.636329	0.799803	0.270364	0.265922	0.175794	0.376464
hsa-miR-181d-5p	MIMAT0002821	MI0003139	no	AACAUUCAUUGUUGUCGGUGGGUU	0	1		0.398573	0.394	0.375833	0.595118	0.411391	0.409511	0.706266	0.846181	0.427751	0.425734	0.763081	0.880975	0.387688	0.384437	0.547415	0.740418	0.41753	0.421891	0.44229	0.656496
hsa-miR-181d-5p	MIMAT0002821	MI0003139	no	AACAUUCAUUGUUGUCGGUGGGUA	0	1	24U->A;	0.0130779	0.0127101	0.639593	0.802149	0.0134792	0.0141657	0.446021	0.659156	0.0130088	0.0134053	0.680115	0.834065	0.0159579	0.0157039	0.732704	0.863021	0.0131116	0.0130897	0.87868	0.941685
hsa-miR-181d-5p	MIMAT0002821	MI0003139	no	AACAUUCAUUGUUGUCGGUGGGA	0	0	23U->A;	0.052223	0.0521048	0.929122	0.966578	0.0505612	0.0506475	0.849065	0.927858	0.0471377	0.0479905	0.694368	0.839683	0.0565951	0.0556179	0.672279	0.827923	0.0478231	0.0476613	0.87442	0.940092
hsa-miR-92a-3p	MIMAT0000092	MI0000093	yes	UAUUGCACUUGUCCCGGCCUGU	0	0		0.17813	0.184936	0.0512923	0.161325	0.178496	0.193177	0.000169815	0.00201128	0.180303	0.188123	0.0160239	0.0692387	0.173094	0.186603	0.000290397	0.00307346	0.169648	0.182263	4.07e-05	0.000635924	11111	0.756777
hsa-miR-92a-3p	MIMAT0000092	MI0000093	no	UAUUGCACUUGUCCCGGCCUGUAU	0	2	23U->A;24G->U;	0.230743	0.22349	0.00316229	0.0204016	0.226766	0.216749	0.000223672	0.00249893	0.22607	0.219572	0.00666425	0.0356156	0.219054	0.211381	0.00147486	0.0113865	0.219602	0.212698	0.00249482	0.0170444	11111	0.944116
hsa-miR-92a-3p	MIMAT0000092	MI0000093	no	UAUUGCACUUGUCCCGGCCUGUAAA	0	3	23U->A;24G->A;	0.0153764	0.0151752	0.637949	0.800562	0.0156705	0.0146904	0.0117183	0.0548192	0.0165155	0.0161537	0.399996	0.618452	0.016354	0.0153237	0.0139173	0.0620735	0.0182246	0.0168513	0.000666143	0.00599704	01011	0.610179
hsa-miR-92a-3p	MIMAT0000092	MI0000093	no	UAUUGCACUUGUCCCGGCCUGUU	0	1		0.0428706	0.0430688	0.561417	0.750588	0.0426597	0.044516	0.00394381	0.0242232	0.0422344	0.043232	0.0601481	0.181144	0.0448246	0.0459269	0.0646782	0.191069	0.0438807	0.044534	0.188903	0.394566
hsa-miR-92a-3p	MIMAT0000092	MI0000093	no	UAUUGCACUUGUCCCGGCCUGUUU	0	2	24G->U;	0.0250123	0.0246416	0.271861	0.492871	0.0241485	0.0236028	0.107842	0.271726	0.0244483	0.0242791	0.630147	0.796257	0.0235815	0.0229629	0.0411595	0.138185	0.0237996	0.0232375	0.0842688	0.227913
hsa-miR-92a-3p	MIMAT0000092	MI0000093	no	UAUUGCACUUGUCCCGGCCUGUAG	0	2	23U->A;	0.0282927	0.0280755	0.621571	0.789628	0.0286627	0.0281398	0.154063	0.344278	0.0291312	0.0284434	0.0436981	0.144104	0.0296592	0.0291731	0.169611	0.368619	0.0285836	0.0281973	0.195657	0.403401
hsa-miR-92a-3p	MIMAT0000092	MI0000093	no	UAUUGCACUUGUCCCGGCCUGUA	0	1	23U->A;	0.115378	0.115571	0.765542	0.882721	0.118142	0.120605	0.0488348	0.156231	0.11545	0.115381	0.68716	0.836887	0.130243	0.128961	0.612059	0.78323	0.12416	0.123113	0.889228	0.946659
hsa-miR-92a-3p	MIMAT0000092	MI0000093	no	UAUUGCACUUGUCCCGGCCUGA	0	0	22U->A;	0.0150502	0.0148494	0.571811	0.75619	0.0150582	0.0145454	0.479511	0.685829	0.0145823	0.0142558	0.47206	0.679249	0.0152635	0.014656	0.0705419	0.202267	0.0153999	0.015209	0.790163	0.896374
hsa-miR-92a-3p	MIMAT0000092	MI0000093	no	UAUUGCACUUGUCCCGGCCUGUAA	0	2	23U->A;24G->A;	0.245888	0.245679	0.82007	0.913616	0.246176	0.241192	0.121475	0.296241	0.246908	0.246636	0.808578	0.907198	0.242875	0.238947	0.264059	0.484788	0.252102	0.247755	0.120994	0.295279
hsa-miR-92a-3p	MIMAT0000092	MI0000093	no	UAUUGCACUUGUCCCGGCCUG	0	-1		0.00912066	0.00892489	0.944251	0.973992	0.00946953	0.00966611	0.143597	0.329856	0.00930343	0.00926111	0.657059	0.815553	0.0134635	0.0134218	0.760388	0.879053	0.0113905	0.0115413	0.53982	0.73637
hsa-let-7f-5p	MIMAT0000067	MI0000067	yes	UGAGGUAGUAGAUUGUAUAGUU	0	0		0.823285	0.82723	0.0118249	0.0551134	0.818921	0.82695	4.19e-05	0.000648566	0.822172	0.828979	0.000580247	0.00538153	0.819052	0.824781	0.00260239	0.0175404	0.814999	0.822463	6.36e-05	0.000907317	11111	0.943172
hsa-let-7f-5p	MIMAT0000067	MI0000067	no	UGAGGUAGUAGAUUGUAUAGUUA	0	1	23G->A;	0.0363075	0.0338162	0.000191267	0.00220278	0.0361544	0.0345085	0.0101139	0.0490843	0.0367003	0.0347049	0.00128675	0.0102192	0.0368852	0.0345127	0.000165789	0.00197271	0.0385194	0.0362973	0.000506753	0.00481603	11111	0.944008
hsa-let-7f-5p	MIMAT0000067	MI0000067	no	UGAGGUAGUAGAUUGUAUAGU	0	-1		0.0680772	0.0630897	0.000515113	0.0048819	0.0693578	0.0646903	0.0017984	0.0132076	0.0665756	0.0625393	0.00172689	0.0128255	0.0701414	0.0659777	0.00102248	0.00848206	0.071067	0.0668094	0.00021827	0.00245464	11111	0.97816
hsa-miR-502-3p	MIMAT0004775	MI0003186	no	AAUGCACCUGGGCAAGGAUUCAG	0	1		0.163444	0.167703	0.425745	0.64219	0.162061	0.16955	0.105287	0.266873	0.163856	0.170252	0.155425	0.346451	0.153096	0.170191	4.22e-05	0.000651609	0.160658	0.165936	0.321237	0.541028	01110	0.144951
hsa-miR-502-3p	MIMAT0004775	MI0003186	no	AAUGCACCUGGGCAAGGAUUCAGU	0	2	24A->U;	0.177638	0.192154	0.000531473	0.00501376	0.178607	0.191208	0.00503373	0.0289966	0.177819	0.187442	0.0108755	0.0518711	0.173756	0.186409	0.00243999	0.0167882	0.172854	0.182388	0.0265166	0.0999494	11111	0.833261
hsa-miR-502-3p	MIMAT0004775	MI0003186	yes	AAUGCACCUGGGCAAGGAUUCA	0	0		0.441901	0.436559	0.309158	0.529475	0.45413	0.434178	0.00136422	0.0107017	0.445719	0.43547	0.0381309	0.130915	0.45963	0.441226	0.005422	0.0305883	0.450722	0.437866	0.044258	0.145468
hsa-miR-502-3p	MIMAT0004775	MI0003186	no	AUGCACCUGGGCAAGGAUUCAGA	1	2		0.0399328	0.0366526	0.0576455	0.17561	0.040319	0.0380264	0.349287	0.569997	0.0380873	0.0394363	0.540546	0.736814	0.0398781	0.0362933	0.0345594	0.122132	0.0392501	0.0398816	0.636286	0.799803
hsa-miR-502-3p	MIMAT0004775	MI0003186	no	AAUGCACCUGGGCAAGGAUUCAGA	0	2		0.0138651	0.0149762	0.26409	0.484788	0.0127387	0.0147158	0.105778	0.267513	0.0130626	0.012912	0.783163	0.891735	0.0150664	0.0133003	0.134	0.315884	0.0132917	0.01346	0.848164	0.927521
hsa-miR-502-3p	MIMAT0004775	MI0003186	no	AAUGCACCUGGGCAAGGAUUCAA	0	1	23G->A;	0.0760022	0.0725754	0.213019	0.425829	0.0713343	0.0678722	0.226905	0.443248	0.0760458	0.0720757	0.138014	0.321572	0.0751007	0.0708628	0.14941	0.337838	0.0758938	0.0732358	0.335115	0.556584
hsa-miR-502-3p	MIMAT0004775	MI0003186	no	AAUGCACCUGGGCAAGGAUUC	0	-1		0.0313782	0.0302845	0.39237	0.61062	0.0309298	0.0310332	0.863499	0.934295	0.0308715	0.0308042	0.983439	0.993231	0.0306077	0.0314253	0.501922	0.703	0.0315083	0.0316967	0.586027	0.765382
hsa-miR-187-3p	MIMAT0000262	MI0000274	no	UCGUGUCUUGUGUUGCAGCCGGA	0	1		0.612364	0.613728	0.97301	0.987472	0.487801	0.495533	0.821744	0.914502	0.342167	0.459979	4.61e-05	0.000705854	0.44754	0.507912	0.0757018	0.212135	0.498777	0.470766	0.55507	0.746018	00110	0.524912
hsa-miR-187-3p	MIMAT0000262	MI0000274	yes	UCGUGUCUUGUGUUGCAGCCGG	0	0		0.250687	0.251077	0.826662	0.916773	0.378363	0.352537	0.366019	0.585825	0.517368	0.408229	7.52e-05	0.00104221	0.408606	0.343407	0.0404367	0.136514	0.327513	0.353241	0.184169	0.388175	00110	0.588916
hsa-miR-3653	MIMAT0018073	MI0016053	no	AGAAGUUGACUGAAGGGG	3	3		0.213844	0.173646	0.0163366	0.0704142	0.207617	0.164194	0.0056168	0.0314449	0.205072	0.129323	4.68e-05	0.00071376	0.190331	0.147465	0.0446532	0.146344	0.14893	0.116679	0.00444876	0.0264065	11111	0.737889
hsa-miR-3653	MIMAT0018073	MI0016053	no	AAGAAGUUGACUGAAGGGG	2	3		0.165203	0.188841	0.208451	0.419812	0.172628	0.216723	0.00749287	0.0388498	0.156378	0.231173	0.00100859	0.00837631	0.166665	0.235046	0.000152671	0.00187095	0.21144	0.237169	0.0202263	0.08227	01110	0.349693
hsa-miR-3653	MIMAT0018073	MI0016053	no	AAGAAGUUGACUGAAGGG	2	2		0.234152	0.294936	0.00366841	0.0228606	0.248635	0.294994	0.00934631	0.0461905	0.25661	0.271357	0.427925	0.64434	0.276174	0.271561	0.902475	0.952887	0.327076	0.366923	0.00795313	0.0407807
hsa-miR-127-3p	MIMAT0000446	MI0000472	yes	UCGGAUCCGUCUGAGCUUGGCU	0	0		0.598364	0.609705	0.185949	0.390618	0.587417	0.606035	0.0302039	0.110553	0.573548	0.606214	4.75e-05	0.000720603	0.581042	0.595578	0.0771431	0.214563	0.596379	0.611028	0.0427264	0.141983	11111	0.362033
hsa-miR-127-3p	MIMAT0000446	MI0000472	no	UCGGAUCCGUCUGAGCUUGGCUA	0	1	23G->A;	0.0406371	0.0314083	0.000103717	0.00136403	0.0404766	0.0337985	0.0113669	0.0536408	0.0391624	0.0318794	0.0022588	0.0158395	0.0363897	0.0290382	0.00113594	0.00928607	0.0425646	0.0373833	0.0468457	0.151542	11111	0.793592
hsa-miR-127-3p	MIMAT0000446	MI0000472	no	UCGGAUCCGUCUGAGCUUGG	0	-2		0.0240032	0.0262302	0.184958	0.389256	0.0270775	0.0273557	0.520431	0.718961	0.0323004	0.0236771	0.00222398	0.0156381	0.034376	0.0305931	0.376658	0.595872	0.0271201	0.026037	0.46327	0.671886
hsa-miR-127-3p	MIMAT0000446	MI0000472	no	UCGGAUCCGUCUGAGCUUGGCA	0	0	22U->A;	0.0267061	0.022749	0.0630243	0.187046	0.0278921	0.0254249	0.172729	0.372556	0.0303784	0.0246751	0.00634676	0.034551	0.0324134	0.0267506	0.00322166	0.0207049	0.0297626	0.0261717	0.0981685	0.253821
hsa-miR-127-3p	MIMAT0000446	MI0000472	no	UCGGAUCCGUCUGAGCUUGGCUUU	0	2	23G->U;24G->U;	0.0286858	0.0303084	0.273208	0.493784	0.0236367	0.0283187	0.0703084	0.201849	0.0322051	0.0263399	0.00606512	0.0333322	0.0279613	0.0334375	0.108416	0.272507	0.0279543	0.0280701	0.903144	0.9532
hsa-miR-127-3p	MIMAT0000446	MI0000472	no	UCGGAUCCGUCUGAGCUUGGCUU	0	1	23G->U;	0.0858523	0.0927054	0.0800642	0.220322	0.0869542	0.084695	0.536818	0.733587	0.0834111	0.0888775	0.109389	0.274072	0.0824742	0.0904131	0.0304405	0.111141	0.0834061	0.0842447	0.95624	0.979229
hsa-miR-127-3p	MIMAT0000446	MI0000472	no	UCGGAUCCGUCUGAGCUUGGC	0	-1		0.0780319	0.0749703	0.362112	0.582229	0.0869588	0.0815229	0.338415	0.559939	0.0859298	0.0796135	0.0395082	0.13423	0.0843411	0.0831902	0.877237	0.940689	0.0821423	0.0767195	0.136118	0.319015
hsa-miR-127-3p	MIMAT0000446	MI0000472	no	UCGGAUCCGUCUGAGCUUGGCUAU	0	2	23G->A;24G->U;	0.0323956	0.0287963	0.0889103	0.23684	0.0328781	0.0278367	0.058831	0.178426	0.0312952	0.0310772	0.882997	0.943601	0.0313256	0.0329181	0.626476	0.793257	0.026727	0.0272842	0.753658	0.874515
hsa-miR-874-3p	MIMAT0004911	MI0005532	no	CUGCCCUGGCCCGAGGGACCGACU	0	2		0.205419	0.200557	0.473754	0.680635	0.202391	0.183617	0.00445326	0.0264179	0.200877	0.184769	0.019237	0.0795799	0.186105	0.157008	5.06e-05	0.000758252	0.212783	0.198506	0.0343116	0.121508	01111	0.675886
hsa-miR-874-3p	MIMAT0004911	MI0005532	yes	CUGCCCUGGCCCGAGGGACCGA	0	0		0.300083	0.307937	0.468723	0.676564	0.302275	0.326098	0.00673804	0.0359537	0.298696	0.320376	0.00937638	0.0462635	0.329831	0.342544	0.131372	0.312203	0.27619	0.307091	0.000362727	0.00365762	01111	0.356959
hsa-miR-874-3p	MIMAT0004911	MI0005532	no	CUGCCCUGGCCCGAGGGACCGAC	0	1		0.238096	0.232568	0.547429	0.740418	0.233193	0.227986	0.615508	0.785388	0.224837	0.230347	0.426593	0.642901	0.235836	0.222985	0.0689502	0.199498	0.259837	0.248857	0.158335	0.350429
hsa-miR-874-3p	MIMAT0004911	MI0005532	no	CUGCCCUGGCCCGAGGGACCGAU	0	1	23C->U;	0.0760334	0.0800783	0.358185	0.578255	0.0759699	0.0800679	0.367541	0.587226	0.0742547	0.0830185	0.0810566	0.222455	0.0757432	0.0824794	0.192393	0.399162	0.0651436	0.0672469	0.686865	0.836887
hsa-miR-874-3p	MIMAT0004911	MI0005532	no	CUGCCCUGGCCCGAGGGACCGAA	0	1	23C->A;	0.0622947	0.0638603	0.685767	0.836887	0.0677062	0.0667227	0.793786	0.898501	0.0693562	0.0644469	0.181027	0.3839	0.0672569	0.0726595	0.278863	0.499727	0.0593677	0.0665721	0.111923	0.27865
hsa-miR-874-3p	MIMAT0004911	MI0005532	no	CUGCCCUGGCCCGAGGGACCGACA	0	2	24U->A;	0.054697	0.0518666	0.547067	0.740409	0.0599345	0.0555722	0.244664	0.464114	0.0574787	0.0512858	0.116922	0.288226	0.0556618	0.0574323	0.586027	0.765382	0.0565981	0.0539885	0.327091	0.548094
hsa-miR-301b	MIMAT0004958	MI0005568	no	CAGUGCAAUGAUAUUGUCAAAG	0	-1		0.0225481	0.0209274	0.0764518	0.213303	0.0233907	0.0198436	5.79e-05	0.000840389	0.0215174	0.02054	0.223994	0.440211	0.0251502	0.0230794	0.0458035	0.149207	0.0236729	0.0212728	0.0205645	0.08311	11011	0.354185
hsa-miR-301b	MIMAT0004958	MI0005568	no	AGUGCAAUGAUAUUGUCAAAGC	1	0		0.0137182	0.0124641	0.0290075	0.107247	0.0130755	0.012765	0.542338	0.737784	0.0126997	0.0129967	0.504638	0.704746	0.0147985	0.0133196	0.0120833	0.0559899	0.0140107	0.0136698	0.433063	0.64953
hsa-miR-301b	MIMAT0004958	MI0005568	yes	CAGUGCAAUGAUAUUGUCAAAGC	0	0		0.939076	0.94126	0.23164	0.447849	0.938423	0.942233	0.0344123	0.12178	0.939748	0.939916	0.942396	0.973467	0.935869	0.936603	0.981636	0.992572	0.937079	0.938512	0.386431	0.604794
hsa-miR-199a-3p	MIMAT0000232	MI0000281	no	ACAGUAGUCUGCACAUUGGUA	0	-1	21U->A;	0.0149087	0.0138162	0.0258077	0.098144	0.0153654	0.0134973	6.7e-05	0.000947744	0.0146613	0.0141659	0.265309	0.486032	0.0147084	0.0135113	0.0140006	0.0622551	0.0156409	0.0142414	0.00731843	0.0380789	11011	0.544108
hsa-miR-199a-3p	MIMAT0000232	MI0000281	no	ACAGUAGUCUGCACAUUGGUUAA	0	1	23G->A;	0.0563034	0.0532786	0.0115793	0.0543043	0.0569492	0.055027	0.12263	0.298206	0.0586524	0.0565086	0.0987589	0.254824	0.0591476	0.0557078	0.00686255	0.0363595	0.0572028	0.0540825	0.0123864	0.0569819
hsa-miR-199a-3p	MIMAT0000232	MI0000281	no	UACAGUAGUCUGCACAUUGGUU	-1	-1		0.117307	0.11909	0.165031	0.361424	0.116717	0.118287	0.195743	0.403497	0.115298	0.118874	0.015987	0.0691374	0.117811	0.1185	0.647973	0.808388	0.116174	0.115734	0.78622	0.893629
hsa-miR-199a-3p	MIMAT0000232	MI0000281	no	ACAGUAGUCUGCACAUUGGUU	0	-1		0.518379	0.52264	0.183755	0.387919	0.514505	0.51885	0.176002	0.376477	0.510841	0.51722	0.0529936	0.165172	0.512043	0.51919	0.0262186	0.0993011	0.511551	0.51833	0.0387503	0.132467
hsa-miR-199a-3p	MIMAT0000232	MI0000281	no	UACAGUAGUCUGCACAUUGGU	-1	-2		0.0117062	0.0117912	0.836328	0.921508	0.0115031	0.012362	0.031662	0.11454	0.0113944	0.0119721	0.136388	0.319069	0.0123102	0.0124045	0.708299	0.847631	0.0120881	0.0125986	0.233771	0.450609
hsa-miR-199a-3p	MIMAT0000232	MI0000281	no	ACAGUAGUCUGCACAUUGGU	0	-2		0.0284035	0.027779	0.457064	0.667611	0.0293493	0.0287204	0.453333	0.664623	0.0295053	0.0279577	0.0421905	0.140887	0.0290973	0.0296579	0.291919	0.511757	0.0296628	0.0282821	0.0387733	0.132467
hsa-miR-199a-3p	MIMAT0000232	MI0000281	no	ACAGUAGUCUGCACAUUGGUUAAA	0	2	23G->A;	0.0165782	0.0159564	0.467369	0.674964	0.0155575	0.0146133	0.186509	0.391474	0.0174124	0.0162418	0.106624	0.269321	0.0168272	0.0156112	0.0663903	0.194723	0.017734	0.0167598	0.189507	0.395168
[truncated: 1,090 more rows]

## Sheet: TableS4C
Table S4C: List of miRNAs showing a differential response to immune stimuli between populations.
FDR: false discovery rate
[truncated: 661 more rows]

## Sheet: TableS4D
Table S4D: Differences in frequency of miRNA modifications between populations
FDR: False discovery rates
[truncated: 35 more rows]
