# Supplementary material for: Population variation in miRNAs and isomiRs and their impact on human immunity to infection
Source: Genome Biol. 2020 Jul 30;21:187. doi: 10.1186/s13059-020-02098-w (PMC7391576; doi:10.1186/s13059-020-02098-w)
Supplement: Supplementary file 6 — Additional file 6: Table S5. List of miRNA-correlated genes across the 5 experimental conditions. [file 13059_2020_2098_MOESM6_ESM.xlsx]

## Sheet: Table S5
Table S5: List of miRNA-correlated genes across the 5 experimental conditions
In each condition, percentage of gene variance attributable to the miRNA is reported for gene miRNA pair that display significant associations.
Attributable variance is shown between parentheses for miRNA-gene pair that are positively correlated.
gene-miRNA pairs are ordered by decreasing levels of negative correlation across all conditions.
			Percentage of gene variance attributable to the miRNA
miRNA	gene	Symbol	NS	LPS	PAM3CSK4	R848	IAV	Number of algorithms predicting miRNA binding	List of algorithms predicting miRNA binding	Rank
hsa_miR_3614_5p	ENSG00000116337	AMPD2	0.185181	0.180995	0.19561	0.197516	0.385265	0		1
hsa_miR_3614_5p	ENSG00000168071	CCDC88B	0.159825	0.184422	0.107885	0.23946	0.334298	0		2
hsa_miR_3614_5p	ENSG00000126705	AHDC1		0.284571	0.153142	0.259003	0.319107	0		3
hsa_miR_3614_5p	ENSG00000176749	CDK5R1		0.246899	0.16643	0.253174	0.329709	0		4
hsa_miR_3614_5p	ENSG00000156886	ITGAD		0.11888	0.153734	0.324976	0.380448	0		5
hsa_miR_155_5p	ENSG00000130449	ZSWIM6		0.308494	0.205909	0.258834	0.190287	5	miRANDA; MIRZA; MIRZA-G; miRTargets; targetScan	6
hsa_miR_3614_5p	ENSG00000125037	EMC3	0.167731	0.11594	0.220581	0.24092	0.214017	0		7
hsa_miR_125a_3p	ENSG00000164691	TAGAP	0.221298	0.170805	0.289194	0.26986		0		8
hsa_miR_125a_3p	ENSG00000204257	HLA-DMA		0.254224	0.194098	0.284977	0.209993	0		9
hsa_miR_125a_3p	ENSG00000053918	KCNQ1		0.300286	0.231218		0.388972	0		10
hsa_miR_3614_5p	ENSG00000198026	ZNF335		0.178243	0.137393	0.305945	0.297597	0		11
hsa_miR_3614_5p	ENSG00000113758	DBN1		0.199945	0.153001	0.313594	0.248371	2	miRANDA; targetScan	12
hsa_miR_125a_3p	ENSG00000197448	GSTK1		0.199398	0.159717	0.231059	0.304488	2	miRANDA; targetScan	13
hsa_miR_3614_5p	ENSG00000140368	PSTPIP1		0.187683	0.13272	0.191518	0.38262	0		14
hsa_miR_155_5p	ENSG00000179820	MYADM		0.258408	0.330278	0.30483		0		15
hsa_miR_3614_5p	ENSG00000091592	NLRP1		0.144508	0.170163	0.199547	0.377397	1	miRANDA	16
hsa_miR_125a_3p	ENSG00000052749	RRP12	0.140515	0.252023	0.182074	0.143282	0.157332	0		17
hsa_miR_125a_3p	ENSG00000006652	IFRD1		0.355926	0.16949	0.348788		0		18
hsa_miR_3614_5p	ENSG00000187531	SIRT7	0.135623	0.153324		0.215661	0.353591	0		19
hsa_miR_3614_5p	ENSG00000143320	CRABP2		0.16125		0.221942	0.473873	0		20
hsa_miR_146b_3p	ENSG00000138670	RASGEF1B		0.285505	0.273487	0.293726		0		21
hsa_miR_3614_5p	ENSG00000068976	PYGM		0.210887	0.0899087	0.225197	0.324959	0		22
hsa_miR_155_5p	ENSG00000116016	EPAS1	0.0857702	0.250553	0.319563		0.189525	1	targetScan	23
hsa_miR_125a_3p	ENSG00000123975	CKS2	0.114364	0.214464	0.103592	0.407324		0		24
hsa_miR_3614_5p	ENSG00000143850	PLEKHA6		0.134401	0.128069	0.250132	0.321814	1	MIRZA	25
hsa_miR_3614_5p	ENSG00000103154	NECAB2		0.121706	0.138372	0.261291	0.307008	0		26
hsa_miR_3614_5p	ENSG00000214021	TTLL3	0.144215	0.221823		0.186806	0.256966	2	miRANDA; targetScan	27
hsa_miR_155_5p	ENSG00000171988	JMJD1C		0.240639	0.188213	0.235334	0.143695	0		28
hsa_miR_222_5p	ENSG00000005893	LAMP2		0.366822	0.228051	0.209273		2	MIRZA; MIRZA-G	29
hsa_miR_125a_3p	ENSG00000115306	SPTBN1		0.250386	0.158236	0.190138	0.203403	0		30
hsa_miR_3614_5p	ENSG00000184381	PLA2G6		0.206055		0.25607	0.339377	0		31
hsa_miR_3614_5p	ENSG00000137337	MDC1		0.141583		0.312941	0.343718	0		32
hsa_miR_3614_5p	ENSG00000221926	TRIM16		0.278126	0.1658	0.351697		1	miRANDA	33
hsa_miR_3614_5p	ENSG00000173530	TNFRSF10D		0.317952	0.219429	0.254273		0		34
hsa_miR_3614_5p	ENSG00000135740	SLC9A5	0.123772	0.117557	0.0964969	0.18059	0.256683	1	miRANDA	35
hsa_miR_3614_5p	ENSG00000135723	FHOD1				0.254667	0.508968	0		36
hsa_miR_3614_5p	ENSG00000152102	FAM168B	0.275388	0.0869166	0.108481	0.135558	0.156795	0		37
hsa_miR_125a_3p	ENSG00000059588	TARBP1		0.163325	0.230521	0.179395	0.186797	0		38
hsa_miR_155_5p	ENSG00000157514	TSC22D3		0.207274	0.230814	0.220878	0.0994736	0		39
hsa_miR_3614_5p	ENSG00000170004	CHD3		0.168025		0.281367	0.306727	1	miRANDA	40
hsa_miR_3614_5p	ENSG00000123329	ARHGAP9		0.177955		0.175277	0.401885	0		41
hsa_miR_155_5p	ENSG00000123384	LRP1	0.214455	0.280445		0.257089		0		42
hsa_miR_3614_5p	ENSG00000129245	FXR2		0.155784		0.235741	0.347495	0		43
hsa_miR_3614_5p	ENSG00000133816	MICAL2	0.149576	0.15051		0.207793	0.229917	2	miRANDA; targetScan	44
hsa_miR_3614_5p	ENSG00000101126	ADNP	0.207953	0.109016	0.171088	0.249114		2	miRTargets; targetScan	45
hsa_miR_3614_5p	ENSG00000241322	CDRT1		0.137431	0.173133	0.200974	0.222572	1	miRANDA	46
hsa_miR_3614_5p	ENSG00000111641	NOP2	0.171999	0.171071			0.387798	0		47
hsa_miR_125a_3p	ENSG00000162413	KLHL21	0.202771	0.208858	0.164492	0.153364		0		48
hsa_miR_3614_5p	ENSG00000163704	PRRT3		0.169702		0.291501	0.266052	0		49
hsa_miR_125a_3p	ENSG00000130749	ZC3H4			0.190006	0.244615	0.291668	4	miRANDA; MIRZA; MIRZA-G; targetScan	50
hsa_miR_3614_5p	ENSG00000177666	PNPLA2				0.30043	0.425451	0		51
hsa_miR_155_5p	ENSG00000035403	VCL	0.121312	0.298807		0.303552		0		52
hsa_miR_3614_5p	ENSG00000159339	PADI4		0.207938		0.182595	0.332721	0		53
hsa_miR_155_5p	ENSG00000213722	DDAH2	0.125065	0.369251		0.225759		0		54
hsa_miR_3614_5p	ENSG00000132359	RAP1GAP2		0.135826	0.176891	0.145292	0.260713	0		55
hsa_miR_3614_5p	ENSG00000131584	ACAP3	0.162675			0.224145	0.317601	0		56
hsa_miR_3614_5p	ENSG00000204569	PPP1R10		0.124914	0.110859	0.228658	0.239527	2	MIRZA; MIRZA-G	57
hsa_miR_3614_5p	ENSG00000023892	DEF6		0.110764		0.216834	0.37584	0		58
hsa_miR_155_5p	ENSG00000120594	PLXDC2	0.109858	0.144602	0.193228	0.25511		1	targetScan	59
hsa_miR_3614_5p	ENSG00000134905	CARS2		0.165948		0.210989	0.325775	0		60
hsa_miR_125a_3p	ENSG00000129194	SOX15	0.132286	0.244237	0.177433		0.147256	0		61
hsa_miR_3614_5p	ENSG00000182585	EPGN			0.192475	0.272436	0.232251	2	miRANDA; targetScan	62
hsa_miR_125a_3p	ENSG00000110876	SELPLG		0.14728	0.323502	0.108241	0.115059	1	targetScan	63
hsa_miR_3614_5p	ENSG00000120889	TNFRSF10B		0.144738	0.148742	0.400489		2	miRANDA; targetScan	64
hsa_miR_125a_3p	ENSG00000175602	CCDC85B	0.179459	0.251082	0.121004	0.137873		0		65
hsa_miR_222_5p	ENSG00000115159	GPD2		0.248302	0.207227	0.232893		1	miRANDA	66
hsa_miR_3614_5p	ENSG00000196378	ZNF34		0.221203		0.178017	0.287151	0		67
hsa_miR_3614_5p	ENSG00000178105	DDX10			0.221956	0.206803	0.251832	1	miRANDA	68
hsa_miR_125a_3p	ENSG00000155090	KLF10		0.155675	0.212974	0.189942	0.121987	0		69
hsa_miR_125a_3p	ENSG00000174611	KY	0.263195	0.172618	0.142041	0.102276		3	MIRZA; MIRZA-G; targetScan	70
hsa_miR_3614_5p	ENSG00000113369	ARRDC3	0.168265	0.16139		0.17654	0.171682	4	miRANDA; MIRZA; MIRZA-G; targetScan	71
hsa_miR_3614_5p	ENSG00000181220	ZNF746	0.155197	0.174667	0.161483	0.186372		3	miRANDA; MIRZA; targetScan	72
hsa_miR_3614_5p	ENSG00000059145	UNKL		0.227317	0.183625	0.264962		3	MIRZA; MIRZA-G; targetScan	73
hsa_miR_3614_5p	ENSG00000136861	CDK5RAP2		0.196527	0.19845	0.280156		5	miRANDA; MIRZA; MIRZA-G; miRTargets; targetScan	74
hsa_miR_125a_3p	ENSG00000112799	LY86			0.311284	0.165765	0.197778	4	miRANDA; MIRZA; MIRZA-G; targetScan	75
hsa_miR_3614_5p	ENSG00000006118	TMEM132A		0.209314		0.207653	0.255002	0		76
hsa_miR_155_5p	ENSG00000169413	RNASE6		0.163235	0.200763	0.307752		0		77
hsa_miR_3614_5p	ENSG00000169220	RGS14	0.117118	0.131618		0.152916	0.269607	0		78
hsa_miR_3614_5p	ENSG00000134900	TPP2	0.106415	0.169554	0.14236	0.249317		0		79
hsa_miR_155_5p	ENSG00000111640	GAPDH		0.288908		0.377895		0		80
hsa_miR_4651	ENSG00000155957	TMBIM4	0.144938		0.223491	0.135977	0.161018	0		81
hsa_miR_3614_5p	ENSG00000108506	INTS2		0.214034	0.165151	0.284225		1	targetScan	82
hsa_miR_3614_5p	ENSG00000101425	BPI	0.170403	0.167846	0.19656	0.128396		0		83
hsa_miR_3614_5p	ENSG00000011422	PLAUR				0.362156	0.300885	0		84
hsa_miR_3614_5p	ENSG00000141524	TMC6		0.0924068		0.23119	0.338536	2	miRANDA; targetScan	85
hsa_miR_222_5p	ENSG00000105967	TFEC		0.282683	0.252845	0.125089		5	miRANDA; MIRZA; MIRZA-G; miRTargets; targetScan	86
hsa_miR_3614_5p	ENSG00000126522	ASL				0.284091	0.376082	0		87
hsa_miR_3614_5p	ENSG00000183048	SLC25A10		0.144458		0.221082	0.294516	3	miRANDA; MIRZA; targetScan	88
hsa_miR_3614_5p	ENSG00000099992	TBC1D10A		0.106243		0.221359	0.332359	1	miRANDA	89
hsa_miR_3614_5p	ENSG00000132182	NUP210			0.134901	0.164276	0.360185	0		90
hsa_miR_3614_5p	ENSG00000076382	SPAG5			0.100989	0.248723	0.308929	0		91
hsa_miR_3614_5p	ENSG00000106089	STX1A		0.150778		0.19818	0.309307	0		92
hsa_miR_3614_5p	ENSG00000100129	EIF3L	0.154319	0.0895752		0.145334	0.268886	3	MIRZA; MIRZA-G; targetScan	93
hsa_miR_3614_5p	ENSG00000105671	DDX49		0.123499		0.273821	0.259312	0		94
hsa_miR_125a_3p	ENSG00000124762	CDKN1A		0.18614	0.176643	0.293252		0		95
hsa_miR_3614_5p	ENSG00000172349	IL16				0.190602	0.464633	3	miRANDA; MIRZA; targetScan	96
hsa_miR_125a_3p	ENSG00000213145	CRIP1		0.17657	0.110282	0.15727	0.209127	0		97
hsa_miR_3614_5p	ENSG00000118496	FBXO30		0.123681	0.181047	0.348439		1	targetScan	98
hsa_miR_3614_5p	ENSG00000131697	NPHP4	0.167507	0.11252		0.111661	0.261387	1	miRANDA	99
hsa_miR_3614_5p	ENSG00000128342	LIF				0.275429	0.376638	0		100
hsa_miR_3614_5p	ENSG00000133112	TPT1	0.206999	0.154755		0.103043	0.184596	1	targetScan	101
hsa_miR_155_5p	ENSG00000161642	ZNF385A	0.132542	0.137312		0.241083	0.131228	0		102
hsa_miR_125a_3p	ENSG00000122224	LY9			0.262148	0.133154	0.246376	0		103
hsa_miR_125a_3p	ENSG00000118418	HMGN3				0.216325	0.425083	0		104
hsa_miR_3614_5p	ENSG00000119535	CSF3R			0.132119	0.178065	0.331163	0		105
hsa_miR_3614_5p	ENSG00000089820	ARHGAP4				0.269516	0.37146	1	miRANDA	106
hsa_miR_3614_5p	ENSG00000132326	PER2		0.14752		0.233479	0.259027	4	miRANDA; MIRZA; MIRZA-G; targetScan	107
hsa_miR_125a_3p	ENSG00000244242	IFITM10		0.285638	0.189673	0.163892		0		108
hsa_miR_3614_5p	ENSG00000004660	CAMKK1		0.136152		0.194804	0.3066	4	miRANDA; MIRZA; MIRZA-G; targetScan	109
hsa_miR_3614_5p	ENSG00000130640	TUBGCP2				0.285471	0.349731	1	miRANDA	110
hsa_miR_3614_5p	ENSG00000090020	SLC9A1		0.208088		0.154877	0.272123	0		111
hsa_miR_3614_5p	ENSG00000130787	HIP1R				0.239693	0.394684	0		112
hsa_miR_125a_3p	ENSG00000160712	IL6R	0.109146		0.304473	0.22031		0		113
hsa_miR_3614_5p	ENSG00000118308	LRMP		0.125845		0.194492	0.313011	0		114
hsa_miR_3614_5p	ENSG00000090238	YPEL3				0.20698	0.42627	0		115
hsa_miR_155_3p	ENSG00000065833	ME1		0.233523	0.217207	0.1813		0		116
hsa_miR_4651	ENSG00000117362	APH1A	0.193117		0.11298	0.111989	0.212462	0		117
hsa_miR_3614_5p	ENSG00000109107	ALDOC				0.181329	0.445422	0		118
hsa_miR_3614_5p	ENSG00000105290	APLP1		0.168496		0.190891	0.265897	0		119
hsa_miR_3614_5p	ENSG00000178789	CD300LB		0.19043		0.178354	0.254118	0		120
hsa_miR_3614_5p	ENSG00000197980	LEKR1				0.284859	0.337291	0		121
hsa_miR_3614_5p	ENSG00000178053	MLF1			0.152285	0.202865	0.266985	0		122
hsa_miR_3614_5p	ENSG00000111863	ADTRP				0.288675	0.330835	0		123
hsa_miR_3614_5p	ENSG00000173110	HSPA6				0.22823	0.391049	1	targetScan	124
hsa_miR_3614_5p	ENSG00000115073	ACTR1B		0.0778558		0.112263	0.429006	0		125
hsa_miR_4651	ENSG00000157191	NECAP2	0.255161		0.225496	0.137546		0		126
hsa_miR_155_3p	ENSG00000149639	SOGA1		0.131034	0.25084	0.23623		0		127
hsa_miR_125a_3p	ENSG00000183779	ZNF703	0.205299	0.288982	0.122406			2	miRANDA; targetScan	128
hsa_miR_3614_5p	ENSG00000167526	RPL13	0.11792	0.131047		0.144027	0.223231	2	miRANDA; targetScan	129
hsa_miR_3614_5p	ENSG00000168067	MAP4K2				0.203976	0.412055	0		130
hsa_miR_3614_5p	ENSG00000116717	GADD45A				0.305397	0.310553	0		131
hsa_miR_3614_5p	ENSG00000089159	PXN		0.116847		0.149803	0.34857	0		132
hsa_miR_3614_5p	ENSG00000166592	RRAD				0.300636	0.313935	0		133
hsa_miR_3614_5p	ENSG00000052749	RRP12		0.154177		0.177127	0.280047	0		134
hsa_miR_3614_5p	ENSG00000175602	CCDC85B			0.104363	0.231641	0.274541	0		135
hsa_miR_3614_5p	ENSG00000182749	PAQR7		0.207917	0.137956		0.264409	0		136
hsa_miR_3614_5p	ENSG00000104814	MAP4K1			0.122581	0.254864	0.229414	0		137
hsa_miR_146b_3p	ENSG00000149289	ZC3H12C		0.178964	0.228858	0.198762		0		138
hsa_miR_3614_5p	ENSG00000105655	ISYNA1		0.153165			0.450722	0		139
hsa_miR_3614_5p	ENSG00000083896	YTHDC1	0.135724	0.126202		0.121876	0.219762	1	targetScan	140
hsa_miR_3614_5p	ENSG00000142046	TMEM91		0.128839		0.114267	0.358347	1	targetScan	141
hsa_miR_125a_3p	ENSG00000161944	ASGR2		0.317627	0.283419			1	targetScan	142
hsa_miR_3614_5p	ENSG00000142541	RPL13A	0.0663394	0.10009		0.155023	0.279583	0		143
hsa_miR_3614_5p	ENSG00000105519	CAPS				0.25301	0.347768	0		144
hsa_miR_3614_5p	ENSG00000105767	CADM4				0.222851	0.377265	0		145
hsa_miR_125a_3p	ENSG00000089248	ERP29			0.210019	0.176752	0.21282	0		146
hsa_miR_3614_5p	ENSG00000135519	KCNH3			0.114491	0.242712	0.240845	0		147
hsa_miR_155_5p	ENSG00000123360	PDE1B	0.119992	0.255765		0.221616		0		148
hsa_miR_3614_5p	ENSG00000111875	ASF1A		0.230625	0.135357	0.231299		0		149
hsa_miR_3614_5p	ENSG00000167658	EEF2	0.149241	0.0858492		0.204642	0.156879	0		150
hsa_miR_3614_5p	ENSG00000144579	CTDSP1		0.128354		0.155775	0.311275	2	MIRZA; MIRZA-G	151
hsa_miR_3614_5p	ENSG00000109111	SUPT6H	0.107658	0.138322		0.182248	0.166751	0		152
hsa_miR_3614_5p	ENSG00000182224	CYB5D1				0.258848	0.335113	3	MIRZA; MIRZA-G; targetScan	153
hsa_miR_3614_5p	ENSG00000137841	PLCB2				0.181535	0.411895	0		154
hsa_miR_3614_5p	ENSG00000104859	CLASRP	0.133154	0.128623			0.330207	0		155
hsa_miR_222_5p	ENSG00000078304	PPP2R5C		0.301304	0.16856	0.120854		0		156
hsa_miR_125a_3p	ENSG00000122257	RBBP6	0.141697		0.170947	0.273431		0		157
hsa_miR_3614_5p	ENSG00000143793	C1orf35				0.186805	0.398945	0		158
hsa_miR_3614_5p	ENSG00000171174	RBKS				0.242973	0.342524	0		159
hsa_miR_155_3p	ENSG00000110880	CORO1C		0.155285	0.239486	0.190385		0		160
hsa_miR_3614_5p	ENSG00000169991	IFFO2				0.212159	0.372923	0		161
hsa_miR_3614_5p	ENSG00000105327	BBC3		0.111552		0.140054	0.33295	0		162
hsa_miR_155_3p	ENSG00000128294	TPST2		0.126541	0.275643	0.180108		0		163
hsa_miR_146b_3p	ENSG00000154928	EPHB1		0.294872	0.14766	0.139527		0		164
hsa_miR_3614_5p	ENSG00000187796	CARD9				0.169798	0.412221	0		165
hsa_miR_3614_5p	ENSG00000100599	RIN3		0.0828088		0.1003	0.396907	0		166
hsa_miR_3614_5p	ENSG00000136490	LIMD2				0.142693	0.436529	2	miRANDA; targetScan	167
hsa_miR_3614_5p	ENSG00000119865	CNRIP1		0.239129	0.181423	0.158146		0		168
hsa_miR_155_3p	ENSG00000136295	TTYH3		0.151429	0.164274	0.262656		0		169
hsa_miR_3614_5p	ENSG00000261052	SULT1A3		0.159489		0.139948	0.277522	0		170
hsa_miR_3614_5p	ENSG00000082014	SMARCD3		0.127849		0.161411	0.286682	0		171
hsa_miR_3614_5p	ENSG00000175866	BAIAP2		0.217626		0.358017		0		172
hsa_miR_3614_5p	ENSG00000105383	CD33	0.151666			0.134165	0.289805	0		173
hsa_miR_3614_5p	ENSG00000141505	ASGR1				0.216977	0.357735	0		174
hsa_miR_3614_5p	ENSG00000138621	PPCDC		0.0737293		0.222061	0.278049	3	MIRZA; MIRZA-G; targetScan	175
hsa_miR_155_5p	ENSG00000172243	CLEC7A	0.104688	0.192632		0.276444		0		176
hsa_miR_3614_5p	ENSG00000187556	NANOS3				0.20796	0.364049	0		177
hsa_miR_155_3p	ENSG00000010322	NISCH		0.193856	0.215712	0.162315		0		178
hsa_miR_3614_5p	ENSG00000182162	P2RY8				0.133988	0.437655	0		179
hsa_miR_3614_5p	ENSG00000196453	ZNF777		0.0996426			0.471712	0		180
hsa_miR_3614_5p	ENSG00000131480	AOC2				0.203539	0.367664	0		181
hsa_miR_3614_5p	ENSG00000127418	FGFRL1		0.086748		0.279365	0.203291	0		182
hsa_miR_3614_5p	ENSG00000143622	RIT1		0.134529	0.211591	0.222575		0		183
hsa_miR_3614_5p	ENSG00000095261	PSMD5				0.29313	0.275374	0		184
hsa_miR_3614_5p	ENSG00000140090	SLC24A4		0.153741		0.201506	0.213113	1	targetScan	185
hsa_miR_3614_5p	ENSG00000198055	GRK6				0.186693	0.380835	1	targetScan	186
hsa_miR_3614_5p	ENSG00000183258	DDX41	0.0948566	0.0797571			0.392306	0		187
hsa_miR_3614_5p	ENSG00000171617	ENC1		0.122217		0.228971	0.215505	0		188
hsa_miR_125a_3p	ENSG00000242574	HLA-DMB				0.175097	0.389841	0		189
hsa_miR_3614_5p	ENSG00000130222	GADD45G				0.190809	0.37285	1	targetScan	190
hsa_miR_3614_5p	ENSG00000123159	GIPC1				0.179396	0.384242	0		191
hsa_miR_155_5p	ENSG00000152804	HHEX	0.123817	0.113822		0.325358		0		192
hsa_miR_3614_5p	ENSG00000139697	SBNO1	0.205523	0.189957	0.167356			1	targetScan	193
hsa_miR_3614_5p	ENSG00000179094	PER1		0.168674			0.392123	0		194
hsa_miR_125a_3p	ENSG00000131188	PRR7		0.17672	0.224292	0.159643		0		195
hsa_miR_3614_5p	ENSG00000156304	SCAF4	0.146132	0.139682	0.150567	0.12386		0		196
hsa_miR_3614_5p	ENSG00000127528	KLF2				0.296556	0.262686	1	targetScan	197
hsa_miR_125a_3p	ENSG00000126814	TRMT5	0.286616		0.271316			2	MIRZA; MIRZA-G	198
hsa_miR_125a_3p	ENSG00000182809	CRIP2		0.218783		0.172949	0.165012	2	miRANDA; targetScan	199
hsa_miR_3614_5p	ENSG00000258947	TUBB3				0.202038	0.354501	1	miRANDA	200
hsa_miR_3614_5p	ENSG00000131759	RARA				0.185874	0.370536	0		201
hsa_miR_3614_5p	ENSG00000242689	CNTF				0.224426	0.331946	1	targetScan	202
hsa_miR_125a_3p	ENSG00000175592	FOSL1	0.124288	0.182731	0.154232	0.0935316		0		203
hsa_miR_3614_5p	ENSG00000172932	ANKRD13D				0.15858	0.395813	0		204
hsa_miR_125a_3p	ENSG00000150967	ABCB9		0.265815	0.287269			1	miRANDA	205
hsa_miR_3614_5p	ENSG00000068831	RASGRP2			0.126981		0.424577	0		206
hsa_miR_3614_5p	ENSG00000185813	PCYT2				0.318078	0.232643	0		207
hsa_miR_125a_3p	ENSG00000159259	CHAF1B	0.129769	0.232922	0.187834			0		208
hsa_miR_3614_5p	ENSG00000142552	RCN3				0.184575	0.365853	0		209
hsa_miR_3614_5p	ENSG00000059915	PSD				0.168176	0.381535	0		210
hsa_miR_3614_5p	ENSG00000119403	PHF19				0.246935	0.302401	2	miRANDA; targetScan	211
hsa_miR_3614_5p	ENSG00000106009	BRAT1				0.194366	0.354699	0		212
hsa_miR_125a_3p	ENSG00000085265	FCN1		0.281625	0.267258			0		213
hsa_miR_3614_5p	ENSG00000177888	ZBTB41		0.181327	0.151382	0.216044		0		214
hsa_miR_3614_5p	ENSG00000067334	DNTTIP2		0.156728		0.167514	0.224404	1	targetScan	215
hsa_miR_3614_5p	ENSG00000010327	STAB1				0.191918	0.356524	0		216
hsa_miR_3614_5p	ENSG00000124466	LYPD3				0.256904	0.291515	0		217
hsa_miR_3614_5p	ENSG00000196338	NLGN3		0.16075	0.157341	0.230098		0		218
hsa_miR_125a_3p	ENSG00000023909	GCLM	0.148795	0.194719	0.20451			2	miRANDA; targetScan	219
hsa_miR_3614_5p	ENSG00000236334	PPIAL4G				0.144373	0.397817	0		220
hsa_miR_3614_5p	ENSG00000108179	PPIF		0.169415		0.18187	0.190655	5	miRANDA; MIRZA; MIRZA-G; miRTargets; targetScan	221
hsa_miR_125a_3p	ENSG00000162616	DNAJB4		0.164261	0.232417	0.145107		0		222
hsa_miR_155_3p	ENSG00000141367	CLTC		0.169912	0.251641	0.119053		0		223
hsa_miR_3614_5p	ENSG00000160796	NBEAL2		0.185425			0.355113	0		224
hsa_miR_155_3p	ENSG00000151458	ANKRD50		0.203499	0.209281	0.127178		1	targetScan	225
hsa_miR_3614_5p	ENSG00000129194	SOX15				0.219124	0.319828	0		226
hsa_miR_222_5p	ENSG00000111846	GCNT2		0.174241	0.228571	0.133998		5	miRANDA; MIRZA; MIRZA-G; miRTargets; targetScan	227
hsa_miR_3614_5p	ENSG00000130304	SLC27A1		0.103498		0.220905	0.210467	1	targetScan	228
hsa_miR_155_3p	ENSG00000115170	ACVR1		0.149992	0.220577	0.163857		0		229
hsa_miR_3614_5p	ENSG00000108448	TRIM16L		0.168879	0.15574	0.209594		0		230
hsa_miR_3614_5p	ENSG00000104812	GYS1				0.186427	0.345823	0		231
hsa_miR_3614_5p	ENSG00000198018	ENTPD7		0.181697	0.150993	0.198902		4	miRANDA; MIRZA; MIRZA-G; targetScan	232
hsa_miR_222_5p	ENSG00000204217	BMPR2		0.150778	0.200879	0.17924		1	targetScan	233
hsa_miR_3614_5p	ENSG00000036257	CUL3	0.218592	0.143075	0.168756			0		234
hsa_miR_3614_5p	ENSG00000076928	ARHGEF1				0.211876	0.3184	4	miRANDA; MIRZA; MIRZA-G; targetScan	235
hsa_miR_3614_5p	ENSG00000256374	PPIAL4D				0.274389	0.253972	0		236
hsa_miR_3614_5p	ENSG00000177169	ULK1		0.101845		0.199174	0.226581	0		237
hsa_miR_3614_5p	ENSG00000129255	MPDU1				0.177651	0.348049	0		238
hsa_miR_3614_5p	ENSG00000131116	ZNF428				0.191443	0.333874	0		239
hsa_miR_155_5p	ENSG00000158710	TAGLN2		0.199759		0.325313		0		240
hsa_miR_125a_3p	ENSG00000100292	HMOX1	0.127555	0.237472	0.160041			0		241
hsa_miR_155_3p	ENSG00000136068	FLNB		0.155079	0.238086	0.131459		0		242
hsa_miR_155_5p	ENSG00000163393	SLC22A15	0.107834	0.191049		0.224047		0		243
hsa_miR_155_3p	ENSG00000148339	SLC25A25		0.13882	0.198201	0.185792		0		244
hsa_miR_3614_5p	ENSG00000126803	HSPA2				0.171525	0.350992	1	targetScan	245
hsa_miR_3614_5p	ENSG00000074370	ATP2A3				0.138051	0.384255	0		246
hsa_miR_3614_5p	ENSG00000125089	SH3TC1				0.18607	0.336084	0		247
hsa_miR_3614_5p	ENSG00000000938	FGR		0.130374		0.154566	0.23678	0		248
hsa_miR_155_5p	ENSG00000104870	FCGRT		0.204836		0.316796		0		249
hsa_miR_3614_5p	ENSG00000139641	ESYT1				0.131238	0.389943	4	miRANDA; MIRZA; MIRZA-G; targetScan	250
hsa_miR_212_5p	ENSG00000011638	TMEM159	0.237189	0.170947	0.112635			0		251
hsa_miR_125a_3p	ENSG00000061938	TNK2			0.268701	0.251793		2	miRANDA; targetScan	252
hsa_miR_3614_5p	ENSG00000172638	EFEMP2				0.234023	0.285349	0		253
hsa_miR_3614_5p	ENSG00000158717	RNF166	0.176958				0.341828	0		254
hsa_let_7e_3p	ENSG00000160214	RRP1	0.218646		0.299793			0		255
hsa_miR_3614_5p	ENSG00000222040	ADRA2B				0.194871	0.323535	0		256
hsa_miR_3614_5p	ENSG00000084731	KIF3C		0.151625	0.167205	0.199214		1	targetScan	257
hsa_miR_222_5p	ENSG00000138688	KIAA1109		0.195094	0.194775	0.128141		0		258
hsa_miR_9_5p	ENSG00000057252	SOAT1		0.237644	0.178743	0.100043		1	targetScan	259
hsa_miR_3614_5p	ENSG00000156873	PHKG2				0.170533	0.345497	0		260
hsa_miR_125a_3p	ENSG00000106615	RHEB	0.172213		0.1461	0.197294		0		261
hsa_miR_155_5p	ENSG00000163545	NUAK2		0.216129		0.299378		0		262
hsa_miR_3614_5p	ENSG00000116251	RPL22	0.165563	0.118319			0.231613	0		263
hsa_miR_3614_5p	ENSG00000099139	PCSK5		0.170759	0.152458	0.191947		1	targetScan	264
hsa_miR_3614_5p	ENSG00000103257	SLC7A5				0.260992	0.254098	2	miRANDA; targetScan	265
hsa_miR_3614_5p	ENSG00000204390	HSPA1L		0.122693	0.132975	0.258759		0		266
hsa_miR_3614_5p	ENSG00000139890	REM2		0.12207	0.114503	0.277336		0		267
hsa_miR_155_3p	ENSG00000197694	SPTAN1		0.191969	0.187667	0.133699		0		268
hsa_miR_155_3p	ENSG00000172932	ANKRD13D		0.208669	0.169182	0.135173		0		269
hsa_miR_125a_3p	ENSG00000013441	CLK1		0.16083	0.152221	0.199874		0		270
hsa_miR_3614_5p	ENSG00000222009	BTBD19				0.19068	0.319873	1	targetScan	271
hsa_miR_222_5p	ENSG00000129515	SNX6		0.167276	0.192196	0.150721		1	targetScan	272
hsa_miR_3614_5p	ENSG00000034152	MAP2K3				0.261514	0.248496	2	miRANDA; targetScan	273
hsa_miR_3614_5p	ENSG00000008405	CRY1	0.169788	0.1457		0.194242		0		274
hsa_miR_3614_5p	ENSG00000100302	RASD2				0.190772	0.318236	0		275
hsa_miR_3614_5p	ENSG00000163703	CRELD1	0.163074				0.345338	1	miRANDA	276
hsa_miR_155_5p	ENSG00000145819	ARHGAP26		0.208305	0.18412		0.115236	0		277
hsa_miR_125a_3p	ENSG00000082014	SMARCD3		0.190378	0.196257		0.120691	0		278
hsa_miR_3614_5p	ENSG00000115598	IL1RL2				0.242902	0.263401	0		279
hsa_miR_3614_5p	ENSG00000131471	AOC3				0.167724	0.337781	2	MIRZA; targetScan	280
hsa_miR_3614_5p	ENSG00000132819	RBM38				0.264371	0.2411	0		281
hsa_miR_3614_5p	ENSG00000140450	ARRDC4		0.14809	0.146188	0.209985		0		282
hsa_miR_3614_5p	ENSG00000164220	F2RL2		0.18731	0.156753	0.158683		1	targetScan	283
hsa_miR_3614_5p	ENSG00000101220	C20orf27				0.244625	0.253293	0		284
hsa_miR_3614_5p	ENSG00000081059	TCF7				0.233278	0.264103	4	miRANDA; MIRZA; MIRZA-G; targetScan	285
hsa_miR_3614_5p	ENSG00000067191	CACNB1				0.21991	0.277445	0		286
hsa_miR_3614_5p	ENSG00000205710	C17orf107				0.233664	0.263147	0		287
hsa_miR_212_3p	ENSG00000123240	OPTN		0.274562	0.221207			0		288
hsa_miR_3614_5p	ENSG00000126368	NR1D1				0.22506	0.269588	0		289
hsa_miR_222_5p	ENSG00000131724	IL13RA1		0.329069		0.165409		0		290
hsa_miR_3614_5p	ENSG00000105875	WDR91				0.117339	0.376667	0		291
hsa_miR_3614_5p	ENSG00000213694	S1PR3		0.171222	0.126201	0.196226		1	MIRZA	292
hsa_miR_3614_5p	ENSG00000174231	PRPF8	0.139238				0.354285	0		293
hsa_miR_3614_5p	ENSG00000144504	ANKMY1				0.152306	0.341079	0		294
hsa_miR_125a_3p	ENSG00000163251	FZD5		0.184741	0.308524			0		295
hsa_miR_3614_5p	ENSG00000156030	ELMSAN1	0.148853	0.177014			0.166147	2	miRANDA; targetScan	296
hsa_miR_3614_5p	ENSG00000105127	AKAP8	0.201769	0.110749			0.179459	0		297
hsa_miR_146b_3p	ENSG00000112308	C6orf62		0.245997	0.245952			1	targetScan	298
hsa_miR_212_5p	ENSG00000143507	DUSP10	0.215077	0.123142	0.153428			0		299
hsa_miR_3614_5p	ENSG00000131188	PRR7				0.209789	0.28163	0		300
hsa_miR_155_3p	ENSG00000161217	PCYT1A		0.148434	0.225283	0.117646		0		301
hsa_miR_3614_5p	ENSG00000163738	MTHFD2L			0.191917	0.299153		0		302
hsa_miR_9_5p	ENSG00000179833	SERTAD2		0.107031	0.150608	0.232907		4	miRANDA; MIRZA; MIRZA-G; targetScan	303
hsa_miR_3614_5p	ENSG00000117480	FAAH				0.189339	0.301014	1	targetScan	304
hsa_miR_155_5p	ENSG00000077420	APBB1IP	0.126682	0.164016		0.197703		0		305
hsa_miR_3614_5p	ENSG00000178381	ZFAND2A		0.10966	0.123884	0.253931		0		306
hsa_miR_125a_3p	ENSG00000121931	LRIF1		0.117733	0.169637	0.199006		1	targetScan	307
hsa_miR_125a_3p	ENSG00000161960	EIF4A1	0.164819		0.17222		0.14862	0		308
hsa_miR_3614_5p	ENSG00000013810	TACC3				0.159952	0.325639	0		309
hsa_miR_222_5p	ENSG00000197746	PSAP			0.219674	0.265491		0		310
hsa_miR_3614_5p	ENSG00000220201	ZGLP1		0.14464			0.340333	0		311
hsa_miR_125a_3p	ENSG00000170275	CRTAP			0.176067		0.308457	3	MIRZA; MIRZA-G; targetScan	312
hsa_miR_9_5p	ENSG00000185947	ZNF267		0.143285	0.340864			0		313
hsa_miR_3614_5p	ENSG00000100345	MYH9				0.142182	0.341708	1	targetScan	314
hsa_miR_146b_5p	ENSG00000184014	DENND5A		0.177098	0.165542	0.141224		0		315
hsa_miR_125a_3p	ENSG00000185187	SIGIRR		0.223914	0.145644		0.114006	0		316
hsa_miR_3614_5p	ENSG00000104884	ERCC2				0.200718	0.282484	1	targetScan	317
hsa_miR_3614_5p	ENSG00000100628	ASB2		0.142815		0.168106	0.172176	0		318
hsa_miR_3614_5p	ENSG00000068878	PSME4	0.219531	0.0812619		0.182218		0		319
hsa_miR_155_5p	ENSG00000106789	CORO2A		0.167377	0.175854	0.139171		0		320
hsa_miR_125a_3p	ENSG00000179921	GPBAR1		0.18622	0.120593	0.174133		0		321
hsa_miR_222_5p	ENSG00000172493	AFF1		0.291435		0.189196		1	targetScan	322
hsa_miR_125a_3p	ENSG00000108107	RPL28		0.0942036		0.180921	0.205422	4	miRANDA; MIRZA; MIRZA-G; targetScan	323
hsa_miR_3614_5p	ENSG00000123358	NR4A1				0.197211	0.283119	0		324
hsa_miR_146b_3p	ENSG00000198517	MAFK			0.18635	0.29385		0		325
hsa_miR_3614_5p	ENSG00000214941	ZSWIM7				0.179712	0.30001	0		326
hsa_miR_9_5p	ENSG00000110852	CLEC2B		0.258096		0.221413		0		327
hsa_miR_155_5p	ENSG00000107372	ZFAND5		0.276931	0.202378			2	miRANDA; targetScan	328
hsa_miR_125a_3p	ENSG00000250479	CHCHD10				0.159949	0.31897	0		329
hsa_miR_3614_5p	ENSG00000130475	FCHO1				0.21972	0.259055	0		330
hsa_miR_3614_5p	ENSG00000174748	RPL15	0.118725			0.129467	0.230557	1	miRANDA	331
hsa_miR_3614_5p	ENSG00000110721	CHKA		0.137543		0.144378	0.1961	1	targetScan	332
hsa_miR_3614_5p	ENSG00000135829	DHX9	0.258355				0.218804	0		333
hsa_miR_132_5p	ENSG00000102921	N4BP1		0.302658	0.174037			1	targetScan	334
hsa_miR_3614_5p	ENSG00000186468	RPS23	0.0821584	0.10566		0.152187	0.135978	0		335
hsa_miR_155_5p	ENSG00000139668	WDFY2		0.203566		0.272411		1	targetScan	336
hsa_miR_3614_5p	ENSG00000161835	GRASP				0.114272	0.358945	0		337
hsa_miR_146b_3p	ENSG00000162616	DNAJB4		0.20579	0.148973	0.117914		1	targetScan	338
hsa_miR_222_5p	ENSG00000065615	CYB5R4		0.247525		0.224859		5	miRANDA; MIRZA; MIRZA-G; miRTargets; targetScan	339
hsa_miR_3614_5p	ENSG00000136802	LRRC8A	0.191388	0.127774	0.153185			0		340
hsa_miR_3614_5p	ENSG00000106404	CLDN15	0.17353	0.108837		0.189409		0		341
hsa_miR_3614_5p	ENSG00000103196	CRISPLD2				0.226849	0.244616	1	targetScan	342
hsa_miR_3614_5p	ENSG00000139625	MAP3K12				0.162699	0.307962	1	miRANDA	343
hsa_miR_132_5p	ENSG00000132357	CARD6	0.149837	0.320555				0		344
hsa_miR_3614_5p	ENSG00000173575	CHD2	0.180319	0.112589			0.177126	1	MIRZA	345
hsa_miR_3614_5p	ENSG00000167702	KIFC2				0.162606	0.30723	2	miRANDA; targetScan	346
hsa_miR_155_5p	ENSG00000204472	AIF1		0.212741		0.256925		0		347
hsa_miR_3614_5p	ENSG00000129749	CHRNA10		0.157539			0.311957	2	miRANDA; targetScan	348
hsa_miR_3614_5p	ENSG00000185950	IRS2		0.154705		0.314655		0		349
hsa_miR_125a_3p	ENSG00000169155	ZBTB43	0.202067		0.26692			2	miRANDA; targetScan	350
hsa_miR_3614_5p	ENSG00000109047	RCVRN				0.154113	0.314253	0		351
hsa_miR_3614_5p	ENSG00000130714	POMT1		0.134231			0.333634	0		352
hsa_miR_3614_5p	ENSG00000100297	MCM5				0.165452	0.302177	1	targetScan	353
hsa_miR_222_5p	ENSG00000119655	NPC2		0.236572		0.23086		0		354
hsa_miR_155_5p	ENSG00000161638	ITGA5		0.178739		0.287459		0		355
hsa_miR_132_5p	ENSG00000196116	TDRD7		0.255574	0.210621			0		356
hsa_miR_155_5p	ENSG00000177169	ULK1	0.1033	0.185048		0.177567		0		357
hsa_miR_3614_5p	ENSG00000198909	MAP3K3		0.0820526		0.156178	0.227544	0		358
hsa_miR_3614_5p	ENSG00000100422	CERK				0.18956	0.27572	0		359
hsa_miR_3614_5p	ENSG00000107331	ABCA2				0.12494	0.340194	0		360
hsa_miR_3614_5p	ENSG00000108405	P2RX1		0.079717		0.20885	0.176253	4	miRANDA; MIRZA; miRTargets; targetScan	361
hsa_miR_3614_5p	ENSG00000161714	PLCD3				0.217543	0.247123	1	targetScan	362
hsa_miR_222_5p	ENSG00000120063	GNA13		0.311116		0.152734		1	targetScan	363
hsa_miR_132_5p	ENSG00000139684	ESD	0.12949	0.334099				0		364
hsa_miR_125a_3p	ENSG00000159261	CLDN14	0.1551		0.152078	0.156367		0		365
hsa_miR_222_5p	ENSG00000136156	ITM2B		0.213937		0.249246		0		366
hsa_miR_155_5p	ENSG00000107554	DNMBP		0.127154		0.168424	0.167484	0		367
hsa_miR_3614_5p	ENSG00000129351	ILF3	0.13753				0.325526	3	miRANDA; MIRZA; targetScan	368
hsa_miR_3614_5p	ENSG00000196547	MAN2A2				0.16144	0.300558	0		369
hsa_miR_222_5p	ENSG00000170852	KBTBD2		0.176672	0.142328	0.142938		0		370
hsa_miR_222_5p	ENSG00000030582	GRN		0.189093		0.271775		0		371
hsa_miR_3614_5p	ENSG00000159423	ALDH4A1		0.157935		0.302842		2	miRANDA; targetScan	372
hsa_miR_3614_5p	ENSG00000086730	LAT2				0.203772	0.256782	2	miRANDA; targetScan	373
hsa_miR_155_5p	ENSG00000167261	DPEP2	0.136257			0.323788		0		374
hsa_miR_3614_5p	ENSG00000178467	P4HTM				0.158506	0.301335	0		375
hsa_miR_222_5p	ENSG00000140396	NCOA2		0.25746		0.201887		1	targetScan	376
hsa_miR_222_5p	ENSG00000145246	ATP10D		0.290621		0.168282		3	MIRZA; MIRZA-G; targetScan	377
hsa_miR_3614_5p	ENSG00000111877	MCM9		0.0966335	0.171046	0.190909		0		378
hsa_miR_155_5p	ENSG00000090924	PLEKHG2		0.215615		0.242548		4	miRANDA; MIRZA; MIRZA-G; targetScan	379
hsa_miR_9_5p	ENSG00000164463	CREBRF	0.130638	0.172806	0.153874			5	miRANDA; MIRZA; MIRZA-G; miRTargets; targetScan	380
hsa_miR_125a_3p	ENSG00000243725	TTC4	0.238333		0.218179			1	targetScan	381
hsa_miR_3614_5p	ENSG00000243725	TTC4		0.0951695	0.133557	0.227296		0		382
hsa_miR_125a_3p	ENSG00000124496	TRERF1		0.275757	0.0893206	0.0907708		0		383
hsa_miR_3614_5p	ENSG00000179029	TMEM107				0.199956	0.255582	0		384
hsa_miR_3614_5p	ENSG00000115009	CCL20				0.240905	0.214499	0		385
hsa_miR_155_5p	ENSG00000089327	FXYD5		0.116569		0.338713		0		386
hsa_miR_155_3p	ENSG00000122547	EEPD1		0.11295	0.1611	0.180582		0		387
hsa_miR_125a_3p	ENSG00000116675	DNAJC6			0.302261	0.152112		2	miRANDA; targetScan	388
hsa_miR_125a_3p	ENSG00000118308	LRMP		0.161737		0.161037	0.131005	0		389
hsa_miR_155_5p	ENSG00000131759	RARA		0.230521		0.223163		0		390
hsa_miR_222_5p	ENSG00000117335	CD46		0.233996		0.219062		3	miRANDA; MIRZA; targetScan	391
hsa_miR_146b_3p	ENSG00000112245	PTP4A1		0.289607		0.163157		4	miRANDA; MIRZA; MIRZA-G; targetScan	392
hsa_miR_3614_5p	ENSG00000213903	LTB4R				0.184509	0.268107	0		393
hsa_miR_155_5p	ENSG00000197747	S100A10		0.254048		0.198048		0		394
hsa_miR_3614_5p	ENSG00000073111	MCM2				0.237691	0.214401	0		395
hsa_miR_155_5p	ENSG00000167850	CD300C		0.173641		0.277592		0		396
hsa_miR_146b_3p	ENSG00000061938	TNK2		0.296263	0.154407			0		397
hsa_miR_3614_5p	ENSG00000113070	HBEGF				0.16994	0.279497	0		398
hsa_miR_3614_5p	ENSG00000196878	LAMB3				0.150535	0.297773	0		399
hsa_miR_3614_5p	ENSG00000221995	TIAF1				0.217944	0.228866	2	miRANDA; targetScan	400
hsa_miR_3614_5p	ENSG00000140836	ZFHX3				0.162253	0.284361	1	targetScan	401
hsa_miR_4651	ENSG00000177352	CCDC71	0.0997181	0.214684	0.131271			0		402
hsa_miR_3614_5p	ENSG00000113389	NPR3			0.178231		0.266582	3	miRANDA; MIRZA; targetScan	403
hsa_miR_3614_5p	ENSG00000205744	DENND1C					0.444659	0		404
hsa_miR_3614_5p	ENSG00000160325	CACFD1				0.229105	0.214635	2	miRANDA; targetScan	405
hsa_miR_146b_3p	ENSG00000069956	MAPK6			0.183971	0.259167		0		406
hsa_miR_3614_5p	ENSG00000111671	SPSB2	0.0954871	0.1271		0.219362		0		407
hsa_miR_3614_5p	ENSG00000163399	ATP1A1		0.0660971		0.188124	0.187243	0		408
hsa_miR_3614_5p	ENSG00000130254	SAFB2	0.158527	0.0905148		0.192327		1	miRANDA	409
hsa_miR_222_5p	ENSG00000136867	SLC31A2		0.141944	0.162199	0.135872		0		410
hsa_miR_155_5p	ENSG00000049860	HEXB		0.217834		0.221885		0		411
hsa_miR_3614_5p	ENSG00000124126	PREX1					0.439209	2	miRANDA; targetScan	412
hsa_miR_222_5p	ENSG00000096968	JAK2		0.153957	0.15278	0.131381		1	targetScan	413
hsa_miR_3614_5p	ENSG00000185955	C7orf61				0.162973	0.274669	0		414
hsa_miR_125a_3p	ENSG00000067334	DNTTIP2	0.1298		0.307722			0		415
hsa_miR_99b_3p	ENSG00000147614	ATP6V0D2		0.281365	0.155455			0		416
hsa_miR_3614_5p	ENSG00000141258	SGSM2					0.436548	1	targetScan	417
hsa_miR_3614_5p	ENSG00000140961	OSGIN1		0.119703	0.152123	0.164616		0		418
hsa_miR_9_5p	ENSG00000156535	CD109	0.15703		0.0977366	0.181494		3	miRANDA; MIRZA; targetScan	419
hsa_miR_3614_5p	ENSG00000123405	NFE2				0.15114	0.284819	0		420
hsa_miR_3614_5p	ENSG00000213648	SULT1A4				0.17665	0.258165	0		421
hsa_miR_3614_5p	ENSG00000095370	SH2D3C				0.187429	0.247321	0		422
hsa_miR_3614_5p	ENSG00000058453	CROCC				0.152853	0.281697	0		423
hsa_miR_3614_5p	ENSG00000131187	F12				0.222867	0.211537	0		424
hsa_miR_3614_5p	ENSG00000018280	SLC11A1				0.132362	0.301161	1	targetScan	425
hsa_miR_3614_5p	ENSG00000102879	CORO1A				0.159937	0.273578	0		426
hsa_miR_3614_5p	ENSG00000173846	PLK3				0.123665	0.309729	0		427
hsa_miR_3614_5p	ENSG00000167874	TMEM88				0.135199	0.297918	0		428
hsa_miR_3614_5p	ENSG00000116741	RGS2				0.139041	0.292854	0		429
hsa_miR_155_3p	ENSG00000087460	GNAS		0.146955	0.160715	0.124128		0		430
hsa_miR_3614_5p	ENSG00000244005	NFS1				0.114457	0.317241	0		431
hsa_miR_3614_5p	ENSG00000131351	HAUS8				0.208515	0.222985	0		432
hsa_miR_3614_5p	ENSG00000154548	SRSF12				0.127918	0.303501	1	miRANDA	433
hsa_miR_3614_5p	ENSG00000196497	IPO4					0.430769	0		434
hsa_miR_3614_5p	ENSG00000117868	ESYT2		0.12523		0.125765	0.179055	0		435
hsa_miR_3614_5p	ENSG00000102125	TAZ					0.429826	0		436
hsa_miR_3614_5p	ENSG00000258839	MC1R	0.13014	0.176347		0.122595		0		437
hsa_miR_125a_3p	ENSG00000108773	KAT2A		0.246536	0.182469			0		438
hsa_miR_125a_3p	ENSG00000149554	CHEK1	0.138037	0.290951				0		439
hsa_miR_3614_5p	ENSG00000151062	CACNA2D4				0.143928	0.285052	1	miRANDA	440
hsa_miR_3614_5p	ENSG00000185156	MFSD6L				0.208072	0.220757	0		441
hsa_miR_3614_5p	ENSG00000132965	ALOX5AP				0.147869	0.280567	0		442
hsa_miR_155_3p	ENSG00000107554	DNMBP		0.0992585	0.212218	0.116526		0		443
hsa_miR_3614_5p	ENSG00000146281	PM20D2				0.145305	0.282545	1	targetScan	444
hsa_miR_3614_5p	ENSG00000140691	ARMC5				0.188745	0.238981	0		445
hsa_miR_155_3p	ENSG00000173166	RAPH1		0.141426	0.285995			0		446
hsa_miR_125a_3p	ENSG00000019582	CD74				0.242438	0.184115	1	miRANDA	447
hsa_miR_155_5p	ENSG00000134294	SLC38A2		0.163031		0.126085	0.137383	0		448
hsa_miR_146b_3p	ENSG00000104765	BNIP3L			0.235942	0.190473		0		449
hsa_miR_3614_5p	ENSG00000185187	SIGIRR				0.211717	0.214087	0		450
hsa_miR_3614_5p	ENSG00000142327	RNPEPL1					0.424996	0		451
hsa_miR_125a_3p	ENSG00000198467	TPM2		0.252258	0.171757			2	miRANDA; targetScan	452
hsa_miR_3614_5p	ENSG00000099330	OCEL1				0.181653	0.242269	0		453
hsa_miR_3614_5p	ENSG00000154889	MPPE1				0.135719	0.287668	4	miRANDA; MIRZA; MIRZA-G; targetScan	454
hsa_miR_222_5p	ENSG00000143344	RGL1		0.246026	0.177304			0		455
hsa_miR_3614_5p	ENSG00000143067	ZNF697		0.129041		0.294161		1	targetScan	456
hsa_miR_3614_5p	ENSG00000123384	LRP1				0.138248	0.28479	0		457
hsa_miR_125a_3p	ENSG00000143476	DTL	0.189285			0.232931		0		458
hsa_miR_3614_5p	ENSG00000197063	MAFG		0.107682		0.314511		2	miRANDA; targetScan	459
hsa_miR_3614_5p	ENSG00000163806	SPDYA		0.161206			0.260703	0		460
hsa_miR_3614_5p	ENSG00000124216	SNAI1				0.152588	0.268572	4	miRANDA; MIRZA; MIRZA-G; targetScan	461
hsa_miR_3614_5p	ENSG00000153234	NR4A2				0.164038	0.256955	0		462
hsa_miR_155_5p	ENSG00000181467	RAP2B	0.104296	0.197467			0.118591	0		463
hsa_miR_4651	ENSG00000166189	HPS6	0.149991		0.186378	0.083734		0		464
hsa_miR_3614_5p	ENSG00000107959	PITRM1		0.193996		0.226062		0		465
hsa_miR_155_3p	ENSG00000131242	RAB11FIP4		0.145061	0.166657	0.108052		0		466
hsa_miR_3614_5p	ENSG00000106268	NUDT1				0.13804	0.281464	0		467
hsa_miR_155_5p	ENSG00000213983	AP1G2	0.11019	0.127291		0.181413		0		468
hsa_miR_125a_3p	ENSG00000171988	JMJD1C			0.215584	0.203197		1	miRANDA	469
hsa_miR_3614_5p	ENSG00000176171	BNIP3				0.159488	0.258628	0		470
hsa_miR_1343_3p	ENSG00000149089	APIP	0.150949	0.13449	0.132488			0		471
hsa_miR_3614_5p	ENSG00000139722	VPS37B		0.103956		0.119558	0.194107	0		472
hsa_miR_4651	ENSG00000204843	DCTN1	0.182455	0.150567		0.0838737		2	MIRZA; MIRZA-G	473
hsa_miR_125a_3p	ENSG00000127948	POR	0.172931		0.243418			0		474
hsa_miR_3614_5p	ENSG00000146083	RNF44				0.227499	0.18822	1	miRANDA	475
hsa_miR_146b_3p	ENSG00000163870	TPRA1			0.166152	0.249357		1	targetScan	476
hsa_miR_155_3p	ENSG00000132170	PPARG			0.231318	0.183864		0		477
hsa_miR_3614_5p	ENSG00000188483	IER5L				0.179724	0.235359	0		478
hsa_miR_222_5p	ENSG00000181481	RNF135		0.232456		0.182551		0		479
hsa_miR_146b_5p	ENSG00000115738	ID2			0.21547	0.199303		0		480
hsa_miR_155_3p	ENSG00000185989	RASA3		0.0773313	0.219749	0.117406		0		481
hsa_miR_155_5p	ENSG00000089248	ERP29		0.228522		0.18534		0		482
hsa_miR_125a_3p	ENSG00000072858	SIDT1		0.209278		0.204498		1	targetScan	483
hsa_miR_146b_3p	ENSG00000055955	ITIH4		0.257521		0.1548		0		484
hsa_miR_4651	ENSG00000111229	ARPC3	0.113867		0.178148	0.119964		1	targetScan	485
hsa_miR_3614_5p	ENSG00000162711	NLRP3				0.226691	0.184817	0		486
hsa_miR_222_5p	ENSG00000172869	DMXL1		0.240442		0.170671		0		487
hsa_miR_125a_3p	ENSG00000107338	SHB			0.271259	0.138572		0		488
hsa_miR_3614_5p	ENSG00000198805	PNP				0.177149	0.232527	0		489
hsa_miR_125a_3p	ENSG00000161642	ZNF385A			0.240014	0.169571		0		490
hsa_miR_3614_5p	ENSG00000106993	CDC37L1		0.108065	0.12113	0.180114		2	miRANDA; targetScan	491
hsa_miR_222_5p	ENSG00000169136	ATF5		0.238063		0.170184		0		492
hsa_miR_125a_3p	ENSG00000166669	ATF7IP2			0.17273	0.235517		0		493
hsa_miR_125a_3p	ENSG00000165140	FBP1				0.131843	0.275236	0		494
hsa_miR_4651	ENSG00000205155	PSENEN	0.172126			0.0891335	0.145507	0		495
hsa_miR_212_5p	ENSG00000071054	MAP4K4	0.203232		0.202573			0		496
hsa_miR_3614_5p	ENSG00000185024	BRF1				0.133785	0.271977	2	miRANDA; targetScan	497
hsa_miR_125a_3p	ENSG00000140961	OSGIN1		0.150723	0.254984			0		498
hsa_miR_125a_3p	ENSG00000151491	EPS8			0.405335			1	targetScan	499
hsa_miR_222_5p	ENSG00000213024	NUP62		0.246133		0.159071		0		500
hsa_miR_222_5p	ENSG00000100997	ABHD12		0.205374		0.199707		0		501
hsa_miR_155_3p	ENSG00000138061	CYP1B1		0.180427	0.224398			0		502
hsa_miR_3614_5p	ENSG00000170345	FOS				0.141587	0.263049	0		503
hsa_miR_3614_5p	ENSG00000100823	APEX1					0.404429	0		504
hsa_miR_132_5p	ENSG00000067066	SP100		0.220968	0.183427			0		505
hsa_miR_3614_5p	ENSG00000198467	TPM2				0.165648	0.238484	0		506
hsa_miR_222_5p	ENSG00000216490	IFI30		0.213915		0.190061		0		507
hsa_miR_3614_5p	ENSG00000089195	TRMT6				0.12682	0.276858	0		508
hsa_miR_222_5p	ENSG00000173706	HEG1		0.19246	0.210594			0		509
hsa_miR_3614_5p	ENSG00000092094	OSGEP					0.402736	0		510
hsa_miR_3614_5p	ENSG00000169045	HNRNPH1	0.152247				0.249917	1	miRANDA	511
hsa_miR_3614_5p	ENSG00000186166	CCDC84	0.104032				0.297619	0		512
hsa_miR_3614_5p	ENSG00000168137	SETD5		0.224245		0.177311		3	MIRZA; MIRZA-G; targetScan	513
hsa_miR_146b_3p	ENSG00000135604	STX11		0.179828	0.221528			0		514
hsa_miR_3614_5p	ENSG00000204371	EHMT2					0.401305	0		515
hsa_miR_3614_5p	ENSG00000131018	SYNE1				0.213309	0.187584	1	miRANDA	516
hsa_miR_155_5p	ENSG00000065809	FAM107B		0.116022		0.284454		0		517
hsa_miR_155_5p	ENSG00000091592	NLRP1		0.139733		0.260387		1	targetScan	518
hsa_miR_155_3p	ENSG00000132334	PTPRE		0.184244	0.215768			0		519
hsa_miR_4651	ENSG00000198642	KLHL9	0.111548		0.148058	0.140168		0		520
hsa_miR_3614_5p	ENSG00000106789	CORO2A				0.150885	0.248673	1	targetScan	521
hsa_let_7e_3p	ENSG00000108106	UBE2S		0.153235		0.246202		0		522
hsa_miR_3614_5p	ENSG00000140455	USP3				0.12611	0.273014	1	targetScan	523
hsa_miR_125a_3p	ENSG00000243696	MUSTN1			0.263638	0.135419		1	miRANDA	524
hsa_miR_3614_5p	ENSG00000087903	RFX2				0.126839	0.272103	0		525
hsa_miR_9_5p	ENSG00000168899	VAMP5		0.210824	0.187686			0		526
hsa_miR_3614_5p	ENSG00000172061	LRRC15					0.398385	0		527
hsa_miR_3614_5p	ENSG00000110876	SELPLG				0.117451	0.280924	3	MIRZA; MIRZA-G; targetScan	528
hsa_miR_155_3p	ENSG00000124782	RREB1		0.087285	0.200289	0.110653		1	miRANDA	529
hsa_miR_222_5p	ENSG00000163219	ARHGAP25		0.262092		0.136094		0		530
hsa_miR_3614_5p	ENSG00000119514	GALNT12				0.225479	0.172533	0		531
hsa_miR_3614_5p	ENSG00000071082	RPL31		0.160415			0.237411	0		532
hsa_miR_3614_5p	ENSG00000012061	ERCC1		0.0711169		0.170275	0.156418	1	targetScan	533
hsa_miR_222_5p	ENSG00000163131	CTSS		0.200193		0.19759		0		534
hsa_miR_3614_5p	ENSG00000115756	HPCAL1				0.125139	0.272486	3	miRANDA; MIRZA; targetScan	535
hsa_miR_4651	ENSG00000111237	VPS29	0.13615		0.151969	0.10945		0		536
hsa_miR_155_5p	ENSG00000203710	CR1		0.172632		0.224514		0		537
hsa_miR_125a_3p	ENSG00000188404	SELL		0.203455		0.193542		0		538
hsa_miR_212_5p	ENSG00000166326	TRIM44	0.0843001	0.134016	0.178333			1	MIRZA	539
hsa_miR_125a_3p	ENSG00000183160	TMEM119		0.232834	0.163392			0		540
hsa_miR_155_3p	ENSG00000084090	STARD7		0.143154	0.253063			0		541
hsa_miR_3614_5p	ENSG00000175463	TBC1D10C				0.195296	0.200501	0		542
hsa_miR_155_5p	ENSG00000137177	KIF13A		0.233427			0.16213	0		543
hsa_miR_3614_5p	ENSG00000162236	STX5	0.138189		0.173299	0.0838082		0		544
hsa_miR_3614_5p	ENSG00000133895	MEN1				0.183537	0.211613	0		545
hsa_miR_3614_5p	ENSG00000146676	PURB		0.0867337			0.308291	4	miRANDA; MIRZA; MIRZA-G; targetScan	546
hsa_miR_3614_5p	ENSG00000012779	ALOX5				0.125463	0.269557	0		547
hsa_miR_212_5p	ENSG00000129226	CD68	0.197206	0.197755				0		548
hsa_miR_3614_5p	ENSG00000139946	PELI2	0.122592	0.10785		0.164499		4	miRANDA; MIRZA; MIRZA-G; targetScan	549
hsa_miR_3614_5p	ENSG00000125740	FOSB				0.145414	0.249409	0		550
hsa_miR_3614_5p	ENSG00000126432	PRDX5				0.179947	0.214804	0		551
hsa_miR_3614_5p	ENSG00000181649	PHLDA2				0.141705	0.252731	0		552
hsa_miR_155_5p	ENSG00000010327	STAB1		0.161675		0.23261		0		553
hsa_miR_3614_5p	ENSG00000169718	DUS1L					0.394093	0		554
hsa_miR_3614_5p	ENSG00000090006	LTBP4				0.149365	0.24444	0		555
hsa_miR_3614_5p	ENSG00000169896	ITGAM				0.146932	0.246768	4	miRANDA; MIRZA; MIRZA-G; targetScan	556
hsa_miR_155_5p	ENSG00000135049	AGTPBP1		0.160168		0.233285		1	miRANDA	557
hsa_miR_3614_5p	ENSG00000197299	BLM				0.235405	0.157743	0		558
hsa_miR_146b_5p	ENSG00000172530	BANP			0.170861	0.221789		1	miRANDA	559
hsa_miR_155_5p	ENSG00000213648	SULT1A4	0.117434	0.106991		0.168168		0		560
hsa_miR_155_5p	ENSG00000196083	IL1RAP		0.15504		0.236759		4	miRANDA; MIRZA; MIRZA-G; targetScan	561
hsa_miR_3614_5p	ENSG00000175592	FOSL1				0.16826	0.222094	0		562
hsa_miR_3614_5p	ENSG00000168297	PXK				0.0971099	0.29293	0		563
hsa_miR_3614_5p	ENSG00000166441	RPL27A				0.183227	0.206783	1	targetScan	564
hsa_miR_155_5p	ENSG00000073737	DHRS9	0.106991	0.145112			0.137728	0		565
hsa_miR_155_5p	ENSG00000130821	SLC6A8		0.134023		0.255663		0		566
hsa_miR_155_3p	ENSG00000010327	STAB1		0.137842	0.251796			0		567
hsa_miR_125a_3p	ENSG00000188959	C9orf152		0.241512		0.148098		0		568
hsa_miR_3614_5p	ENSG00000169100	SLC25A6				0.168958	0.220561	0		569
hsa_miR_146b_5p	ENSG00000184602	SNN		0.19807		0.191333		0		570
hsa_miR_3614_5p	ENSG00000072786	STK10				0.214228	0.17505	0		571
hsa_miR_3614_5p	ENSG00000108671	PSMD11		0.185162	0.203914			0		572
hsa_miR_3614_5p	ENSG00000115840	SLC25A12				0.208821	0.180091	0		573
hsa_miR_3614_5p	ENSG00000153885	KCTD15				0.233213	0.155381	2	miRANDA; targetScan	574
hsa_miR_155_3p	ENSG00000108175	ZMIZ1		0.154406	0.234112			2	miRANDA; targetScan	575
hsa_miR_3614_5p	ENSG00000100429	HDAC10					0.388465	0		576
hsa_miR_125a_3p	ENSG00000138670	RASGEF1B	0.127054		0.261323			1	miRANDA	577
hsa_miR_146b_5p	ENSG00000119514	GALNT12		0.159236	0.229002			0		578
hsa_miR_125a_3p	ENSG00000107959	PITRM1	0.150949		0.237027			0		579
hsa_miR_155_3p	ENSG00000114268	PFKFB4		0.0882683	0.198449	0.100439		0		580
hsa_miR_125a_3p	ENSG00000185947	ZNF267	0.181722			0.205293		0		581
hsa_miR_3614_5p	ENSG00000204149	AGAP6	0.129229				0.257365	0		582
hsa_miR_3614_5p	ENSG00000186642	PDE2A				0.235047	0.15115	1	miRANDA	583
hsa_miR_125a_3p	ENSG00000010610	CD4			0.144393	0.241241		0		584
hsa_miR_125a_3p	ENSG00000131187	F12		0.256474			0.128998	0		585
hsa_miR_222_5p	ENSG00000114573	ATP6V1A		0.122	0.169733	0.0934881		5	miRANDA; MIRZA; MIRZA-G; miRTargets; targetScan	586
hsa_miR_132_5p	ENSG00000163565	IFI16		0.170675	0.214279			0		587
hsa_miR_146b_3p	ENSG00000169871	TRIM56		0.193069	0.191871			0		588
hsa_miR_155_3p	ENSG00000126804	ZBTB1		0.171882	0.212958			0		589
hsa_miR_212_3p	ENSG00000187554	TLR5	0.120403	0.163831	0.100508			0		590
hsa_miR_3614_5p	ENSG00000129347	KRI1					0.384236	0		591
hsa_miR_3614_5p	ENSG00000142405	NLRP12				0.17936	0.204374	0		592
hsa_miR_3614_5p	ENSG00000179388	EGR3				0.138514	0.245212	0		593
hsa_miR_125a_3p	ENSG00000154928	EPHB1	0.153306		0.229715			0		594
hsa_miR_3614_5p	ENSG00000125912	NCLN					0.382372	0		595
hsa_let_7e_3p	ENSG00000108679	LGALS3BP			0.225933	0.156346		0		596
hsa_miR_3614_5p	ENSG00000185112	FAM43A				0.183508	0.198473	0		597
hsa_miR_222_5p	ENSG00000147251	DOCK11		0.185395		0.196287		1	targetScan	598
hsa_miR_155_5p	ENSG00000104894	CD37		0.167709		0.21382		0		599
hsa_miR_9_5p	ENSG00000052795	FNIP2		0.142623	0.238807			5	miRANDA; MIRZA; MIRZA-G; miRTargets; targetScan	600
hsa_miR_3614_5p	ENSG00000213523	SRA1				0.174135	0.20687	0		601
hsa_miR_125a_3p	ENSG00000108106	UBE2S		0.199478	0.18113			0		602
hsa_miR_3614_5p	ENSG00000125510	OPRL1				0.192346	0.188074	0		603
hsa_miR_3614_5p	ENSG00000105085	MED26		0.107289		0.272981		0		604
hsa_miR_3614_5p	ENSG00000176531	PHLDB3					0.380255	0		605
hsa_miR_3614_5p	ENSG00000125459	MSTO1					0.380005	0		606
hsa_miR_3614_5p	ENSG00000110200	ANAPC15				0.167133	0.211956	0		607
hsa_miR_146b_3p	ENSG00000162413	KLHL21			0.16859	0.210391		4	miRANDA; MIRZA; MIRZA-G; targetScan	608
hsa_miR_222_5p	ENSG00000164733	CTSB		0.220129		0.158732		0		609
hsa_miR_222_5p	ENSG00000198382	UVRAG		0.236743		0.141681		1	targetScan	610
hsa_miR_3614_5p	ENSG00000171608	PIK3CD				0.1387	0.239679	3	MIRZA; MIRZA-G; targetScan	611
hsa_miR_155_3p	ENSG00000111877	MCM9		0.171325	0.206885			0		612
hsa_miR_3614_5p	ENSG00000135372	NAT10					0.377968	1	targetScan	613
hsa_miR_212_5p	ENSG00000177119	ANO6		0.234678	0.143069			0		614
hsa_miR_222_5p	ENSG00000153250	RBMS1		0.176824		0.200413		0		615
hsa_miR_3614_5p	ENSG00000131067	GGT7				0.128778	0.247837	0		616
hsa_miR_125a_3p	ENSG00000107438	PDLIM1				0.220207	0.155824	0		617
hsa_miR_146b_3p	ENSG00000161011	SQSTM1			0.184126	0.191851		0		618
hsa_miR_146b_3p	ENSG00000110848	CD69		0.250027	0.125561			0		619
hsa_miR_155_5p	ENSG00000102007	PLP2		0.155857		0.219472		0		620
hsa_miR_3614_5p	ENSG00000101557	USP14		0.16565	0.20941			0		621
hsa_miR_3614_5p	ENSG00000178921	PFAS				0.126012	0.248816	1	targetScan	622
hsa_miR_222_5p	ENSG00000156136	DCK		0.20707		0.167737		0		623
hsa_miR_222_5p	ENSG00000092964	DPYSL2		0.257655		0.116945		0		624
hsa_miR_3614_5p	ENSG00000156521	TYSND1	0.142099			0.232355		0		625
hsa_miR_3614_5p	ENSG00000167272	POP5					0.374382	0		626
hsa_miR_146b_3p	ENSG00000112137	PHACTR1			0.144304	0.229574		2	miRANDA; targetScan	627
hsa_miR_3614_5p	ENSG00000181418	DDN				0.184072	0.189752	0		628
hsa_miR_3614_5p	ENSG00000112195	TREML2				0.11666	0.257115	4	miRANDA; MIRZA; MIRZA-G; targetScan	629
hsa_miR_222_5p	ENSG00000137414	FAM8A1		0.141885	0.231885			1	targetScan	630
hsa_miR_3614_5p	ENSG00000112425	EPM2A					0.373389	0		631
hsa_miR_4651	ENSG00000065135	GNAI3	0.120876		0.141278	0.11111		0		632
hsa_miR_155_5p	ENSG00000121691	CAT		0.139326		0.233911		0		633
hsa_miR_3614_5p	ENSG00000163482	STK36				0.147055	0.225373	0		634
hsa_miR_3614_5p	ENSG00000009790	TRAF3IP3					0.372341	0		635
hsa_miR_4651	ENSG00000136279	DBNL	0.141843	0.230444				3	miRANDA; MIRZA; targetScan	636
hsa_miR_222_5p	ENSG00000101439	CST3			0.187051	0.185059		2	miRANDA; targetScan	637
hsa_miR_3614_5p	ENSG00000136878	USP20				0.16769	0.204368	0		638
hsa_miR_155_5p	ENSG00000239305	RNF103	0.139378	0.0883574		0.14407		2	MIRZA; MIRZA-G	639
hsa_miR_3614_5p	ENSG00000149485	FADS1				0.171312	0.200333	2	MIRZA; targetScan	640
hsa_miR_9_5p	ENSG00000182923	CEP63		0.188097	0.183175			3	miRANDA; miRTargets; targetScan	641
hsa_miR_3614_5p	ENSG00000137070	IL11RA				0.120539	0.250685	0		642
hsa_miR_3614_5p	ENSG00000118193	KIF14			0.214207	0.156989		0		643
hsa_miR_222_5p	ENSG00000116954	RRAGC		0.170143		0.201051		1	targetScan	644
hsa_miR_3614_5p	ENSG00000064201	TSPAN32				0.159907	0.211225	0		645
hsa_miR_155_5p	ENSG00000134324	LPIN1		0.182768		0.187949		5	miRANDA; MIRZA; MIRZA-G; miRTargets; targetScan	646
hsa_miR_155_5p	ENSG00000198624	CCDC69				0.370506		1	targetScan	647
hsa_miR_3614_5p	ENSG00000173457	PPP1R14B					0.370231	0		648
hsa_miR_155_5p	ENSG00000106089	STX1A		0.185394		0.184739		0		649
hsa_miR_155_3p	ENSG00000115808	STRN		0.15275	0.217021			3	MIRZA; MIRZA-G; targetScan	650
hsa_miR_146b_3p	ENSG00000162772	ATF3		0.222426	0.146888			1	targetScan	651
hsa_miR_3614_5p	ENSG00000122862	SRGN			0.174722	0.194142		0		652
hsa_miR_3614_5p	ENSG00000065809	FAM107B		0.110883		0.257382		1	targetScan	653
hsa_miR_3614_5p	ENSG00000122035	RASL11A					0.368172	0		654
hsa_miR_155_5p	ENSG00000182568	SATB1	0.162863	0.101254			0.103811	5	miRANDA; MIRZA; MIRZA-G; miRTargets; targetScan	655
hsa_miR_146a_5p	ENSG00000171988	JMJD1C	0.239165				0.128522	1	miRANDA	656
hsa_miR_155_5p	ENSG00000225190	PLEKHM1		0.214737		0.152843		0		657
hsa_miR_27a_5p	ENSG00000151849	CENPJ	0.24618	0.121246				0		658
hsa_miR_3614_5p	ENSG00000105397	TYK2					0.367294	0		659
hsa_miR_146b_5p	ENSG00000120437	ACAT2		0.177246		0.189911		0		660
hsa_miR_99b_3p	ENSG00000151491	EPS8	0.175324	0.191648				0		661
hsa_miR_155_5p	ENSG00000090238	YPEL3	0.120288	0.0963769		0.150294		0		662
hsa_miR_146b_3p	ENSG00000145979	TBC1D7			0.249794	0.116926		1	miRANDA	663
hsa_miR_125a_3p	ENSG00000187514	PTMA				0.163338	0.203323	0		664
hsa_miR_3614_5p	ENSG00000152380	FAM151B			0.133787	0.232855		1	targetScan	665
hsa_miR_9_3p	ENSG00000151883	PARP8		0.231915		0.134626		3	MIRZA; MIRZA-G; targetScan	666
hsa_miR_155_5p	ENSG00000160179	ABCG1		0.176813		0.189591		0		667
hsa_miR_3614_5p	ENSG00000149532	CPSF7	0.131353	0.234706				2	miRANDA; targetScan	668
hsa_miR_9_5p	ENSG00000141574	SECTM1		0.186761	0.178901			0		669
hsa_miR_155_5p	ENSG00000010295	IFFO1		0.181319		0.184244		0		670
hsa_miR_222_5p	ENSG00000117984	CTSD		0.224065		0.141335		0		671
hsa_miR_3614_5p	ENSG00000100417	PMM1		0.127062		0.23762		0		672
hsa_miR_3614_5p	ENSG00000196923	PDLIM7				0.148836	0.2148	2	miRANDA; targetScan	673
hsa_miR_3614_5p	ENSG00000160299	PCNT				0.178639	0.184899	0		674
hsa_miR_155_5p	ENSG00000087903	RFX2		0.204326		0.159155		0		675
hsa_miR_9_5p	ENSG00000143842	SOX13		0.18461	0.178728			1	miRANDA	676
hsa_miR_146b_3p	ENSG00000120539	MASTL		0.194139	0.16919			0		677
hsa_miR_125a_3p	ENSG00000223865	HLA-DPB1				0.16693	0.196367	1	miRANDA	678
hsa_miR_29b_1_5p	ENSG00000135521	LTV1		0.108143	0.117938		0.137153	0		679
hsa_miR_4651	ENSG00000204439	C6orf47	0.0928698		0.166847	0.103228		0		680
hsa_miR_132_5p	ENSG00000132109	TRIM21		0.218342	0.144544			0		681
hsa_miR_3614_5p	ENSG00000137404	NRM					0.362829	0		682
hsa_miR_222_5p	ENSG00000111911	HINT3		0.195294		0.167506		1	targetScan	683
hsa_miR_3614_5p	ENSG00000100604	CHGA		0.16955		0.192446		0		684
hsa_miR_3614_5p	ENSG00000170855	TRIAP1					0.361703	0		685
hsa_miR_146b_3p	ENSG00000134815	DHX34			0.166384	0.195144		1	miRANDA	686
hsa_miR_3614_5p	ENSG00000120705	ETF1		0.09916			0.262316	0		687
hsa_miR_4651	ENSG00000136238	RAC1	0.171698		0.189767			0		688
hsa_miR_3614_5p	ENSG00000138185	ENTPD1				0.155091	0.206143	2	miRANDA; targetScan	689
hsa_miR_155_3p	ENSG00000245848	CEBPA		0.146633	0.214567			0		690
hsa_miR_3614_5p	ENSG00000164715	LMTK2		0.199493	0.161295			0		691
hsa_miR_3614_5p	ENSG00000198546	ZNF511				0.132732	0.227332	0		692
hsa_miR_155_5p	ENSG00000139946	PELI2	0.127087	0.0943412		0.138548		0		693
hsa_miR_3614_5p	ENSG00000114388	NPRL2					0.359971	0		694
hsa_miR_4651	ENSG00000123353	ORMDL2		0.217562		0.142086		0		695
hsa_miR_155_5p	ENSG00000163961	RNF168	0.106442			0.25287		0		696
hsa_miR_3614_5p	ENSG00000109062	SLC9A3R1				0.176152	0.183135	0		697
hsa_miR_222_5p	ENSG00000138293	NCOA4		0.228335		0.129615		4	miRANDA; MIRZA; MIRZA-G; targetScan	698
hsa_miR_3614_5p	ENSG00000159259	CHAF1B			0.138938	0.218815		1	targetScan	699
hsa_miR_3614_5p	ENSG00000106366	SERPINE1				0.108064	0.249673	0		700
hsa_miR_155_3p	ENSG00000101307	SIRPB1		0.184964	0.172537			0		701
hsa_miR_3614_5p	ENSG00000115738	ID2					0.357328	0		702
hsa_miR_125a_3p	ENSG00000008988	RPS20				0.16035	0.196911	0		703
hsa_miR_155_5p	ENSG00000110876	SELPLG		0.155287		0.201854		0		704
hsa_miR_3614_5p	ENSG00000105401	CDC37		0.100255			0.255519	0		705
hsa_miR_155_5p	ENSG00000068724	TTC7A		0.143778		0.211937		1	targetScan	706
hsa_miR_222_5p	ENSG00000165185	KIAA1958		0.155014	0.200129			3	miRANDA; miRTargets; targetScan	707
hsa_miR_146b_3p	ENSG00000002822	MAD1L1			0.189867	0.164998		2	miRANDA; targetScan	708
hsa_miR_125a_3p	ENSG00000151929	BAG3		0.165543	0.189314			0		709
hsa_miR_146b_3p	ENSG00000137947	GTF2B		0.180117	0.174538			0		710
hsa_miR_3614_5p	ENSG00000186918	ZNF395				0.137578	0.216925	0		711
hsa_miR_3614_5p	ENSG00000134186	PRPF38B	0.0962781	0.0869869		0.170009		1	targetScan	712
hsa_miR_9_5p	ENSG00000185088	RPS27L		0.187968	0.164996			0		713
hsa_miR_125a_3p	ENSG00000184371	CSF1	0.0692472			0.283662		4	miRANDA; MIRZA; MIRZA-G; targetScan	714
hsa_miR_3614_5p	ENSG00000109272	PF4V1					0.352879	0		715
hsa_miR_155_5p	ENSG00000143369	ECM1		0.160528		0.191961		0		716
hsa_miR_3614_5p	ENSG00000126351	THRA				0.132263	0.220049	0		717
hsa_miR_146b_3p	ENSG00000125618	PAX8			0.126508	0.225643		3	miRANDA; MIRZA; targetScan	718
hsa_miR_3614_5p	ENSG00000124496	TRERF1				0.1223	0.229827	5	miRANDA; MIRZA; MIRZA-G; miRTargets; targetScan	719
hsa_miR_155_3p	ENSG00000078140	UBE2K			0.219292	0.132715		4	miRANDA; MIRZA; MIRZA-G; targetScan	720
hsa_miR_3614_5p	ENSG00000135070	ISCA1			0.132077	0.219866		0		721
hsa_miR_132_5p	ENSG00000067992	PDK3	0.139405	0.212503				0		722
hsa_miR_9_5p	ENSG00000106948	AKNA		0.183874	0.167853			0		723
hsa_miR_222_5p	ENSG00000085491	SLC25A24		0.228904		0.122656		1	targetScan	724
hsa_miR_125a_3p	ENSG00000129255	MPDU1			0.201643		0.149713	0		725
hsa_miR_125a_3p	ENSG00000187091	PLCD1			0.20637		0.144897	0		726
hsa_miR_3614_5p	ENSG00000213186	TRIM59				0.123615	0.227512	2	miRANDA; targetScan	727
hsa_miR_155_5p	ENSG00000139625	MAP3K12		0.216521		0.134516		0		728
hsa_miR_3614_5p	ENSG00000105656	ELL					0.351017	0		729
hsa_miR_155_5p	ENSG00000184232	OAF		0.14477		0.206048		0		730
hsa_miR_155_5p	ENSG00000165959	CLMN	0.138626	0.212127				0		731
hsa_miR_155_5p	ENSG00000162511	LAPTM5		0.210714		0.139999		0		732
hsa_miR_155_3p	ENSG00000117868	ESYT2		0.111216	0.124706	0.114717		1	targetScan	733
hsa_miR_4651	ENSG00000166927	MS4A7		0.197536	0.152936			0		734
hsa_miR_222_5p	ENSG00000163249	CCNYL1		0.172776		0.177432		1	targetScan	735
hsa_miR_3614_5p	ENSG00000130844	ZNF331					0.349758	0		736
hsa_miR_155_5p	ENSG00000141232	TOB1		0.192445		0.157194		0		737
hsa_miR_155_5p	ENSG00000132182	NUP210		0.146906		0.20263		0		738
hsa_miR_125a_3p	ENSG00000166483	WEE1		0.186394	0.162886			1	targetScan	739
hsa_miR_3614_5p	ENSG00000125968	ID1					0.349167	1	targetScan	740
hsa_miR_3614_5p	ENSG00000143947	RPS27A				0.165595	0.183382	0		741
hsa_miR_132_5p	ENSG00000168404	MLKL		0.211334	0.137389			0		742
hsa_miR_146b_3p	ENSG00000144597	EAF1			0.195322	0.153187		0		743
hsa_miR_155_5p	ENSG00000142405	NLRP12		0.188292		0.159947		0		744
hsa_let_7e_3p	ENSG00000112245	PTP4A1			0.20664	0.141237		0		745
hsa_miR_125a_3p	ENSG00000214212	C19orf38			0.14653		0.201287	0		746
hsa_miR_3614_5p	ENSG00000109654	TRIM2		0.200232		0.147572		0		747
hsa_miR_212_5p	ENSG00000143514	TP53BP2		0.183741	0.16372			1	targetScan	748
hsa_miR_3614_5p	ENSG00000136997	MYC					0.345993	0		749
hsa_miR_3614_5p	ENSG00000064687	ABCA7					0.345898	0		750
hsa_miR_222_5p	ENSG00000106211	HSPB1		0.221581		0.124304		0		751
hsa_miR_146a_5p	ENSG00000142405	NLRP12	0.198527		0.14699			0		752
hsa_miR_3614_5p	ENSG00000167106	FAM102A					0.3443	0		753
hsa_miR_3614_5p	ENSG00000100100	PIK3IP1					0.343593	3	miRANDA; MIRZA; targetScan	754
hsa_miR_125a_3p	ENSG00000117394	SLC2A1		0.17004	0.173415			0		755
hsa_miR_125a_3p	ENSG00000222040	ADRA2B	0.122806	0.220603				0		756
hsa_miR_3614_5p	ENSG00000136271	DDX56					0.343246	0		757
hsa_miR_3614_5p	ENSG00000186716	BCR					0.343178	2	miRANDA; targetScan	758
hsa_miR_155_3p	ENSG00000116260	QSOX1			0.18863	0.154513		2	miRANDA; targetScan	759
hsa_miR_3614_5p	ENSG00000143537	ADAM15		0.19124		0.151838		0		760
hsa_miR_3614_5p	ENSG00000125910	S1PR4					0.343023	0		761
hsa_miR_3614_5p	ENSG00000173812	EIF1			0.0876555	0.255355		1	targetScan	762
hsa_miR_4651	ENSG00000125304	TM9SF2	0.145141			0.100266	0.0975311	0		763
hsa_miR_155_3p	ENSG00000142347	MYO1F		0.161978		0.18089		0		764
hsa_miR_125a_3p	ENSG00000196704	AMZ2				0.189611	0.153199	0		765
hsa_miR_3614_5p	ENSG00000163545	NUAK2					0.342806	2	miRANDA; targetScan	766
hsa_miR_3614_5p	ENSG00000102760	RGCC				0.0962241	0.246564	0		767
hsa_miR_155_5p	ENSG00000011198	ABHD5	0.128792	0.213923				0		768
hsa_miR_3614_5p	ENSG00000214212	C19orf38				0.126003	0.216607	0		769
hsa_miR_3614_5p	ENSG00000023909	GCLM			0.148037	0.19426		0		770
hsa_miR_155_5p	ENSG00000065308	TRAM2	0.178224			0.164062		2	MIRZA; MIRZA-G	771
hsa_miR_3614_5p	ENSG00000146592	CREB5			0.118585	0.223173		2	miRANDA; targetScan	772
hsa_miR_3614_5p	ENSG00000138834	MAPK8IP3		0.11737			0.224386	0		773
hsa_miR_125a_3p	ENSG00000163554	SPTA1			0.152501	0.189245		0		774
hsa_miR_155_5p	ENSG00000115548	KDM3A	0.152215	0.188957				2	miRTargets; targetScan	775
hsa_miR_132_5p	ENSG00000106785	TRIM14		0.177381	0.163754			0		776
hsa_miR_155_3p	ENSG00000105220	GPI		0.147304		0.193658		0		777
hsa_miR_3614_5p	ENSG00000175505	CLCF1			0.159245	0.18143		0		778
hsa_miR_9_5p	ENSG00000196329	GIMAP5			0.150362	0.189906		0		779
hsa_miR_155_3p	ENSG00000198055	GRK6		0.116742		0.223442		0		780
hsa_miR_3614_5p	ENSG00000181472	ZBTB2	0.241806			0.0977922		0		781
hsa_miR_155_5p	ENSG00000104812	GYS1		0.174611		0.164894		0		782
hsa_miR_155_5p	ENSG00000179094	PER1				0.339446		1	targetScan	783
hsa_miR_3614_5p	ENSG00000134077	THUMPD3		0.164296		0.175126		0		784
hsa_miR_3614_5p	ENSG00000116604	MEF2D		0.0913549			0.247753	4	miRANDA; MIRZA; MIRZA-G; targetScan	785
hsa_miR_222_5p	ENSG00000109787	KLF3		0.199056		0.139803		1	targetScan	786
hsa_miR_222_5p	ENSG00000196975	ANXA4		0.234449		0.104283		0		787
hsa_miR_3614_5p	ENSG00000104823	ECH1					0.338475	0		788
hsa_miR_3614_5p	ENSG00000146063	TRIM41				0.338363		0		789
hsa_miR_3614_5p	ENSG00000160883	HK3					0.337918	0		790
hsa_miR_3614_5p	ENSG00000172890	NADSYN1					0.337762	1	miRANDA	791
hsa_miR_155_3p	ENSG00000143815	LBR			0.177133	0.160573		0		792
hsa_miR_3614_5p	ENSG00000171159	C9orf16				0.15283	0.184681	0		793
hsa_miR_132_5p	ENSG00000205302	SNX2		0.337276				0		794
hsa_let_7e_3p	ENSG00000135604	STX11		0.170173		0.16695		0		795
hsa_miR_125a_3p	ENSG00000107262	BAG1	0.158286		0.177913			1	MIRZA	796
hsa_miR_155_3p	ENSG00000115020	PIKFYVE		0.109522	0.22654			4	miRANDA; MIRZA; MIRZA-G; targetScan	797
hsa_miR_125a_3p	ENSG00000113389	NPR3	0.150621			0.185089		1	targetScan	798
hsa_miR_155_3p	ENSG00000185591	SP1		0.137306	0.19822			0		799
hsa_miR_3614_5p	ENSG00000114315	HES1					0.335405	0		800
hsa_miR_3614_5p	ENSG00000140398	NEIL1	0.121267	0.214019				0		801
hsa_miR_222_5p	ENSG00000105223	PLD3		0.121595		0.213117		0		802
hsa_miR_155_5p	ENSG00000140368	PSTPIP1		0.136374		0.198277		0		803
hsa_miR_146b_3p	ENSG00000127666	TICAM1		0.194177	0.138871			0		804
hsa_miR_3614_5p	ENSG00000149781	FERMT3		0.0839081			0.2491	0		805
hsa_miR_155_5p	ENSG00000114268	PFKFB4		0.161722		0.170957		0		806
hsa_miR_3614_5p	ENSG00000196535	MYO18A				0.145203	0.187468	2	miRANDA; targetScan	807
hsa_miR_3614_5p	ENSG00000107566	ERLIN1		0.0509839			0.281492	0		808
hsa_miR_155_3p	ENSG00000247596	TWF2		0.135984		0.196452		0		809
hsa_miR_125a_3p	ENSG00000156345	CDK20		0.157823	0.174512			0		810
hsa_miR_3614_5p	ENSG00000130881	LRP3		0.142002		0.190066		0		811
hsa_miR_3614_5p	ENSG00000165661	QSOX2		0.0896355			0.242135	2	miRANDA; targetScan	812
hsa_miR_146b_5p	ENSG00000073111	MCM2		0.208167	0.123584			0		813
hsa_miR_3614_5p	ENSG00000132589	FLOT2					0.331724	0		814
hsa_miR_155_3p	ENSG00000105397	TYK2		0.160124		0.171506		0		815
hsa_miR_222_5p	ENSG00000114439	BBX		0.204603		0.126869		2	MIRZA; MIRZA-G	816
hsa_miR_146b_3p	ENSG00000159261	CLDN14			0.100732	0.230614		1	miRTargets	817
hsa_miR_3614_5p	ENSG00000174038	C9orf131		0.171744		0.159556		0		818
hsa_miR_146b_3p	ENSG00000122257	RBBP6		0.166854	0.164359			0		819
hsa_miR_125a_3p	ENSG00000015133	CCDC88C				0.191123	0.139957	1	miRANDA	820
hsa_miR_125a_3p	ENSG00000102317	RBM3					0.331044	2	miRANDA; targetScan	821
hsa_miR_222_5p	ENSG00000144848	ATG3		0.164242		0.166543		0		822
hsa_miR_125a_3p	ENSG00000160282	FTCD	0.127341	0.203333				0		823
hsa_miR_4651	ENSG00000198898	CAPZA2	0.124822		0.111263	0.0942877		0		824
hsa_miR_146b_5p	ENSG00000160716	CHRNB2			0.120903	0.209093		0		825
hsa_miR_222_5p	ENSG00000205302	SNX2			0.175567	0.154321		2	miRTargets; targetScan	826
hsa_miR_212_5p	ENSG00000120306	CYSTM1	0.108082	0.221626				0		827
hsa_miR_4651	ENSG00000006125	AP2B1	0.184659		0.144995			4	miRANDA; MIRZA; MIRZA-G; targetScan	828
hsa_miR_4651	ENSG00000196776	CD47			0.17543	0.154115		0		829
hsa_miR_155_3p	ENSG00000116871	MAP7D1			0.202403	0.127109		0		830
hsa_miR_125a_3p	ENSG00000135334	AKIRIN2	0.183149	0.146234				0		831
hsa_miR_222_5p	ENSG00000103966	EHD4		0.179978		0.149347		0		832
hsa_miR_132_5p	ENSG00000132274	TRIM22		0.160657	0.168559			0		833
hsa_miR_125a_3p	ENSG00000127419	TMEM175		0.173287		0.155835		0		834
hsa_miR_155_3p	ENSG00000110395	CBL		0.13564	0.193463			0		835
hsa_miR_3614_5p	ENSG00000139182	CLSTN3					0.328399	0		836
hsa_miR_155_5p	ENSG00000099875	MKNK2		0.190947		0.137449		0		837
hsa_miR_212_5p	ENSG00000047579	DTNBP1	0.141145	0.186888				0		838
hsa_miR_3614_5p	ENSG00000163221	S100A12					0.32798	0		839
hsa_miR_3614_5p	ENSG00000112787	FBRSL1	0.149629				0.178274	0		840
hsa_miR_9_3p	ENSG00000169231	THBS3		0.16802		0.159847		0		841
hsa_miR_3614_5p	ENSG00000160633	SAFB	0.173765	0.154034				0		842
hsa_miR_9_3p	ENSG00000185947	ZNF267		0.188518		0.139061		0		843
hsa_let_7e_3p	ENSG00000221955	SLC12A8	0.175085		0.152226			0		844
hsa_miR_132_5p	ENSG00000103313	MEFV		0.203299	0.123915			3	MIRZA; MIRZA-G; targetScan	845
hsa_miR_125a_3p	ENSG00000174791	RIN1		0.217785	0.109401			0		846
hsa_miR_3614_5p	ENSG00000065357	DGKA					0.326654	1	miRANDA	847
hsa_miR_3614_5p	ENSG00000111203	ITFG2					0.326499	1	miRANDA	848
hsa_miR_125a_3p	ENSG00000162772	ATF3	0.132031		0.194202			0		849
hsa_miR_132_5p	ENSG00000162909	CAPN2	0.11017	0.21604				0		850
hsa_miR_9_5p	ENSG00000114423	CBLB	0.188025			0.137462		0		851
hsa_miR_3614_5p	ENSG00000067836	ROGDI		0.0981909			0.226996	0		852
hsa_miR_3614_5p	ENSG00000141298	SSH2					0.325018	3	miRANDA; MIRZA; targetScan	853
hsa_miR_155_5p	ENSG00000164543	STK17A		0.122467	0.201994			1	targetScan	854
hsa_miR_3614_5p	ENSG00000110046	ATG2A		0.127084			0.197283	5	miRANDA; MIRZA; MIRZA-G; miRTargets; targetScan	855
hsa_miR_222_5p	ENSG00000149932	TMEM219		0.165023		0.159308		0		856
hsa_miR_3614_5p	ENSG00000103415	HMOX2					0.324318	0		857
hsa_miR_3614_5p	ENSG00000027075	PRKCH					0.324312	2	MIRZA; targetScan	858
hsa_miR_155_5p	ENSG00000142327	RNPEPL1		0.162031		0.161727		0		859
hsa_miR_3614_5p	ENSG00000109066	TMEM104					0.323521	2	miRANDA; targetScan	860
hsa_miR_125a_3p	ENSG00000188483	IER5L		0.216702	0.106792			2	miRANDA; targetScan	861
hsa_miR_3614_5p	ENSG00000179941	BBS10		0.162203		0.161218		0		862
hsa_miR_146b_3p	ENSG00000131979	GCH1		0.184533	0.138643			0		863
hsa_miR_3614_5p	ENSG00000132275	RRP8					0.323158	2	miRANDA; targetScan	864
hsa_miR_29b_1_5p	ENSG00000108506	INTS2		0.125807	0.0867628		0.110561	0		865
hsa_miR_3614_5p	ENSG00000184232	OAF				0.149133	0.173844	0		866
hsa_miR_155_3p	ENSG00000125089	SH3TC1		0.188833		0.134034		0		867
hsa_miR_29b_1_5p	ENSG00000171617	ENC1		0.0992886	0.223558			0		868
hsa_miR_3614_5p	ENSG00000132635	PCED1A					0.322713	0		869
hsa_miR_125a_3p	ENSG00000158710	TAGLN2					0.322576	0		870
hsa_miR_3614_5p	ENSG00000101856	PGRMC1		0.172606	0.14933			2	MIRZA; MIRZA-G	871
hsa_miR_3614_5p	ENSG00000085872	CHERP	0.136471			0.185178		0		872
hsa_miR_4651	ENSG00000128245	YWHAH	0.171801		0.14983			3	miRANDA; miRTargets; targetScan	873
hsa_miR_3614_5p	ENSG00000137343	ATAT1					0.321031	0		874
hsa_miR_3614_5p	ENSG00000256269	HMBS					0.320823	0		875
hsa_miR_125a_3p	ENSG00000141664	ZCCHC2	0.144788		0.17578			0		876
hsa_miR_3614_5p	ENSG00000132510	KDM6B				0.137194	0.183257	0		877
hsa_miR_146b_5p	ENSG00000117525	F3			0.137616	0.182667		1	targetScan	878
hsa_miR_132_5p	ENSG00000115947	ORC4	0.14106	0.178664				0		879
hsa_miR_125a_3p	ENSG00000087903	RFX2		0.143604	0.176091			0		880
hsa_miR_155_3p	ENSG00000196083	IL1RAP		0.0967819	0.222862			1	miRANDA	881
hsa_miR_3614_5p	ENSG00000137161	CNPY3				0.131146	0.188097	4	miRANDA; MIRZA; MIRZA-G; targetScan	882
hsa_miR_155_5p	ENSG00000104419	NDRG1				0.319224		1	miRANDA	883
hsa_miR_146b_3p	ENSG00000144655	CSRNP1		0.319051				4	miRANDA; MIRZA; MIRZA-G; targetScan	884
hsa_miR_222_5p	ENSG00000172936	MYD88			0.188562	0.130142		2	miRANDA; targetScan	885
hsa_miR_3614_5p	ENSG00000099985	OSM					0.318703	0		886
hsa_miR_3614_5p	ENSG00000213741	RPS29				0.120589	0.197914	1	miRANDA	887
hsa_miR_3614_5p	ENSG00000162444	RBP7				0.13394	0.184559	0		888
hsa_miR_3614_5p	ENSG00000167815	PRDX2			0.131147	0.187193		0		889
hsa_miR_3614_5p	ENSG00000006453	BAIAP2L1					0.318282	0		890
hsa_miR_155_3p	ENSG00000136840	ST6GALNAC4		0.170992		0.147097		0		891
hsa_miR_155_5p	ENSG00000148700	ADD3	0.108383			0.20959		5	miRANDA; MIRZA; MIRZA-G; miRTargets; targetScan	892
hsa_miR_155_5p	ENSG00000183160	TMEM119		0.133376		0.18454		0		893
hsa_miR_132_5p	ENSG00000158290	CUL4B	0.157785	0.160069				0		894
hsa_miR_3614_5p	ENSG00000184924	PTRHD1				0.174735	0.142757	0		895
hsa_miR_3614_5p	ENSG00000105197	TIMM50					0.316926	3	MIRZA; MIRZA-G; targetScan	896
hsa_miR_212_5p	ENSG00000117984	CTSD	0.316885					0		897
hsa_miR_3614_5p	ENSG00000139631	CSAD					0.316465	0		898
hsa_miR_155_3p	ENSG00000167491	GATAD2A		0.0807786		0.235117		2	miRANDA; targetScan	899
hsa_miR_9_5p	ENSG00000115548	KDM3A	0.144235		0.171007			0		900
hsa_miR_155_3p	ENSG00000099139	PCSK5		0.120113	0.195067			2	miRANDA; MIRZA	901
hsa_miR_3614_5p	ENSG00000138326	RPS24	0.144409				0.170761	1	targetScan	902
hsa_miR_3614_5p	ENSG00000164877	MICALL2				0.31506		0		903
hsa_miR_155_5p	ENSG00000100504	PYGL		0.137175		0.177825		0		904
hsa_miR_155_5p	ENSG00000012779	ALOX5		0.18797		0.126911		0		905
hsa_miR_212_5p	ENSG00000184384	MAML2	0.170994	0.143878				1	targetScan	906
hsa_miR_3614_5p	ENSG00000126814	TRMT5		0.130229		0.184627		4	miRANDA; MIRZA; MIRZA-G; targetScan	907
hsa_miR_155_3p	ENSG00000147443	DOK2		0.127095	0.187559			0		908
hsa_miR_155_3p	ENSG00000136802	LRRC8A			0.159316	0.155073		0		909
hsa_miR_222_5p	ENSG00000146247	PHIP		0.182651		0.131462		1	targetScan	910
hsa_miR_4651	ENSG00000115806	GORASP2	0.183811		0.129985			1	miRANDA	911
hsa_miR_132_3p	ENSG00000149289	ZC3H12C			0.199927	0.113762		4	miRANDA; MIRZA; MIRZA-G; targetScan	912
hsa_miR_155_5p	ENSG00000206560	ANKRD28	0.0790861	0.113811		0.120667		0		913
hsa_miR_155_3p	ENSG00000156873	PHKG2		0.120951		0.192448		1	miRANDA	914
hsa_miR_3614_5p	ENSG00000165283	STOML2					0.313375	1	targetScan	915
hsa_miR_3614_5p	ENSG00000167895	TMC8					0.313368	2	miRANDA; targetScan	916
hsa_miR_125a_3p	ENSG00000168028	RPSA					0.31336	0		917
hsa_miR_3614_5p	ENSG00000145592	RPL37				0.121817	0.191463	1	targetScan	918
hsa_miR_125a_3p	ENSG00000140379	BCL2A1	0.110346				0.202748	0		919
hsa_miR_155_5p	ENSG00000090020	SLC9A1		0.152611		0.160012		1	miRANDA	920
hsa_miR_3614_5p	ENSG00000006327	TNFRSF12A				0.136014	0.176303	0		921
hsa_miR_155_3p	ENSG00000106144	CASP2		0.135922		0.176056		0		922
hsa_miR_4651	ENSG00000144118	RALB			0.181118	0.130674		0		923
hsa_miR_3614_5p	ENSG00000145040	UCN2					0.311783	0		924
hsa_miR_3614_5p	ENSG00000124875	CXCL6					0.311551	0		925
hsa_miR_3614_5p	ENSG00000136933	RABEPK					0.311311	0		926
hsa_miR_212_5p	ENSG00000187554	TLR5	0.230958		0.0803282			5	miRANDA; MIRZA; MIRZA-G; miRTargets; targetScan	927
hsa_let_7e_3p	ENSG00000107262	BAG1			0.172992	0.138253		0		928
hsa_miR_155_3p	ENSG00000174106	LEMD3		0.124256	0.186752			0		929
hsa_miR_155_3p	ENSG00000198431	TXNRD1		0.151304	0.159669			1	targetScan	930
hsa_miR_212_3p	ENSG00000162614	NEXN		0.138493		0.172078		0		931
hsa_miR_3614_5p	ENSG00000084112	SSH1		0.12345		0.186839		2	miRANDA; targetScan	932
hsa_miR_155_5p	ENSG00000135709	KIAA0513		0.130058		0.180149		0		933
hsa_miR_155_5p	ENSG00000143110	C1orf162	0.13675			0.173239		0		934
hsa_miR_3614_5p	ENSG00000258366	RTEL1					0.309842	0		935
hsa_miR_4651	ENSG00000107175	CREB3	0.163072		0.146495			0		936
hsa_miR_3614_5p	ENSG00000185324	CDK10					0.309399	1	miRANDA	937
hsa_miR_155_5p	ENSG00000068383	INPP5A		0.174713		0.134466		4	miRANDA; MIRZA; MIRZA-G; targetScan	938
hsa_miR_125a_3p	ENSG00000204569	PPP1R10			0.147972		0.160878	0		939
hsa_miR_132_5p	ENSG00000114166	KAT2B		0.308795				0		940
hsa_miR_3614_5p	ENSG00000142185	TRPM2					0.308544	0		941
hsa_miR_3614_5p	ENSG00000187840	EIF4EBP1				0.155651	0.152878	1	targetScan	942
hsa_miR_222_5p	ENSG00000136169	SETDB2		0.177898		0.130325		2	MIRZA; targetScan	943
hsa_miR_3614_5p	ENSG00000101255	TRIB3				0.0962487	0.211857	0		944
hsa_miR_155_3p	ENSG00000104517	UBR5			0.20108	0.106581		3	MIRZA; MIRZA-G; targetScan	945
hsa_miR_4651	ENSG00000143553	SNAPIN	0.151202			0.156438		0		946
hsa_miR_125a_3p	ENSG00000007255	TRAPPC6A					0.307307	0		947
hsa_miR_4651	ENSG00000078369	GNB1			0.194991	0.111942		4	miRANDA; MIRZA; MIRZA-G; targetScan	948
hsa_miR_222_5p	ENSG00000133216	EPHB2			0.192954	0.113956		0		949
hsa_miR_3614_5p	ENSG00000196576	PLXNB2					0.30685	1	targetScan	950
hsa_miR_155_5p	ENSG00000100784	RPS6KA5		0.189613		0.117215		3	miRANDA; miRTargets; targetScan	951
hsa_miR_222_5p	ENSG00000196189	SEMA4A		0.212376		0.0937864		0		952
hsa_miR_3614_5p	ENSG00000047346	FAM214A		0.0845041			0.221573	2	miRTargets; targetScan	953
hsa_miR_155_5p	ENSG00000105327	BBC3		0.128321		0.177557		0		954
hsa_miR_155_5p	ENSG00000174791	RIN1		0.12272		0.182904		0		955
hsa_miR_3614_5p	ENSG00000102890	ELMO3	0.117371				0.188212	0		956
hsa_miR_3614_5p	ENSG00000131591	C1orf159					0.305571	0		957
hsa_miR_4651	ENSG00000204619	PPP1R11	0.156889				0.148629	0		958
hsa_miR_3614_5p	ENSG00000103316	CRYM				0.305271		0		959
hsa_miR_125a_3p	ENSG00000177721	ANXA2R	0.148047			0.157184		0		960
hsa_miR_3614_5p	ENSG00000140564	FURIN					0.305154	2	miRANDA; targetScan	961
hsa_miR_3614_5p	ENSG00000164535	DAGLB					0.305111	0		962
hsa_miR_3614_5p	ENSG00000108963	DPH1					0.305045	0		963
hsa_miR_132_5p	ENSG00000183486	MX2		0.149218	0.155792			1	miRANDA	964
hsa_miR_222_5p	ENSG00000107140	TESK1		0.199426		0.105575		0		965
hsa_miR_146b_5p	ENSG00000006075	CCL3				0.304825		0		966
hsa_miR_3614_5p	ENSG00000171953	ATPAF2					0.304679	1	targetScan	967
hsa_miR_3614_5p	ENSG00000185811	IKZF1					0.304324	2	miRANDA; targetScan	968
hsa_miR_155_3p	ENSG00000183496	MEX3B		0.118008	0.186167			1	targetScan	969
hsa_miR_155_3p	ENSG00000084733	RAB10		0.175087	0.128773			0		970
hsa_miR_125a_3p	ENSG00000141582	CBX4				0.303817		0		971
hsa_miR_3614_5p	ENSG00000247596	TWF2					0.303775	0		972
hsa_miR_222_5p	ENSG00000139687	RB1		0.303766				5	miRANDA; MIRZA; MIRZA-G; miRTargets; targetScan	973
hsa_miR_155_3p	ENSG00000141232	TOB1			0.199515	0.104131		0		974
hsa_miR_155_5p	ENSG00000121966	CXCR4				0.303456		0		975
hsa_miR_3614_5p	ENSG00000116922	C1orf109					0.302913	0		976
hsa_miR_132_5p	ENSG00000132669	RIN2		0.18188	0.120912			0		977
hsa_miR_125a_3p	ENSG00000171115	GIMAP8				0.302371		2	MIRZA; MIRZA-G	978
hsa_miR_9_5p	ENSG00000048740	CELF2	0.155519			0.146826		1	targetScan	979
hsa_miR_3614_5p	ENSG00000171453	POLR1C	0.0934755				0.208665	1	targetScan	980
hsa_miR_3614_5p	ENSG00000134242	PTPN22					0.301973	1	miRANDA	981
hsa_miR_3614_5p	ENSG00000076043	REXO2					0.301904	0		982
hsa_miR_155_5p	ENSG00000154146	NRGN				0.301855		0		983
hsa_miR_125a_3p	ENSG00000100297	MCM5		0.141903	0.159577			1	targetScan	984
hsa_miR_146b_5p	ENSG00000232810	TNF				0.301371		0		985
hsa_miR_155_3p	ENSG00000139697	SBNO1		0.094575	0.206529			0		986
hsa_miR_3614_5p	ENSG00000131143	COX4I1		0.0795238		0.0829871	0.138538	2	miRANDA; targetScan	987
hsa_miR_212_5p	ENSG00000184232	OAF	0.300799					0		988
hsa_miR_155_5p	ENSG00000181444	ZNF467		0.142613		0.15794		0		989
hsa_miR_4651	ENSG00000023318	ERP44	0.0740575			0.117611	0.108867	0		990
hsa_miR_222_3p	ENSG00000162616	DNAJB4		0.13037	0.170141			1	targetScan	991
hsa_miR_3614_5p	ENSG00000146094	DOK3					0.30045	0		992
hsa_miR_146a_5p	ENSG00000196562	SULF2	0.150657		0.149219			0		993
hsa_miR_155_3p	ENSG00000084112	SSH1		0.103005	0.196784			2	miRANDA; targetScan	994
hsa_miR_155_3p	ENSG00000164543	STK17A		0.109642	0.190021			2	MIRZA; MIRZA-G	995
hsa_miR_3614_5p	ENSG00000162241	SLC25A45				0.0849853	0.214217	2	MIRZA; targetScan	996
hsa_miR_3614_5p	ENSG00000104979	C19orf53					0.299189	0		997
hsa_miR_3614_5p	ENSG00000167522	ANKRD11		0.114526		0.184398		1	miRANDA	998
hsa_miR_3614_5p	ENSG00000167994	RAB3IL1					0.298864	0		999
hsa_miR_3614_5p	ENSG00000204514	ZNF814	0.171143	0.127668				2	MIRZA; MIRZA-G	1000
hsa_miR_222_5p	ENSG00000112531	QKI		0.193045		0.105607		3	MIRZA; MIRZA-G; targetScan	1001
hsa_miR_3614_5p	ENSG00000162032	SPSB3					0.298378	0		1002
hsa_miR_3614_5p	ENSG00000176248	ANAPC2					0.298304	0		1003
hsa_miR_146b_5p	ENSG00000141682	PMAIP1			0.12393	0.173989		5	miRANDA; MIRZA; MIRZA-G; miRTargets; targetScan	1004
hsa_miR_3614_5p	ENSG00000120949	TNFRSF8					0.297668	0		1005
hsa_miR_3614_5p	ENSG00000118514	ALDH8A1				0.297486		0		1006
hsa_miR_3614_5p	ENSG00000131242	RAB11FIP4				0.10738	0.190016	2	miRANDA; targetScan	1007
hsa_miR_125a_3p	ENSG00000162444	RBP7			0.15138		0.14594	0		1008
hsa_miR_155_5p	ENSG00000164535	DAGLB		0.150139		0.147103		0		1009
hsa_miR_3614_5p	ENSG00000105376	ICAM5			0.116445	0.180671		0		1010
hsa_miR_3614_5p	ENSG00000164048	ZNF589					0.296996	2	miRANDA; targetScan	1011
hsa_miR_3614_5p	ENSG00000167995	BEST1					0.296905	0		1012
hsa_miR_3614_5p	ENSG00000100413	POLR3H					0.296854	4	miRANDA; MIRZA; MIRZA-G; targetScan	1013
hsa_miR_155_5p	ENSG00000148341	SH3GLB2		0.0962208		0.200595		0		1014
hsa_miR_3614_5p	ENSG00000162148	PPP1R32					0.296578	0		1015
hsa_miR_3614_5p	ENSG00000120875	DUSP4					0.296449	0		1016
hsa_miR_4651	ENSG00000213719	CLIC1				0.182924	0.113412	0		1017
hsa_miR_3614_5p	ENSG00000102096	PIM2					0.296315	5	miRANDA; MIRZA; MIRZA-G; miRTargets; targetScan	1018
hsa_miR_3614_5p	ENSG00000173660	UQCRH				0.106862	0.189253	0		1019
hsa_miR_155_5p	ENSG00000157014	TATDN2		0.152733		0.14328		1	miRANDA	1020
hsa_miR_155_3p	ENSG00000138964	PARVG		0.175849		0.120155		0		1021
hsa_miR_146b_3p	ENSG00000155090	KLF10			0.118915	0.177084		0		1022
hsa_miR_125a_3p	ENSG00000108551	RASD1		0.151406		0.144545		0		1023
hsa_miR_146b_3p	ENSG00000106615	RHEB			0.120927	0.174936		4	miRANDA; MIRZA; MIRZA-G; targetScan	1024
hsa_miR_132_5p	ENSG00000175573	C11orf68		0.295748				0		1025
hsa_miR_155_3p	ENSG00000173120	KDM2A		0.125865	0.169748			1	targetScan	1026
hsa_miR_3614_5p	ENSG00000198918	RPL39		0.125648			0.169944	0		1027
hsa_miR_3614_5p	ENSG00000114784	EIF1B				0.295183		0		1028
hsa_miR_4651	ENSG00000115919	KYNU			0.161612	0.133533		0		1029
hsa_miR_99b_3p	ENSG00000122254	HS3ST2		0.295139				5	miRANDA; MIRZA; MIRZA-G; miRTargets; targetScan	1030
hsa_miR_155_3p	ENSG00000176624	MEX3C			0.168216	0.126772		5	miRANDA; MIRZA; MIRZA-G; miRTargets; targetScan	1031
hsa_miR_3614_5p	ENSG00000182511	FES					0.294909	0		1032
hsa_miR_146b_3p	ENSG00000107262	BAG1		0.294838				0		1033
hsa_miR_3614_5p	ENSG00000257341	CRIP1				0.112875	0.181777	0		1034
hsa_miR_3614_5p	ENSG00000137497	NUMA1					0.294567	0		1035
hsa_miR_222_5p	ENSG00000139350	NEDD1		0.186625		0.107299		4	miRANDA; MIRZA; MIRZA-G; targetScan	1036
hsa_miR_146b_3p	ENSG00000255112	CHMP1B				0.293918		0		1037
hsa_miR_155_3p	ENSG00000082153	BZW1			0.172344	0.121547		0		1038
hsa_miR_222_5p	ENSG00000138246	DNAJC13			0.190732	0.102814		0		1039
hsa_miR_155_5p	ENSG00000113108	APBB3				0.164861	0.128669	0		1040
hsa_miR_155_5p	ENSG00000152767	FARP1		0.140355		0.153155		0		1041
hsa_miR_155_3p	ENSG00000099308	MAST3		0.0935514		0.199513		0		1042
hsa_miR_4651	ENSG00000134046	MBD2	0.105075	0.18773				2	MIRZA; targetScan	1043
hsa_miR_212_5p	ENSG00000126945	HNRNPH2		0.208959	0.0836052			0		1044
hsa_miR_155_3p	ENSG00000134072	CAMK1		0.145311		0.147188		0		1045
hsa_miR_3614_5p	ENSG00000143774	GUK1					0.292328	0		1046
hsa_miR_3614_5p	ENSG00000103037	SETD6					0.292078	0		1047
hsa_miR_3614_5p	ENSG00000161326	DUSP14					0.291849	0		1048
hsa_miR_3614_5p	ENSG00000178802	MPI					0.291835	0		1049
hsa_miR_4651	ENSG00000085491	SLC25A24	0.172431			0.118973		0		1050
hsa_miR_3614_5p	ENSG00000140995	DEF8					0.291394	0		1051
hsa_miR_3614_5p	ENSG00000116649	SRM					0.29139	2	miRANDA; targetScan	1052
hsa_miR_125a_3p	ENSG00000188163	FAM166A	0.10209	0.188758				1	miRANDA	1053
hsa_miR_3614_5p	ENSG00000175711	B3GNTL1					0.290812	0		1054
hsa_miR_125a_3p	ENSG00000159788	RGS12			0.290787			4	miRANDA; MIRZA; MIRZA-G; targetScan	1055
hsa_miR_222_5p	ENSG00000140750	ARHGAP17		0.156485		0.13408		0		1056
hsa_miR_155_5p	ENSG00000168071	CCDC88B		0.119667		0.17048		0		1057
hsa_miR_3614_5p	ENSG00000172543	CTSW					0.290121	0		1058
hsa_miR_3614_5p	ENSG00000058668	ATP2B4					0.289659	5	miRANDA; MIRZA; MIRZA-G; miRTargets; targetScan	1059
hsa_miR_3614_5p	ENSG00000196365	LONP1					0.289385	0		1060
hsa_miR_222_5p	ENSG00000184060	ADAP2		0.189395		0.0998319		0		1061
hsa_miR_222_5p	ENSG00000113368	LMNB1		0.288886				1	targetScan	1062
hsa_miR_146b_3p	ENSG00000116285	ERRFI1			0.143193	0.145236		0		1063
hsa_miR_4651	ENSG00000070831	CDC42			0.162026	0.126352		0		1064
hsa_miR_3614_5p	ENSG00000087088	BAX					0.2881	0		1065
hsa_miR_146b_3p	ENSG00000162461	SLC25A34				0.28804		0		1066
hsa_miR_99b_3p	ENSG00000035681	NSMAF			0.287786			0		1067
hsa_miR_3614_5p	ENSG00000134824	FADS2					0.287589	1	targetScan	1068
hsa_miR_3614_5p	ENSG00000090372	STRN4	0.166579	0.120984				0		1069
hsa_miR_3614_5p	ENSG00000169607	CKAP2L					0.287519	5	miRANDA; MIRZA; MIRZA-G; miRTargets; targetScan	1070
hsa_miR_155_5p	ENSG00000239697	TNFSF12		0.14497		0.142276		0		1071
hsa_miR_3614_5p	ENSG00000115687	PASK					0.287199	0		1072
hsa_miR_146b_5p	ENSG00000127666	TICAM1			0.109912	0.17722		0		1073
hsa_miR_3614_5p	ENSG00000173171	MTX1					0.286948	0		1074
hsa_miR_29b_1_5p	ENSG00000170989	S1PR1		0.0996245			0.187274	1	targetScan	1075
hsa_miR_3614_5p	ENSG00000130299	GTPBP3					0.286104	1	targetScan	1076
hsa_miR_155_3p	ENSG00000102879	CORO1A		0.106004		0.180061		0		1077
hsa_miR_3614_5p	ENSG00000157933	SKI				0.101535	0.184418	3	MIRZA; MIRZA-G; targetScan	1078
hsa_miR_3614_5p	ENSG00000099308	MAST3					0.285855	4	miRANDA; MIRZA; MIRZA-G; targetScan	1079
hsa_miR_27a_3p	ENSG00000188818	ZDHHC11				0.1593	0.12655	2	miRANDA; targetScan	1080
hsa_miR_4651	ENSG00000175203	DCTN2			0.143865		0.14198	0		1081
hsa_miR_4651	ENSG00000175582	RAB6A	0.155955		0.129845			0		1082
hsa_miR_3614_5p	ENSG00000157014	TATDN2					0.285238	4	miRANDA; MIRZA; MIRZA-G; targetScan	1083
hsa_miR_3614_5p	ENSG00000142347	MYO1F					0.285007	0		1084
hsa_miR_155_5p	ENSG00000111144	LTA4H	0.128093			0.1569		0		1085
hsa_miR_3614_5p	ENSG00000165684	SNAPC4					0.28471	2	miRANDA; targetScan	1086
hsa_miR_29b_1_5p	ENSG00000103335	PIEZO1		0.135738			0.148969	0		1087
hsa_miR_155_3p	ENSG00000089159	PXN		0.110935		0.173594		0		1088
hsa_miR_125a_3p	ENSG00000165775	FUNDC2					0.284294	2	miRANDA; targetScan	1089
hsa_miR_3614_5p	ENSG00000196235	SUPT5H					0.284229	0		1090
hsa_miR_3614_5p	ENSG00000117632	STMN1					0.284154	0		1091
hsa_miR_3614_5p	ENSG00000139579	NABP2					0.284055	2	miRANDA; targetScan	1092
hsa_miR_3614_5p	ENSG00000153914	SREK1	0.147551	0.13649				1	targetScan	1093
hsa_miR_3614_5p	ENSG00000117000	RLF		0.1398		0.144039		0		1094
hsa_miR_3614_5p	ENSG00000213588	ZBTB9					0.283727	0		1095
hsa_miR_3614_5p	ENSG00000132470	ITGB4					0.283669	0		1096
hsa_miR_132_5p	ENSG00000117475	BLZF1		0.283629				0		1097
hsa_miR_3614_5p	ENSG00000100372	SLC25A17					0.283584	0		1098
hsa_miR_3614_5p	ENSG00000140474	ULK3					0.283537	0		1099
hsa_miR_125a_3p	ENSG00000119514	GALNT12	0.119234				0.164144	0		1100
hsa_miR_3614_5p	ENSG00000108846	ABCC3				0.283064		3	miRANDA; MIRZA; MIRZA-G	1101
hsa_miR_9_3p	ENSG00000110852	CLEC2B		0.119885		0.163085		1	targetScan	1102
hsa_miR_4651	ENSG00000100934	SEC23A	0.160559		0.12234			0		1103
hsa_miR_3614_5p	ENSG00000158825	CDA				0.115305	0.167561	0		1104
hsa_miR_3614_5p	ENSG00000213930	GALT					0.282634	0		1105
hsa_miR_155_5p	ENSG00000167566	NCKAP5L		0.28256				0		1106
hsa_miR_222_5p	ENSG00000094631	HDAC6	0.0832202	0.199261				0		1107
hsa_miR_146b_3p	ENSG00000122877	EGR2				0.282001		0		1108
hsa_miR_3614_5p	ENSG00000213626	LBH					0.281973	2	MIRZA; MIRZA-G	1109
hsa_miR_3614_5p	ENSG00000206560	ANKRD28				0.113488	0.168455	4	miRANDA; MIRZA; miRTargets; targetScan	1110
hsa_miR_3614_5p	ENSG00000171490	RSL1D1	0.105708				0.176132	1	targetScan	1111
hsa_miR_3614_5p	ENSG00000105135	ILVBL					0.281726	0		1112
hsa_miR_3614_5p	ENSG00000128731	HERC2					0.28127	1	miRANDA	1113
hsa_miR_27a_3p	ENSG00000112787	FBRSL1				0.181202	0.100067	4	miRANDA; MIRZA; MIRZA-G; targetScan	1114
hsa_miR_132_5p	ENSG00000161692	DBF4B		0.281235				0		1115
hsa_miR_146b_3p	ENSG00000122861	PLAU				0.281233		3	MIRZA; MIRZA-G; targetScan	1116
hsa_miR_3614_5p	ENSG00000181163	NPM1		0.13821			0.142917	0		1117
hsa_miR_3614_5p	ENSG00000149136	SSRP1					0.281001	0		1118
hsa_miR_146b_5p	ENSG00000164400	CSF2			0.100924	0.179891		0		1119
hsa_miR_3614_5p	ENSG00000113263	ITK					0.280693	0		1120
hsa_miR_3614_5p	ENSG00000100068	LRP5L					0.280482	0		1121
hsa_miR_3614_5p	ENSG00000052344	PRSS8					0.280087	0		1122
hsa_miR_155_5p	ENSG00000159788	RGS12		0.146903			0.133118	0		1123
hsa_miR_125a_3p	ENSG00000107736	CDH23		0.279624				0		1124
hsa_miR_3614_5p	ENSG00000164023	SGMS2		0.0939356		0.185557		0		1125
hsa_miR_155_5p	ENSG00000154889	MPPE1				0.279472		0		1126
hsa_miR_3614_5p	ENSG00000185621	LMLN					0.27945	1	targetScan	1127
hsa_miR_3614_5p	ENSG00000178184	PARD6G				0.279446		4	miRANDA; MIRZA; MIRZA-G; targetScan	1128
hsa_miR_9_3p	ENSG00000122223	CD244		0.109599	0.169628			0		1129
hsa_miR_212_3p	ENSG00000173039	RELA		0.181581	0.0976003			0		1130
hsa_miR_132_5p	ENSG00000116954	RRAGC		0.279168				0		1131
hsa_miR_3614_5p	ENSG00000144659	SLC25A38					0.278994	0		1132
hsa_miR_222_5p	ENSG00000198087	CD2AP		0.138853		0.140134		5	miRANDA; MIRZA; MIRZA-G; miRTargets; targetScan	1133
hsa_miR_99b_3p	ENSG00000139597	N4BP2L1		0.278718				0		1134
hsa_miR_3614_5p	ENSG00000214253	FIS1					0.278445	0		1135
hsa_miR_222_3p	ENSG00000186283	TOR3A			0.278219			0		1136
hsa_let_7e_3p	ENSG00000223865	HLA-DPB1			0.186285	0.0918705		0		1137
hsa_miR_155_5p	ENSG00000114388	NPRL2				0.27813		0		1138
hsa_miR_155_3p	ENSG00000170185	USP38		0.0905618		0.187409		4	miRANDA; MIRZA; MIRZA-G; targetScan	1139
hsa_miR_3614_5p	ENSG00000196704	AMZ2					0.277773	0		1140
hsa_miR_3614_5p	ENSG00000063761	ADCK1					0.277655	0		1141
hsa_miR_3614_5p	ENSG00000068028	RASSF1					0.276733	2	miRANDA; targetScan	1142
hsa_miR_3614_5p	ENSG00000167604	NFKBID		0.151574		0.12514		0		1143
hsa_miR_125a_3p	ENSG00000103316	CRYM					0.276603	0		1144
hsa_miR_4651	ENSG00000138821	SLC39A8			0.148535	0.128045		0		1145
hsa_miR_3614_5p	ENSG00000173262	SLC2A14					0.276568	0		1146
hsa_miR_155_5p	ENSG00000126432	PRDX5				0.276535		0		1147
hsa_miR_3614_5p	ENSG00000182004	SNRPE					0.276485	0		1148
hsa_miR_155_5p	ENSG00000147416	ATP6V1B2			0.276455			0		1149
hsa_miR_9_3p	ENSG00000156535	CD109		0.196795	0.079601			5	miRANDA; MIRZA; MIRZA-G; miRTargets; targetScan	1150
hsa_miR_3614_5p	ENSG00000183773	AIFM3					0.276382	1	miRANDA	1151
hsa_miR_3614_5p	ENSG00000148660	CAMK2G					0.276182	2	miRANDA; targetScan	1152
hsa_miR_125a_3p	ENSG00000167526	RPL13				0.1153	0.160858	2	miRANDA; targetScan	1153
hsa_miR_222_5p	ENSG00000131899	LLGL1			0.150552	0.125558		0		1154
hsa_miR_4651	ENSG00000114978	MOB1A	0.146342		0.129759			0		1155
hsa_miR_3614_5p	ENSG00000065621	GSTO2				0.276068		1	targetScan	1156
hsa_miR_3614_5p	ENSG00000164088	PPM1M					0.275939	0		1157
hsa_miR_155_3p	ENSG00000141503	MINK1		0.129489		0.146185		0		1158
hsa_miR_146b_3p	ENSG00000101384	JAG1				0.275632		0		1159
hsa_miR_155_3p	ENSG00000185024	BRF1		0.13832		0.136914		0		1160
hsa_miR_3614_5p	ENSG00000148296	SURF6					0.275142	0		1161
hsa_miR_132_5p	ENSG00000066084	DIP2B		0.275017				0		1162
hsa_miR_221_3p	ENSG00000084234	APLP2				0.27494		3	miRANDA; MIRZA; MIRZA-G	1163
hsa_miR_155_3p	ENSG00000172175	MALT1		0.142326	0.132451			0		1164
hsa_miR_155_3p	ENSG00000168434	COG7		0.0917778		0.182873		0		1165
hsa_miR_3614_5p	ENSG00000116539	ASH1L	0.17114	0.103442				0		1166
hsa_miR_132_5p	ENSG00000143369	ECM1	0.108985	0.165335				0		1167
hsa_miR_155_5p	ENSG00000160255	ITGB2				0.274309		0		1168
hsa_miR_155_5p	ENSG00000070756	PABPC1	0.119842	0.154414				0		1169
hsa_miR_3614_5p	ENSG00000143486	EIF2D					0.274149	0		1170
hsa_miR_222_5p	ENSG00000164096	C4orf3		0.149073		0.125034		0		1171
hsa_miR_155_5p	ENSG00000175352	NRIP3				0.274081		0		1172
hsa_miR_4651	ENSG00000125971	DYNLRB1	0.165742			0.108325		0		1173
hsa_miR_3614_5p	ENSG00000132382	MYBBP1A					0.27365	0		1174
hsa_miR_132_5p	ENSG00000108700	CCL8		0.273559				0		1175
hsa_miR_3614_5p	ENSG00000139725	RHOF					0.273399	0		1176
hsa_miR_3614_5p	ENSG00000109475	RPL34				0.159701	0.113619	0		1177
hsa_miR_3614_5p	ENSG00000091164	TXNL1		0.0989421	0.174351			2	miRANDA; targetScan	1178
hsa_miR_155_5p	ENSG00000110077	MS4A6A				0.272763		0		1179
hsa_miR_9_5p	ENSG00000147614	ATP6V0D2	0.14152		0.131119			0		1180
hsa_let_7e_3p	ENSG00000156232	WHAMM			0.272571			0		1181
hsa_miR_146b_5p	ENSG00000162413	KLHL21		0.15854		0.113749		2	MIRZA; targetScan	1182
hsa_miR_3614_5p	ENSG00000197380	DACT3					0.272236	0		1183
hsa_miR_146b_5p	ENSG00000143367	TUFT1		0.163447		0.108764		0		1184
hsa_miR_155_5p	ENSG00000176597	B3GNT5		0.151959	0.119924			4	miRANDA; MIRZA; MIRZA-G; targetScan	1185
hsa_miR_215_5p	ENSG00000080603	SRCAP					0.271874	0		1186
hsa_miR_132_5p	ENSG00000138385	SSB		0.271829				0		1187
hsa_miR_3614_5p	ENSG00000104881	PPP1R13L				0.100613	0.171089	0		1188
hsa_miR_3614_5p	ENSG00000148341	SH3GLB2					0.271599	0		1189
hsa_miR_155_5p	ENSG00000142347	MYO1F	0.113667			0.157843		1	targetScan	1190
hsa_miR_3614_5p	ENSG00000197043	ANXA6					0.271481	0		1191
hsa_miR_3614_5p	ENSG00000069424	KCNAB2					0.271446	4	miRANDA; MIRZA; MIRZA-G; targetScan	1192
hsa_miR_3614_5p	ENSG00000158987	RAPGEF6	0.0933973				0.178021	1	targetScan	1193
hsa_miR_3614_5p	ENSG00000114541	FRMD4B					0.27114	2	miRANDA; targetScan	1194
hsa_miR_155_5p	ENSG00000137575	SDCBP		0.270988				4	miRANDA; MIRZA; MIRZA-G; targetScan	1195
hsa_miR_3614_5p	ENSG00000103335	PIEZO1					0.270975	0		1196
hsa_miR_155_3p	ENSG00000170871	KIAA0232		0.113512	0.157336			1	targetScan	1197
hsa_miR_125a_3p	ENSG00000125868	DSTN					0.2708	2	MIRZA; MIRZA-G	1198
hsa_miR_155_5p	ENSG00000198909	MAP3K3	0.129407			0.141139		0		1199
hsa_miR_3614_5p	ENSG00000178149	DALRD3					0.270486	0		1200
hsa_miR_3614_5p	ENSG00000141682	PMAIP1				0.270448		0		1201
hsa_miR_3614_5p	ENSG00000130204	TOMM40					0.270407	0		1202
hsa_miR_3614_5p	ENSG00000103145	HCFC1R1					0.27034	0		1203
hsa_miR_3614_5p	ENSG00000138613	APH1B					0.269952	0		1204
hsa_miR_155_3p	ENSG00000163959	SLC51A		0.141712		0.128206		0		1205
hsa_miR_155_5p	ENSG00000167767	KRT80				0.269618		0		1206
hsa_miR_3614_5p	ENSG00000185022	MAFF		0.115853		0.15369		0		1207
hsa_miR_146b_3p	ENSG00000175003	SLC22A1				0.269539		0		1208
hsa_miR_3614_5p	ENSG00000109814	UGDH		0.269533				5	miRANDA; MIRZA; MIRZA-G; miRTargets; targetScan	1209
hsa_miR_155_5p	ENSG00000188906	LRRK2				0.269376		0		1210
hsa_miR_3614_5p	ENSG00000168209	DDIT4					0.269364	4	miRANDA; MIRZA; MIRZA-G; targetScan	1211
hsa_miR_155_3p	ENSG00000036257	CUL3			0.163126	0.106159		1	targetScan	1212
hsa_miR_155_3p	ENSG00000127184	COX7C		0.160355		0.108879		0		1213
hsa_miR_4651	ENSG00000169223	LMAN2	0.144167				0.124827	0		1214
hsa_miR_9_5p	ENSG00000123595	RAB9A		0.0996042	0.169353			1	targetScan	1215
hsa_miR_3614_5p	ENSG00000120738	EGR1					0.268758	0		1216
hsa_miR_155_3p	ENSG00000198909	MAP3K3		0.0856431		0.182883		0		1217
hsa_miR_125a_3p	ENSG00000132359	RAP1GAP2		0.15298		0.115448		0		1218
hsa_miR_3614_5p	ENSG00000125741	OPA3	0.0768306				0.19152	0		1219
hsa_miR_3614_5p	ENSG00000094916	CBX5					0.268339	2	miRANDA; targetScan	1220
hsa_miR_212_5p	ENSG00000049860	HEXB	0.268339					0		1221
hsa_miR_155_5p	ENSG00000100297	MCM5		0.142888		0.125434		0		1222
hsa_miR_3614_5p	ENSG00000179041	RRS1					0.268152	1	targetScan	1223
hsa_miR_9_5p	ENSG00000197448	GSTK1	0.155035		0.113088			0		1224
hsa_miR_9_5p	ENSG00000106617	PRKAG2			0.268121			0		1225
hsa_miR_125a_3p	ENSG00000118162	KPTN			0.268099			1	targetScan	1226
hsa_miR_222_5p	ENSG00000184182	UBE2F		0.172022		0.0960028		1	miRANDA	1227
hsa_miR_155_5p	ENSG00000110002	VWA5A		0.108412	0.15961			0		1228
hsa_miR_3614_5p	ENSG00000130414	NDUFA10					0.267939	1	targetScan	1229
hsa_miR_155_5p	ENSG00000137509	PRCP				0.267851		0		1230
hsa_miR_125a_3p	ENSG00000070756	PABPC1					0.267816	1	targetScan	1231
hsa_miR_222_5p	ENSG00000157045	NTAN1		0.127277		0.140348		0		1232
hsa_miR_3614_5p	ENSG00000055483	USP36					0.267463	0		1233
hsa_miR_3614_5p	ENSG00000214456	PLIN5					0.267399	0		1234
hsa_miR_155_5p	ENSG00000125740	FOSB				0.267303		0		1235
hsa_miR_3614_5p	ENSG00000103264	FBXO31					0.26725	1	targetScan	1236
hsa_miR_155_5p	ENSG00000196154	S100A4				0.267078		0		1237
hsa_miR_132_5p	ENSG00000120690	ELF1		0.26701				0		1238
hsa_miR_3614_5p	ENSG00000105371	ICAM4				0.266933		0		1239
hsa_miR_3614_5p	ENSG00000071859	FAM50A					0.266761	0		1240
hsa_miR_3614_5p	ENSG00000121039	RDH10				0.266729		1	targetScan	1241
hsa_miR_155_5p	ENSG00000119801	YPEL5		0.105722			0.160991	0		1242
hsa_miR_132_5p	ENSG00000005302	MSL3		0.26654				0		1243
hsa_miR_3614_5p	ENSG00000204475	NCR3					0.26654	0		1244
hsa_miR_3614_5p	ENSG00000174010	KLHL15				0.266475		0		1245
hsa_miR_9_3p	ENSG00000197448	GSTK1		0.153668		0.112793		0		1246
hsa_miR_132_5p	ENSG00000172379	ARNT2		0.26606				0		1247
hsa_miR_132_5p	ENSG00000215784	FAM72D		0.265975				0		1248
hsa_miR_3614_5p	ENSG00000164885	CDK5					0.265963	0		1249
hsa_miR_3614_5p	ENSG00000110074	FOXRED1				0.0923094	0.173603	0		1250
hsa_miR_125a_3p	ENSG00000123136	DDX39A	0.160997				0.104735	0		1251
hsa_miR_3614_5p	ENSG00000108551	RASD1					0.265688	5	miRANDA; MIRZA; MIRZA-G; miRTargets; targetScan	1252
hsa_miR_3614_5p	ENSG00000100292	HMOX1				0.265544		0		1253
hsa_miR_9_5p	ENSG00000150995	ITPR1			0.159345	0.106059		0		1254
hsa_miR_3614_5p	ENSG00000154832	CXXC1					0.265328	0		1255
hsa_miR_3614_5p	ENSG00000122034	GTF3A					0.265322	0		1256
hsa_miR_29b_1_5p	ENSG00000130640	TUBGCP2		0.14259		0.122679		0		1257
hsa_miR_3614_5p	ENSG00000105220	GPI					0.265209	0		1258
hsa_miR_155_3p	ENSG00000007237	GAS7		0.163359		0.101638		0		1259
hsa_miR_3614_5p	ENSG00000183625	CCR3					0.264979	0		1260
hsa_miR_155_5p	ENSG00000169896	ITGAM				0.264706		0		1261
hsa_miR_29b_1_5p	ENSG00000135144	DTX1		0.110008			0.154665	0		1262
hsa_miR_155_3p	ENSG00000173575	CHD2		0.0946681	0.169688			0		1263
hsa_miR_3614_5p	ENSG00000004838	ZMYND10					0.264334	3	miRANDA; miRTargets; targetScan	1264
hsa_miR_155_3p	ENSG00000146828	SLC12A9		0.0895811		0.174706		0		1265
hsa_miR_3614_5p	ENSG00000131778	CHD1L					0.264225	0		1266
hsa_miR_155_5p	ENSG00000124313	IQSEC2	0.134822	0.129399				0		1267
hsa_miR_222_5p	ENSG00000136235	GPNMB		0.153178		0.111006		0		1268
hsa_miR_222_5p	ENSG00000197860	SGTB		0.263708				2	miRANDA; targetScan	1269
hsa_miR_3614_5p	ENSG00000197321	SVIL					0.263619	0		1270
hsa_miR_146b_5p	ENSG00000147883	CDKN2B			0.119564	0.143907		0		1271
hsa_miR_155_3p	ENSG00000198853	RUSC2				0.263444		0		1272
hsa_miR_3614_5p	ENSG00000180089	TMEM86B					0.263432	0		1273
hsa_miR_125a_3p	ENSG00000122035	RASL11A				0.263253		0		1274
hsa_miR_3614_5p	ENSG00000182287	AP1S2		0.150158		0.113028		0		1275
hsa_miR_3614_5p	ENSG00000163803	PLB1					0.262851	0		1276
hsa_miR_212_5p	ENSG00000052795	FNIP2		0.133606	0.12924			0		1277
hsa_miR_3614_5p	ENSG00000170801	HTRA3				0.262834		0		1278
hsa_miR_3614_5p	ENSG00000155090	KLF10					0.26271	1	targetScan	1279
hsa_miR_222_5p	ENSG00000107897	ACBD5		0.262669				0		1280
hsa_miR_27a_5p	ENSG00000138744	NAAA					0.262619	0		1281
hsa_miR_4651	ENSG00000053770	AP5M1	0.100839		0.161618			0		1282
hsa_miR_3614_5p	ENSG00000150907	FOXO1					0.26231	0		1283
hsa_miR_125a_3p	ENSG00000107902	LHPP					0.262254	1	targetScan	1284
hsa_miR_3614_5p	ENSG00000182220	ATP6AP2					0.262091	0		1285
hsa_miR_155_5p	ENSG00000123329	ARHGAP9				0.261851		0		1286
hsa_miR_3614_5p	ENSG00000153487	ING1				0.261427		0		1287
hsa_miR_3614_5p	ENSG00000037757	MRI1					0.261306	0		1288
hsa_miR_3614_5p	ENSG00000188163	FAM166A					0.261249	0		1289
hsa_miR_132_5p	ENSG00000136026	CKAP4		0.261048				0		1290
hsa_miR_132_5p	ENSG00000173960	UBXN2A		0.260659				0		1291
hsa_miR_155_5p	ENSG00000075884	ARHGAP15				0.260486		0		1292
hsa_miR_132_5p	ENSG00000172123	SLFN12		0.260474				0		1293
hsa_miR_3614_5p	ENSG00000174705	SH3PXD2B				0.2604		2	miRANDA; targetScan	1294
hsa_miR_125a_3p	ENSG00000065978	YBX1					0.260274	0		1295
hsa_miR_3614_5p	ENSG00000100060	MFNG					0.260095	0		1296
hsa_miR_155_3p	ENSG00000120733	KDM3B		0.133862		0.1262		0		1297
hsa_miR_3614_5p	ENSG00000204385	SLC44A4					0.259934	0		1298
hsa_miR_3614_5p	ENSG00000163346	PBXIP1					0.25974	3	miRANDA; MIRZA; targetScan	1299
hsa_miR_9_3p	ENSG00000112799	LY86		0.259722				0		1300
hsa_miR_146b_5p	ENSG00000136891	TEX10			0.11936	0.140217		0		1301
hsa_miR_3614_5p	ENSG00000198821	CD247					0.25953	0		1302
hsa_miR_3614_5p	ENSG00000214435	AS3MT					0.25948	1	targetScan	1303
hsa_miR_9_5p	ENSG00000100784	RPS6KA5			0.154852	0.104485		1	targetScan	1304
hsa_miR_3614_5p	ENSG00000104835	SARS2					0.259323	0		1305
hsa_miR_132_5p	ENSG00000010539	ZNF200		0.259268				0		1306
hsa_miR_212_5p	ENSG00000157045	NTAN1	0.146914	0.112148				0		1307
hsa_miR_3614_5p	ENSG00000188959	C9orf152			0.138485	0.12041		0		1308
hsa_miR_155_3p	ENSG00000141298	SSH2		0.129207		0.129683		5	miRANDA; MIRZA; MIRZA-G; miRTargets; targetScan	1309
hsa_miR_215_5p	ENSG00000159842	ABR					0.258858	0		1310
hsa_miR_155_5p	ENSG00000135636	DYSF				0.258809		0		1311
hsa_miR_3614_5p	ENSG00000204410	MSH5					0.258768	0		1312
hsa_miR_146b_3p	ENSG00000185404	SP140L		0.25858				3	miRANDA; MIRZA; targetScan	1313
hsa_miR_155_5p	ENSG00000165046	LETM2				0.25845		0		1314
hsa_miR_3614_5p	ENSG00000149115	TNKS1BP1					0.258216	1	miRANDA	1315
hsa_miR_3614_5p	ENSG00000099381	SETD1A					0.257912	0		1316
hsa_miR_155_3p	ENSG00000107566	ERLIN1		0.102598		0.155275		0		1317
hsa_miR_3614_5p	ENSG00000111371	SLC38A1					0.257805	0		1318
hsa_miR_155_5p	ENSG00000132170	PPARG		0.25779				0		1319
hsa_miR_125a_3p	ENSG00000153094	BCL2L11			0.257785			0		1320
hsa_miR_155_5p	ENSG00000053918	KCNQ1				0.257468		0		1321
hsa_let_7e_3p	ENSG00000179833	SERTAD2	0.150818		0.106569			0		1322
hsa_miR_155_3p	ENSG00000001167	NFYA		0.0971281	0.160226			0		1323
hsa_miR_3614_5p	ENSG00000102755	FLT1				0.25727		1	targetScan	1324
hsa_miR_212_3p	ENSG00000183735	TBK1			0.257237			3	MIRZA; MIRZA-G; targetScan	1325
hsa_miR_3614_5p	ENSG00000173638	SLC19A1					0.257113	0		1326
hsa_miR_132_5p	ENSG00000170852	KBTBD2		0.257065				0		1327
hsa_miR_155_5p	ENSG00000123338	NCKAP1L	0.101983			0.155062		0		1328
hsa_miR_3614_5p	ENSG00000100385	IL2RB					0.256913	0		1329
hsa_miR_155_5p	ENSG00000148660	CAMK2G				0.256875		0		1330
hsa_miR_132_5p	ENSG00000076685	NT5C2		0.256833				0		1331
hsa_miR_3614_5p	ENSG00000116560	SFPQ					0.256767	1	targetScan	1332
hsa_miR_3614_5p	ENSG00000185000	DGAT1					0.256373	0		1333
hsa_miR_3614_5p	ENSG00000186834	HEXIM1		0.11961		0.136685		0		1334
hsa_miR_155_3p	ENSG00000100055	CYTH4		0.107332		0.148934		0		1335
hsa_miR_146b_3p	ENSG00000163659	TIPARP			0.256118			0		1336
hsa_miR_155_3p	ENSG00000145391	SETD7		0.0931808		0.162866		2	miRANDA; targetScan	1337
hsa_miR_3614_5p	ENSG00000117394	SLC2A1					0.256019	0		1338
hsa_miR_155_3p	ENSG00000140577	CRTC3		0.122476		0.13339		1	targetScan	1339
hsa_miR_3614_5p	ENSG00000183160	TMEM119					0.255667	2	miRANDA; targetScan	1340
hsa_miR_3614_5p	ENSG00000145911	N4BP3		0.0782698			0.177277	0		1341
hsa_miR_3614_5p	ENSG00000198873	GRK5					0.255428	1	targetScan	1342
hsa_miR_3614_5p	ENSG00000110448	CD5					0.255355	1	targetScan	1343
hsa_miR_155_3p	ENSG00000107882	SUFU		0.130327		0.12488		0		1344
hsa_let_7e_3p	ENSG00000145907	G3BP1			0.128263	0.126813		0		1345
hsa_miR_3614_5p	ENSG00000164591	MYOZ3					0.255067	4	miRANDA; MIRZA; MIRZA-G; targetScan	1346
hsa_miR_3614_5p	ENSG00000183484	GPR132					0.25504	0		1347
hsa_miR_3614_5p	ENSG00000138623	SEMA7A					0.254932	0		1348
hsa_miR_125a_3p	ENSG00000117592	PRDX6				0.254897		0		1349
hsa_miR_155_5p	ENSG00000163788	SNRK		0.158084			0.0967754	0		1350
hsa_miR_155_5p	ENSG00000067836	ROGDI				0.25469		0		1351
hsa_miR_222_5p	ENSG00000174032	SLC25A30		0.163747		0.0908764		0		1352
hsa_miR_132_5p	ENSG00000172936	MYD88		0.25452				0		1353
hsa_miR_4651	ENSG00000169764	UGP2	0.145894		0.108498			0		1354
hsa_miR_132_5p	ENSG00000114450	GNB4		0.254302				0		1355
hsa_miR_4521	ENSG00000140368	PSTPIP1				0.107228	0.146658	0		1356
hsa_miR_132_5p	ENSG00000163568	AIM2		0.253878				0		1357
hsa_miR_3614_5p	ENSG00000132005	RFX1					0.253515	0		1358
hsa_miR_155_5p	ENSG00000197208	SLC22A4				0.253362		0		1359
hsa_miR_29a_3p	ENSG00000165494	PCF11	0.0896335			0.163558		0		1360
hsa_miR_222_5p	ENSG00000108424	KPNB1		0.253036				5	miRANDA; MIRZA; MIRZA-G; miRTargets; targetScan	1361
hsa_miR_3614_5p	ENSG00000009413	REV3L					0.253023	0		1362
hsa_miR_3614_5p	ENSG00000075618	FSCN1		0.0784401		0.174515		0		1363
hsa_miR_21_3p	ENSG00000143153	ATP1B1		0.10898		0.143933		5	miRANDA; MIRZA; MIRZA-G; miRTargets; targetScan	1364
hsa_miR_212_3p	ENSG00000121060	TRIM25		0.147829	0.105047			0		1365
hsa_miR_3614_5p	ENSG00000068438	FTSJ1					0.252794	0		1366
hsa_miR_3614_5p	ENSG00000125520	SLC2A4RG					0.252419	0		1367
hsa_miR_3614_5p	ENSG00000087303	NID2	0.109837			0.142373		0		1368
hsa_miR_125a_3p	ENSG00000129993	CBFA2T3		0.251962				0		1369
hsa_miR_155_5p	ENSG00000183779	ZNF703				0.251882		1	targetScan	1370
hsa_miR_125a_3p	ENSG00000169919	GUSB					0.251762	0		1371
hsa_miR_155_3p	ENSG00000115977	AAK1		0.101478	0.150066			2	miRTargets; targetScan	1372
hsa_miR_3614_5p	ENSG00000122861	PLAU					0.25132	0		1373
hsa_miR_155_3p	ENSG00000168010	ATG16L2				0.251275		1	miRANDA	1374
hsa_miR_125a_3p	ENSG00000177606	JUN				0.251065		0		1375
hsa_miR_125a_3p	ENSG00000073111	MCM2	0.250898					0		1376
hsa_miR_3614_5p	ENSG00000204444	APOM				0.0917784	0.159082	0		1377
hsa_miR_212_3p	ENSG00000126945	HNRNPH2	0.154733		0.0959387			3	MIRZA; MIRZA-G; targetScan	1378
hsa_miR_155_5p	ENSG00000187091	PLCD1				0.250611		0		1379
hsa_miR_146b_5p	ENSG00000136244	IL6				0.250468		0		1380
hsa_miR_3614_5p	ENSG00000167100	SAMD14					0.25046	0		1381
hsa_miR_3614_5p	ENSG00000121966	CXCR4					0.25017	0		1382
hsa_miR_155_5p	ENSG00000125968	ID1				0.250151		0		1383
hsa_miR_155_3p	ENSG00000164715	LMTK2		0.0888346	0.161302			0		1384
hsa_miR_155_3p	ENSG00000100422	CERK		0.123786		0.126208		0		1385
hsa_miR_3614_5p	ENSG00000101082	SLA2					0.249951	0		1386
hsa_miR_125a_3p	ENSG00000078098	FAP				0.249925		3	miRANDA; miRTargets; targetScan	1387
hsa_miR_155_5p	ENSG00000153208	MERTK		0.249904				0		1388
hsa_miR_3614_5p	ENSG00000111859	NEDD9					0.249809	3	miRANDA; MIRZA; targetScan	1389
hsa_miR_3614_5p	ENSG00000059122	FLYWCH1					0.249796	0		1390
hsa_miR_222_5p	ENSG00000103540	CCP110		0.249492				1	targetScan	1391
hsa_miR_155_3p	ENSG00000134516	DOCK2		0.126033		0.123451		0		1392
hsa_miR_3614_5p	ENSG00000101265	RASSF2					0.249478	1	targetScan	1393
hsa_miR_155_5p	ENSG00000175130	MARCKSL1				0.249416		0		1394
hsa_miR_3614_5p	ENSG00000112578	BYSL					0.2493	2	miRANDA; targetScan	1395
hsa_miR_3614_5p	ENSG00000163959	SLC51A	0.127872	0.121269				0		1396
hsa_miR_155_3p	ENSG00000132155	RAF1			0.135531	0.113474		0		1397
hsa_miR_3614_5p	ENSG00000227057	WDR46					0.24888	0		1398
hsa_miR_3614_5p	ENSG00000179593	ALOX15B					0.248866	0		1399
hsa_miR_125a_3p	ENSG00000089327	FXYD5					0.24874	0		1400
hsa_miR_222_5p	ENSG00000074964	ARHGEF10L		0.248669				0		1401
hsa_miR_125a_3p	ENSG00000109062	SLC9A3R1		0.248573				0		1402
hsa_miR_3614_5p	ENSG00000119723	COQ6					0.248478	1	miRANDA	1403
hsa_miR_29b_1_5p	ENSG00000135426	TESPA1					0.248407	2	miRANDA; targetScan	1404
hsa_miR_3614_5p	ENSG00000104783	KCNN4					0.248343	0		1405
hsa_miR_146b_3p	ENSG00000078098	FAP		0.248261				0		1406
hsa_miR_222_5p	ENSG00000130775	THEMIS2		0.135308		0.112922		0		1407
hsa_miR_125a_3p	ENSG00000187531	SIRT7			0.248216			0		1408
hsa_miR_27a_5p	ENSG00000159289	GOLGA6A					0.248099	0		1409
hsa_miR_155_5p	ENSG00000140450	ARRDC4			0.248015			0		1410
hsa_miR_222_5p	ENSG00000214717	ZBED1		0.247886				0		1411
hsa_miR_132_5p	ENSG00000138760	SCARB2		0.247822				0		1412
hsa_miR_222_5p	ENSG00000002586	CD99				0.247777		0		1413
hsa_miR_3614_5p	ENSG00000101544	ADNP2				0.247505		0		1414
hsa_miR_3614_5p	ENSG00000117308	GALE					0.247502	0		1415
hsa_miR_3614_5p	ENSG00000105662	CRTC1					0.247481	3	miRANDA; MIRZA; targetScan	1416
hsa_miR_3614_5p	ENSG00000188735	TMEM120B					0.247181	1	targetScan	1417
hsa_miR_146b_5p	ENSG00000078401	EDN1				0.247129		0		1418
hsa_miR_155_3p	ENSG00000109814	UGDH			0.247038			0		1419
hsa_miR_125a_3p	ENSG00000106829	TLE4			0.246864			0		1420
hsa_miR_3614_5p	ENSG00000008710	PKD1					0.24682	0		1421
hsa_miR_125a_3p	ENSG00000173812	EIF1					0.24681	1	targetScan	1422
hsa_miR_4651	ENSG00000149600	COMMD7	0.149263			0.0975179		0		1423
hsa_miR_155_5p	ENSG00000233927	RPS28				0.246765		0		1424
hsa_miR_155_3p	ENSG00000110367	DDX6		0.0788888	0.167789			3	miRANDA; MIRZA; targetScan	1425
hsa_miR_132_5p	ENSG00000101347	SAMHD1		0.246641				0		1426
hsa_miR_3614_5p	ENSG00000215421	ZNF407				0.246637		4	miRANDA; MIRZA; MIRZA-G; targetScan	1427
hsa_miR_125a_3p	ENSG00000131981	LGALS3					0.24661	0		1428
hsa_miR_222_5p	ENSG00000119522	DENND1A		0.159836		0.0867606		0		1429
hsa_miR_215_5p	ENSG00000181222	POLR2A					0.246387	0		1430
hsa_miR_146b_3p	ENSG00000140464	PML		0.246303				4	miRANDA; MIRZA; MIRZA-G; miRTargets	1431
hsa_miR_3614_5p	ENSG00000137054	POLR1E					0.246154	0		1432
hsa_miR_125a_3p	ENSG00000125968	ID1		0.246108				1	targetScan	1433
hsa_miR_3614_5p	ENSG00000162129	CLPB					0.245932	1	targetScan	1434
hsa_miR_29b_1_5p	ENSG00000092758	COL9A3					0.245902	0		1435
hsa_miR_3614_5p	ENSG00000165071	TMEM71					0.245841	0		1436
hsa_miR_155_3p	ENSG00000133275	CSNK1G2		0.135616		0.110161		0		1437
hsa_miR_155_5p	ENSG00000214212	C19orf38				0.24572		0		1438
hsa_miR_3614_5p	ENSG00000157303	SUSD3					0.245686	0		1439
hsa_miR_9_3p	ENSG00000162771	FAM71A		0.245582				0		1440
hsa_miR_3614_5p	ENSG00000107338	SHB					0.245563	0		1441
hsa_miR_4651	ENSG00000068120	COASY	0.121276			0.124213		0		1442
hsa_miR_99b_3p	ENSG00000174611	KY		0.118231		0.127186		0		1443
hsa_miR_3614_5p	ENSG00000116852	KIF21B					0.245348	0		1444
hsa_miR_3614_5p	ENSG00000143258	USP21					0.245142	0		1445
hsa_miR_132_5p	ENSG00000152749	GPR180		0.245007				0		1446
hsa_miR_3614_5p	ENSG00000148985	PGAP2					0.244979	0		1447
hsa_miR_9_3p	ENSG00000057252	SOAT1			0.144924	0.100051		4	miRANDA; MIRZA; MIRZA-G; targetScan	1448
hsa_miR_3614_5p	ENSG00000156467	UQCRB					0.244833	0		1449
hsa_miR_222_5p	ENSG00000038274	MAT2B		0.24474				0		1450
hsa_miR_155_3p	ENSG00000153201	RANBP2		0.0961339		0.14856		0		1451
hsa_miR_27a_5p	ENSG00000213516	RBMXL1					0.244595	0		1452
hsa_miR_9_3p	ENSG00000135046	ANXA1		0.244532				0		1453
hsa_miR_155_5p	ENSG00000122779	TRIM24				0.244307		1	targetScan	1454
hsa_miR_146b_3p	ENSG00000121989	ACVR2A				0.244023		0		1455
hsa_miR_3614_5p	ENSG00000077232	DNAJC10					0.243926	1	targetScan	1456
hsa_miR_3614_5p	ENSG00000180263	FGD6				0.243809		0		1457
hsa_miR_125a_3p	ENSG00000126803	HSPA2		0.243743				1	targetScan	1458
hsa_miR_146b_5p	ENSG00000138670	RASGEF1B				0.243462		0		1459
hsa_miR_155_3p	ENSG00000125827	TMX4		0.145046		0.0982755		0		1460
hsa_miR_3614_5p	ENSG00000185340	GAS2L1					0.24309	0		1461
hsa_miR_155_5p	ENSG00000167895	TMC8				0.243069		0		1462
hsa_miR_155_5p	ENSG00000165071	TMEM71				0.243033		0		1463
hsa_miR_146b_5p	ENSG00000134070	IRAK2				0.242979		0		1464
hsa_miR_3614_5p	ENSG00000111144	LTA4H					0.242797	1	miRANDA	1465
hsa_miR_125a_3p	ENSG00000106948	AKNA				0.242701		2	MIRZA; MIRZA-G	1466
hsa_miR_222_3p	ENSG00000134574	DDB2				0.242665		1	targetScan	1467
hsa_miR_125a_3p	ENSG00000197299	BLM		0.146854			0.0957658	0		1468
hsa_miR_4651	ENSG00000164096	C4orf3	0.140126			0.102374		0		1469
hsa_miR_3614_5p	ENSG00000185163	DDX51					0.242273	0		1470
hsa_miR_3614_5p	ENSG00000117643	MAN1C1					0.242253	0		1471
hsa_miR_222_3p	ENSG00000072364	AFF4			0.242206			0		1472
hsa_miR_132_5p	ENSG00000159256	MORC3		0.242197				0		1473
hsa_miR_3614_5p	ENSG00000134815	DHX34					0.242116	0		1474
hsa_miR_3614_5p	ENSG00000167747	C19orf48					0.241928	1	targetScan	1475
hsa_miR_155_5p	ENSG00000185905	C16orf54				0.241691		2	miRANDA; targetScan	1476
hsa_miR_3614_5p	ENSG00000106246	PTCD1					0.241549	3	miRANDA; MIRZA; targetScan	1477
hsa_miR_3614_5p	ENSG00000172071	EIF2AK3				0.104446	0.137004	0		1478
hsa_miR_146b_3p	ENSG00000196924	FLNA				0.241435		1	miRANDA	1479
hsa_miR_222_5p	ENSG00000175073	VCPIP1		0.241426				4	miRANDA; MIRZA; MIRZA-G; targetScan	1480
hsa_miR_9_5p	ENSG00000139410	SDSL	0.107791	0.133574				1	targetScan	1481
hsa_miR_125a_3p	ENSG00000143457	GOLPH3L				0.241254		0		1482
hsa_miR_3614_5p	ENSG00000110583	NAA40					0.241244	0		1483
hsa_miR_155_3p	ENSG00000103187	COTL1		0.114862		0.126172		0		1484
hsa_miR_3614_5p	ENSG00000119457	SLC46A2				0.241026		2	MIRZA; MIRZA-G	1485
hsa_miR_125a_3p	ENSG00000161955	TNFSF13					0.241024	0		1486
hsa_miR_3614_5p	ENSG00000253729	PRKDC					0.240997	2	MIRZA; MIRZA-G	1487
hsa_miR_3614_5p	ENSG00000008853	RHOBTB2				0.24099		2	miRANDA; targetScan	1488
hsa_miR_222_5p	ENSG00000100523	DDHD1		0.24099				1	targetScan	1489
hsa_miR_27a_5p	ENSG00000143374	TARS2					0.240987	0		1490
hsa_miR_3614_5p	ENSG00000154146	NRGN					0.240833	2	miRANDA; targetScan	1491
hsa_miR_155_3p	ENSG00000187098	MITF		0.240824				1	targetScan	1492
hsa_miR_3614_5p	ENSG00000140577	CRTC3					0.240734	0		1493
hsa_miR_4651	ENSG00000120306	CYSTM1			0.143656	0.0970388		0		1494
hsa_miR_3614_5p	ENSG00000105514	RAB3D					0.240574	1	targetScan	1495
hsa_miR_3614_5p	ENSG00000166483	WEE1					0.240529	0		1496
hsa_miR_125a_3p	ENSG00000155368	DBI					0.240436	0		1497
hsa_miR_212_5p	ENSG00000198719	DLL1		0.240203				2	miRTargets; targetScan	1498
hsa_miR_3614_5p	ENSG00000168096	ANKS3					0.240157	0		1499
hsa_miR_3614_5p	ENSG00000173451	THAP2				0.240138		0		1500
hsa_miR_132_5p	ENSG00000123609	NMI		0.240091				0		1501
hsa_miR_3614_5p	ENSG00000257335	MGAM				0.240057		1	targetScan	1502
hsa_miR_146b_3p	ENSG00000116863	ADPRHL2		0.239937				0		1503
hsa_miR_146b_3p	ENSG00000204388	HSPA1B		0.239645				0		1504
hsa_miR_155_5p	ENSG00000188243	COMMD6		0.0908087		0.148832		2	MIRZA; targetScan	1505
hsa_miR_125a_3p	ENSG00000181220	ZNF746			0.239629			0		1506
hsa_miR_146a_5p	ENSG00000131759	RARA	0.23958					3	MIRZA; MIRZA-G; targetScan	1507
hsa_miR_3614_5p	ENSG00000011523	CEP68					0.239543	2	MIRZA; MIRZA-G	1508
hsa_miR_132_5p	ENSG00000162714	ZNF496		0.239402				0		1509
hsa_miR_29b_1_5p	ENSG00000132423	COQ3			0.103983		0.135374	0		1510
hsa_miR_4651	ENSG00000103769	RAB11A	0.146662			0.0926359		0		1511
hsa_miR_132_5p	ENSG00000128394	APOBEC3F		0.23927				0		1512
hsa_miR_3614_5p	ENSG00000101337	TM9SF4					0.239165	0		1513
hsa_miR_3614_5p	ENSG00000160683	CXCR5					0.239007	0		1514
hsa_miR_3614_5p	ENSG00000115008	IL1A					0.238886	0		1515
hsa_miR_3614_5p	ENSG00000126882	FAM78A					0.23881	0		1516
hsa_miR_3614_5p	ENSG00000132718	SYT11					0.238632	1	targetScan	1517
hsa_miR_3614_5p	ENSG00000173726	TOMM20					0.238612	0		1518
hsa_miR_212_3p	ENSG00000120690	ELF1	0.147084			0.0914185		0		1519
hsa_miR_3614_5p	ENSG00000182308	DCAF4L1				0.238497		0		1520
hsa_miR_125a_3p	ENSG00000141682	PMAIP1					0.238495	0		1521
hsa_miR_125a_3p	ENSG00000173762	CD7		0.238373				0		1522
hsa_miR_3614_5p	ENSG00000126457	PRMT1					0.238224	0		1523
hsa_miR_222_3p	ENSG00000109787	KLF3			0.238224			3	miRANDA; miRTargets; targetScan	1524
hsa_miR_27a_5p	ENSG00000095587	TLL2					0.238114	1	targetScan	1525
hsa_miR_29b_1_5p	ENSG00000167895	TMC8		0.137621			0.100464	0		1526
hsa_miR_27a_5p	ENSG00000241106	HLA-DOB					0.238005	0		1527
hsa_miR_155_5p	ENSG00000151490	PTPRO	0.125612	0.112381				0		1528
hsa_miR_132_5p	ENSG00000104375	STK3		0.237927				0		1529
hsa_miR_9_3p	ENSG00000150995	ITPR1			0.134683	0.103242		0		1530
hsa_miR_9_5p	ENSG00000223865	HLA-DPB1			0.142615	0.0953081		0		1531
hsa_miR_132_5p	ENSG00000130303	BST2		0.237691				0		1532
hsa_miR_155_5p	ENSG00000160883	HK3				0.237656		0		1533
hsa_miR_155_3p	ENSG00000120594	PLXDC2		0.101776	0.135836			0		1534
hsa_miR_3614_5p	ENSG00000135469	COQ10A					0.237539	0		1535
hsa_miR_3614_5p	ENSG00000084774	CAD					0.237467	1	targetScan	1536
hsa_miR_4651	ENSG00000116473	RAP1A	0.109404		0.128032			0		1537
hsa_miR_3614_5p	ENSG00000128951	DUT					0.237397	0		1538
hsa_miR_155_5p	ENSG00000142669	SH3BGRL3		0.113851		0.123416		0		1539
hsa_miR_132_5p	ENSG00000125779	PANK2		0.237082				0		1540
hsa_miR_155_5p	ENSG00000170345	FOS				0.236966		5	miRANDA; MIRZA; MIRZA-G; miRTargets; targetScan	1541
hsa_miR_3614_5p	ENSG00000158882	TOMM40L					0.236603	0		1542
hsa_miR_132_5p	ENSG00000151692	RNF144A		0.236452				0		1543
hsa_miR_146b_3p	ENSG00000038382	TRIO			0.236209			0		1544
hsa_miR_3614_5p	ENSG00000140854	KATNB1					0.236207	0		1545
hsa_miR_3614_5p	ENSG00000054219	LY75					0.236143	4	miRANDA; MIRZA; MIRZA-G; targetScan	1546
hsa_miR_27a_5p	ENSG00000221986	MYBPHL					0.236068	0		1547
hsa_miR_3614_5p	ENSG00000175265	GOLGA8A					0.236029	0		1548
hsa_miR_3614_5p	ENSG00000141480	ARRB2					0.236022	0		1549
hsa_miR_132_5p	ENSG00000116514	RNF19B		0.235886				0		1550
hsa_miR_3614_5p	ENSG00000198734	F5					0.23582	0		1551
hsa_miR_3614_5p	ENSG00000167566	NCKAP5L					0.235819	0		1552
hsa_miR_3614_5p	ENSG00000108773	KAT2A					0.235731	0		1553
hsa_miR_3614_5p	ENSG00000157557	ETS2		0.127176		0.108525		0		1554
hsa_miR_3614_5p	ENSG00000198624	CCDC69					0.23569	0		1555
hsa_miR_3614_5p	ENSG00000122483	CCDC18				0.235687		0		1556
hsa_miR_3614_5p	ENSG00000109118	PHF12					0.235642	2	miRANDA; targetScan	1557
hsa_miR_132_5p	ENSG00000258659	TRIM34		0.235639				0		1558
hsa_miR_125a_3p	ENSG00000172070	SRXN1			0.235511			0		1559
hsa_miR_132_5p	ENSG00000146425	DYNLT1		0.235466				0		1560
hsa_miR_155_5p	ENSG00000173890	GPR160		0.235438				0		1561
hsa_miR_3614_5p	ENSG00000142512	SIGLEC10				0.23542		0		1562
hsa_miR_29b_1_5p	ENSG00000150594	ADRA2A					0.235416	0		1563
hsa_miR_146b_3p	ENSG00000106829	TLE4		0.235402				0		1564
hsa_miR_3614_5p	ENSG00000122678	POLM					0.235359	2	miRANDA; MIRZA	1565
hsa_miR_146b_3p	ENSG00000108771	DHX58		0.235216				0		1566
hsa_miR_146b_3p	ENSG00000177302	TOP3A		0.235007				1	targetScan	1567
hsa_miR_4651	ENSG00000028528	SNX1			0.133277	0.10171		0		1568
hsa_miR_3614_5p	ENSG00000173320	STOX2		0.135693		0.0992758		2	miRANDA; targetScan	1569
hsa_miR_155_5p	ENSG00000157540	DYRK1A		0.150669			0.0842591	1	targetScan	1570
hsa_miR_146b_3p	ENSG00000206190	ATP10A		0.234808				1	targetScan	1571
hsa_miR_3614_5p	ENSG00000137094	DNAJB5				0.234806		1	targetScan	1572
hsa_miR_132_5p	ENSG00000146409	SLC18B1		0.234737				0		1573
hsa_miR_3614_5p	ENSG00000113657	DPYSL3		0.068426		0.16623		3	miRANDA; MIRZA; targetScan	1574
hsa_miR_3614_5p	ENSG00000164880	INTS1					0.234545	0		1575
hsa_miR_4651	ENSG00000089050	RBBP9	0.23445					0		1576
hsa_miR_3614_5p	ENSG00000111640	GAPDH					0.234396	0		1577
hsa_miR_125a_3p	ENSG00000134107	BHLHE40	0.101143				0.133197	0		1578
hsa_miR_125a_3p	ENSG00000204472	AIF1					0.234333	0		1579
hsa_miR_3614_5p	ENSG00000168434	COG7					0.234322	0		1580
hsa_miR_3614_5p	ENSG00000198690	FAN1					0.234285	0		1581
hsa_miR_155_3p	ENSG00000100504	PYGL		0.0911437		0.143072		0		1582
hsa_miR_99b_3p	ENSG00000185104	FAF1				0.234082		0		1583
hsa_miR_222_5p	ENSG00000121774	KHDRBS1		0.125188		0.108797		0		1584
hsa_miR_146b_3p	ENSG00000176597	B3GNT5			0.11929	0.11461		0		1585
hsa_miR_4651	ENSG00000067955	CBFB			0.132095	0.10177		0		1586
hsa_miR_3614_5p	ENSG00000143222	UFC1					0.233832	0		1587
hsa_miR_215_5p	ENSG00000038219	BOD1L1					0.233825	0		1588
hsa_miR_155_5p	ENSG00000131238	PPT1				0.233805		0		1589
hsa_miR_3614_5p	ENSG00000182979	MTA1					0.233725	0		1590
hsa_miR_155_5p	ENSG00000011566	MAP4K3	0.0978401	0.135838				5	miRANDA; MIRZA; MIRZA-G; miRTargets; targetScan	1591
hsa_miR_155_5p	ENSG00000165655	ZNF503				0.233627		0		1592
hsa_miR_155_5p	ENSG00000196209	SIRPB2				0.233569		0		1593
hsa_miR_146b_3p	ENSG00000130589	HELZ2		0.233377				0		1594
hsa_miR_3614_5p	ENSG00000211584	SLC48A1				0.233295		2	MIRZA; MIRZA-G	1595
hsa_miR_146b_3p	ENSG00000105939	ZC3HAV1		0.233251				0		1596
hsa_miR_125a_3p	ENSG00000146066	HIGD2A					0.233143	0		1597
hsa_miR_4651	ENSG00000185475	TMEM179B	0.126811			0.106215		2	miRANDA; targetScan	1598
hsa_miR_132_5p	ENSG00000166889	PATL1		0.232965				0		1599
hsa_miR_132_5p	ENSG00000124357	NAGK		0.232946				0		1600
hsa_miR_125a_3p	ENSG00000104408	EIF3E					0.232931	0		1601
hsa_miR_3614_5p	ENSG00000182481	KPNA2		0.105129	0.127715			0		1602
hsa_miR_3614_5p	ENSG00000101190	TCFL5					0.232814	0		1603
hsa_miR_146b_5p	ENSG00000035681	NSMAF				0.232616		0		1604
hsa_miR_3614_5p	ENSG00000180198	RCC1					0.232602	1	miRANDA	1605
hsa_miR_4651	ENSG00000184384	MAML2	0.120462			0.112093		0		1606
hsa_miR_125a_3p	ENSG00000137936	BCAR3				0.232406		0		1607
hsa_miR_3614_5p	ENSG00000117298	ECE1					0.232366	2	miRANDA; targetScan	1608
hsa_miR_155_5p	ENSG00000141298	SSH2	0.118939	0.113194				2	miRANDA; miRTargets	1609
hsa_miR_3614_5p	ENSG00000170779	CDCA4				0.232133		0		1610
hsa_miR_155_5p	ENSG00000137161	CNPY3				0.232051		0		1611
hsa_miR_99b_3p	ENSG00000138119	MYOF		0.231918				0		1612
hsa_miR_155_5p	ENSG00000035862	TIMP2				0.231807		0		1613
hsa_miR_132_5p	ENSG00000123130	ACOT9		0.231509				0		1614
hsa_miR_146b_5p	ENSG00000130749	ZC3H4		0.231493				0		1615
hsa_miR_3614_5p	ENSG00000130312	MRPL34					0.231299	0		1616
hsa_miR_132_5p	ENSG00000135148	TRAFD1		0.231281				0		1617
hsa_miR_3614_5p	ENSG00000101194	SLC17A9					0.231235	0		1618
hsa_miR_212_5p	ENSG00000113269	RNF130	0.231219					0		1619
hsa_miR_146b_3p	ENSG00000138035	PNPT1		0.231018				0		1620
hsa_miR_132_5p	ENSG00000139180	NDUFA9		0.230954				0		1621
hsa_miR_3614_5p	ENSG00000113048	MRPS27					0.230794	1	targetScan	1622
hsa_miR_132_5p	ENSG00000198087	CD2AP		0.23076				0		1623
hsa_miR_132_5p	ENSG00000156587	UBE2L6		0.23071				3	miRANDA; miRTargets; targetScan	1624
hsa_miR_99b_3p	ENSG00000100567	PSMA3		0.230644				0		1625
hsa_miR_132_3p	ENSG00000116954	RRAGC			0.230498			0		1626
hsa_miR_3614_5p	ENSG00000166839	ANKDD1A					0.230474	1	targetScan	1627
hsa_miR_3614_5p	ENSG00000139546	TARBP2					0.230355	1	targetScan	1628
hsa_miR_132_5p	ENSG00000235750	KIAA0040		0.230339				0		1629
hsa_miR_3614_5p	ENSG00000114023	FAM162A					0.23013	1	miRANDA	1630
hsa_miR_3614_5p	ENSG00000167113	COQ4					0.230025	1	targetScan	1631
hsa_miR_3614_5p	ENSG00000153574	RPIA					0.230024	0		1632
hsa_miR_27a_5p	ENSG00000204779	FOXD4L5					0.229913	0		1633
hsa_miR_212_5p	ENSG00000164713	BRI3	0.229876					0		1634
hsa_miR_3614_5p	ENSG00000108561	C1QBP					0.229799	0		1635
hsa_miR_132_5p	ENSG00000153786	ZDHHC7	0.229779					0		1636
hsa_miR_3614_5p	ENSG00000167925	GHDC					0.22977	0		1637
hsa_miR_155_3p	ENSG00000101986	ABCD1			0.22963			0		1638
hsa_miR_3614_5p	ENSG00000106992	AK1					0.229587	0		1639
hsa_miR_132_5p	ENSG00000013374	NUB1		0.229568				0		1640
hsa_miR_146b_3p	ENSG00000197971	MBP			0.229537			2	miRANDA; targetScan	1641
hsa_miR_146b_3p	ENSG00000157657	ZNF618		0.229483				1	targetScan	1642
hsa_miR_132_5p	ENSG00000125826	RBCK1		0.229476				0		1643
hsa_miR_3614_5p	ENSG00000121552	CSTA					0.229465	1	miRANDA	1644
hsa_miR_4521	ENSG00000082014	SMARCD3				0.124098	0.105334	0		1645
hsa_miR_3609	ENSG00000125505	MBOAT7		0.229416				0		1646
hsa_miR_146b_3p	ENSG00000115738	ID2				0.229414		0		1647
hsa_miR_99b_3p	ENSG00000122224	LY9		0.229389				0		1648
hsa_miR_3614_5p	ENSG00000118263	KLF7					0.229248	0		1649
hsa_miR_3614_5p	ENSG00000141552	ANAPC11					0.229173	0		1650
hsa_miR_215_5p	ENSG00000067369	TP53BP1					0.22915	0		1651
hsa_miR_221_3p	ENSG00000181938	GINS3				0.229055		0		1652
hsa_miR_3614_5p	ENSG00000027869	SH2D2A					0.229045	0		1653
hsa_miR_9_5p	ENSG00000123136	DDX39A		0.115346	0.11351			1	miRANDA	1654
hsa_miR_4651	ENSG00000177105	RHOG	0.122754				0.106066	0		1655
hsa_miR_3614_5p	ENSG00000167394	ZNF668				0.228771		0		1656
hsa_miR_3614_5p	ENSG00000164828	SUN1					0.22875	0		1657
hsa_miR_3614_5p	ENSG00000128340	RAC2					0.228744	0		1658
hsa_miR_29b_1_5p	ENSG00000181915	ADO		0.124935	0.103734			0		1659
hsa_miR_132_5p	ENSG00000196141	SPATS2L		0.22866				0		1660
hsa_miR_222_5p	ENSG00000086300	SNX10				0.228645		0		1661
hsa_miR_155_5p	ENSG00000119535	CSF3R				0.228578		1	targetScan	1662
hsa_miR_146b_5p	ENSG00000144802	NFKBIZ				0.228537		0		1663
hsa_miR_3614_5p	ENSG00000213347	MXD3					0.228515	2	miRANDA; MIRZA	1664
hsa_miR_3614_5p	ENSG00000136444	RSAD1					0.228448	0		1665
hsa_miR_3614_5p	ENSG00000148334	PTGES2					0.228344	0		1666
hsa_miR_4521	ENSG00000127419	TMEM175				0.101361	0.126723	0		1667
hsa_miR_4651	ENSG00000160055	TMEM234	0.10527		0.122688			1	miRANDA	1668
hsa_miR_155_5p	ENSG00000135077	HAVCR2		0.130209			0.0977441	0		1669
hsa_miR_155_5p	ENSG00000134905	CARS2				0.227944		2	miRANDA; targetScan	1670
hsa_miR_155_3p	ENSG00000000938	FGR			0.227925			0		1671
hsa_miR_3614_5p	ENSG00000180509	KCNE1					0.227882	0		1672
hsa_miR_3614_5p	ENSG00000116857	TMEM9					0.227812	0		1673
hsa_miR_222_5p	ENSG00000136040	PLXNC1		0.227687				1	targetScan	1674
hsa_miR_4651	ENSG00000198689	SLC9A6	0.10752		0.120154			0		1675
hsa_miR_3614_5p	ENSG00000139343	SNRPF					0.22766	2	miRANDA; targetScan	1676
hsa_miR_3614_5p	ENSG00000132676	DAP3					0.227626	0		1677
hsa_miR_155_5p	ENSG00000189068	VSTM1				0.227603		0		1678
hsa_miR_155_5p	ENSG00000109062	SLC9A3R1				0.227436		0		1679
hsa_miR_132_5p	ENSG00000196550	FAM72A		0.227313				0		1680
hsa_miR_3614_5p	ENSG00000168010	ATG16L2					0.227232	0		1681
hsa_miR_3614_5p	ENSG00000197530	MIB2					0.227185	0		1682
hsa_miR_3614_5p	ENSG00000214706	IFRD2					0.227139	0		1683
hsa_miR_125a_3p	ENSG00000196562	SULF2		0.227077				2	miRANDA; targetScan	1684
hsa_miR_146b_3p	ENSG00000100226	GTPBP1		0.227019				1	targetScan	1685
hsa_miR_3614_5p	ENSG00000172830	SSH3					0.227013	0		1686
hsa_miR_222_5p	ENSG00000113441	LNPEP		0.226971				0		1687
hsa_miR_3614_5p	ENSG00000164442	CITED2				0.226946		0		1688
hsa_miR_146b_3p	ENSG00000130052	STARD8				0.226868		4	miRANDA; MIRZA; MIRZA-G; targetScan	1689
hsa_miR_132_5p	ENSG00000196843	ARID5A		0.226857				1	targetScan	1690
hsa_miR_125a_3p	ENSG00000241399	CD302					0.226841	0		1691
hsa_miR_212_5p	ENSG00000068724	TTC7A	0.226834					2	miRANDA; targetScan	1692
hsa_miR_212_5p	ENSG00000213614	HEXA	0.226747					0		1693
hsa_let_7e_3p	ENSG00000099860	GADD45B		0.226666				0		1694
hsa_miR_132_5p	ENSG00000008130	NADK		0.226663				0		1695
hsa_miR_4651	ENSG00000170043	TRAPPC1	0.0851628			0.141436		4	miRANDA; MIRZA; MIRZA-G; targetScan	1696
hsa_miR_27a_3p	ENSG00000134780	DAGLA				0.226565		0		1697
hsa_miR_9_5p	ENSG00000154822	PLCL2	0.110072			0.116415		0		1698
hsa_miR_125a_3p	ENSG00000122223	CD244					0.226465	3	MIRZA; MIRZA-G; targetScan	1699
hsa_miR_3614_5p	ENSG00000162891	IL20					0.226377	0		1700
hsa_miR_3614_5p	ENSG00000104218	CSPP1					0.226196	0		1701
hsa_miR_146b_3p	ENSG00000173821	RNF213		0.226119				1	targetScan	1702
hsa_miR_3614_5p	ENSG00000048405	ZNF800	0.131919			0.0940209		0		1703
hsa_miR_155_5p	ENSG00000118308	LRMP				0.225885		0		1704
hsa_miR_132_5p	ENSG00000186806	VSIG10L		0.225813				0		1705
hsa_miR_132_5p	ENSG00000166326	TRIM44		0.15451	0.0713011			1	targetScan	1706
hsa_miR_4651	ENSG00000131475	VPS25	0.121816			0.103878		5	miRANDA; MIRZA; MIRZA-G; miRTargets; targetScan	1707
hsa_miR_125a_3p	ENSG00000138311	ZNF365			0.225587			0		1708
hsa_miR_3614_5p	ENSG00000142319	SLC6A3					0.225317	2	miRANDA; targetScan	1709
hsa_miR_125a_3p	ENSG00000135655	USP15			0.225315		-0.175172	2	miRANDA; miRTargets	1710
hsa_miR_3614_5p	ENSG00000110944	IL23A				0.225236		0		1711
hsa_miR_155_5p	ENSG00000168264	IRF2BP2		0.225174				3	miRANDA; miRTargets; targetScan	1712
hsa_miR_3614_5p	ENSG00000100416	TRMU					0.22516	0		1713
hsa_miR_9_3p	ENSG00000223865	HLA-DPB1		0.225131				1	targetScan	1714
hsa_miR_222_5p	ENSG00000070190	DAPP1		0.225073				0		1715
hsa_miR_4651	ENSG00000114744	COMMD2	0.131763			0.093289		1	targetScan	1716
hsa_miR_3614_5p	ENSG00000133250	ZNF414					0.225005	0		1717
hsa_miR_3614_5p	ENSG00000163626	COX18					0.224958	1	targetScan	1718
hsa_miR_3614_5p	ENSG00000062485	CS					0.224843	5	miRANDA; MIRZA; MIRZA-G; miRTargets; targetScan	1719
hsa_miR_3614_5p	ENSG00000163161	ERCC3					0.224696	0		1720
hsa_miR_3614_5p	ENSG00000169972	PUSL1					0.224512	0		1721
hsa_miR_125a_3p	ENSG00000102575	ACP5				0.224351		0		1722
hsa_miR_3614_5p	ENSG00000175356	SCUBE2				0.224307		2	miRANDA; targetScan	1723
hsa_miR_3614_5p	ENSG00000077348	EXOSC5					0.224296	0		1724
hsa_miR_3614_5p	ENSG00000227507	LTB				0.224188		0		1725
hsa_miR_212_5p	ENSG00000136144	RCBTB1	0.224182					0		1726
hsa_miR_29b_1_5p	ENSG00000198556	ZNF789					0.224016	0		1727
hsa_miR_3614_5p	ENSG00000123689	G0S2					0.224009	0		1728
hsa_miR_3614_5p	ENSG00000164683	HEY1					0.223994	0		1729
hsa_miR_3614_5p	ENSG00000163516	ANKZF1					0.223873	0		1730
hsa_miR_3614_5p	ENSG00000117419	ERI3					0.223873	0		1731
hsa_miR_146b_3p	ENSG00000119922	IFIT2		0.223731				0		1732
hsa_miR_155_5p	ENSG00000197386	HTT				0.223707		0		1733
hsa_miR_3614_5p	ENSG00000177943	MAMDC4					0.223515	0		1734
hsa_miR_146b_5p	ENSG00000129277	CCL4				0.223279		0		1735
hsa_miR_155_5p	ENSG00000142552	RCN3				0.223085		0		1736
hsa_miR_27a_5p	ENSG00000162739	SLAMF6					0.223018	0		1737
hsa_miR_222_3p	ENSG00000133561	GIMAP6		0.22301				0		1738
hsa_miR_215_5p	ENSG00000148154	UGCG					0.222944	0		1739
hsa_miR_155_3p	ENSG00000111640	GAPDH		0.0980302		0.124908		0		1740
hsa_miR_222_5p	ENSG00000089057	SLC23A2		0.222929				0		1741
hsa_miR_132_5p	ENSG00000170581	STAT2		0.222905				0		1742
hsa_miR_155_5p	ENSG00000162444	RBP7				0.222878		0		1743
hsa_miR_3614_5p	ENSG00000137642	SORL1				0.222809		4	miRANDA; MIRZA; MIRZA-G; targetScan	1744
hsa_miR_155_3p	ENSG00000111144	LTA4H		0.122996		0.0997568		0		1745
hsa_miR_132_5p	ENSG00000163486	SRGAP2		0.222715				0		1746
hsa_miR_155_5p	ENSG00000165140	FBP1				0.222671		0		1747
hsa_miR_3614_5p	ENSG00000114268	PFKFB4					0.222668	0		1748
hsa_miR_125a_3p	ENSG00000147403	RPL10					0.222636	3	miRANDA; MIRZA; targetScan	1749
hsa_miR_4521	ENSG00000108551	RASD1				0.103557	0.11905	0		1750
hsa_miR_125a_3p	ENSG00000166557	TMED3					0.222593	1	miRANDA	1751
hsa_miR_222_3p	ENSG00000197121	PGAP1				0.222534		1	miRANDA	1752
hsa_miR_222_5p	ENSG00000165097	KDM1B		0.222492				0		1753
hsa_miR_3614_5p	ENSG00000198563	DDX39B					0.222404	0		1754
hsa_miR_132_5p	ENSG00000169245	CXCL10		0.222343				0		1755
hsa_miR_3614_5p	ENSG00000186591	UBE2H				0.222308		0		1756
hsa_miR_132_5p	ENSG00000168394	TAP1		0.222236				0		1757
hsa_miR_3614_5p	ENSG00000111716	LDHB					0.222197	0		1758
hsa_miR_132_5p	ENSG00000213719	CLIC1		0.222089				0		1759
hsa_miR_3614_5p	ENSG00000150093	ITGB1					0.222031	0		1760
hsa_miR_30c_1_3p	ENSG00000004468	CD38				0.221974		1	targetScan	1761
hsa_miR_9_5p	ENSG00000023287	RB1CC1			0.221879			0		1762
hsa_miR_125a_3p	ENSG00000146859	TMEM140			0.2218			0		1763
hsa_miR_3614_5p	ENSG00000121104	FAM117A					0.221634	4	miRANDA; MIRZA; MIRZA-G; targetScan	1764
hsa_miR_3614_5p	ENSG00000183963	SMTN				0.22156		3	miRANDA; MIRZA; targetScan	1765
hsa_miR_155_3p	ENSG00000138449	SLC40A1		0.221371				0		1766
hsa_miR_3609	ENSG00000153815	CMIP		0.221339				0		1767
hsa_miR_3614_5p	ENSG00000140263	SORD					0.221321	5	miRANDA; MIRZA; MIRZA-G; miRTargets; targetScan	1768
hsa_miR_146b_3p	ENSG00000092871	RFFL			0.221309			0		1769
hsa_miR_222_5p	ENSG00000151849	CENPJ		0.221284				0		1770
hsa_miR_132_5p	ENSG00000106392	C1GALT1		0.221263				0		1771
hsa_miR_3614_5p	ENSG00000048707	VPS13D					0.221254	0		1772
hsa_miR_3614_5p	ENSG00000187994	RINL					0.22112	1	targetScan	1773
hsa_miR_155_3p	ENSG00000130449	ZSWIM6			0.221115			0		1774
hsa_miR_3614_5p	ENSG00000060971	ACAA1					0.221052	0		1775
hsa_miR_155_5p	ENSG00000048740	CELF2		0.221002				4	miRANDA; MIRZA; MIRZA-G; targetScan	1776
hsa_miR_9_3p	ENSG00000104419	NDRG1		0.220992				0		1777
hsa_miR_3614_5p	ENSG00000108465	CDK5RAP3					0.220919	1	miRANDA	1778
hsa_miR_132_5p	ENSG00000102699	PARP4		0.22087				0		1779
hsa_miR_125a_3p	ENSG00000102007	PLP2					0.220702	0		1780
hsa_miR_3614_5p	ENSG00000127419	TMEM175					0.220682	0		1781
hsa_miR_222_5p	ENSG00000188603	CLN3		0.220515				0		1782
hsa_miR_125a_3p	ENSG00000111716	LDHB					0.220493	0		1783
hsa_miR_125a_3p	ENSG00000092820	EZR			0.220492			2	MIRZA; MIRZA-G	1784
hsa_miR_222_5p	ENSG00000204138	PHACTR4		0.2204				0		1785
hsa_miR_3614_5p	ENSG00000229117	RPL41					0.220386	0		1786
hsa_miR_3614_5p	ENSG00000108175	ZMIZ1					0.220295	0		1787
hsa_miR_132_5p	ENSG00000137842	TMEM62		0.220294				0		1788
hsa_miR_27a_5p	ENSG00000078814	MYH7B					0.220143	0		1789
hsa_miR_155_5p	ENSG00000138185	ENTPD1				0.220129		3	miRANDA; miRTargets; targetScan	1790
hsa_miR_155_5p	ENSG00000082014	SMARCD3				0.220128		0		1791
hsa_miR_146a_5p	ENSG00000179820	MYADM	0.220091					0		1792
hsa_miR_3614_5p	ENSG00000120837	NFYB				0.220039		0		1793
hsa_miR_4651	ENSG00000116815	CD58	0.127799		0.0922301			0		1794
hsa_miR_146b_3p	ENSG00000172183	ISG20		0.220017				0		1795
hsa_miR_9_5p	ENSG00000121749	TBC1D15	0.128128		0.0918223			0		1796
hsa_miR_3614_5p	ENSG00000213923	CSNK1E		0.0731653		0.146555		1	miRANDA	1797
hsa_miR_215_5p	ENSG00000169682	SPNS1					0.219641	0		1798
hsa_miR_215_5p	ENSG00000124193	SRSF6					0.219631	5	miRANDA; MIRZA; MIRZA-G; miRTargets; targetScan	1799
hsa_miR_21_3p	ENSG00000125735	TNFSF14				0.21961		0		1800
hsa_miR_3614_5p	ENSG00000119681	LTBP2					0.21958	0		1801
hsa_miR_3614_5p	ENSG00000178096	BOLA1					0.219527	0		1802
hsa_miR_222_5p	ENSG00000170653	ATF7		0.219511				0		1803
hsa_miR_132_3p	ENSG00000170190	SLC16A5	0.219501					0		1804
hsa_miR_125a_3p	ENSG00000198242	RPL23A					0.219439	0		1805
hsa_miR_146b_3p	ENSG00000160716	CHRNB2		0.219436				2	miRANDA; targetScan	1806
hsa_miR_27a_5p	ENSG00000198301	SDAD1					0.219375	0		1807
hsa_miR_155_5p	ENSG00000116741	RGS2				0.219324		0		1808
hsa_miR_222_5p	ENSG00000171155	C1GALT1C1		0.219311				0		1809
hsa_miR_212_5p	ENSG00000139410	SDSL	0.219297					0		1810
hsa_miR_3614_5p	ENSG00000111206	FOXM1					0.21892	0		1811
hsa_miR_155_3p	ENSG00000101856	PGRMC1				0.218886		4	miRANDA; MIRZA; MIRZA-G; targetScan	1812
hsa_miR_132_5p	ENSG00000254470	AP5B1		0.218885				1	targetScan	1813
hsa_miR_3614_5p	ENSG00000127415	IDUA					0.218842	0		1814
hsa_miR_155_5p	ENSG00000116251	RPL22				0.218528		0		1815
hsa_let_7e_5p	ENSG00000116863	ADPRHL2			0.218353			0		1816
hsa_miR_155_5p	ENSG00000117394	SLC2A1				0.218332		0		1817
hsa_miR_155_3p	ENSG00000115548	KDM3A				0.218322		1	miRANDA	1818
hsa_miR_9_5p	ENSG00000159261	CLDN14			0.122929	0.0953629		5	miRANDA; MIRZA; MIRZA-G; miRTargets; targetScan	1819
hsa_miR_3614_5p	ENSG00000071243	ING3				0.218216		0		1820
hsa_miR_155_5p	ENSG00000134242	PTPN22				0.2182		3	MIRZA; MIRZA-G; targetScan	1821
hsa_miR_125a_3p	ENSG00000132470	ITGB4		0.218126				0		1822
hsa_miR_3614_5p	ENSG00000145022	TCTA					0.218107	1	targetScan	1823
hsa_miR_3614_5p	ENSG00000141503	MINK1					0.218015	0		1824
hsa_miR_3614_5p	ENSG00000243147	MRPL33					0.217969	0		1825
hsa_miR_155_5p	ENSG00000120690	ELF1			0.217861			2	miRANDA; targetScan	1826
hsa_miR_3609	ENSG00000083444	PLOD1		0.217846				5	miRANDA; MIRZA; MIRZA-G; miRTargets; targetScan	1827
hsa_miR_125a_3p	ENSG00000214063	TSPAN4					0.217786	0		1828
hsa_miR_212_3p	ENSG00000132694	ARHGEF11			0.217764			2	miRANDA; targetScan	1829
hsa_miR_27a_5p	ENSG00000117090	SLAMF1					0.217742	2	miRANDA; targetScan	1830
hsa_miR_132_5p	ENSG00000170175	CHRNB1		0.217713				0		1831
hsa_miR_3614_5p	ENSG00000137460	FHDC1				0.217713		3	miRANDA; MIRZA; targetScan	1832
hsa_miR_3614_5p	ENSG00000116729	WLS				0.217649		0		1833
hsa_miR_215_5p	ENSG00000165280	VCP					0.217435	0		1834
hsa_miR_3614_5p	ENSG00000179958	DCTPP1					0.217379	0		1835
hsa_miR_3614_5p	ENSG00000186635	ARAP1					0.217241	1	targetScan	1836
hsa_miR_9_5p	ENSG00000073737	DHRS9				0.217234		0		1837
hsa_miR_9_5p	ENSG00000121064	SCPEP1		0.217178				3	MIRZA; MIRZA-G; targetScan	1838
hsa_let_7e_3p	ENSG00000089916	GPATCH2L			0.217138			1	targetScan	1839
hsa_miR_3609	ENSG00000140548	ZNF710		0.216883				0		1840
hsa_miR_155_5p	ENSG00000102125	TAZ				0.21684		0		1841
hsa_miR_222_5p	ENSG00000183087	GAS6		0.216838				0		1842
hsa_miR_146b_3p	ENSG00000119917	IFIT3		0.21679				0		1843
hsa_miR_215_5p	ENSG00000181027	FKRP					0.216615	1	targetScan	1844
hsa_miR_155_5p	ENSG00000170275	CRTAP				0.216548		0		1845
hsa_miR_3614_5p	ENSG00000073350	LLGL2					0.216455	1	miRANDA	1846
hsa_miR_146b_5p	ENSG00000102554	KLF5		0.136085	0.0803473			0		1847
hsa_miR_3614_5p	ENSG00000108443	RPS6KB1					0.216336	0		1848
hsa_miR_3614_5p	ENSG00000105717	PBX4					0.216257	0		1849
hsa_miR_3614_5p	ENSG00000143761	ARF1				0.216255		0		1850
hsa_miR_155_5p	ENSG00000060971	ACAA1				0.216226		0		1851
hsa_miR_155_3p	ENSG00000111647	UHRF1BP1L				0.216104		1	targetScan	1852
hsa_miR_3614_5p	ENSG00000101997	CCDC22					0.216038	0		1853
hsa_miR_3614_5p	ENSG00000167645	YIF1B					0.216024	0		1854
hsa_miR_3614_5p	ENSG00000123064	DDX54					0.215963	0		1855
hsa_miR_155_5p	ENSG00000110665	C11orf21				0.215963		0		1856
hsa_miR_125a_3p	ENSG00000136826	KLF4					0.215924	0		1857
hsa_miR_212_5p	ENSG00000130338	TULP4	0.215857					3	miRANDA; MIRZA; targetScan	1858
hsa_miR_27a_5p	ENSG00000160716	CHRNB2					0.215806	0		1859
hsa_miR_155_3p	ENSG00000156711	MAPK13			0.215753			2	miRTargets; targetScan	1860
hsa_miR_215_5p	ENSG00000239306	RBM14					0.215615	0		1861
hsa_miR_155_5p	ENSG00000058668	ATP2B4				0.215598		0		1862
hsa_miR_155_5p	ENSG00000179941	BBS10		0.115706		0.0998218		1	targetScan	1863
hsa_miR_155_5p	ENSG00000107341	UBE2R2	0.0803988				0.13512	0		1864
hsa_miR_125a_3p	ENSG00000148400	NOTCH1			0.215459			2	miRANDA; targetScan	1865
hsa_miR_21_3p	ENSG00000166886	NAB2				0.215425		0		1866
hsa_miR_155_3p	ENSG00000061273	HDAC7		0.215363				0		1867
hsa_miR_3614_5p	ENSG00000008988	RPS20					0.215334	0		1868
hsa_miR_212_3p	ENSG00000071054	MAP4K4		0.215211				1	targetScan	1869
hsa_miR_3614_5p	ENSG00000221968	FADS3					0.21512	0		1870
hsa_miR_27a_3p	ENSG00000008405	CRY1				0.116977	0.0981392	0		1871
hsa_miR_9_5p	ENSG00000104419	NDRG1			0.215096			2	miRANDA; targetScan	1872
hsa_miR_3614_5p	ENSG00000110047	EHD1					0.215072	0		1873
hsa_miR_222_3p	ENSG00000169087	HSPBAP1				0.215028		1	targetScan	1874
hsa_miR_27a_5p	ENSG00000069206	ADAM7					0.214865	0		1875
hsa_miR_9_3p	ENSG00000159261	CLDN14		0.214709				0		1876
hsa_miR_3614_5p	ENSG00000148400	NOTCH1					0.214655	1	targetScan	1877
hsa_miR_132_5p	ENSG00000152766	ANKRD22		0.214622				0		1878
hsa_miR_3614_5p	ENSG00000101391	CDK5RAP1					0.21458	0		1879
hsa_miR_125a_3p	ENSG00000156508	EEF1A1					0.214539	0		1880
hsa_miR_4651	ENSG00000113441	LNPEP	0.10716			0.10736		0		1881
hsa_miR_132_5p	ENSG00000125651	GTF2F1		0.214491				0		1882
hsa_miR_146b_3p	ENSG00000139318	DUSP6				0.214445		0		1883
hsa_miR_3614_5p	ENSG00000011478	QPCTL					0.214412	0		1884
hsa_miR_132_5p	ENSG00000104312	RIPK2		0.214387				0		1885
hsa_miR_3614_5p	ENSG00000107742	SPOCK2					0.214209	4	miRANDA; MIRZA; MIRZA-G; miRTargets	1886
hsa_miR_3614_5p	ENSG00000196683	TOMM7					0.214184	0		1887
hsa_miR_9_5p	ENSG00000168818	STX18				0.214148		1	targetScan	1888
hsa_miR_3614_5p	ENSG00000140519	RHCG				0.214017		1	miRANDA	1889
hsa_miR_3614_5p	ENSG00000186660	ZFP91				0.213975		0		1890
hsa_miR_155_5p	ENSG00000065357	DGKA				0.213913		0		1891
hsa_miR_146b_3p	ENSG00000079263	SP140		0.213863				0		1892
hsa_miR_125a_3p	ENSG00000183773	AIFM3		0.213769				0		1893
hsa_miR_132_5p	ENSG00000163644	PPM1K		0.213734				0		1894
hsa_miR_125a_3p	ENSG00000186417	GLDN			0.21371			0		1895
hsa_miR_146b_3p	ENSG00000137198	GMPR		0.213615				0		1896
hsa_miR_3614_5p	ENSG00000149212	SESN3					0.213544	2	miRANDA; targetScan	1897
hsa_miR_146b_5p	ENSG00000133639	BTG1				0.213425		0		1898
hsa_miR_132_5p	ENSG00000146192	FGD2		0.213399				0		1899
hsa_miR_3614_5p	ENSG00000160439	RDH13					0.213391	2	miRANDA; targetScan	1900
hsa_miR_125a_3p	ENSG00000100567	PSMA3	0.213381					0		1901
hsa_miR_3614_5p	ENSG00000104889	RNASEH2A					0.213372	0		1902
hsa_miR_222_5p	ENSG00000166128	RAB8B		0.213349				1	targetScan	1903
hsa_miR_125a_3p	ENSG00000126368	NR1D1	0.103516				0.109828	0		1904
hsa_miR_155_5p	ENSG00000197971	MBP		0.213268				1	targetScan	1905
hsa_miR_132_5p	ENSG00000204516	MICB		0.213264				0		1906
hsa_miR_125a_3p	ENSG00000071082	RPL31					0.21323	1	miRANDA	1907
hsa_miR_125a_3p	ENSG00000137841	PLCB2		0.21317				2	miRANDA; targetScan	1908
hsa_miR_3614_5p	ENSG00000215252	GOLGA8B					0.213131	0		1909
hsa_miR_222_5p	ENSG00000137575	SDCBP				0.212983		2	MIRZA; MIRZA-G	1910
hsa_miR_29b_1_5p	ENSG00000135100	HNF1A					0.212863	0		1911
hsa_miR_155_5p	ENSG00000128309	MPST				0.212802		0		1912
hsa_miR_3609	ENSG00000184922	FMNL1		0.212796				0		1913
hsa_miR_146b_3p	ENSG00000184708	EIF4ENIF1			0.212788			0		1914
hsa_miR_29a_3p	ENSG00000094804	CDC6				0.212732		0		1915
hsa_miR_3614_5p	ENSG00000128487	SPECC1					0.212662	2	miRANDA; targetScan	1916
hsa_miR_9_3p	ENSG00000068724	TTC7A		0.21264				0		1917
hsa_miR_3614_5p	ENSG00000113742	CPEB4				0.212526		4	miRANDA; MIRZA; MIRZA-G; targetScan	1918
hsa_miR_9_5p	ENSG00000092820	EZR		0.212501				0		1919
hsa_miR_155_3p	ENSG00000047056	WDR37				0.212402		2	miRANDA; targetScan	1920
hsa_miR_222_5p	ENSG00000159256	MORC3				0.212374		1	miRANDA	1921
hsa_miR_146b_3p	ENSG00000175592	FOSL1			0.115738	0.0966319		0		1922
hsa_miR_9_3p	ENSG00000179833	SERTAD2		0.105349	0.107006			3	MIRZA; MIRZA-G; targetScan	1923
hsa_miR_132_5p	ENSG00000101596	SMCHD1		0.21233				0		1924
hsa_miR_29b_1_5p	ENSG00000143537	ADAM15					0.212281	0		1925
hsa_miR_9_5p	ENSG00000149218	ENDOD1		0.212278				4	miRANDA; MIRZA; MIRZA-G; targetScan	1926
hsa_miR_132_5p	ENSG00000115271	GCA		0.212275				0		1927
hsa_miR_3614_5p	ENSG00000203666	EFCAB2				0.212256		4	miRANDA; MIRZA; MIRZA-G; targetScan	1928
hsa_miR_4651	ENSG00000086062	B4GALT1		0.212189				4	miRANDA; MIRZA; MIRZA-G; targetScan	1929
hsa_miR_212_5p	ENSG00000078403	MLLT10	0.212172					3	MIRZA; MIRZA-G; targetScan	1930
hsa_miR_132_5p	ENSG00000221963	APOL6		0.212166				0		1931
hsa_miR_29b_1_5p	ENSG00000048405	ZNF800			0.211962			5	miRANDA; MIRZA; MIRZA-G; miRTargets; targetScan	1932
hsa_miR_125a_3p	ENSG00000140465	CYP1A1			0.211884			1	miRANDA	1933
hsa_miR_3614_5p	ENSG00000147403	RPL10					0.211863	0		1934
hsa_miR_9_5p	ENSG00000005249	PRKAR2B		0.211811				4	miRANDA; MIRZA; MIRZA-G; targetScan	1935
hsa_miR_9_5p	ENSG00000186283	TOR3A		0.211803				0		1936
hsa_miR_3614_5p	ENSG00000153283	CD96					0.211791	0		1937
hsa_miR_4651	ENSG00000142166	IFNAR1	0.0886475		0.123085			1	targetScan	1938
hsa_miR_155_5p	ENSG00000198873	GRK5				0.211528		0		1939
hsa_miR_155_5p	ENSG00000085265	FCN1				0.211514		0		1940
hsa_miR_125a_3p	ENSG00000188846	RPL14					0.21148	1	targetScan	1941
hsa_miR_155_5p	ENSG00000157933	SKI		0.0876541		0.123814		2	miRANDA; targetScan	1942
hsa_miR_155_5p	ENSG00000119457	SLC46A2	0.0837622	0.12764				0		1943
hsa_miR_215_5p	ENSG00000095383	TBC1D2					0.211376	0		1944
hsa_miR_155_5p	ENSG00000137497	NUMA1				0.211328		0		1945
hsa_miR_212_5p	ENSG00000188603	CLN3	0.211302					0		1946
hsa_miR_146b_3p	ENSG00000168264	IRF2BP2				0.211287		0		1947
hsa_miR_125a_3p	ENSG00000204482	LST1					0.211256	1	targetScan	1948
hsa_miR_3614_5p	ENSG00000138964	PARVG					0.211164	0		1949
hsa_miR_212_5p	ENSG00000196422	PPP1R26	0.211123					0		1950
hsa_miR_215_5p	ENSG00000225830	ERCC6					0.211082	0		1951
hsa_miR_3614_5p	ENSG00000161996	WDR90					0.211047	0		1952
hsa_miR_9_5p	ENSG00000068724	TTC7A			0.211036			1	miRANDA	1953
hsa_miR_212_5p	ENSG00000104763	ASAH1	0.210996					0		1954
hsa_miR_27a_5p	ENSG00000162771	FAM71A					0.210944	0		1955
hsa_miR_132_3p	ENSG00000105402	NAPA			0.210822			0		1956
hsa_miR_125a_3p	ENSG00000035862	TIMP2					0.210718	1	targetScan	1957
hsa_miR_146b_5p	ENSG00000159261	CLDN14		0.1359	0.0747843			0		1958
hsa_miR_146b_3p	ENSG00000117318	ID3				0.210683		0		1959
hsa_miR_132_5p	ENSG00000185722	ANKFY1		0.210665				0		1960
hsa_miR_132_5p	ENSG00000136816	TOR1B		0.210639				0		1961
hsa_miR_212_5p	ENSG00000030582	GRN	0.210611					0		1962
hsa_let_7e_3p	ENSG00000034510	TMSB10				0.210574		0		1963
hsa_miR_3614_5p	ENSG00000010810	FYN					0.210492	0		1964
hsa_miR_3614_5p	ENSG00000175063	UBE2C					0.210321	0		1965
hsa_miR_132_5p	ENSG00000126947	ARMCX1		0.210226				0		1966
hsa_miR_9_5p	ENSG00000012983	MAP4K5			0.094915	0.115263		0		1967
hsa_miR_3614_5p	ENSG00000204576	PRR3					0.210058	2	MIRZA; targetScan	1968
hsa_miR_155_5p	ENSG00000234511	C5orf58				0.209937		0		1969
hsa_miR_3614_5p	ENSG00000150540	HNMT					0.20982	0		1970
hsa_miR_3614_5p	ENSG00000151247	EIF4E				0.209792		1	targetScan	1971
hsa_miR_155_5p	ENSG00000145592	RPL37				0.209759		0		1972
hsa_miR_132_5p	ENSG00000149131	SERPING1		0.209716				0		1973
hsa_miR_3614_5p	ENSG00000170989	S1PR1					0.209677	4	miRANDA; MIRZA; MIRZA-G; targetScan	1974
hsa_miR_27a_5p	ENSG00000124557	BTN1A1					0.209658	0		1975
hsa_miR_9_5p	ENSG00000132952	USPL1		0.209635				0		1976
hsa_miR_4449	ENSG00000143545	RAB13		0.209618				0		1977
hsa_miR_222_5p	ENSG00000163412	EIF4E3		0.104271		0.105273		5	miRANDA; MIRZA; MIRZA-G; miRTargets; targetScan	1978
hsa_miR_222_5p	ENSG00000155849	ELMO1		0.209494				0		1979
hsa_miR_146b_3p	ENSG00000087237	CETP		0.209427				0		1980
hsa_miR_132_5p	ENSG00000136874	STX17		0.209359				0		1981
hsa_miR_155_5p	ENSG00000173166	RAPH1				0.209343		4	miRANDA; MIRZA; MIRZA-G; targetScan	1982
hsa_miR_3614_5p	ENSG00000186815	TPCN1					0.209301	4	miRANDA; MIRZA; MIRZA-G; targetScan	1983
hsa_miR_3614_5p	ENSG00000120254	MTHFD1L					0.209246	0		1984
hsa_miR_155_5p	ENSG00000159314	ARHGAP27		0.209195				0		1985
hsa_miR_155_3p	ENSG00000003756	RBM5			0.209154			0		1986
hsa_miR_9_5p	ENSG00000118418	HMGN3		0.209126				0		1987
hsa_miR_3614_5p	ENSG00000179921	GPBAR1				0.209037		0		1988
hsa_miR_125a_3p	ENSG00000176788	BASP1	0.209027					0		1989
hsa_miR_132_5p	ENSG00000134758	RNF138		0.2087				0		1990
hsa_miR_132_5p	ENSG00000101608	MYL12A		0.208653				0		1991
hsa_miR_155_5p	ENSG00000139974	SLC38A6				0.208617		0		1992
hsa_miR_155_3p	ENSG00000197019	SERTAD1				0.208557		0		1993
hsa_miR_155_3p	ENSG00000135077	HAVCR2			0.208516			0		1994
[truncated: 16,478 more rows]
